# Supplementary material for: A third generation of radical fluorinating agents based on N-fluoro-N-arylsulfonamides
Source: Nat Commun. 2018 Nov 20;9:4888. doi: 10.1038/s41467-018-07196-9 (PMC6244228; doi:10.1038/s41467-018-07196-9)
Supplement: Supplementary file 4 — Supplementary Data 1 [file 41467_2018_7196_MOESM4_ESM.txt]

nh2f.log
 OpenBabel04281815093D
Gaussian scr1/g09_d1/g09/g09 #P B3LYP/6-31G(d) opt=tight int=finegrid scf=tight
  4  3  0  0  0  0  0  0  0  0999 V2000
   -0.0662    0.6935    0.0000 N   0  0  0  0  0  0  0  0  0  0  0  0
    0.5293    0.8909    0.8111 H   0  0  0  0  0  0  0  0  0  0  0  0
    0.5293    0.8909   -0.8111 H   0  0  0  0  0  0  0  0  0  0  0  0
   -0.0662   -0.7373    0.0000 F   0  0  0  0  0  0  0  0  0  0  0  0
  1  4  1  0  0  0  0
  1  2  1  0  0  0  0
  3  1  1  0  0  0  0
M  END
>  <program>
Gaussian 09, Revision D.01

>  <basis>
6-31G(d) (6D, 7F)

>  <method>
B3LYP

$$$$
nh3.log
 OpenBabel04281815093D
Gaussian scr1/g09_d1/g09/g09 #P B3LYP/6-31G(d) opt=tight int=finegrid scf=tight
  4  3  0  0  0  0  0  0  0  0999 V2000
    0.0000    0.0000    0.1193 N   0  0  0  0  0  0  0  0  0  0  0  0
    0.0000    0.9386   -0.2785 H   0  0  0  0  0  0  0  0  0  0  0  0
   -0.8129   -0.4693   -0.2785 H   0  0  0  0  0  0  0  0  0  0  0  0
    0.8129   -0.4693   -0.2785 H   0  0  0  0  0  0  0  0  0  0  0  0
  2  1  1  0  0  0  0
  3  1  1  0  0  0  0
  4  1  1  0  0  0  0
M  END
>  <program>
Gaussian 09, Revision D.01

>  <basis>
6-31G(d) (6D, 7F)

>  <method>
B3LYP

$$$$
rnh2.log
 OpenBabel04281815093D
Gaussian scr1/g09_d1/g09/g09 #P UB3LYP/6-31G(d) opt=tight int=finegrid scf=tight
  3  2  0  0  0  0  0  0  0  0999 V2000
    0.0000    0.0000    0.1445 N   0  0  0  0  0  0  0  0  0  0  0  0
    0.0000    0.8045   -0.5056 H   0  0  0  0  0  0  0  0  0  0  0  0
    0.0000   -0.8045   -0.5056 H   0  0  0  0  0  0  0  0  0  0  0  0
  2  1  1  0  0  0  0
  3  1  1  0  0  0  0
M  RAD  1   1   2
M  END
>  <program>
Gaussian 09, Revision D.01

>  <basis>
6-31G(d) (6D, 7F)

>  <method>
UB3LYP

$$$$
nfsi_4.log
 OpenBabel04281815093D
Gaussian scr1/g09_d1/g09/g09 #P B3LYP/6-31G(d) opt=tight int=finegrid scf=tight
 30 31  0  0  0  0  0  0  0  0999 V2000
    2.5189    0.2308   -0.0401 C   0  0  0  0  0  0  0  0  0  0  0  0
    2.8633   -0.2411    1.2288 C   0  0  0  0  0  0  0  0  0  0  0  0
    3.7520   -1.3114    1.3188 C   0  0  0  0  0  0  0  0  0  0  0  0
    4.2719   -1.8915    0.1595 C   0  0  0  0  0  0  0  0  0  0  0  0
    3.9132   -1.4057   -1.1007 C   0  0  0  0  0  0  0  0  0  0  0  0
    3.0293   -0.3343   -1.2117 C   0  0  0  0  0  0  0  0  0  0  0  0
   -0.2639    0.9008   -0.4598 N   0  0  0  0  0  0  0  0  0  0  0  0
   -0.8076   -0.4931    0.5480 S   0  0  0  0  0  0  0  0  0  0  0  0
   -2.5563   -0.4059    0.2062 C   0  0  0  0  0  0  0  0  0  0  0  0
   -3.0977   -1.2455   -0.7685 C   0  0  0  0  0  0  0  0  0  0  0  0
   -4.4673   -1.1730   -1.0216 C   0  0  0  0  0  0  0  0  0  0  0  0
   -5.2650   -0.2750   -0.3087 C   0  0  0  0  0  0  0  0  0  0  0  0
   -4.7038    0.5563    0.6649 C   0  0  0  0  0  0  0  0  0  0  0  0
   -3.3373    0.4976    0.9308 C   0  0  0  0  0  0  0  0  0  0  0  0
   -0.2300    0.3717   -1.7740 F   0  0  0  0  0  0  0  0  0  0  0  0
   -0.2721   -1.7347   -0.0033 O   0  0  0  0  0  0  0  0  0  0  0  0
   -0.5406   -0.0672    1.9189 O   0  0  0  0  0  0  0  0  0  0  0  0
    1.3829    1.5996   -0.1705 S   0  0  0  0  0  0  0  0  0  0  0  0
    1.2410    2.2593    1.1194 O   0  0  0  0  0  0  0  0  0  0  0  0
    1.6446    2.3212   -1.4087 O   0  0  0  0  0  0  0  0  0  0  0  0
    2.4424    0.2224    2.1138 H   0  0  0  0  0  0  0  0  0  0  0  0
    4.0368   -1.6915    2.2953 H   0  0  0  0  0  0  0  0  0  0  0  0
    4.9622   -2.7268    0.2380 H   0  0  0  0  0  0  0  0  0  0  0  0
    4.3239   -1.8590   -1.9980 H   0  0  0  0  0  0  0  0  0  0  0  0
    2.7487    0.0672   -2.1789 H   0  0  0  0  0  0  0  0  0  0  0  0
   -2.4588   -1.9398   -1.3027 H   0  0  0  0  0  0  0  0  0  0  0  0
   -4.9101   -1.8189   -1.7738 H   0  0  0  0  0  0  0  0  0  0  0  0
   -6.3312   -0.2235   -0.5112 H   0  0  0  0  0  0  0  0  0  0  0  0
   -5.3302    1.2495    1.2183 H   0  0  0  0  0  0  0  0  0  0  0  0
   -2.8818    1.1297    1.6855 H   0  0  0  0  0  0  0  0  0  0  0  0
  1  2  2  0  0  0  0
  2  3  1  0  0  0  0
  2 21  1  0  0  0  0
  3 22  1  0  0  0  0
  4 23  1  0  0  0  0
  4  3  2  0  0  0  0
  5  4  1  0  0  0  0
  6  5  2  0  0  0  0
  6  1  1  0  0  0  0
  7 18  1  0  0  0  0
  7  8  1  0  0  0  0
  8 17  2  0  0  0  0
  9  8  1  0  0  0  0
  9 14  2  0  0  0  0
 10  9  1  0  0  0  0
 11 10  2  0  0  0  0
 11 12  1  0  0  0  0
 12 13  2  0  0  0  0
 13 14  1  0  0  0  0
 13 29  1  0  0  0  0
 14 30  1  0  0  0  0
 15  7  1  0  0  0  0
 16  8  2  0  0  0  0
 18  1  1  0  0  0  0
 18 19  2  0  0  0  0
 20 18  2  0  0  0  0
 24  5  1  0  0  0  0
 25  6  1  0  0  0  0
 26 10  1  0  0  0  0
 27 11  1  0  0  0  0
 28 12  1  0  0  0  0
M  END
>  <program>
Gaussian 09, Revision D.01

>  <basis>
6-31G(d) (6D, 7F)

>  <method>
B3LYP

$$$$
nfsi_1.log
 OpenBabel04281815093D
Gaussian scr1/g09_d1/g09/g09 #P B3LYP/6-31G(d) opt=tight int=finegrid scf=tight
 30 31  0  0  0  0  0  0  0  0999 V2000
   -2.3912    0.3096    0.4039 C   0  0  0  0  0  0  0  0  0  0  0  0
   -3.4272   -0.6168    0.5563 C   0  0  0  0  0  0  0  0  0  0  0  0
   -4.5972   -0.4339   -0.1778 C   0  0  0  0  0  0  0  0  0  0  0  0
   -4.7205    0.6601   -1.0384 C   0  0  0  0  0  0  0  0  0  0  0  0
   -3.6774    1.5794   -1.1717 C   0  0  0  0  0  0  0  0  0  0  0  0
   -2.4964    1.4090   -0.4508 C   0  0  0  0  0  0  0  0  0  0  0  0
    0.1351   -1.0702    0.4872 N   0  0  0  0  0  0  0  0  0  0  0  0
    0.9092   -0.5626   -1.0894 S   0  0  0  0  0  0  0  0  0  0  0  0
    2.4735    0.0094   -0.4512 C   0  0  0  0  0  0  0  0  0  0  0  0
    3.4653   -0.9362   -0.1780 C   0  0  0  0  0  0  0  0  0  0  0  0
    4.7001   -0.4892    0.2871 C   0  0  0  0  0  0  0  0  0  0  0  0
    4.9270    0.8779    0.4692 C   0  0  0  0  0  0  0  0  0  0  0  0
    3.9238    1.8075    0.1870 C   0  0  0  0  0  0  0  0  0  0  0  0
    2.6812    1.3786   -0.2782 C   0  0  0  0  0  0  0  0  0  0  0  0
   -0.7130   -2.1512    0.1597 F   0  0  0  0  0  0  0  0  0  0  0  0
    1.0887   -1.8294   -1.7879 O   0  0  0  0  0  0  0  0  0  0  0  0
    0.1892    0.5552   -1.6999 O   0  0  0  0  0  0  0  0  0  0  0  0
   -0.9047    0.0912    1.3669 S   0  0  0  0  0  0  0  0  0  0  0  0
   -0.1011    1.3119    1.3657 O   0  0  0  0  0  0  0  0  0  0  0  0
   -1.2503   -0.6192    2.5913 O   0  0  0  0  0  0  0  0  0  0  0  0
   -3.3185   -1.4480    1.2434 H   0  0  0  0  0  0  0  0  0  0  0  0
   -5.4132   -1.1428   -0.0741 H   0  0  0  0  0  0  0  0  0  0  0  0
   -5.6364    0.7982   -1.6062 H   0  0  0  0  0  0  0  0  0  0  0  0
   -3.7805    2.4299   -1.8388 H   0  0  0  0  0  0  0  0  0  0  0  0
   -1.6720    2.1045   -0.5462 H   0  0  0  0  0  0  0  0  0  0  0  0
    3.2715   -1.9914   -0.3360 H   0  0  0  0  0  0  0  0  0  0  0  0
    5.4849   -1.2074    0.5046 H   0  0  0  0  0  0  0  0  0  0  0  0
    5.8922    1.2200    0.8323 H   0  0  0  0  0  0  0  0  0  0  0  0
    4.1060    2.8684    0.3296 H   0  0  0  0  0  0  0  0  0  0  0  0
    1.8866    2.0815   -0.4964 H   0  0  0  0  0  0  0  0  0  0  0  0
  1  2  1  0  0  0  0
  1 18  1  0  0  0  0
  2 21  1  0  0  0  0
  3 22  1  0  0  0  0
  3  2  2  0  0  0  0
  4  3  1  0  0  0  0
  5  4  2  0  0  0  0
  5  6  1  0  0  0  0
  6  1  2  0  0  0  0
  7 18  1  0  0  0  0
  8  9  1  0  0  0  0
  8  7  1  0  0  0  0
  9 14  2  0  0  0  0
  9 10  1  0  0  0  0
 10 11  2  0  0  0  0
 11 12  1  0  0  0  0
 11 27  1  0  0  0  0
 12 28  1  0  0  0  0
 13 29  1  0  0  0  0
 13 12  2  0  0  0  0
 14 13  1  0  0  0  0
 15  7  1  0  0  0  0
 16  8  2  0  0  0  0
 17  8  2  0  0  0  0
 18 20  2  0  0  0  0
 19 18  2  0  0  0  0
 23  4  1  0  0  0  0
 24  5  1  0  0  0  0
 25  6  1  0  0  0  0
 26 10  1  0  0  0  0
 30 14  1  0  0  0  0
M  END
>  <program>
Gaussian 09, Revision D.01

>  <basis>
6-31G(d) (6D, 7F)

>  <method>
B3LYP

$$$$
nfsi_10.log
 OpenBabel04281815093D
Gaussian scr1/g09_d1/g09/g09 #P B3LYP/6-31G(d) opt=tight int=finegrid scf=tight
 30 31  0  0  0  0  0  0  0  0999 V2000
    2.4713    0.3196    0.2772 C   0  0  0  0  0  0  0  0  0  0  0  0
    3.6114   -0.3823   -0.1181 C   0  0  0  0  0  0  0  0  0  0  0  0
    4.6956    0.3372   -0.6197 C   0  0  0  0  0  0  0  0  0  0  0  0
    4.6282    1.7290   -0.7178 C   0  0  0  0  0  0  0  0  0  0  0  0
    3.4791    2.4144   -0.3136 C   0  0  0  0  0  0  0  0  0  0  0  0
    2.3858    1.7107    0.1881 C   0  0  0  0  0  0  0  0  0  0  0  0
    0.1069   -0.7168   -0.5710 N   0  0  0  0  0  0  0  0  0  0  0  0
   -1.5906   -1.3991   -0.3717 S   0  0  0  0  0  0  0  0  0  0  0  0
   -2.4833    0.1351   -0.1791 C   0  0  0  0  0  0  0  0  0  0  0  0
   -2.8371    0.8516   -1.3252 C   0  0  0  0  0  0  0  0  0  0  0  0
   -3.5707    2.0268   -1.1752 C   0  0  0  0  0  0  0  0  0  0  0  0
   -3.9406    2.4632    0.1002 C   0  0  0  0  0  0  0  0  0  0  0  0
   -3.5815    1.7296    1.2332 C   0  0  0  0  0  0  0  0  0  0  0  0
   -2.8457    0.5523    1.1025 C   0  0  0  0  0  0  0  0  0  0  0  0
    0.7879   -1.6791   -1.3519 F   0  0  0  0  0  0  0  0  0  0  0  0
   -1.8583   -1.9635   -1.6888 O   0  0  0  0  0  0  0  0  0  0  0  0
   -1.7005   -2.1892    0.8507 O   0  0  0  0  0  0  0  0  0  0  0  0
    1.0819   -0.5925    0.9312 S   0  0  0  0  0  0  0  0  0  0  0  0
    1.5448   -1.9025    1.3719 O   0  0  0  0  0  0  0  0  0  0  0  0
    0.2567    0.2818    1.7653 O   0  0  0  0  0  0  0  0  0  0  0  0
    3.6439   -1.4619   -0.0234 H   0  0  0  0  0  0  0  0  0  0  0  0
    5.5927   -0.1896   -0.9310 H   0  0  0  0  0  0  0  0  0  0  0  0
    5.4768    2.2835   -1.1085 H   0  0  0  0  0  0  0  0  0  0  0  0
    3.4352    3.4971   -0.3866 H   0  0  0  0  0  0  0  0  0  0  0  0
    1.4871    2.2225    0.5149 H   0  0  0  0  0  0  0  0  0  0  0  0
   -2.5520    0.4864   -2.3058 H   0  0  0  0  0  0  0  0  0  0  0  0
   -3.8583    2.5975   -2.0532 H   0  0  0  0  0  0  0  0  0  0  0  0
   -4.5150    3.3789    0.2106 H   0  0  0  0  0  0  0  0  0  0  0  0
   -3.8745    2.0718    2.2212 H   0  0  0  0  0  0  0  0  0  0  0  0
   -2.5504   -0.0298    1.9673 H   0  0  0  0  0  0  0  0  0  0  0  0
  1 18  1  0  0  0  0
  2 21  1  0  0  0  0
  2  1  2  0  0  0  0
  3  2  1  0  0  0  0
  4  3  2  0  0  0  0
  4  5  1  0  0  0  0
  5  6  2  0  0  0  0
  6  1  1  0  0  0  0
  6 25  1  0  0  0  0
  7  8  1  0  0  0  0
  7 18  1  0  0  0  0
  8  9  1  0  0  0  0
  8 17  2  0  0  0  0
  9 14  2  0  0  0  0
 10 11  2  0  0  0  0
 10  9  1  0  0  0  0
 11 12  1  0  0  0  0
 12 28  1  0  0  0  0
 12 13  2  0  0  0  0
 13 29  1  0  0  0  0
 14 13  1  0  0  0  0
 14 30  1  0  0  0  0
 15  7  1  0  0  0  0
 16  8  2  0  0  0  0
 18 19  2  0  0  0  0
 18 20  2  0  0  0  0
 22  3  1  0  0  0  0
 23  4  1  0  0  0  0
 24  5  1  0  0  0  0
 26 10  1  0  0  0  0
 27 11  1  0  0  0  0
M  END
>  <program>
Gaussian 09, Revision D.01

>  <basis>
6-31G(d) (6D, 7F)

>  <method>
B3LYP

$$$$
nfsi_11.log
 OpenBabel04281815093D
Gaussian scr1/g09_d1/g09/g09 #P B3LYP/6-31G(d) opt=tight int=finegrid scf=tight
 30 31  0  0  0  0  0  0  0  0999 V2000
    2.6851    0.1387    0.1339 C   0  0  0  0  0  0  0  0  0  0  0  0
    3.3162    0.3297   -1.0967 C   0  0  0  0  0  0  0  0  0  0  0  0
    4.2541    1.3547   -1.2113 C   0  0  0  0  0  0  0  0  0  0  0  0
    4.5446    2.1654   -0.1110 C   0  0  0  0  0  0  0  0  0  0  0  0
    3.9046    1.9568    1.1136 C   0  0  0  0  0  0  0  0  0  0  0  0
    2.9650    0.9356    1.2460 C   0  0  0  0  0  0  0  0  0  0  0  0
   -0.0154   -0.2319    0.0608 N   0  0  0  0  0  0  0  0  0  0  0  0
   -1.5308   -1.2137   -0.1385 S   0  0  0  0  0  0  0  0  0  0  0  0
   -2.7101    0.1228   -0.0164 C   0  0  0  0  0  0  0  0  0  0  0  0
   -3.1756    0.7236   -1.1873 C   0  0  0  0  0  0  0  0  0  0  0  0
   -4.1066    1.7563   -1.0804 C   0  0  0  0  0  0  0  0  0  0  0  0
   -4.5547    2.1688    0.1768 C   0  0  0  0  0  0  0  0  0  0  0  0
   -4.0794    1.5522    1.3376 C   0  0  0  0  0  0  0  0  0  0  0  0
   -3.1474    0.5196    1.2492 C   0  0  0  0  0  0  0  0  0  0  0  0
    0.1577    0.3681   -1.2201 F   0  0  0  0  0  0  0  0  0  0  0  0
   -1.5859   -1.7737   -1.4833 O   0  0  0  0  0  0  0  0  0  0  0  0
   -1.5734   -2.0304    1.0687 O   0  0  0  0  0  0  0  0  0  0  0  0
    1.5103   -1.1967    0.3095 S   0  0  0  0  0  0  0  0  0  0  0  0
    1.6970   -2.1461   -0.7831 O   0  0  0  0  0  0  0  0  0  0  0  0
    1.4271   -1.6052    1.7064 O   0  0  0  0  0  0  0  0  0  0  0  0
    3.0795   -0.3183   -1.9332 H   0  0  0  0  0  0  0  0  0  0  0  0
    4.7592    1.5182   -2.1587 H   0  0  0  0  0  0  0  0  0  0  0  0
    5.2770    2.9621   -0.2072 H   0  0  0  0  0  0  0  0  0  0  0  0
    4.1400    2.5858    1.9670 H   0  0  0  0  0  0  0  0  0  0  0  0
    2.4651    0.7475    2.1899 H   0  0  0  0  0  0  0  0  0  0  0  0
   -2.8219    0.3780   -2.1523 H   0  0  0  0  0  0  0  0  0  0  0  0
   -4.4843    2.2350   -1.9790 H   0  0  0  0  0  0  0  0  0  0  0  0
   -5.2816    2.9727    0.2527 H   0  0  0  0  0  0  0  0  0  0  0  0
   -4.4370    1.8725    2.3117 H   0  0  0  0  0  0  0  0  0  0  0  0
   -2.7715    0.0201    2.1357 H   0  0  0  0  0  0  0  0  0  0  0  0
  1 18  1  0  0  0  0
  1  6  2  0  0  0  0
  2  1  1  0  0  0  0
  3  2  2  0  0  0  0
  3  4  1  0  0  0  0
  4  5  2  0  0  0  0
  5  6  1  0  0  0  0
  5 24  1  0  0  0  0
  6 25  1  0  0  0  0
  7 18  1  0  0  0  0
  8  9  1  0  0  0  0
  8  7  1  0  0  0  0
  8 17  2  0  0  0  0
  9 14  2  0  0  0  0
 10 11  2  0  0  0  0
 10  9  1  0  0  0  0
 11 12  1  0  0  0  0
 12 28  1  0  0  0  0
 12 13  2  0  0  0  0
 13 29  1  0  0  0  0
 14 13  1  0  0  0  0
 14 30  1  0  0  0  0
 15  7  1  0  0  0  0
 16  8  2  0  0  0  0
 18 20  2  0  0  0  0
 19 18  2  0  0  0  0
 21  2  1  0  0  0  0
 22  3  1  0  0  0  0
 23  4  1  0  0  0  0
 26 10  1  0  0  0  0
 27 11  1  0  0  0  0
M  END
>  <program>
Gaussian 09, Revision D.01

>  <basis>
6-31G(d) (6D, 7F)

>  <method>
B3LYP

$$$$
nfsi_3.log
 OpenBabel04281815093D
Gaussian scr1/g09_d1/g09/g09 #P B3LYP/6-31G(d) opt=tight int=finegrid scf=tight
 30 31  0  0  0  0  0  0  0  0999 V2000
   -1.8268   -0.3076   -0.2631 C   0  0  0  0  0  0  0  0  0  0  0  0
   -2.7487   -0.5052    0.7696 C   0  0  0  0  0  0  0  0  0  0  0  0
   -3.5792    0.5522    1.1339 C   0  0  0  0  0  0  0  0  0  0  0  0
   -3.4917    1.7767    0.4653 C   0  0  0  0  0  0  0  0  0  0  0  0
   -2.5751    1.9517   -0.5733 C   0  0  0  0  0  0  0  0  0  0  0  0
   -1.7316    0.9054   -0.9470 C   0  0  0  0  0  0  0  0  0  0  0  0
    0.5014   -1.8364    0.4445 N   0  0  0  0  0  0  0  0  0  0  0  0
    2.0436   -0.9179    0.3913 S   0  0  0  0  0  0  0  0  0  0  0  0
    1.6879    0.8141    0.1314 C   0  0  0  0  0  0  0  0  0  0  0  0
    1.2975    1.5976    1.2207 C   0  0  0  0  0  0  0  0  0  0  0  0
    1.0634    2.9562    1.0136 C   0  0  0  0  0  0  0  0  0  0  0  0
    1.2306    3.5112   -0.2583 C   0  0  0  0  0  0  0  0  0  0  0  0
    1.6288    2.7131   -1.3340 C   0  0  0  0  0  0  0  0  0  0  0  0
    1.8587    1.3498   -1.1476 C   0  0  0  0  0  0  0  0  0  0  0  0
   -0.1211   -1.5458    1.6829 F   0  0  0  0  0  0  0  0  0  0  0  0
    2.5581   -1.0843    1.7439 O   0  0  0  0  0  0  0  0  0  0  0  0
    2.6973   -1.4573   -0.7912 O   0  0  0  0  0  0  0  0  0  0  0  0
   -0.8007   -1.6766   -0.7898 S   0  0  0  0  0  0  0  0  0  0  0  0
   -1.5663   -2.9042   -0.6256 O   0  0  0  0  0  0  0  0  0  0  0  0
   -0.1067   -1.3349   -2.0274 O   0  0  0  0  0  0  0  0  0  0  0  0
   -2.8176   -1.4676    1.2632 H   0  0  0  0  0  0  0  0  0  0  0  0
   -4.3003    0.4172    1.9345 H   0  0  0  0  0  0  0  0  0  0  0  0
   -4.1470    2.5948    0.7509 H   0  0  0  0  0  0  0  0  0  0  0  0
   -2.5182    2.9001   -1.0989 H   0  0  0  0  0  0  0  0  0  0  0  0
   -1.0206    1.0186   -1.7567 H   0  0  0  0  0  0  0  0  0  0  0  0
    1.1988    1.1538    2.2052 H   0  0  0  0  0  0  0  0  0  0  0  0
    0.7622    3.5831    1.8476 H   0  0  0  0  0  0  0  0  0  0  0  0
    1.0578    4.5732   -0.4097 H   0  0  0  0  0  0  0  0  0  0  0  0
    1.7684    3.1516   -2.3179 H   0  0  0  0  0  0  0  0  0  0  0  0
    2.1697    0.7077   -1.9639 H   0  0  0  0  0  0  0  0  0  0  0  0
  1  2  2  0  0  0  0
  2  3  1  0  0  0  0
  2 21  1  0  0  0  0
  3 22  1  0  0  0  0
  4 23  1  0  0  0  0
  4  3  2  0  0  0  0
  5  4  1  0  0  0  0
  6  5  2  0  0  0  0
  6  1  1  0  0  0  0
  7 15  1  0  0  0  0
  8  7  1  0  0  0  0
  8 16  2  0  0  0  0
  9  8  1  0  0  0  0
  9 10  2  0  0  0  0
 10 26  1  0  0  0  0
 11 10  1  0  0  0  0
 11 27  1  0  0  0  0
 12 11  2  0  0  0  0
 13 14  2  0  0  0  0
 13 12  1  0  0  0  0
 14  9  1  0  0  0  0
 17  8  2  0  0  0  0
 18 19  2  0  0  0  0
 18  1  1  0  0  0  0
 18  7  1  0  0  0  0
 20 18  2  0  0  0  0
 24  5  1  0  0  0  0
 25  6  1  0  0  0  0
 28 12  1  0  0  0  0
 29 13  1  0  0  0  0
 30 14  1  0  0  0  0
M  END
>  <program>
Gaussian 09, Revision D.01

>  <basis>
6-31G(d) (6D, 7F)

>  <method>
B3LYP

$$$$
r_nfsi_1.log
 OpenBabel04281815093D
Gaussian scr1/g09_d1/g09/g09 #P UB3LYP/6-31G(d) opt=tight int=finegrid scf=tight
 29 30  0  0  0  0  0  0  0  0999 V2000
   -2.5452   -0.3843    0.0000 C   0  0  0  0  0  0  0  0  0  0  0  0
   -3.2188   -0.3337   -1.2219 C   0  0  0  0  0  0  0  0  0  0  0  0
   -4.6085   -0.2219   -1.2129 C   0  0  0  0  0  0  0  0  0  0  0  0
   -5.2994   -0.1641   -0.0000 C   0  0  0  0  0  0  0  0  0  0  0  0
   -4.6085   -0.2218    1.2129 C   0  0  0  0  0  0  0  0  0  0  0  0
   -3.2188   -0.3336    1.2219 C   0  0  0  0  0  0  0  0  0  0  0  0
   -0.3284    1.1237   -0.0001 N   0  0  0  0  0  0  0  0  0  0  0  0
    1.3158    1.6356   -0.0000 S   0  0  0  0  0  0  0  0  0  0  0  0
    2.4481    0.2527   -0.0000 C   0  0  0  0  0  0  0  0  0  0  0  0
    2.8899   -0.2581   -1.2226 C   0  0  0  0  0  0  0  0  0  0  0  0
    3.8009   -1.3126   -1.2131 C   0  0  0  0  0  0  0  0  0  0  0  0
    4.2532   -1.8374    0.0000 C   0  0  0  0  0  0  0  0  0  0  0  0
    3.8009   -1.3126    1.2131 C   0  0  0  0  0  0  0  0  0  0  0  0
    2.8899   -0.2581    1.2226 C   0  0  0  0  0  0  0  0  0  0  0  0
    1.4374    2.3376   -1.2792 O   0  0  0  0  0  0  0  0  0  0  0  0
    1.4374    2.3375    1.2792 O   0  0  0  0  0  0  0  0  0  0  0  0
   -0.7667   -0.5286    0.0000 S   0  0  0  0  0  0  0  0  0  0  0  0
   -0.3324   -1.1046    1.2780 O   0  0  0  0  0  0  0  0  0  0  0  0
   -0.3324   -1.1047   -1.2779 O   0  0  0  0  0  0  0  0  0  0  0  0
   -2.6642   -0.3902   -2.1523 H   0  0  0  0  0  0  0  0  0  0  0  0
   -5.1507   -0.1830   -2.1529 H   0  0  0  0  0  0  0  0  0  0  0  0
   -6.3823   -0.0771   -0.0000 H   0  0  0  0  0  0  0  0  0  0  0  0
   -5.1508   -0.1828    2.1529 H   0  0  0  0  0  0  0  0  0  0  0  0
   -2.6642   -0.3901    2.1523 H   0  0  0  0  0  0  0  0  0  0  0  0
    2.5313    0.1682   -2.1524 H   0  0  0  0  0  0  0  0  0  0  0  0
    4.1580   -1.7224   -2.1531 H   0  0  0  0  0  0  0  0  0  0  0  0
    4.9636   -2.6595    0.0000 H   0  0  0  0  0  0  0  0  0  0  0  0
    4.1580   -1.7224    2.1531 H   0  0  0  0  0  0  0  0  0  0  0  0
    2.5313    0.1682    2.1524 H   0  0  0  0  0  0  0  0  0  0  0  0
  1 17  1  0  0  0  0
  1  6  2  0  0  0  0
  2  3  2  0  0  0  0
  2  1  1  0  0  0  0
  3  4  1  0  0  0  0
  4  5  2  0  0  0  0
  5  6  1  0  0  0  0
  5 23  1  0  0  0  0
  6 24  1  0  0  0  0
  7  8  1  0  0  0  0
  7 17  1  0  0  0  0
  8  9  1  0  0  0  0
  8 16  2  0  0  0  0
  9 14  2  0  0  0  0
 10 11  2  0  0  0  0
 10  9  1  0  0  0  0
 11 12  1  0  0  0  0
 12 27  1  0  0  0  0
 12 13  2  0  0  0  0
 13 14  1  0  0  0  0
 13 28  1  0  0  0  0
 14 29  1  0  0  0  0
 15  8  2  0  0  0  0
 17 18  2  0  0  0  0
 19 17  2  0  0  0  0
 20  2  1  0  0  0  0
 21  3  1  0  0  0  0
 22  4  1  0  0  0  0
 25 10  1  0  0  0  0
 26 11  1  0  0  0  0
M  RAD  1   7   2
M  END
>  <program>
Gaussian 09, Revision D.01

>  <basis>
6-31G(d) (6D, 7F)

>  <method>
UB3LYP

$$$$
r_nfsi_10.log
 OpenBabel04281815093D
Gaussian scr1/g09_d1/g09/g09 #P UB3LYP/6-31G(d) opt=tight int=finegrid scf=tight
 29 30  0  0  0  0  0  0  0  0999 V2000
   -2.6501   -0.1394   -0.1944 C   0  0  0  0  0  0  0  0  0  0  0  0
   -2.8947   -1.1451   -1.1322 C   0  0  0  0  0  0  0  0  0  0  0  0
   -3.8959   -2.0773   -0.8657 C   0  0  0  0  0  0  0  0  0  0  0  0
   -4.6324   -1.9955    0.3195 C   0  0  0  0  0  0  0  0  0  0  0  0
   -4.3776   -0.9798    1.2439 C   0  0  0  0  0  0  0  0  0  0  0  0
   -3.3798   -0.0386    0.9920 C   0  0  0  0  0  0  0  0  0  0  0  0
   -0.0000    0.1837    0.0000 N   0  0  0  0  0  0  0  0  0  0  0  0
    1.3785    1.0708    0.5272 S   0  0  0  0  0  0  0  0  0  0  0  0
    2.6501   -0.1394    0.1944 C   0  0  0  0  0  0  0  0  0  0  0  0
    3.3798   -0.0386   -0.9920 C   0  0  0  0  0  0  0  0  0  0  0  0
    4.3776   -0.9798   -1.2439 C   0  0  0  0  0  0  0  0  0  0  0  0
    4.6324   -1.9955   -0.3195 C   0  0  0  0  0  0  0  0  0  0  0  0
    3.8959   -2.0773    0.8657 C   0  0  0  0  0  0  0  0  0  0  0  0
    2.8947   -1.1451    1.1322 C   0  0  0  0  0  0  0  0  0  0  0  0
    1.6259    2.2504   -0.2997 O   0  0  0  0  0  0  0  0  0  0  0  0
    1.1740    1.1749    1.9777 O   0  0  0  0  0  0  0  0  0  0  0  0
   -1.3785    1.0708   -0.5272 S   0  0  0  0  0  0  0  0  0  0  0  0
   -1.1740    1.1749   -1.9777 O   0  0  0  0  0  0  0  0  0  0  0  0
   -1.6259    2.2504    0.2997 O   0  0  0  0  0  0  0  0  0  0  0  0
   -2.3194   -1.1834   -2.0510 H   0  0  0  0  0  0  0  0  0  0  0  0
   -4.1042   -2.8641   -1.5846 H   0  0  0  0  0  0  0  0  0  0  0  0
   -5.4122   -2.7248    0.5209 H   0  0  0  0  0  0  0  0  0  0  0  0
   -4.9578   -0.9163    2.1597 H   0  0  0  0  0  0  0  0  0  0  0  0
   -3.1719    0.7653    1.6898 H   0  0  0  0  0  0  0  0  0  0  0  0
    3.1719    0.7653   -1.6898 H   0  0  0  0  0  0  0  0  0  0  0  0
    4.9578   -0.9163   -2.1597 H   0  0  0  0  0  0  0  0  0  0  0  0
    5.4121   -2.7248   -0.5209 H   0  0  0  0  0  0  0  0  0  0  0  0
    4.1041   -2.8641    1.5846 H   0  0  0  0  0  0  0  0  0  0  0  0
    2.3194   -1.1834    2.0510 H   0  0  0  0  0  0  0  0  0  0  0  0
  1  6  2  0  0  0  0
  2  3  2  0  0  0  0
  2  1  1  0  0  0  0
  3  4  1  0  0  0  0
  4 22  1  0  0  0  0
  4  5  2  0  0  0  0
  5 23  1  0  0  0  0
  6  5  1  0  0  0  0
  6 24  1  0  0  0  0
  7  8  1  0  0  0  0
  8 16  2  0  0  0  0
  9  8  1  0  0  0  0
  9 14  2  0  0  0  0
 10  9  1  0  0  0  0
 11 10  2  0  0  0  0
 11 12  1  0  0  0  0
 12 13  2  0  0  0  0
 13 14  1  0  0  0  0
 13 28  1  0  0  0  0
 14 29  1  0  0  0  0
 15  8  2  0  0  0  0
 17  1  1  0  0  0  0
 17  7  1  0  0  0  0
 17 19  2  0  0  0  0
 18 17  2  0  0  0  0
 20  2  1  0  0  0  0
 21  3  1  0  0  0  0
 25 10  1  0  0  0  0
 26 11  1  0  0  0  0
 27 12  1  0  0  0  0
M  RAD  1   7   2
M  END
>  <program>
Gaussian 09, Revision D.01

>  <basis>
6-31G(d) (6D, 7F)

>  <method>
UB3LYP

$$$$
selectfluor.log
 OpenBabel04281815093D
Gaussian scr1/g09_d1/g09/g09 #P UB3LYP/6-31G(d) opt=tight int=finegrid scf=tight
 25 26  0  0  1  0  0  0  0  0999 V2000
   -1.2114   -0.9005   -1.1691 C   0  0  0  0  0  0  0  0  0  0  0  0
    0.2197   -0.3213   -1.2886 C   0  0  0  0  0  0  0  0  0  0  0  0
   -1.2316   -1.9723   -0.9619 H   0  0  0  0  0  0  0  0  0  0  0  0
   -1.8174   -0.6932   -2.0536 H   0  0  0  0  0  0  0  0  0  0  0  0
    0.9517   -1.1156   -1.4432 H   0  0  0  0  0  0  0  0  0  0  0  0
    0.3036    0.3996   -2.1048 H   0  0  0  0  0  0  0  0  0  0  0  0
   -1.2720   -0.6786    1.3009 C   0  0  0  0  0  0  0  0  0  0  0  0
   -1.7295   -0.0857    2.0953 H   0  0  0  0  0  0  0  0  0  0  0  0
   -1.5511   -1.7267    1.4281 H   0  0  0  0  0  0  0  0  0  0  0  0
    0.2628   -0.4886    1.1922 C   0  0  0  0  0  0  0  0  0  0  0  0
    0.6611   -0.0154    2.0923 H   0  0  0  0  0  0  0  0  0  0  0  0
    0.7855   -1.4325    1.0362 H   0  0  0  0  0  0  0  0  0  0  0  0
   -0.2872    1.6661    0.1010 C   0  0  0  0  0  0  0  0  0  0  0  0
   -0.1259    2.0975    1.0912 H   0  0  0  0  0  0  0  0  0  0  0  0
    0.0496    2.3812   -0.6529 H   0  0  0  0  0  0  0  0  0  0  0  0
   -1.7724    1.2860   -0.1312 C   0  0  0  0  0  0  0  0  0  0  0  0
   -2.4338    1.7216    0.6207 H   0  0  0  0  0  0  0  0  0  0  0  0
   -2.1379    1.5468   -1.1263 H   0  0  0  0  0  0  0  0  0  0  0  0
   -1.8676   -0.2116   -0.0009 N   0  0  1  0  0  0  0  0  0  0  0  0
   -3.2139   -0.5539   -0.0028 F   0  0  0  0  0  0  0  0  0  0  0  0
    0.5779    0.4128    0.0003 N   0  0  2  0  0  0  0  0  0  0  0  0
    2.0615    0.8466   -0.0016 C   0  0  0  0  0  0  0  0  0  0  0  0
    2.2107    1.4461   -0.9012 H   0  0  0  0  0  0  0  0  0  0  0  0
    2.2117    1.4502    0.8951 H   0  0  0  0  0  0  0  0  0  0  0  0
    3.1647   -0.5225   -0.0004 Cl  0  0  0  0  0  0  0  0  0  0  0  0
  1  3  1  0  0  0  0
  1 19  1  0  0  0  0
  2  1  1  0  0  0  0
  2 21  1  0  0  0  0
  4  1  1  0  0  0  0
  5  2  1  0  0  0  0
  6  2  1  0  0  0  0
  7  9  1  0  0  0  0
  7  8  1  0  0  0  0
 10  7  1  0  0  0  0
 10 11  1  0  0  0  0
 12 10  1  0  0  0  0
 13 14  1  0  0  0  0
 15 13  1  0  0  0  0
 16 19  1  0  0  0  0
 16 13  1  0  0  0  0
 16 17  1  0  0  0  0
 18 16  1  0  0  0  0
 19 20  1  6  0  0  0
 19  7  1  0  0  0  0
 21 22  1  6  0  0  0
 21 13  1  0  0  0  0
 21 10  1  0  0  0  0
 22 25  1  0  0  0  0
 22 24  1  0  0  0  0
 23 22  1  0  0  0  0
M  END
>  <program>
Gaussian 09, Revision D.01

>  <basis>
6-31G(d) (6D, 7F)

>  <method>
UB3LYP

$$$$
r_selectfluor.log
 OpenBabel04281815093D
Gaussian scr1/g09_d1/g09/g09 #P UB3LYP/6-31G(d) opt=tight int=finegrid scf=tight
 24 25  0  0  1  0  0  0  0  0999 V2000
   -1.5610   -0.9093   -1.2647 C   0  0  0  0  0  0  0  0  0  0  0  0
   -0.0243   -0.5315   -1.2091 C   0  0  0  0  0  0  0  0  0  0  0  0
   -1.6919   -1.9919   -1.3396 H   0  0  0  0  0  0  0  0  0  0  0  0
   -2.0724   -0.4143   -2.0924 H   0  0  0  0  0  0  0  0  0  0  0  0
    0.6030   -1.4154   -1.0933 H   0  0  0  0  0  0  0  0  0  0  0  0
    0.2732    0.0094   -2.1099 H   0  0  0  0  0  0  0  0  0  0  0  0
   -1.5061   -1.0524    1.1792 C   0  0  0  0  0  0  0  0  0  0  0  0
   -2.1006   -0.8197    2.0668 H   0  0  0  0  0  0  0  0  0  0  0  0
   -1.4586   -2.1333    1.0361 H   0  0  0  0  0  0  0  0  0  0  0  0
   -0.0663   -0.4062    1.2828 C   0  0  0  0  0  0  0  0  0  0  0  0
   -0.0004    0.2952    2.1169 H   0  0  0  0  0  0  0  0  0  0  0  0
    0.6974   -1.1778    1.3920 H   0  0  0  0  0  0  0  0  0  0  0  0
   -0.7497    1.5597   -0.0772 C   0  0  0  0  0  0  0  0  0  0  0  0
   -0.5050    2.2615    0.7230 H   0  0  0  0  0  0  0  0  0  0  0  0
   -0.6074    2.0458   -1.0443 H   0  0  0  0  0  0  0  0  0  0  0  0
   -2.2275    1.0219    0.0889 C   0  0  0  0  0  0  0  0  0  0  0  0
   -2.6539    1.2945    1.0560 H   0  0  0  0  0  0  0  0  0  0  0  0
   -2.8687    1.3887   -0.7169 H   0  0  0  0  0  0  0  0  0  0  0  0
   -2.0827   -0.4233    0.0019 N   0  0  1  0  0  0  0  0  0  0  0  0
    0.2130    0.3752   -0.0009 N   0  0  2  0  0  0  0  0  0  0  0  0
    1.6579    0.9330   -0.0011 C   0  0  0  0  0  0  0  0  0  0  0  0
    1.7577    1.5439   -0.8997 H   0  0  0  0  0  0  0  0  0  0  0  0
    1.7577    1.5452    0.8965 H   0  0  0  0  0  0  0  0  0  0  0  0
    2.8718   -0.3404    0.0005 Cl  0  0  0  0  0  0  0  0  0  0  0  0
  1  2  1  0  0  0  0
  2  5  1  0  0  0  0
  2 20  1  0  0  0  0
  3  1  1  0  0  0  0
  4  1  1  0  0  0  0
  6  2  1  0  0  0  0
  7 10  1  0  0  0  0
  7  8  1  0  0  0  0
  9  7  1  0  0  0  0
 10 12  1  0  0  0  0
 10 11  1  0  0  0  0
 13 20  1  0  0  0  0
 13 16  1  0  0  0  0
 13 14  1  0  0  0  0
 15 13  1  0  0  0  0
 16 17  1  0  0  0  0
 18 16  1  0  0  0  0
 19  1  1  6  0  0  0
 19 16  1  0  0  0  0
 19  7  1  0  0  0  0
 20 21  1  6  0  0  0
 20 10  1  0  0  0  0
 21 24  1  0  0  0  0
 21 23  1  0  0  0  0
 22 21  1  0  0  0  0
M  END
>  <program>
Gaussian 09, Revision D.01

>  <basis>
6-31G(d) (6D, 7F)

>  <method>
UB3LYP

$$$$
nfpy.log
 OpenBabel04281815093D
Gaussian scr1/g09_d1/g09/g09 #P UB3LYP/6-31G(d) opt=tight int=finegrid scf=tight
 12 12  0  0  0  0  0  0  0  0999 V2000
   -0.2540    1.2008   -0.0002 C   0  0  0  0  0  0  0  0  0  0  0  0
    1.1324    1.2121   -0.0001 C   0  0  0  0  0  0  0  0  0  0  0  0
    1.8311    0.0000    0.0001 C   0  0  0  0  0  0  0  0  0  0  0  0
    1.1324   -1.2121    0.0002 C   0  0  0  0  0  0  0  0  0  0  0  0
   -0.2540   -1.2008    0.0002 C   0  0  0  0  0  0  0  0  0  0  0  0
   -0.8572    0.0000   -0.0000 N   0  0  0  0  0  0  0  0  0  0  0  0
    2.9164    0.0000    0.0001 H   0  0  0  0  0  0  0  0  0  0  0  0
   -0.9029    2.0686   -0.0003 H   0  0  0  0  0  0  0  0  0  0  0  0
    1.6464    2.1668   -0.0002 H   0  0  0  0  0  0  0  0  0  0  0  0
    1.6464   -2.1668    0.0004 H   0  0  0  0  0  0  0  0  0  0  0  0
   -0.9029   -2.0686    0.0002 H   0  0  0  0  0  0  0  0  0  0  0  0
   -2.2144    0.0000   -0.0001 F   0  0  0  0  0  0  0  0  0  0  0  0
  1  2  2  0  0  0  0
  1  6  1  0  0  0  0
  2  3  1  0  0  0  0
  3  7  1  0  0  0  0
  3  4  1  0  0  0  0
  4 10  1  0  0  0  0
  5  4  2  0  0  0  0
  5 11  1  0  0  0  0
  6  5  1  0  0  0  0
  8  1  1  0  0  0  0
  9  2  1  0  0  0  0
 12  6  1  0  0  0  0
M  RAD  1   3   2
M  END
>  <program>
Gaussian 09, Revision D.01

>  <basis>
6-31G(d) (6D, 7F)

>  <method>
UB3LYP

$$$$
r_nfpy.log
 OpenBabel04281815093D
Gaussian scr1/g09_d1/g09/g09 #P UB3LYP/6-31G(d) opt=tight int=finegrid scf=tight
 11 11  0  0  0  0  0  0  0  0999 V2000
   -1.2020   -0.7486    0.0000 C   0  0  0  0  0  0  0  0  0  0  0  0
   -1.2163    0.6569   -0.0000 C   0  0  0  0  0  0  0  0  0  0  0  0
    0.0000    1.3439    0.0000 C   0  0  0  0  0  0  0  0  0  0  0  0
    1.2163    0.6569    0.0000 C   0  0  0  0  0  0  0  0  0  0  0  0
    1.2020   -0.7486   -0.0000 C   0  0  0  0  0  0  0  0  0  0  0  0
   -0.0000   -1.2777    0.0000 N   0  0  0  0  0  0  0  0  0  0  0  0
    0.0000    2.4304    0.0000 H   0  0  0  0  0  0  0  0  0  0  0  0
   -2.0821   -1.3868    0.0000 H   0  0  0  0  0  0  0  0  0  0  0  0
   -2.1773    1.1624   -0.0000 H   0  0  0  0  0  0  0  0  0  0  0  0
    2.1773    1.1624    0.0000 H   0  0  0  0  0  0  0  0  0  0  0  0
    2.0821   -1.3868   -0.0000 H   0  0  0  0  0  0  0  0  0  0  0  0
  1  8  1  0  0  0  0
  2  9  1  0  0  0  0
  2  3  1  0  0  0  0
  2  1  1  0  0  0  0
  3  7  1  0  0  0  0
  3  4  2  0  0  0  0
  5  6  2  0  0  0  0
  5  4  1  0  0  0  0
  6  1  2  0  0  0  0
 10  4  1  0  0  0  0
 11  5  1  0  0  0  0
M  RAD  1   2   2
M  END
>  <program>
Gaussian 09, Revision D.01

>  <basis>
6-31G(d) (6D, 7F)

>  <method>
UB3LYP

$$$$
a3_2.log
 OpenBabel04281815093D
Gaussian 09 #P B3LYP/6-31G(d) opt=tight int=finegrid freq scf=tight
 26 26  0  0  0  0  0  0  0  0999 V2000
    3.2623   -1.1649    0.7503 C   0  0  0  0  0  0  0  0  0  0  0  0
    3.9350   -0.6772   -0.3735 C   0  0  0  0  0  0  0  0  0  0  0  0
    3.3222    0.2512   -1.2179 C   0  0  0  0  0  0  0  0  0  0  0  0
    2.0286    0.6972   -0.9465 C   0  0  0  0  0  0  0  0  0  0  0  0
    1.3702    0.1960    0.1769 C   0  0  0  0  0  0  0  0  0  0  0  0
    1.9692   -0.7291    1.0344 C   0  0  0  0  0  0  0  0  0  0  0  0
   -0.2812    0.7733    0.5461 S   0  0  0  0  0  0  0  0  0  0  0  0
   -1.2171   -0.5789   -0.0918 N   0  0  0  0  0  0  0  0  0  0  0  0
   -0.5106    2.0180   -0.1921 O   0  0  0  0  0  0  0  0  0  0  0  0
   -0.5340    0.6816    1.9877 O   0  0  0  0  0  0  0  0  0  0  0  0
   -2.6790   -0.5359    0.1907 C   0  0  0  0  0  0  0  0  0  0  0  0
   -1.0584   -0.4757   -1.5138 F   0  0  0  0  0  0  0  0  0  0  0  0
   -3.2515   -1.8960   -0.2208 C   0  0  0  0  0  0  0  0  0  0  0  0
   -3.4283    0.6366   -0.4527 C   0  0  0  0  0  0  0  0  0  0  0  0
    3.7458   -1.8817    1.4076 H   0  0  0  0  0  0  0  0  0  0  0  0
    4.9432   -1.0198   -0.5894 H   0  0  0  0  0  0  0  0  0  0  0  0
    3.8509    0.6313   -2.0870 H   0  0  0  0  0  0  0  0  0  0  0  0
    1.5361    1.4249   -1.5817 H   0  0  0  0  0  0  0  0  0  0  0  0
    1.4338   -1.0867    1.9073 H   0  0  0  0  0  0  0  0  0  0  0  0
   -2.7078   -0.4470    1.2826 H   0  0  0  0  0  0  0  0  0  0  0  0
   -4.3089   -1.9532    0.0582 H   0  0  0  0  0  0  0  0  0  0  0  0
   -3.1738   -2.0332   -1.3038 H   0  0  0  0  0  0  0  0  0  0  0  0
   -2.7136   -2.7109    0.2722 H   0  0  0  0  0  0  0  0  0  0  0  0
   -4.4906    0.5698   -0.1950 H   0  0  0  0  0  0  0  0  0  0  0  0
   -3.3364    0.5998   -1.5418 H   0  0  0  0  0  0  0  0  0  0  0  0
   -3.0491    1.6018   -0.1100 H   0  0  0  0  0  0  0  0  0  0  0  0
  1  6  1  0  0  0  0
  1 15  1  0  0  0  0
  2  1  2  0  0  0  0
  3  4  2  0  0  0  0
  3  2  1  0  0  0  0
  4  5  1  0  0  0  0
  5  7  1  0  0  0  0
  5  6  2  0  0  0  0
  6 19  1  0  0  0  0
  7 10  2  0  0  0  0
  8 11  1  0  0  0  0
  8  7  1  0  0  0  0
  9  7  2  0  0  0  0
 11 20  1  0  0  0  0
 12  8  1  0  0  0  0
 13 21  1  0  0  0  0
 13 11  1  0  0  0  0
 13 23  1  0  0  0  0
 14 24  1  0  0  0  0
 14 26  1  0  0  0  0
 14 11  1  0  0  0  0
 16  2  1  0  0  0  0
 17  3  1  0  0  0  0
 18  4  1  0  0  0  0
 22 13  1  0  0  0  0
 25 14  1  0  0  0  0
M  END
>  <program>
Gaussian 09, Revision D.01

>  <basis>
6-31G(d) (6D, 7F)

>  <method>
B3LYP

$$$$
a3_5.log
 OpenBabel04281815093D
Gaussian 09 #P B3LYP/6-31G(d) opt=tight int=finegrid freq scf=tight
 26 26  0  0  0  0  0  0  0  0999 V2000
    3.3711   -1.0947   -0.2587 C   0  0  0  0  0  0  0  0  0  0  0  0
    3.9811    0.1322   -0.5307 C   0  0  0  0  0  0  0  0  0  0  0  0
    3.2617    1.3237   -0.4069 C   0  0  0  0  0  0  0  0  0  0  0  0
    1.9242    1.2948   -0.0147 C   0  0  0  0  0  0  0  0  0  0  0  0
    1.3298    0.0596    0.2495 C   0  0  0  0  0  0  0  0  0  0  0  0
    2.0345   -1.1397    0.1367 C   0  0  0  0  0  0  0  0  0  0  0  0
   -0.3797    0.0206    0.7751 S   0  0  0  0  0  0  0  0  0  0  0  0
   -1.1695    0.0184   -0.8084 N   0  0  0  0  0  0  0  0  0  0  0  0
   -0.7477    1.3206    1.3448 O   0  0  0  0  0  0  0  0  0  0  0  0
   -0.6119   -1.2254    1.5082 O   0  0  0  0  0  0  0  0  0  0  0  0
   -2.6626    0.0871   -0.8457 C   0  0  0  0  0  0  0  0  0  0  0  0
   -0.8423   -1.2904   -1.3111 F   0  0  0  0  0  0  0  0  0  0  0  0
   -3.1075    1.5406   -0.6534 C   0  0  0  0  0  0  0  0  0  0  0  0
   -3.3948   -0.9044    0.0641 C   0  0  0  0  0  0  0  0  0  0  0  0
    3.9361   -2.0176   -0.3510 H   0  0  0  0  0  0  0  0  0  0  0  0
    5.0233    0.1606   -0.8363 H   0  0  0  0  0  0  0  0  0  0  0  0
    3.7424    2.2757   -0.6121 H   0  0  0  0  0  0  0  0  0  0  0  0
    1.3497    2.2078    0.0979 H   0  0  0  0  0  0  0  0  0  0  0  0
    1.5438   -2.0794    0.3637 H   0  0  0  0  0  0  0  0  0  0  0  0
   -2.8491   -0.1904   -1.8898 H   0  0  0  0  0  0  0  0  0  0  0  0
   -4.1706    1.6165   -0.9064 H   0  0  0  0  0  0  0  0  0  0  0  0
   -2.9695    1.8709    0.3779 H   0  0  0  0  0  0  0  0  0  0  0  0
   -2.5464    2.2106   -1.3115 H   0  0  0  0  0  0  0  0  0  0  0  0
   -2.9949   -1.9137   -0.0584 H   0  0  0  0  0  0  0  0  0  0  0  0
   -4.4575   -0.9167   -0.2024 H   0  0  0  0  0  0  0  0  0  0  0  0
   -3.3114   -0.6255    1.1186 H   0  0  0  0  0  0  0  0  0  0  0  0
  1  6  2  0  0  0  0
  2  3  2  0  0  0  0
  2  1  1  0  0  0  0
  3  4  1  0  0  0  0
  4 18  1  0  0  0  0
  4  5  2  0  0  0  0
  5  7  1  0  0  0  0
  6  5  1  0  0  0  0
  6 19  1  0  0  0  0
  7  9  2  0  0  0  0
  7 10  2  0  0  0  0
  8  7  1  0  0  0  0
 11  8  1  0  0  0  0
 11 13  1  0  0  0  0
 11 14  1  0  0  0  0
 12  8  1  0  0  0  0
 13 22  1  0  0  0  0
 14 26  1  0  0  0  0
 15  1  1  0  0  0  0
 16  2  1  0  0  0  0
 17  3  1  0  0  0  0
 20 11  1  0  0  0  0
 21 13  1  0  0  0  0
 23 13  1  0  0  0  0
 24 14  1  0  0  0  0
 25 14  1  0  0  0  0
M  END
>  <program>
Gaussian 09, Revision D.01

>  <basis>
6-31G(d) (6D, 7F)

>  <method>
B3LYP

$$$$
a3_1.log
 OpenBabel04281815093D
Gaussian 09 #P B3LYP/6-31G(d) opt=tight int=finegrid freq scf=tight
 26 26  0  0  0  0  0  0  0  0999 V2000
   -2.8848   -0.5604    1.2867 C   0  0  0  0  0  0  0  0  0  0  0  0
   -3.5358   -1.0115    0.1353 C   0  0  0  0  0  0  0  0  0  0  0  0
   -2.9892   -0.7674   -1.1268 C   0  0  0  0  0  0  0  0  0  0  0  0
   -1.7811   -0.0797   -1.2447 C   0  0  0  0  0  0  0  0  0  0  0  0
   -1.1410    0.3604   -0.0839 C   0  0  0  0  0  0  0  0  0  0  0  0
   -1.6817    0.1366    1.1855 C   0  0  0  0  0  0  0  0  0  0  0  0
    0.3947    1.2746   -0.2362 S   0  0  0  0  0  0  0  0  0  0  0  0
    1.7233    0.2820    0.3192 N   0  0  0  0  0  0  0  0  0  0  0  0
    0.3426    2.3809    0.7115 O   0  0  0  0  0  0  0  0  0  0  0  0
    0.6996    1.4639   -1.6566 O   0  0  0  0  0  0  0  0  0  0  0  0
    2.1608   -0.9106   -0.4489 C   0  0  0  0  0  0  0  0  0  0  0  0
    1.3641   -0.1493    1.6349 F   0  0  0  0  0  0  0  0  0  0  0  0
    1.2322   -2.1266   -0.3590 C   0  0  0  0  0  0  0  0  0  0  0  0
    3.5846   -1.2383    0.0170 C   0  0  0  0  0  0  0  0  0  0  0  0
   -3.3180   -0.7447    2.2656 H   0  0  0  0  0  0  0  0  0  0  0  0
   -4.4759   -1.5491    0.2222 H   0  0  0  0  0  0  0  0  0  0  0  0
   -3.5042   -1.1078   -2.0204 H   0  0  0  0  0  0  0  0  0  0  0  0
   -1.3401    0.1281   -2.2138 H   0  0  0  0  0  0  0  0  0  0  0  0
   -1.1745    0.5094    2.0676 H   0  0  0  0  0  0  0  0  0  0  0  0
    2.1969   -0.5344   -1.4768 H   0  0  0  0  0  0  0  0  0  0  0  0
    0.2397   -1.9223   -0.7668 H   0  0  0  0  0  0  0  0  0  0  0  0
    1.6669   -2.9535   -0.9302 H   0  0  0  0  0  0  0  0  0  0  0  0
    1.1207   -2.4518    0.6791 H   0  0  0  0  0  0  0  0  0  0  0  0
    3.5815   -1.5525    1.0657 H   0  0  0  0  0  0  0  0  0  0  0  0
    4.2346   -0.3646   -0.0813 H   0  0  0  0  0  0  0  0  0  0  0  0
    3.9963   -2.0546   -0.5860 H   0  0  0  0  0  0  0  0  0  0  0  0
  1 15  1  0  0  0  0
  2 16  1  0  0  0  0
  2  1  2  0  0  0  0
  3  2  1  0  0  0  0
  4  3  2  0  0  0  0
  4  5  1  0  0  0  0
  5  6  2  0  0  0  0
  6  1  1  0  0  0  0
  6 19  1  0  0  0  0
  7  5  1  0  0  0  0
  7  8  1  0  0  0  0
  7  9  2  0  0  0  0
  8 12  1  0  0  0  0
 10  7  2  0  0  0  0
 11 13  1  0  0  0  0
 11 14  1  0  0  0  0
 11  8  1  0  0  0  0
 13 23  1  0  0  0  0
 14 24  1  0  0  0  0
 17  3  1  0  0  0  0
 18  4  1  0  0  0  0
 20 11  1  0  0  0  0
 21 13  1  0  0  0  0
 22 13  1  0  0  0  0
 25 14  1  0  0  0  0
 26 14  1  0  0  0  0
M  END
>  <program>
Gaussian 09, Revision D.01

>  <basis>
6-31G(d) (6D, 7F)

>  <method>
B3LYP

$$$$
a3_3.log
 OpenBabel04281815093D
Gaussian 09 #P B3LYP/6-31G(d) opt=tight int=finegrid freq scf=tight
 26 26  0  0  0  0  0  0  0  0999 V2000
   -3.0723    0.6154   -1.2285 C   0  0  0  0  0  0  0  0  0  0  0  0
   -3.7238    0.9407   -0.0345 C   0  0  0  0  0  0  0  0  0  0  0  0
   -3.1363    0.6420    1.1961 C   0  0  0  0  0  0  0  0  0  0  0  0
   -1.8886    0.0177    1.2425 C   0  0  0  0  0  0  0  0  0  0  0  0
   -1.2495   -0.2957    0.0424 C   0  0  0  0  0  0  0  0  0  0  0  0
   -1.8279   -0.0103   -1.1979 C   0  0  0  0  0  0  0  0  0  0  0  0
    0.3243   -1.1532    0.0935 S   0  0  0  0  0  0  0  0  0  0  0  0
    1.3055    0.1429   -0.6340 N   0  0  0  0  0  0  0  0  0  0  0  0
    0.3415   -2.2287   -0.8928 O   0  0  0  0  0  0  0  0  0  0  0  0
    0.6573   -1.4116    1.5007 O   0  0  0  0  0  0  0  0  0  0  0  0
    1.8204    1.1917    0.2886 C   0  0  0  0  0  0  0  0  0  0  0  0
    2.4435   -0.5262   -1.1704 F   0  0  0  0  0  0  0  0  0  0  0  0
    2.2467    2.3805   -0.5796 C   0  0  0  0  0  0  0  0  0  0  0  0
    2.9367    0.7297    1.2330 C   0  0  0  0  0  0  0  0  0  0  0  0
   -3.5361    0.8456   -2.1831 H   0  0  0  0  0  0  0  0  0  0  0  0
   -4.6953    1.4261   -0.0656 H   0  0  0  0  0  0  0  0  0  0  0  0
   -3.6487    0.8906    2.1209 H   0  0  0  0  0  0  0  0  0  0  0  0
   -1.4151   -0.2335    2.1855 H   0  0  0  0  0  0  0  0  0  0  0  0
   -1.3109   -0.2776   -2.1131 H   0  0  0  0  0  0  0  0  0  0  0  0
    0.9348    1.4755    0.8720 H   0  0  0  0  0  0  0  0  0  0  0  0
    3.0772    2.0931   -1.2321 H   0  0  0  0  0  0  0  0  0  0  0  0
    2.5788    3.2090    0.0551 H   0  0  0  0  0  0  0  0  0  0  0  0
    1.4188    2.7258   -1.2056 H   0  0  0  0  0  0  0  0  0  0  0  0
    2.6211   -0.1162    1.8458 H   0  0  0  0  0  0  0  0  0  0  0  0
    3.2095    1.5584    1.8951 H   0  0  0  0  0  0  0  0  0  0  0  0
    3.8249    0.4425    0.6640 H   0  0  0  0  0  0  0  0  0  0  0  0
  1  6  2  0  0  0  0
  1  2  1  0  0  0  0
  2  3  2  0  0  0  0
  3  4  1  0  0  0  0
  3 17  1  0  0  0  0
  4 18  1  0  0  0  0
  5  7  1  0  0  0  0
  5  4  2  0  0  0  0
  6  5  1  0  0  0  0
  7 10  2  0  0  0  0
  8  7  1  0  0  0  0
  8 11  1  0  0  0  0
  9  7  2  0  0  0  0
 11 20  1  0  0  0  0
 11 14  1  0  0  0  0
 12  8  1  0  0  0  0
 13 22  1  0  0  0  0
 13 11  1  0  0  0  0
 14 24  1  0  0  0  0
 14 25  1  0  0  0  0
 15  1  1  0  0  0  0
 16  2  1  0  0  0  0
 19  6  1  0  0  0  0
 21 13  1  0  0  0  0
 23 13  1  0  0  0  0
 26 14  1  0  0  0  0
M  END
>  <program>
Gaussian 09, Revision D.01

>  <basis>
6-31G(d) (6D, 7F)

>  <method>
B3LYP

$$$$
a3_7.log
 OpenBabel04281815093D
Gaussian 09 #P B3LYP/6-31G(d) opt=tight int=finegrid freq scf=tight
 26 26  0  0  0  0  0  0  0  0999 V2000
    3.2582    0.6427    0.8600 C   0  0  0  0  0  0  0  0  0  0  0  0
    3.6848    0.8347   -0.4553 C   0  0  0  0  0  0  0  0  0  0  0  0
    2.8682    0.4583   -1.5260 C   0  0  0  0  0  0  0  0  0  0  0  0
    1.6198   -0.1131   -1.2874 C   0  0  0  0  0  0  0  0  0  0  0  0
    1.2022   -0.2861    0.0351 C   0  0  0  0  0  0  0  0  0  0  0  0
    2.0074    0.0785    1.1146 C   0  0  0  0  0  0  0  0  0  0  0  0
   -0.3603   -1.1008    0.3608 S   0  0  0  0  0  0  0  0  0  0  0  0
   -1.4619   -0.0020   -0.5562 N   0  0  0  0  0  0  0  0  0  0  0  0
   -0.6358   -1.0376    1.8024 O   0  0  0  0  0  0  0  0  0  0  0  0
   -0.3939   -2.3687   -0.3610 O   0  0  0  0  0  0  0  0  0  0  0  0
   -2.1777    0.9986    0.2844 C   0  0  0  0  0  0  0  0  0  0  0  0
   -2.4784   -0.9114   -0.9872 F   0  0  0  0  0  0  0  0  0  0  0  0
   -3.2574    1.6551   -0.5825 C   0  0  0  0  0  0  0  0  0  0  0  0
   -1.1751    2.0402    0.7942 C   0  0  0  0  0  0  0  0  0  0  0  0
    3.8977    0.9300    1.6896 H   0  0  0  0  0  0  0  0  0  0  0  0
    4.6583    1.2766   -0.6486 H   0  0  0  0  0  0  0  0  0  0  0  0
    3.2055    0.6062   -2.5477 H   0  0  0  0  0  0  0  0  0  0  0  0
    0.9778   -0.4167   -2.1071 H   0  0  0  0  0  0  0  0  0  0  0  0
    1.6543   -0.0809    2.1278 H   0  0  0  0  0  0  0  0  0  0  0  0
   -2.6410    0.4844    1.1362 H   0  0  0  0  0  0  0  0  0  0  0  0
   -3.7809    2.4131    0.0098 H   0  0  0  0  0  0  0  0  0  0  0  0
   -3.9883    0.9248   -0.9329 H   0  0  0  0  0  0  0  0  0  0  0  0
   -2.8071    2.1454   -1.4526 H   0  0  0  0  0  0  0  0  0  0  0  0
   -0.4641    1.6191    1.5071 H   0  0  0  0  0  0  0  0  0  0  0  0
   -1.7296    2.8324    1.3075 H   0  0  0  0  0  0  0  0  0  0  0  0
   -0.6235    2.4917   -0.0371 H   0  0  0  0  0  0  0  0  0  0  0  0
  1  6  1  0  0  0  0
  1 15  1  0  0  0  0
  2  1  2  0  0  0  0
  3  4  2  0  0  0  0
  3  2  1  0  0  0  0
  4  5  1  0  0  0  0
  5  7  1  0  0  0  0
  5  6  2  0  0  0  0
  6 19  1  0  0  0  0
  7  9  2  0  0  0  0
  8 11  1  0  0  0  0
  8  7  1  0  0  0  0
 10  7  2  0  0  0  0
 11 14  1  0  0  0  0
 11 20  1  0  0  0  0
 12  8  1  0  0  0  0
 13 21  1  0  0  0  0
 13 11  1  0  0  0  0
 14 25  1  0  0  0  0
 14 24  1  0  0  0  0
 16  2  1  0  0  0  0
 17  3  1  0  0  0  0
 18  4  1  0  0  0  0
 22 13  1  0  0  0  0
 23 13  1  0  0  0  0
 26 14  1  0  0  0  0
M  END
>  <program>
Gaussian 09, Revision D.01

>  <basis>
6-31G(d) (6D, 7F)

>  <method>
B3LYP

$$$$
a3_4.log
 OpenBabel04281815093D
Gaussian 09 #P B3LYP/6-31G(d) opt=tight int=finegrid freq scf=tight
 26 26  0  0  0  0  0  0  0  0999 V2000
    2.8325    1.1237   -1.0102 C   0  0  0  0  0  0  0  0  0  0  0  0
    3.5706    0.7909    0.1279 C   0  0  0  0  0  0  0  0  0  0  0  0
    3.0500   -0.0980    1.0722 C   0  0  0  0  0  0  0  0  0  0  0  0
    1.7869   -0.6589    0.8876 C   0  0  0  0  0  0  0  0  0  0  0  0
    1.0532   -0.3003   -0.2469 C   0  0  0  0  0  0  0  0  0  0  0  0
    1.5629    0.5795   -1.2038 C   0  0  0  0  0  0  0  0  0  0  0  0
   -0.5573   -1.0416   -0.5316 S   0  0  0  0  0  0  0  0  0  0  0  0
   -1.7108   -0.3875    0.6191 N   0  0  0  0  0  0  0  0  0  0  0  0
   -0.4591   -2.4517   -0.1761 O   0  0  0  0  0  0  0  0  0  0  0  0
   -1.0618   -0.5977   -1.8331 O   0  0  0  0  0  0  0  0  0  0  0  0
   -2.1857    1.0242    0.6035 C   0  0  0  0  0  0  0  0  0  0  0  0
   -1.0678   -0.5656    1.8906 F   0  0  0  0  0  0  0  0  0  0  0  0
   -1.1029    2.1042    0.6785 C   0  0  0  0  0  0  0  0  0  0  0  0
   -3.1660    1.2204   -0.5572 C   0  0  0  0  0  0  0  0  0  0  0  0
    3.2456    1.8029   -1.7504 H   0  0  0  0  0  0  0  0  0  0  0  0
    4.5582    1.2187    0.2758 H   0  0  0  0  0  0  0  0  0  0  0  0
    3.6318   -0.3628    1.9503 H   0  0  0  0  0  0  0  0  0  0  0  0
    1.3792   -1.3658    1.6003 H   0  0  0  0  0  0  0  0  0  0  0  0
    0.9750    0.8156   -2.0843 H   0  0  0  0  0  0  0  0  0  0  0  0
   -2.7607    1.0479    1.5370 H   0  0  0  0  0  0  0  0  0  0  0  0
   -0.5657    2.2081   -0.2686 H   0  0  0  0  0  0  0  0  0  0  0  0
   -1.5731    3.0679    0.9028 H   0  0  0  0  0  0  0  0  0  0  0  0
   -0.3823    1.8847    1.4709 H   0  0  0  0  0  0  0  0  0  0  0  0
   -3.9116    0.4207   -0.5752 H   0  0  0  0  0  0  0  0  0  0  0  0
   -2.6527    1.2351   -1.5205 H   0  0  0  0  0  0  0  0  0  0  0  0
   -3.6832    2.1761   -0.4187 H   0  0  0  0  0  0  0  0  0  0  0  0
  1  2  1  0  0  0  0
  2 16  1  0  0  0  0
  2  3  2  0  0  0  0
  3 17  1  0  0  0  0
  4  3  1  0  0  0  0
  4 18  1  0  0  0  0
  5  4  2  0  0  0  0
  6  1  2  0  0  0  0
  6  5  1  0  0  0  0
  7  5  1  0  0  0  0
  7  9  2  0  0  0  0
  7  8  1  0  0  0  0
  8 12  1  0  0  0  0
 10  7  2  0  0  0  0
 11  8  1  0  0  0  0
 11 13  1  0  0  0  0
 11 20  1  0  0  0  0
 13 22  1  0  0  0  0
 13 23  1  0  0  0  0
 14 26  1  0  0  0  0
 14 11  1  0  0  0  0
 15  1  1  0  0  0  0
 19  6  1  0  0  0  0
 21 13  1  0  0  0  0
 24 14  1  0  0  0  0
 25 14  1  0  0  0  0
M  END
>  <program>
Gaussian 09, Revision D.01

>  <basis>
6-31G(d) (6D, 7F)

>  <method>
B3LYP

$$$$
a3_6.log
 OpenBabel04281815093D
Gaussian 09 #P B3LYP/6-31G(d) opt=tight int=finegrid freq scf=tight
 26 26  0  0  0  0  0  0  0  0999 V2000
    3.1899    0.9835    0.7334 C   0  0  0  0  0  0  0  0  0  0  0  0
    3.7887    0.4966   -0.4295 C   0  0  0  0  0  0  0  0  0  0  0  0
    3.0850   -0.3603   -1.2818 C   0  0  0  0  0  0  0  0  0  0  0  0
    1.7785   -0.7341   -0.9756 C   0  0  0  0  0  0  0  0  0  0  0  0
    1.1889   -0.2285    0.1865 C   0  0  0  0  0  0  0  0  0  0  0  0
    1.8795    0.6214    1.0504 C   0  0  0  0  0  0  0  0  0  0  0  0
   -0.4593   -0.7693    0.6435 S   0  0  0  0  0  0  0  0  0  0  0  0
   -1.3270   -0.2283   -0.8310 N   0  0  0  0  0  0  0  0  0  0  0  0
   -0.8664   -0.0194    1.8398 O   0  0  0  0  0  0  0  0  0  0  0  0
   -0.5171   -2.2273    0.6110 O   0  0  0  0  0  0  0  0  0  0  0  0
   -2.1284    1.0286   -0.7731 C   0  0  0  0  0  0  0  0  0  0  0  0
   -2.2736   -1.2620   -1.0830 F   0  0  0  0  0  0  0  0  0  0  0  0
   -1.1882    2.2214   -0.5717 C   0  0  0  0  0  0  0  0  0  0  0  0
   -3.3099    1.0125    0.2040 C   0  0  0  0  0  0  0  0  0  0  0  0
    3.7408    1.6441    1.3965 H   0  0  0  0  0  0  0  0  0  0  0  0
    4.8081    0.7826   -0.6733 H   0  0  0  0  0  0  0  0  0  0  0  0
    3.5556   -0.7394   -2.1843 H   0  0  0  0  0  0  0  0  0  0  0  0
    1.2209   -1.4005   -1.6246 H   0  0  0  0  0  0  0  0  0  0  0  0
    1.3941    0.9849    1.9495 H   0  0  0  0  0  0  0  0  0  0  0  0
   -2.5235    1.0775   -1.7953 H   0  0  0  0  0  0  0  0  0  0  0  0
   -1.7514    3.1429   -0.7513 H   0  0  0  0  0  0  0  0  0  0  0  0
   -0.3486    2.1911   -1.2727 H   0  0  0  0  0  0  0  0  0  0  0  0
   -0.8003    2.2601    0.4498 H   0  0  0  0  0  0  0  0  0  0  0  0
   -3.9258    0.1239    0.0460 H   0  0  0  0  0  0  0  0  0  0  0  0
   -3.9330    1.8953    0.0224 H   0  0  0  0  0  0  0  0  0  0  0  0
   -2.9728    1.0295    1.2424 H   0  0  0  0  0  0  0  0  0  0  0  0
  1  6  1  0  0  0  0
  1 15  1  0  0  0  0
  2  1  2  0  0  0  0
  3  4  2  0  0  0  0
  3  2  1  0  0  0  0
  4  5  1  0  0  0  0
  5  7  1  0  0  0  0
  5  6  2  0  0  0  0
  6 19  1  0  0  0  0
  7  9  2  0  0  0  0
  8 11  1  0  0  0  0
  8  7  1  0  0  0  0
 10  7  2  0  0  0  0
 11 13  1  0  0  0  0
 11 14  1  0  0  0  0
 12  8  1  0  0  0  0
 13 23  1  0  0  0  0
 14 26  1  0  0  0  0
 16  2  1  0  0  0  0
 17  3  1  0  0  0  0
 18  4  1  0  0  0  0
 20 11  1  0  0  0  0
 21 13  1  0  0  0  0
 22 13  1  0  0  0  0
 24 14  1  0  0  0  0
 25 14  1  0  0  0  0
M  END
>  <program>
Gaussian 09, Revision D.01

>  <basis>
6-31G(d) (6D, 7F)

>  <method>
B3LYP

$$$$
r_a3_1.log
 OpenBabel04281815093D
Gaussian 09 #P B3LYP/6-31G(d) opt=tight int=finegrid freq scf=tight
 25 25  0  0  0  0  0  0  0  0999 V2000
    3.1890    1.2399   -0.5253 C   0  0  0  0  0  0  0  0  0  0  0  0
    3.8448    0.0395   -0.8098 C   0  0  0  0  0  0  0  0  0  0  0  0
    3.2075   -1.1834   -0.5878 C   0  0  0  0  0  0  0  0  0  0  0  0
    1.9068   -1.2137   -0.0851 C   0  0  0  0  0  0  0  0  0  0  0  0
    1.2622   -0.0057    0.1853 C   0  0  0  0  0  0  0  0  0  0  0  0
    1.8889    1.2244   -0.0214 C   0  0  0  0  0  0  0  0  0  0  0  0
   -0.4076   -0.0353    0.8261 S   0  0  0  0  0  0  0  0  0  0  0  0
   -1.3266    0.0693   -0.5899 N   0  0  0  0  0  0  0  0  0  0  0  0
   -0.6360    1.1959    1.6002 O   0  0  0  0  0  0  0  0  0  0  0  0
   -0.6521   -1.3518    1.4375 O   0  0  0  0  0  0  0  0  0  0  0  0
   -2.7713    0.0282   -0.3413 C   0  0  0  0  0  0  0  0  0  0  0  0
   -3.3112   -1.2513   -1.0078 C   0  0  0  0  0  0  0  0  0  0  0  0
   -3.3780    1.2989   -0.9599 C   0  0  0  0  0  0  0  0  0  0  0  0
    3.6915    2.1887   -0.6899 H   0  0  0  0  0  0  0  0  0  0  0  0
    4.8586    0.0573   -1.2000 H   0  0  0  0  0  0  0  0  0  0  0  0
    3.7242   -2.1147   -0.8008 H   0  0  0  0  0  0  0  0  0  0  0  0
    1.3989   -2.1524    0.1082 H   0  0  0  0  0  0  0  0  0  0  0  0
    1.3686    2.1448    0.2211 H   0  0  0  0  0  0  0  0  0  0  0  0
   -3.0141   -0.0005    0.7287 H   0  0  0  0  0  0  0  0  0  0  0  0
   -2.8800   -2.1399   -0.5386 H   0  0  0  0  0  0  0  0  0  0  0  0
   -4.4005   -1.2873   -0.8932 H   0  0  0  0  0  0  0  0  0  0  0  0
   -3.0682   -1.2618   -2.0753 H   0  0  0  0  0  0  0  0  0  0  0  0
   -3.1377    1.3611   -2.0262 H   0  0  0  0  0  0  0  0  0  0  0  0
   -2.9924    2.1924   -0.4605 H   0  0  0  0  0  0  0  0  0  0  0  0
   -4.4675    1.2771   -0.8441 H   0  0  0  0  0  0  0  0  0  0  0  0
  1  6  2  0  0  0  0
  2  3  2  0  0  0  0
  2  1  1  0  0  0  0
  3  4  1  0  0  0  0
  4 17  1  0  0  0  0
  4  5  2  0  0  0  0
  5  7  1  0  0  0  0
  6  5  1  0  0  0  0
  6 18  1  0  0  0  0
  7 10  2  0  0  0  0
  7  9  2  0  0  0  0
  8 11  1  0  0  0  0
  8  7  1  0  0  0  0
 11 19  1  0  0  0  0
 12 21  1  0  0  0  0
 12 20  1  0  0  0  0
 12 11  1  0  0  0  0
 13 25  1  0  0  0  0
 13 24  1  0  0  0  0
 13 11  1  0  0  0  0
 14  1  1  0  0  0  0
 15  2  1  0  0  0  0
 16  3  1  0  0  0  0
 22 12  1  0  0  0  0
 23 13  1  0  0  0  0
M  RAD  1   8   2
M  END
>  <program>
Gaussian 09, Revision D.01

>  <basis>
6-31G(d) (6D, 7F)

>  <method>
B3LYP

$$$$
r_a3_4.log
 OpenBabel04281815093D
Gaussian 09 #P B3LYP/6-31G(d) opt=tight int=finegrid freq scf=tight
 25 25  0  0  0  0  0  0  0  0999 V2000
    3.1599   -1.3216    0.2741 C   0  0  0  0  0  0  0  0  0  0  0  0
    3.8978   -0.3688   -0.4312 C   0  0  0  0  0  0  0  0  0  0  0  0
    3.2983    0.8234   -0.8461 C   0  0  0  0  0  0  0  0  0  0  0  0
    1.9555    1.0674   -0.5616 C   0  0  0  0  0  0  0  0  0  0  0  0
    1.2287    0.1009    0.1363 C   0  0  0  0  0  0  0  0  0  0  0  0
    1.8149   -1.0908    0.5644 C   0  0  0  0  0  0  0  0  0  0  0  0
   -0.4943    0.4110    0.5155 S   0  0  0  0  0  0  0  0  0  0  0  0
   -1.2266   -0.0424   -0.9411 N   0  0  0  0  0  0  0  0  0  0  0  0
   -0.6824    1.8644    0.6566 O   0  0  0  0  0  0  0  0  0  0  0  0
   -0.8908   -0.4999    1.6034 O   0  0  0  0  0  0  0  0  0  0  0  0
   -2.6786   -0.2331   -0.9496 C   0  0  0  0  0  0  0  0  0  0  0  0
   -2.9532   -1.7356   -0.6835 C   0  0  0  0  0  0  0  0  0  0  0  0
   -3.5244    0.6736   -0.0428 C   0  0  0  0  0  0  0  0  0  0  0  0
    3.6313   -2.2431    0.6035 H   0  0  0  0  0  0  0  0  0  0  0  0
    4.9454   -0.5525   -0.6537 H   0  0  0  0  0  0  0  0  0  0  0  0
    3.8778    1.5664   -1.3864 H   0  0  0  0  0  0  0  0  0  0  0  0
    1.4775    1.9938   -0.8613 H   0  0  0  0  0  0  0  0  0  0  0  0
    1.2276   -1.8112    1.1236 H   0  0  0  0  0  0  0  0  0  0  0  0
   -2.9508   -0.0377   -1.9957 H   0  0  0  0  0  0  0  0  0  0  0  0
   -2.7144   -1.9858    0.3533 H   0  0  0  0  0  0  0  0  0  0  0  0
   -4.0139   -1.9374   -0.8682 H   0  0  0  0  0  0  0  0  0  0  0  0
   -2.3563   -2.3662   -1.3488 H   0  0  0  0  0  0  0  0  0  0  0  0
   -3.3036    1.7290   -0.2217 H   0  0  0  0  0  0  0  0  0  0  0  0
   -3.3500    0.4594    1.0153 H   0  0  0  0  0  0  0  0  0  0  0  0
   -4.5839    0.4967   -0.2592 H   0  0  0  0  0  0  0  0  0  0  0  0
  1  6  1  0  0  0  0
  1 14  1  0  0  0  0
  2  1  2  0  0  0  0
  3  4  2  0  0  0  0
  3  2  1  0  0  0  0
  4  5  1  0  0  0  0
  5  7  1  0  0  0  0
  5  6  2  0  0  0  0
  6 18  1  0  0  0  0
  7  9  2  0  0  0  0
  7 10  2  0  0  0  0
  8  7  1  0  0  0  0
 11  8  1  0  0  0  0
 11 12  1  0  0  0  0
 11 13  1  0  0  0  0
 12 20  1  0  0  0  0
 13 24  1  0  0  0  0
 15  2  1  0  0  0  0
 16  3  1  0  0  0  0
 17  4  1  0  0  0  0
 19 11  1  0  0  0  0
 21 12  1  0  0  0  0
 22 12  1  0  0  0  0
 23 13  1  0  0  0  0
 25 13  1  0  0  0  0
M  RAD  1   8   2
M  END
>  <program>
Gaussian 09, Revision D.01

>  <basis>
6-31G(d) (6D, 7F)

>  <method>
B3LYP

$$$$
b3_4.log
 OpenBabel04281815093D
Gaussian 09 #P B3LYP/6-31G(d) opt=tight int=finegrid freq scf=tight
 29 29  0  0  0  0  0  0  0  0999 V2000
    3.5311   -1.1435    0.3433 C   0  0  0  0  0  0  0  0  0  0  0  0
    4.1145   -0.3909   -0.6786 C   0  0  0  0  0  0  0  0  0  0  0  0
    3.4136    0.6632   -1.2705 C   0  0  0  0  0  0  0  0  0  0  0  0
    2.1215    0.9689   -0.8455 C   0  0  0  0  0  0  0  0  0  0  0  0
    1.5521    0.2028    0.1732 C   0  0  0  0  0  0  0  0  0  0  0  0
    2.2390   -0.8499    0.7785 C   0  0  0  0  0  0  0  0  0  0  0  0
   -0.0947    0.6144    0.7428 S   0  0  0  0  0  0  0  0  0  0  0  0
   -1.0374   -0.2368   -0.4981 N   0  0  0  0  0  0  0  0  0  0  0  0
   -0.2826    0.0388    2.0773 O   0  0  0  0  0  0  0  0  0  0  0  0
   -0.3532    2.0343    0.4875 O   0  0  0  0  0  0  0  0  0  0  0  0
   -2.5450   -0.1934   -0.4434 C   0  0  0  0  0  0  0  0  0  0  0  0
   -0.6715   -1.6071   -0.2319 F   0  0  0  0  0  0  0  0  0  0  0  0
   -2.9761    1.2454   -0.7784 C   0  0  0  0  0  0  0  0  0  0  0  0
   -3.1244   -0.6561    0.9032 C   0  0  0  0  0  0  0  0  0  0  0  0
   -2.9968   -1.1332   -1.5777 C   0  0  0  0  0  0  0  0  0  0  0  0
    4.0819   -1.9585    0.8038 H   0  0  0  0  0  0  0  0  0  0  0  0
    5.1217   -0.6239   -1.0129 H   0  0  0  0  0  0  0  0  0  0  0  0
    3.8739    1.2500   -2.0600 H   0  0  0  0  0  0  0  0  0  0  0  0
    1.5644    1.7902   -1.2829 H   0  0  0  0  0  0  0  0  0  0  0  0
    1.7688   -1.4145    1.5757 H   0  0  0  0  0  0  0  0  0  0  0  0
   -2.4994    1.5928   -1.7000 H   0  0  0  0  0  0  0  0  0  0  0  0
   -4.0611    1.2488   -0.9283 H   0  0  0  0  0  0  0  0  0  0  0  0
   -2.7329    1.9483    0.0194 H   0  0  0  0  0  0  0  0  0  0  0  0
   -2.7369   -1.6414    1.1740 H   0  0  0  0  0  0  0  0  0  0  0  0
   -2.8839    0.0391    1.7113 H   0  0  0  0  0  0  0  0  0  0  0  0
   -4.2147   -0.7244    0.8219 H   0  0  0  0  0  0  0  0  0  0  0  0
   -2.5492   -0.8318   -2.5300 H   0  0  0  0  0  0  0  0  0  0  0  0
   -2.7178   -2.1690   -1.3734 H   0  0  0  0  0  0  0  0  0  0  0  0
   -4.0864   -1.0798   -1.6730 H   0  0  0  0  0  0  0  0  0  0  0  0
  1  6  1  0  0  0  0
  1 16  1  0  0  0  0
  2  1  2  0  0  0  0
  3  4  2  0  0  0  0
  3  2  1  0  0  0  0
  4  5  1  0  0  0  0
  5  7  1  0  0  0  0
  5  6  2  0  0  0  0
  6 20  1  0  0  0  0
  7  9  2  0  0  0  0
  8 11  1  0  0  0  0
  8 12  1  0  0  0  0
  8  7  1  0  0  0  0
 10  7  2  0  0  0  0
 11 14  1  0  0  0  0
 13 11  1  0  0  0  0
 13 23  1  0  0  0  0
 14 24  1  0  0  0  0
 14 25  1  0  0  0  0
 15 28  1  0  0  0  0
 15 11  1  0  0  0  0
 17  2  1  0  0  0  0
 18  3  1  0  0  0  0
 19  4  1  0  0  0  0
 21 13  1  0  0  0  0
 22 13  1  0  0  0  0
 26 14  1  0  0  0  0
 27 15  1  0  0  0  0
 29 15  1  0  0  0  0
M  END
>  <program>
Gaussian 09, Revision D.01

>  <basis>
6-31G(d) (6D, 7F)

>  <method>
B3LYP

$$$$
b3_1.log
 OpenBabel04281815093D
Gaussian 09 #P B3LYP/6-31G(d) opt=tight int=finegrid freq scf=tight
 29 29  0  0  0  0  0  0  0  0999 V2000
    3.1235   -0.5949    1.1992 C   0  0  0  0  0  0  0  0  0  0  0  0
    3.6805   -1.1147    0.0278 C   0  0  0  0  0  0  0  0  0  0  0  0
    3.0598   -0.8991   -1.2046 C   0  0  0  0  0  0  0  0  0  0  0  0
    1.8707   -0.1728   -1.2709 C   0  0  0  0  0  0  0  0  0  0  0  0
    1.3214    0.3319   -0.0904 C   0  0  0  0  0  0  0  0  0  0  0  0
    1.9402    0.1408    1.1483 C   0  0  0  0  0  0  0  0  0  0  0  0
   -0.1769    1.3175   -0.1899 S   0  0  0  0  0  0  0  0  0  0  0  0
   -1.5237    0.4107    0.4968 N   0  0  0  0  0  0  0  0  0  0  0  0
   -0.0196    2.4443    0.7217 O   0  0  0  0  0  0  0  0  0  0  0  0
   -0.5258    1.5052   -1.5994 O   0  0  0  0  0  0  0  0  0  0  0  0
   -2.1249   -0.8333   -0.0993 C   0  0  0  0  0  0  0  0  0  0  0  0
   -1.0151    0.0387    1.7903 F   0  0  0  0  0  0  0  0  0  0  0  0
   -1.1238   -1.9835   -0.2820 C   0  0  0  0  0  0  0  0  0  0  0  0
   -2.7834   -0.4375   -1.4319 C   0  0  0  0  0  0  0  0  0  0  0  0
   -3.2274   -1.2408    0.9001 C   0  0  0  0  0  0  0  0  0  0  0  0
    3.6155   -0.7545    2.1543 H   0  0  0  0  0  0  0  0  0  0  0  0
    4.6059   -1.6820    0.0751 H   0  0  0  0  0  0  0  0  0  0  0  0
    3.5027   -1.2907   -2.1158 H   0  0  0  0  0  0  0  0  0  0  0  0
    1.3779    0.0177   -2.2183 H   0  0  0  0  0  0  0  0  0  0  0  0
    1.5089    0.5687    2.0454 H   0  0  0  0  0  0  0  0  0  0  0  0
   -0.5794   -2.1784    0.6462 H   0  0  0  0  0  0  0  0  0  0  0  0
   -1.6634   -2.8954   -0.5591 H   0  0  0  0  0  0  0  0  0  0  0  0
   -0.4002   -1.7717   -1.0736 H   0  0  0  0  0  0  0  0  0  0  0  0
   -3.4453    0.4233   -1.2984 H   0  0  0  0  0  0  0  0  0  0  0  0
   -2.0497   -0.1885   -2.1988 H   0  0  0  0  0  0  0  0  0  0  0  0
   -3.3836   -1.2852   -1.7802 H   0  0  0  0  0  0  0  0  0  0  0  0
   -3.7972   -2.0756    0.4789 H   0  0  0  0  0  0  0  0  0  0  0  0
   -2.8062   -1.5567    1.8567 H   0  0  0  0  0  0  0  0  0  0  0  0
   -3.9115   -0.4059    1.0791 H   0  0  0  0  0  0  0  0  0  0  0  0
  1 16  1  0  0  0  0
  2 17  1  0  0  0  0
  2  1  2  0  0  0  0
  3  2  1  0  0  0  0
  4  3  2  0  0  0  0
  4  5  1  0  0  0  0
  5  6  2  0  0  0  0
  6  1  1  0  0  0  0
  6 20  1  0  0  0  0
  7  5  1  0  0  0  0
  7  8  1  0  0  0  0
  7  9  2  0  0  0  0
  8 12  1  0  0  0  0
 10  7  2  0  0  0  0
 11  8  1  0  0  0  0
 11 15  1  0  0  0  0
 13 11  1  0  0  0  0
 13 21  1  0  0  0  0
 14 24  1  0  0  0  0
 14 11  1  0  0  0  0
 15 29  1  0  0  0  0
 15 28  1  0  0  0  0
 18  3  1  0  0  0  0
 19  4  1  0  0  0  0
 22 13  1  0  0  0  0
 23 13  1  0  0  0  0
 25 14  1  0  0  0  0
 26 14  1  0  0  0  0
 27 15  1  0  0  0  0
M  END
>  <program>
Gaussian 09, Revision D.01

>  <basis>
6-31G(d) (6D, 7F)

>  <method>
B3LYP

$$$$
b3_3.log
 OpenBabel04281815093D
Gaussian 09 #P B3LYP/6-31G(d) opt=tight int=finegrid freq scf=tight
 29 29  0  0  0  0  0  0  0  0999 V2000
   -3.1148   -0.6287   -1.3838 C   0  0  0  0  0  0  0  0  0  0  0  0
   -3.8700   -0.9408   -0.2490 C   0  0  0  0  0  0  0  0  0  0  0  0
   -3.3898   -0.6321    1.0247 C   0  0  0  0  0  0  0  0  0  0  0  0
   -2.1472   -0.0138    1.1735 C   0  0  0  0  0  0  0  0  0  0  0  0
   -1.4026    0.2839    0.0322 C   0  0  0  0  0  0  0  0  0  0  0  0
   -1.8754   -0.0064   -1.2508 C   0  0  0  0  0  0  0  0  0  0  0  0
    0.1432    1.1743    0.2207 S   0  0  0  0  0  0  0  0  0  0  0  0
    1.2155    0.0354   -0.6651 N   0  0  0  0  0  0  0  0  0  0  0  0
    0.1091    2.3755   -0.6078 O   0  0  0  0  0  0  0  0  0  0  0  0
    0.4489    1.2589    1.6560 O   0  0  0  0  0  0  0  0  0  0  0  0
    2.0579   -0.9517    0.0989 C   0  0  0  0  0  0  0  0  0  0  0  0
    2.1381    0.9012   -1.3247 F   0  0  0  0  0  0  0  0  0  0  0  0
    1.1053   -1.8503    0.9051 C   0  0  0  0  0  0  0  0  0  0  0  0
    3.1031   -0.2824    1.0073 C   0  0  0  0  0  0  0  0  0  0  0  0
    2.7512   -1.7920   -0.9907 C   0  0  0  0  0  0  0  0  0  0  0  0
   -3.4936   -0.8667   -2.3735 H   0  0  0  0  0  0  0  0  0  0  0  0
   -4.8369   -1.4235   -0.3603 H   0  0  0  0  0  0  0  0  0  0  0  0
   -3.9811   -0.8696    1.9043 H   0  0  0  0  0  0  0  0  0  0  0  0
   -1.7547    0.2370    2.1529 H   0  0  0  0  0  0  0  0  0  0  0  0
   -1.2805    0.2466   -2.1216 H   0  0  0  0  0  0  0  0  0  0  0  0
    0.3243   -2.2759    0.2671 H   0  0  0  0  0  0  0  0  0  0  0  0
    1.6875   -2.6771    1.3250 H   0  0  0  0  0  0  0  0  0  0  0  0
    0.6393   -1.3146    1.7352 H   0  0  0  0  0  0  0  0  0  0  0  0
    3.7553    0.3739    0.4258 H   0  0  0  0  0  0  0  0  0  0  0  0
    2.6288    0.3033    1.7968 H   0  0  0  0  0  0  0  0  0  0  0  0
    3.7247   -1.0558    1.4718 H   0  0  0  0  0  0  0  0  0  0  0  0
    2.0123   -2.2655   -1.6451 H   0  0  0  0  0  0  0  0  0  0  0  0
    3.4107   -1.1729   -1.6032 H   0  0  0  0  0  0  0  0  0  0  0  0
    3.3520   -2.5762   -0.5178 H   0  0  0  0  0  0  0  0  0  0  0  0
  1  6  2  0  0  0  0
  1  2  1  0  0  0  0
  2  3  2  0  0  0  0
  3  4  1  0  0  0  0
  3 18  1  0  0  0  0
  4 19  1  0  0  0  0
  5  7  1  0  0  0  0
  5  4  2  0  0  0  0
  6  5  1  0  0  0  0
  7 10  2  0  0  0  0
  8 11  1  0  0  0  0
  8  7  1  0  0  0  0
  9  7  2  0  0  0  0
 11 13  1  0  0  0  0
 11 14  1  0  0  0  0
 12  8  1  0  0  0  0
 13 22  1  0  0  0  0
 13 23  1  0  0  0  0
 14 26  1  0  0  0  0
 14 25  1  0  0  0  0
 15 29  1  0  0  0  0
 15 11  1  0  0  0  0
 16  1  1  0  0  0  0
 17  2  1  0  0  0  0
 20  6  1  0  0  0  0
 21 13  1  0  0  0  0
 24 14  1  0  0  0  0
 27 15  1  0  0  0  0
 28 15  1  0  0  0  0
M  END
>  <program>
Gaussian 09, Revision D.01

>  <basis>
6-31G(d) (6D, 7F)

>  <method>
B3LYP

$$$$
r_b3_3.log
 OpenBabel04281815093D
Gaussian scr1/g09_d1/g09/g09 #P B3LYP/6-31G(d) opt=tight int=finegrid scf=tight
 28 28  0  0  0  0  0  0  0  0999 V2000
   -3.4051   -1.2410    0.5149 C   0  0  0  0  0  0  0  0  0  0  0  0
   -4.0635   -0.0362    0.7766 C   0  0  0  0  0  0  0  0  0  0  0  0
   -3.4238    1.1827    0.5425 C   0  0  0  0  0  0  0  0  0  0  0  0
   -2.1182    1.2050    0.0509 C   0  0  0  0  0  0  0  0  0  0  0  0
   -1.4715   -0.0061   -0.1972 C   0  0  0  0  0  0  0  0  0  0  0  0
   -2.1013   -1.2330    0.0221 C   0  0  0  0  0  0  0  0  0  0  0  0
    0.2025    0.0139   -0.8358 S   0  0  0  0  0  0  0  0  0  0  0  0
    1.0792   -0.2740    0.5796 N   0  0  0  0  0  0  0  0  0  0  0  0
    0.3838   -1.1675   -1.6964 O   0  0  0  0  0  0  0  0  0  0  0  0
    0.4688    1.3641   -1.3618 O   0  0  0  0  0  0  0  0  0  0  0  0
    2.5346   -0.0490    0.5843 C   0  0  0  0  0  0  0  0  0  0  0  0
    2.7282    1.4155    1.0688 C   0  0  0  0  0  0  0  0  0  0  0  0
    3.2599   -0.2658   -0.7586 C   0  0  0  0  0  0  0  0  0  0  0  0
    3.0824   -1.0211    1.6482 C   0  0  0  0  0  0  0  0  0  0  0  0
   -3.9092   -2.1872    0.6893 H   0  0  0  0  0  0  0  0  0  0  0  0
   -5.0807   -0.0484    1.1584 H   0  0  0  0  0  0  0  0  0  0  0  0
   -3.9416    2.1174    0.7377 H   0  0  0  0  0  0  0  0  0  0  0  0
   -1.6071    2.1401   -0.1507 H   0  0  0  0  0  0  0  0  0  0  0  0
   -1.5803   -2.1578   -0.2016 H   0  0  0  0  0  0  0  0  0  0  0  0
    2.2109    1.5824    2.0186 H   0  0  0  0  0  0  0  0  0  0  0  0
    3.7988    1.5956    1.2183 H   0  0  0  0  0  0  0  0  0  0  0  0
    2.3464    2.1205    0.3268 H   0  0  0  0  0  0  0  0  0  0  0  0
    3.0882   -1.2766   -1.1385 H   0  0  0  0  0  0  0  0  0  0  0  0
    2.9306    0.4487   -1.5170 H   0  0  0  0  0  0  0  0  0  0  0  0
    4.3363   -0.1303   -0.6057 H   0  0  0  0  0  0  0  0  0  0  0  0
    2.5674   -0.8802    2.6032 H   0  0  0  0  0  0  0  0  0  0  0  0
    2.9419   -2.0594    1.3310 H   0  0  0  0  0  0  0  0  0  0  0  0
    4.1541   -0.8473    1.7963 H   0  0  0  0  0  0  0  0  0  0  0  0
  1 15  1  0  0  0  0
  1  2  2  0  0  0  0
  2 16  1  0  0  0  0
  3 17  1  0  0  0  0
  3  2  1  0  0  0  0
  4  3  2  0  0  0  0
  5  6  2  0  0  0  0
  5  4  1  0  0  0  0
  6  1  1  0  0  0  0
  7  5  1  0  0  0  0
  7  8  1  0  0  0  0
  8 11  1  0  0  0  0
  9  7  2  0  0  0  0
 10  7  2  0  0  0  0
 11 12  1  0  0  0  0
 11 14  1  0  0  0  0
 12 21  1  0  0  0  0
 12 20  1  0  0  0  0
 13 25  1  0  0  0  0
 13 11  1  0  0  0  0
 14 28  1  0  0  0  0
 14 26  1  0  0  0  0
 18  4  1  0  0  0  0
 19  6  1  0  0  0  0
 22 12  1  0  0  0  0
 23 13  1  0  0  0  0
 24 13  1  0  0  0  0
 27 14  1  0  0  0  0
M  RAD  1   8   2
M  END
>  <program>
Gaussian 09, Revision D.01

>  <basis>
6-31G(d) (6D, 7F)

>  <method>
B3LYP

$$$$
r_b3_1.log
 OpenBabel04281815093D
Gaussian 09 #P B3LYP/6-31G(d) opt=tight int=finegrid freq scf=tight
 28 28  0  0  0  0  0  0  0  0999 V2000
   -3.4227   -1.0624    0.7920 C   0  0  0  0  0  0  0  0  0  0  0  0
   -4.0667    0.1772    0.7530 C   0  0  0  0  0  0  0  0  0  0  0  0
   -3.4112    1.2968    0.2366 C   0  0  0  0  0  0  0  0  0  0  0  0
   -2.1043    1.1854   -0.2390 C   0  0  0  0  0  0  0  0  0  0  0  0
   -1.4719   -0.0572   -0.1852 C   0  0  0  0  0  0  0  0  0  0  0  0
   -2.1173   -1.1880    0.3190 C   0  0  0  0  0  0  0  0  0  0  0  0
    0.2023   -0.2109   -0.8052 S   0  0  0  0  0  0  0  0  0  0  0  0
    1.0812   -0.1083    0.6346 N   0  0  0  0  0  0  0  0  0  0  0  0
    0.3815   -1.5798   -1.3177 O   0  0  0  0  0  0  0  0  0  0  0  0
    0.4689    0.9491   -1.6736 O   0  0  0  0  0  0  0  0  0  0  0  0
    2.5372    0.1066    0.5745 C   0  0  0  0  0  0  0  0  0  0  0  0
    2.7334    1.6468    0.6494 C   0  0  0  0  0  0  0  0  0  0  0  0
    3.2576   -0.4621   -0.6641 C   0  0  0  0  0  0  0  0  0  0  0  0
    3.0872   -0.5471    1.8580 C   0  0  0  0  0  0  0  0  0  0  0  0
   -3.9391   -1.9335    1.1851 H   0  0  0  0  0  0  0  0  0  0  0  0
   -5.0850    0.2687    1.1208 H   0  0  0  0  0  0  0  0  0  0  0  0
   -3.9180    2.2568    0.1985 H   0  0  0  0  0  0  0  0  0  0  0  0
   -1.5820    2.0389   -0.6574 H   0  0  0  0  0  0  0  0  0  0  0  0
   -1.6075   -2.1454    0.3257 H   0  0  0  0  0  0  0  0  0  0  0  0
    2.2172    2.0626    1.5201 H   0  0  0  0  0  0  0  0  0  0  0  0
    3.8044    1.8592    0.7445 H   0  0  0  0  0  0  0  0  0  0  0  0
    2.3516    2.1276   -0.2542 H   0  0  0  0  0  0  0  0  0  0  0  0
    3.0826   -1.5370   -0.7611 H   0  0  0  0  0  0  0  0  0  0  0  0
    2.9264    0.0259   -1.5842 H   0  0  0  0  0  0  0  0  0  0  0  0
    4.3347   -0.2939   -0.5562 H   0  0  0  0  0  0  0  0  0  0  0  0
    4.1594   -0.3413    1.9520 H   0  0  0  0  0  0  0  0  0  0  0  0
    2.5748   -0.1557    2.7419 H   0  0  0  0  0  0  0  0  0  0  0  0
    2.9451   -1.6322    1.8300 H   0  0  0  0  0  0  0  0  0  0  0  0
  1 15  1  0  0  0  0
  2  1  1  0  0  0  0
  2 16  1  0  0  0  0
  3  2  2  0  0  0  0
  4  5  2  0  0  0  0
  4  3  1  0  0  0  0
  5  6  1  0  0  0  0
  6 19  1  0  0  0  0
  6  1  2  0  0  0  0
  7  5  1  0  0  0  0
  7  8  1  0  0  0  0
  9  7  2  0  0  0  0
 10  7  2  0  0  0  0
 11  8  1  0  0  0  0
 11 12  1  0  0  0  0
 11 14  1  0  0  0  0
 12 21  1  0  0  0  0
 12 20  1  0  0  0  0
 13 25  1  0  0  0  0
 13 11  1  0  0  0  0
 14 26  1  0  0  0  0
 14 27  1  0  0  0  0
 17  3  1  0  0  0  0
 18  4  1  0  0  0  0
 22 12  1  0  0  0  0
 23 13  1  0  0  0  0
 24 13  1  0  0  0  0
 28 14  1  0  0  0  0
M  RAD  1   8   2
M  END
>  <program>
Gaussian 09, Revision D.01

>  <basis>
6-31G(d) (6D, 7F)

>  <method>
B3LYP

$$$$
c3_4.log
 OpenBabel04281815093D
Gaussian scr1/g09_d1/g09/g09 #P B3LYP/6-31G(d) opt=tight int=finegrid scf=tight
 34 34  0  0  0  0  0  0  0  0999 V2000
   -1.9998   -1.0686   -0.0164 C   0  0  0  0  0  0  0  0  0  0  0  0
   -2.4302    0.2583    0.0232 C   0  0  0  0  0  0  0  0  0  0  0  0
   -1.4912    1.2862   -0.0593 C   0  0  0  0  0  0  0  0  0  0  0  0
   -0.1301    0.9985   -0.1637 C   0  0  0  0  0  0  0  0  0  0  0  0
    0.2999   -0.3330   -0.2057 C   0  0  0  0  0  0  0  0  0  0  0  0
   -0.6446   -1.3646   -0.1446 C   0  0  0  0  0  0  0  0  0  0  0  0
    1.7264   -0.7581   -0.4183 C   0  0  0  0  0  0  0  0  0  0  0  0
    2.7375    0.1529   -0.1053 N   0  0  0  0  0  0  0  0  0  0  0  0
    1.9888   -1.8305   -0.9453 O   0  0  0  0  0  0  0  0  0  0  0  0
    4.1783   -0.2164    0.0594 C   0  0  0  0  0  0  0  0  0  0  0  0
    2.3423    0.9542    1.0080 F   0  0  0  0  0  0  0  0  0  0  0  0
    4.3398   -1.2788    1.1592 C   0  0  0  0  0  0  0  0  0  0  0  0
    4.9319    1.0741    0.4280 C   0  0  0  0  0  0  0  0  0  0  0  0
    4.6925   -0.7180   -1.3029 C   0  0  0  0  0  0  0  0  0  0  0  0
   -1.9547    2.7205   -0.0934 C   0  0  0  0  0  0  0  0  0  0  0  0
   -3.0065   -2.1807    0.1348 C   0  0  0  0  0  0  0  0  0  0  0  0
   -3.4857    0.4877    0.1139 H   0  0  0  0  0  0  0  0  0  0  0  0
    0.5853    1.8085   -0.2100 H   0  0  0  0  0  0  0  0  0  0  0  0
   -0.3053   -2.3919   -0.2104 H   0  0  0  0  0  0  0  0  0  0  0  0
    3.8362   -2.2083    0.8809 H   0  0  0  0  0  0  0  0  0  0  0  0
    5.4018   -1.4958    1.3164 H   0  0  0  0  0  0  0  0  0  0  0  0
    3.9227   -0.9169    2.1049 H   0  0  0  0  0  0  0  0  0  0  0  0
    4.6403    1.4509    1.4103 H   0  0  0  0  0  0  0  0  0  0  0  0
    6.0051    0.8602    0.4464 H   0  0  0  0  0  0  0  0  0  0  0  0
    4.7499    1.8579   -0.3144 H   0  0  0  0  0  0  0  0  0  0  0  0
    4.5086    0.0291   -2.0821 H   0  0  0  0  0  0  0  0  0  0  0  0
    5.7743   -0.8723   -1.2275 H   0  0  0  0  0  0  0  0  0  0  0  0
    4.2198   -1.6548   -1.5947 H   0  0  0  0  0  0  0  0  0  0  0  0
   -3.1095    2.8875    0.5859 F   0  0  0  0  0  0  0  0  0  0  0  0
   -2.1755    3.1382   -1.3602 F   0  0  0  0  0  0  0  0  0  0  0  0
   -1.0381    3.5536    0.4434 F   0  0  0  0  0  0  0  0  0  0  0  0
   -4.2004   -1.8446   -0.4000 F   0  0  0  0  0  0  0  0  0  0  0  0
   -2.5931   -3.3167   -0.4627 F   0  0  0  0  0  0  0  0  0  0  0  0
   -3.2253   -2.4720    1.4372 F   0  0  0  0  0  0  0  0  0  0  0  0
  1  2  1  0  0  0  0
  1 16  1  0  0  0  0
  2 17  1  0  0  0  0
  3  2  2  0  0  0  0
  4  3  1  0  0  0  0
  5  4  2  0  0  0  0
  5  6  1  0  0  0  0
  6  1  2  0  0  0  0
  7  5  1  0  0  0  0
  7  8  1  0  0  0  0
  8 10  1  0  0  0  0
  8 11  1  0  0  0  0
  9  7  2  0  0  0  0
 10 13  1  0  0  0  0
 10 12  1  0  0  0  0
 12 21  1  0  0  0  0
 12 22  1  0  0  0  0
 13 24  1  0  0  0  0
 13 23  1  0  0  0  0
 14 27  1  0  0  0  0
 14 10  1  0  0  0  0
 15  3  1  0  0  0  0
 15 31  1  0  0  0  0
 15 29  1  0  0  0  0
 16 34  1  0  0  0  0
 18  4  1  0  0  0  0
 19  6  1  0  0  0  0
 20 12  1  0  0  0  0
 25 13  1  0  0  0  0
 26 14  1  0  0  0  0
 28 14  1  0  0  0  0
 30 15  1  0  0  0  0
 32 16  1  0  0  0  0
 33 16  1  0  0  0  0
M  END
>  <program>
Gaussian 09, Revision D.01

>  <basis>
6-31G(d) (6D, 7F)

>  <method>
B3LYP

$$$$
c3_3.log
 OpenBabel04281815093D
Gaussian scr1/g09_d1/g09/g09 #P B3LYP/6-31G(d) opt=tight int=finegrid scf=tight
 34 34  0  0  0  0  0  0  0  0999 V2000
   -1.9414   -0.9512    0.0345 C   0  0  0  0  0  0  0  0  0  0  0  0
   -2.2137    0.4177    0.1104 C   0  0  0  0  0  0  0  0  0  0  0  0
   -1.1977    1.3353   -0.1502 C   0  0  0  0  0  0  0  0  0  0  0  0
    0.0880    0.8951   -0.4713 C   0  0  0  0  0  0  0  0  0  0  0  0
    0.3624   -0.4744   -0.5278 C   0  0  0  0  0  0  0  0  0  0  0  0
   -0.6642   -1.3981   -0.2935 C   0  0  0  0  0  0  0  0  0  0  0  0
    1.7044   -1.0060   -0.9299 C   0  0  0  0  0  0  0  0  0  0  0  0
    2.8016   -0.1400   -0.6283 N   0  0  0  0  0  0  0  0  0  0  0  0
    1.8182   -2.0356   -1.5620 O   0  0  0  0  0  0  0  0  0  0  0  0
    3.4158   -0.1320    0.7549 C   0  0  0  0  0  0  0  0  0  0  0  0
    3.8531   -0.5423   -1.4963 F   0  0  0  0  0  0  0  0  0  0  0  0
    3.9794   -1.5256    1.0872 C   0  0  0  0  0  0  0  0  0  0  0  0
    2.3624    0.2751    1.7960 C   0  0  0  0  0  0  0  0  0  0  0  0
    4.5327    0.9234    0.7232 C   0  0  0  0  0  0  0  0  0  0  0  0
   -1.4802    2.8161   -0.1255 C   0  0  0  0  0  0  0  0  0  0  0  0
   -3.0515   -1.9483    0.2563 C   0  0  0  0  0  0  0  0  0  0  0  0
   -3.2057    0.7628    0.3770 H   0  0  0  0  0  0  0  0  0  0  0  0
    0.8747    1.6094   -0.6835 H   0  0  0  0  0  0  0  0  0  0  0  0
   -0.4478   -2.4582   -0.3657 H   0  0  0  0  0  0  0  0  0  0  0  0
    4.7081   -1.8410    0.3378 H   0  0  0  0  0  0  0  0  0  0  0  0
    4.4735   -1.5004    2.0642 H   0  0  0  0  0  0  0  0  0  0  0  0
    3.1836   -2.2770    1.1283 H   0  0  0  0  0  0  0  0  0  0  0  0
    1.9163    1.2482    1.5721 H   0  0  0  0  0  0  0  0  0  0  0  0
    2.8645    0.3520    2.7659 H   0  0  0  0  0  0  0  0  0  0  0  0
    1.5617   -0.4626    1.8976 H   0  0  0  0  0  0  0  0  0  0  0  0
    4.1259    1.9069    0.4662 H   0  0  0  0  0  0  0  0  0  0  0  0
    5.0031    0.9900    1.7097 H   0  0  0  0  0  0  0  0  0  0  0  0
    5.3000    0.6645   -0.0090 H   0  0  0  0  0  0  0  0  0  0  0  0
   -2.5834   -3.1076    0.7640 F   0  0  0  0  0  0  0  0  0  0  0  0
   -3.9835   -1.4720    1.1098 F   0  0  0  0  0  0  0  0  0  0  0  0
   -3.6848   -2.2452   -0.8989 F   0  0  0  0  0  0  0  0  0  0  0  0
   -2.5827    3.1059    0.5955 F   0  0  0  0  0  0  0  0  0  0  0  0
   -1.6722    3.3050   -1.3696 F   0  0  0  0  0  0  0  0  0  0  0  0
   -0.4458    3.5015    0.4120 F   0  0  0  0  0  0  0  0  0  0  0  0
  1  2  1  0  0  0  0
  1 16  1  0  0  0  0
  2 17  1  0  0  0  0
  3 15  1  0  0  0  0
  3  2  2  0  0  0  0
  4  3  1  0  0  0  0
  5  4  2  0  0  0  0
  5  6  1  0  0  0  0
  6  1  2  0  0  0  0
  7  8  1  0  0  0  0
  7  5  1  0  0  0  0
  8 10  1  0  0  0  0
  9  7  2  0  0  0  0
 10 12  1  0  0  0  0
 10 13  1  0  0  0  0
 11  8  1  0  0  0  0
 12 22  1  0  0  0  0
 12 21  1  0  0  0  0
 13 25  1  0  0  0  0
 13 24  1  0  0  0  0
 14 10  1  0  0  0  0
 14 27  1  0  0  0  0
 15 34  1  0  0  0  0
 15 32  1  0  0  0  0
 16 29  1  0  0  0  0
 16 30  1  0  0  0  0
 18  4  1  0  0  0  0
 19  6  1  0  0  0  0
 20 12  1  0  0  0  0
 23 13  1  0  0  0  0
 26 14  1  0  0  0  0
 28 14  1  0  0  0  0
 31 16  1  0  0  0  0
 33 15  1  0  0  0  0
M  END
>  <program>
Gaussian 09, Revision D.01

>  <basis>
6-31G(d) (6D, 7F)

>  <method>
B3LYP

$$$$
r_c3_4.log
 OpenBabel04281815093D
Gaussian scr1/g09_d1/g09/g09 #P UB3LYP/6-31G(d) opt=tight int=finegrid scf=tight
 33 33  0  0  0  0  0  0  0  0999 V2000
    1.9213   -0.9713    0.0209 C   0  0  0  0  0  0  0  0  0  0  0  0
    2.2225    0.3931    0.0341 C   0  0  0  0  0  0  0  0  0  0  0  0
    1.1949    1.3270   -0.0985 C   0  0  0  0  0  0  0  0  0  0  0  0
   -0.1274    0.9052   -0.2436 C   0  0  0  0  0  0  0  0  0  0  0  0
   -0.4259   -0.4609   -0.2502 C   0  0  0  0  0  0  0  0  0  0  0  0
    0.6036   -1.3997   -0.1193 C   0  0  0  0  0  0  0  0  0  0  0  0
   -1.8309   -0.9623   -0.3775 C   0  0  0  0  0  0  0  0  0  0  0  0
   -2.8100    0.0028   -0.4261 N   0  0  0  0  0  0  0  0  0  0  0  0
   -2.0822   -2.1602   -0.5390 O   0  0  0  0  0  0  0  0  0  0  0  0
   -4.1347   -0.1795    0.1584 C   0  0  0  0  0  0  0  0  0  0  0  0
   -4.9900   -0.9010   -0.9215 C   0  0  0  0  0  0  0  0  0  0  0  0
   -4.6995    1.2361    0.3929 C   0  0  0  0  0  0  0  0  0  0  0  0
   -4.1323   -0.9845    1.4717 C   0  0  0  0  0  0  0  0  0  0  0  0
    1.5032    2.8009   -0.0259 C   0  0  0  0  0  0  0  0  0  0  0  0
    3.0398   -1.9794    0.1035 C   0  0  0  0  0  0  0  0  0  0  0  0
    3.2489    0.7238    0.1457 H   0  0  0  0  0  0  0  0  0  0  0  0
   -0.9242    1.6297   -0.3677 H   0  0  0  0  0  0  0  0  0  0  0  0
    0.3554   -2.4552   -0.1267 H   0  0  0  0  0  0  0  0  0  0  0  0
   -4.6050   -1.9067   -1.1006 H   0  0  0  0  0  0  0  0  0  0  0  0
   -6.0245   -0.9637   -0.5645 H   0  0  0  0  0  0  0  0  0  0  0  0
   -4.9773   -0.3418   -1.8619 H   0  0  0  0  0  0  0  0  0  0  0  0
   -4.6912    1.8147   -0.5357 H   0  0  0  0  0  0  0  0  0  0  0  0
   -5.7299    1.1715    0.7588 H   0  0  0  0  0  0  0  0  0  0  0  0
   -4.1058    1.7745    1.1397 H   0  0  0  0  0  0  0  0  0  0  0  0
   -3.5204   -0.4838    2.2311 H   0  0  0  0  0  0  0  0  0  0  0  0
   -5.1529   -1.0609    1.8619 H   0  0  0  0  0  0  0  0  0  0  0  0
   -3.7454   -1.9942    1.3181 H   0  0  0  0  0  0  0  0  0  0  0  0
    1.4012    3.2627    1.2413 F   0  0  0  0  0  0  0  0  0  0  0  0
    2.7561    3.0730   -0.4475 F   0  0  0  0  0  0  0  0  0  0  0  0
    0.6490    3.5251   -0.7796 F   0  0  0  0  0  0  0  0  0  0  0  0
    4.0573   -1.5283    0.8693 F   0  0  0  0  0  0  0  0  0  0  0  0
    3.5533   -2.2479   -1.1177 F   0  0  0  0  0  0  0  0  0  0  0  0
    2.6200   -3.1498    0.6260 F   0  0  0  0  0  0  0  0  0  0  0  0
  1  2  1  0  0  0  0
  1 15  1  0  0  0  0
  2 16  1  0  0  0  0
  3 14  1  0  0  0  0
  3  2  2  0  0  0  0
  4  3  1  0  0  0  0
  5  4  2  0  0  0  0
  5  6  1  0  0  0  0
  6  1  2  0  0  0  0
  7  5  1  0  0  0  0
  8  7  1  0  0  0  0
  8 10  1  0  0  0  0
  9  7  2  0  0  0  0
 10 12  1  0  0  0  0
 10 13  1  0  0  0  0
 11 20  1  0  0  0  0
 11 10  1  0  0  0  0
 12 23  1  0  0  0  0
 12 24  1  0  0  0  0
 13 26  1  0  0  0  0
 13 25  1  0  0  0  0
 14 28  1  0  0  0  0
 15 33  1  0  0  0  0
 15 31  1  0  0  0  0
 17  4  1  0  0  0  0
 18  6  1  0  0  0  0
 19 11  1  0  0  0  0
 21 11  1  0  0  0  0
 22 12  1  0  0  0  0
 27 13  1  0  0  0  0
 29 14  1  0  0  0  0
 30 14  1  0  0  0  0
 32 15  1  0  0  0  0
M  RAD  1   8   2
M  END
>  <program>
Gaussian 09, Revision D.01

>  <basis>
6-31G(d) (6D, 7F)

>  <method>
UB3LYP

$$$$
r_c3_3.log
 OpenBabel04281815093D
Gaussian scr1/g09_d1/g09/g09 #P UB3LYP/6-31G(d) opt=tight int=finegrid scf=tight
 33 33  0  0  0  0  0  0  0  0999 V2000
   -1.9093   -0.9890   -0.0148 C   0  0  0  0  0  0  0  0  0  0  0  0
   -2.2189    0.3734    0.0510 C   0  0  0  0  0  0  0  0  0  0  0  0
   -1.1971    1.3173   -0.0332 C   0  0  0  0  0  0  0  0  0  0  0  0
    0.1297    0.9082   -0.1838 C   0  0  0  0  0  0  0  0  0  0  0  0
    0.4352   -0.4538   -0.2490 C   0  0  0  0  0  0  0  0  0  0  0  0
   -0.5903   -1.4043   -0.1651 C   0  0  0  0  0  0  0  0  0  0  0  0
    1.8435   -0.9411   -0.3918 C   0  0  0  0  0  0  0  0  0  0  0  0
    2.8170    0.0306   -0.3988 N   0  0  0  0  0  0  0  0  0  0  0  0
    2.1021   -2.1297   -0.6041 O   0  0  0  0  0  0  0  0  0  0  0  0
    4.1458   -0.1705    0.1695 C   0  0  0  0  0  0  0  0  0  0  0  0
    4.9995   -0.8338   -0.9484 C   0  0  0  0  0  0  0  0  0  0  0  0
    4.1569   -1.0368    1.4431 C   0  0  0  0  0  0  0  0  0  0  0  0
    4.7027    1.2365    0.4671 C   0  0  0  0  0  0  0  0  0  0  0  0
   -1.5274    2.7882   -0.0250 C   0  0  0  0  0  0  0  0  0  0  0  0
   -3.0317   -1.9884    0.1058 C   0  0  0  0  0  0  0  0  0  0  0  0
   -3.2484    0.6939    0.1699 H   0  0  0  0  0  0  0  0  0  0  0  0
    0.9251    1.6412   -0.2575 H   0  0  0  0  0  0  0  0  0  0  0  0
   -0.3369   -2.4566   -0.2213 H   0  0  0  0  0  0  0  0  0  0  0  0
    4.9745   -0.2322   -1.8619 H   0  0  0  0  0  0  0  0  0  0  0  0
    6.0372   -0.9030   -0.6022 H   0  0  0  0  0  0  0  0  0  0  0  0
    4.6224   -1.8340   -1.1707 H   0  0  0  0  0  0  0  0  0  0  0  0
    3.5471   -0.5765    2.2292 H   0  0  0  0  0  0  0  0  0  0  0  0
    5.1804   -1.1253    1.8227 H   0  0  0  0  0  0  0  0  0  0  0  0
    3.7746   -2.0401    1.2437 H   0  0  0  0  0  0  0  0  0  0  0  0
    4.1097    1.7355    1.2412 H   0  0  0  0  0  0  0  0  0  0  0  0
    5.7356    1.1618    0.8239 H   0  0  0  0  0  0  0  0  0  0  0  0
    4.6857    1.8579   -0.4334 H   0  0  0  0  0  0  0  0  0  0  0  0
   -1.7078    3.2619   -1.2780 F   0  0  0  0  0  0  0  0  0  0  0  0
   -0.5363    3.5157    0.5339 F   0  0  0  0  0  0  0  0  0  0  0  0
   -2.6609    3.0421    0.6629 F   0  0  0  0  0  0  0  0  0  0  0  0
   -4.0234   -1.7169   -0.7719 F   0  0  0  0  0  0  0  0  0  0  0  0
   -2.6176   -3.2499   -0.1210 F   0  0  0  0  0  0  0  0  0  0  0  0
   -3.5844   -1.9567    1.3396 F   0  0  0  0  0  0  0  0  0  0  0  0
  1  2  1  0  0  0  0
  1 15  1  0  0  0  0
  2 16  1  0  0  0  0
  3 14  1  0  0  0  0
  3  2  2  0  0  0  0
  4  3  1  0  0  0  0
  5  4  2  0  0  0  0
  5  6  1  0  0  0  0
  6  1  2  0  0  0  0
  7  5  1  0  0  0  0
  8  7  1  0  0  0  0
  8 10  1  0  0  0  0
  9  7  2  0  0  0  0
 10 13  1  0  0  0  0
 10 12  1  0  0  0  0
 11 20  1  0  0  0  0
 11 10  1  0  0  0  0
 12 23  1  0  0  0  0
 12 22  1  0  0  0  0
 13 26  1  0  0  0  0
 13 25  1  0  0  0  0
 14 29  1  0  0  0  0
 14 30  1  0  0  0  0
 15 33  1  0  0  0  0
 17  4  1  0  0  0  0
 18  6  1  0  0  0  0
 19 11  1  0  0  0  0
 21 11  1  0  0  0  0
 24 12  1  0  0  0  0
 27 13  1  0  0  0  0
 28 14  1  0  0  0  0
 31 15  1  0  0  0  0
 32 15  1  0  0  0  0
M  RAD  1   8   2
M  END
>  <program>
Gaussian 09, Revision D.01

>  <basis>
6-31G(d) (6D, 7F)

>  <method>
UB3LYP

$$$$
a4_1.log
 OpenBabel04281815093D
Gaussian scr1/g09_d1/g09/g09 #P B3LYP/6-31G(d) opt=tight int=finegrid scf=tight
 30 31  0  0  0  0  0  0  0  0999 V2000
    0.6584   -0.0544   -0.5213 C   0  0  0  0  0  0  0  0  0  0  0  0
    1.3212    1.1758   -0.5582 C   0  0  0  0  0  0  0  0  0  0  0  0
    2.6979    1.2160   -0.3576 C   0  0  0  0  0  0  0  0  0  0  0  0
    3.4079    0.0318   -0.1450 C   0  0  0  0  0  0  0  0  0  0  0  0
    2.7377   -1.1951   -0.1197 C   0  0  0  0  0  0  0  0  0  0  0  0
    1.3588   -1.2441   -0.2954 C   0  0  0  0  0  0  0  0  0  0  0  0
   -0.7653   -0.0187   -0.7173 N   0  0  0  0  0  0  0  0  0  0  0  0
   -1.6565    0.1175    0.8455 S   0  0  0  0  0  0  0  0  0  0  0  0
   -3.3375    0.1160    0.2462 C   0  0  0  0  0  0  0  0  0  0  0  0
   -4.0634   -1.0760    0.2629 C   0  0  0  0  0  0  0  0  0  0  0  0
   -5.3797   -1.0612   -0.1968 C   0  0  0  0  0  0  0  0  0  0  0  0
   -5.9463    0.1279   -0.6624 C   0  0  0  0  0  0  0  0  0  0  0  0
   -5.2050    1.3124   -0.6682 C   0  0  0  0  0  0  0  0  0  0  0  0
   -3.8882    1.3151   -0.2109 C   0  0  0  0  0  0  0  0  0  0  0  0
    4.9063    0.0661   -0.0047 C   0  0  0  0  0  0  0  0  0  0  0  0
    5.3394    1.2472    0.4870 F   0  0  0  0  0  0  0  0  0  0  0  0
    5.3546   -0.9080    0.8173 F   0  0  0  0  0  0  0  0  0  0  0  0
    5.5220   -0.1138   -1.1972 F   0  0  0  0  0  0  0  0  0  0  0  0
   -1.1694   -1.3063   -1.1935 F   0  0  0  0  0  0  0  0  0  0  0  0
   -1.4332   -1.0772    1.6602 O   0  0  0  0  0  0  0  0  0  0  0  0
   -1.2882    1.4540    1.3112 O   0  0  0  0  0  0  0  0  0  0  0  0
    0.7558    2.0833   -0.7359 H   0  0  0  0  0  0  0  0  0  0  0  0
    3.2202    2.1663   -0.3734 H   0  0  0  0  0  0  0  0  0  0  0  0
    3.2925   -2.1108    0.0559 H   0  0  0  0  0  0  0  0  0  0  0  0
    0.8277   -2.1867   -0.2686 H   0  0  0  0  0  0  0  0  0  0  0  0
   -3.6051   -1.9847    0.6368 H   0  0  0  0  0  0  0  0  0  0  0  0
   -5.9623   -1.9776   -0.1893 H   0  0  0  0  0  0  0  0  0  0  0  0
   -6.9725    0.1327   -1.0190 H   0  0  0  0  0  0  0  0  0  0  0  0
   -5.6528    2.2352   -1.0246 H   0  0  0  0  0  0  0  0  0  0  0  0
   -3.2994    2.2257   -0.1953 H   0  0  0  0  0  0  0  0  0  0  0  0
  1  6  1  0  0  0  0
  2  1  2  0  0  0  0
  2  3  1  0  0  0  0
  3  4  2  0  0  0  0
  4  5  1  0  0  0  0
  4 15  1  0  0  0  0
  5 24  1  0  0  0  0
  6 25  1  0  0  0  0
  6  5  2  0  0  0  0
  7  1  1  0  0  0  0
  7  8  1  0  0  0  0
  8 21  2  0  0  0  0
  8 20  2  0  0  0  0
  9 10  1  0  0  0  0
  9  8  1  0  0  0  0
 10 26  1  0  0  0  0
 11 27  1  0  0  0  0
 11 10  2  0  0  0  0
 12 11  1  0  0  0  0
 13 12  2  0  0  0  0
 13 14  1  0  0  0  0
 14 30  1  0  0  0  0
 14  9  2  0  0  0  0
 15 16  1  0  0  0  0
 15 17  1  0  0  0  0
 18 15  1  0  0  0  0
 19  7  1  0  0  0  0
 22  2  1  0  0  0  0
 23  3  1  0  0  0  0
 28 12  1  0  0  0  0
 29 13  1  0  0  0  0
M  END
>  <program>
Gaussian 09, Revision D.01

>  <basis>
6-31G(d) (6D, 7F)

>  <method>
B3LYP

$$$$
a4_4.log
 OpenBabel04281815093D
Gaussian scr1/g09_d1/g09/g09 #P B3LYP/6-31G(d) opt=tight int=finegrid scf=tight
 30 31  0  0  0  0  0  0  0  0999 V2000
   -0.6559   -0.0626   -0.5498 C   0  0  0  0  0  0  0  0  0  0  0  0
   -1.3589   -1.2530   -0.3388 C   0  0  0  0  0  0  0  0  0  0  0  0
   -2.7407   -1.2054   -0.1834 C   0  0  0  0  0  0  0  0  0  0  0  0
   -3.4112    0.0208   -0.2155 C   0  0  0  0  0  0  0  0  0  0  0  0
   -2.6984    1.2061   -0.4148 C   0  0  0  0  0  0  0  0  0  0  0  0
   -1.3193    1.1673   -0.5954 C   0  0  0  0  0  0  0  0  0  0  0  0
    0.7697   -0.0258   -0.7314 N   0  0  0  0  0  0  0  0  0  0  0  0
    1.6458    0.1181    0.8390 S   0  0  0  0  0  0  0  0  0  0  0  0
    3.3319    0.1186    0.2542 C   0  0  0  0  0  0  0  0  0  0  0  0
    3.8810    1.3156   -0.2103 C   0  0  0  0  0  0  0  0  0  0  0  0
    5.2015    1.3143   -0.6568 C   0  0  0  0  0  0  0  0  0  0  0  0
    5.9481    0.1333   -0.6328 C   0  0  0  0  0  0  0  0  0  0  0  0
    5.3831   -1.0535   -0.1600 C   0  0  0  0  0  0  0  0  0  0  0  0
    4.0631   -1.0698    0.2889 C   0  0  0  0  0  0  0  0  0  0  0  0
   -4.8984    0.0687    0.0131 C   0  0  0  0  0  0  0  0  0  0  0  0
   -5.1979    0.1887    1.3268 F   0  0  0  0  0  0  0  0  0  0  0  0
   -5.4692    1.1192   -0.6173 F   0  0  0  0  0  0  0  0  0  0  0  0
   -5.5101   -1.0527   -0.4283 F   0  0  0  0  0  0  0  0  0  0  0  0
    1.1811   -1.3140   -1.1992 F   0  0  0  0  0  0  0  0  0  0  0  0
    1.2699    1.4555    1.2961 O   0  0  0  0  0  0  0  0  0  0  0  0
    1.4182   -1.0740    1.6561 O   0  0  0  0  0  0  0  0  0  0  0  0
   -0.8291   -2.1965   -0.3149 H   0  0  0  0  0  0  0  0  0  0  0  0
   -3.2991   -2.1234   -0.0349 H   0  0  0  0  0  0  0  0  0  0  0  0
   -3.2231    2.1546   -0.4522 H   0  0  0  0  0  0  0  0  0  0  0  0
   -0.7531    2.0748   -0.7709 H   0  0  0  0  0  0  0  0  0  0  0  0
    3.2881    2.2237   -0.2088 H   0  0  0  0  0  0  0  0  0  0  0  0
    5.6481    2.2356   -1.0189 H   0  0  0  0  0  0  0  0  0  0  0  0
    6.9772    0.1394   -0.9811 H   0  0  0  0  0  0  0  0  0  0  0  0
    5.9697   -1.9671   -0.1385 H   0  0  0  0  0  0  0  0  0  0  0  0
    3.6056   -1.9768    0.6679 H   0  0  0  0  0  0  0  0  0  0  0  0
  1  2  1  0  0  0  0
  2 22  1  0  0  0  0
  2  3  2  0  0  0  0
  3 23  1  0  0  0  0
  4  3  1  0  0  0  0
  4 15  1  0  0  0  0
  5  4  2  0  0  0  0
  6  1  2  0  0  0  0
  6  5  1  0  0  0  0
  7  1  1  0  0  0  0
  7  8  1  0  0  0  0
  8 20  2  0  0  0  0
  8 21  2  0  0  0  0
  9 14  1  0  0  0  0
  9  8  1  0  0  0  0
 10 26  1  0  0  0  0
 10  9  2  0  0  0  0
 11 12  2  0  0  0  0
 11 10  1  0  0  0  0
 12 13  1  0  0  0  0
 13 29  1  0  0  0  0
 13 14  2  0  0  0  0
 14 30  1  0  0  0  0
 15 16  1  0  0  0  0
 17 15  1  0  0  0  0
 18 15  1  0  0  0  0
 19  7  1  0  0  0  0
 24  5  1  0  0  0  0
 25  6  1  0  0  0  0
 27 11  1  0  0  0  0
 28 12  1  0  0  0  0
M  END
>  <program>
Gaussian 09, Revision D.01

>  <basis>
6-31G(d) (6D, 7F)

>  <method>
B3LYP

$$$$
a4_10.log
 OpenBabel04281815093D
Gaussian scr1/g09_d1/g09/g09 #P B3LYP/6-31G(d) opt=tight int=finegrid scf=tight
 30 31  0  0  0  0  0  0  0  0999 V2000
    0.2155   -1.1629    0.5289 C   0  0  0  0  0  0  0  0  0  0  0  0
    1.0485   -1.7162   -0.4530 C   0  0  0  0  0  0  0  0  0  0  0  0
    2.3240   -1.1950   -0.6387 C   0  0  0  0  0  0  0  0  0  0  0  0
    2.7827   -0.1497    0.1695 C   0  0  0  0  0  0  0  0  0  0  0  0
    1.9552    0.3789    1.1621 C   0  0  0  0  0  0  0  0  0  0  0  0
    0.6666   -0.1173    1.3414 C   0  0  0  0  0  0  0  0  0  0  0  0
   -1.0829   -1.7482    0.6779 N   0  0  0  0  0  0  0  0  0  0  0  0
   -2.3286   -1.2660   -0.5219 S   0  0  0  0  0  0  0  0  0  0  0  0
   -2.4991    0.5037   -0.3528 C   0  0  0  0  0  0  0  0  0  0  0  0
   -3.3603    1.0092    0.6254 C   0  0  0  0  0  0  0  0  0  0  0  0
   -3.4744    2.3916    0.7634 C   0  0  0  0  0  0  0  0  0  0  0  0
   -2.7374    3.2428   -0.0647 C   0  0  0  0  0  0  0  0  0  0  0  0
   -1.8819    2.7203   -1.0376 C   0  0  0  0  0  0  0  0  0  0  0  0
   -1.7524    1.3398   -1.1870 C   0  0  0  0  0  0  0  0  0  0  0  0
    4.1481    0.4360   -0.0676 C   0  0  0  0  0  0  0  0  0  0  0  0
    4.6570    0.9992    1.0500 F   0  0  0  0  0  0  0  0  0  0  0  0
    5.0280   -0.4970   -0.4925 F   0  0  0  0  0  0  0  0  0  0  0  0
    4.1159    1.4034   -1.0151 F   0  0  0  0  0  0  0  0  0  0  0  0
   -1.6307   -1.3176    1.9180 F   0  0  0  0  0  0  0  0  0  0  0  0
   -1.6978   -1.5800   -1.8020 O   0  0  0  0  0  0  0  0  0  0  0  0
   -3.5495   -1.9127   -0.0621 O   0  0  0  0  0  0  0  0  0  0  0  0
    0.6901   -2.5408   -1.0572 H   0  0  0  0  0  0  0  0  0  0  0  0
    2.9738   -1.6193   -1.3966 H   0  0  0  0  0  0  0  0  0  0  0  0
    2.3170    1.1798    1.7979 H   0  0  0  0  0  0  0  0  0  0  0  0
    0.0240    0.2849    2.1133 H   0  0  0  0  0  0  0  0  0  0  0  0
   -3.9350    0.3309    1.2459 H   0  0  0  0  0  0  0  0  0  0  0  0
   -4.1434    2.8037    1.5130 H   0  0  0  0  0  0  0  0  0  0  0  0
   -2.8340    4.3192    0.0462 H   0  0  0  0  0  0  0  0  0  0  0  0
   -1.3166    3.3862   -1.6829 H   0  0  0  0  0  0  0  0  0  0  0  0
   -1.1017    0.9120   -1.9415 H   0  0  0  0  0  0  0  0  0  0  0  0
  1  7  1  0  0  0  0
  1  6  2  0  0  0  0
  2  1  1  0  0  0  0
  3  2  2  0  0  0  0
  3  4  1  0  0  0  0
  4  5  2  0  0  0  0
  5  6  1  0  0  0  0
  5 24  1  0  0  0  0
  6 25  1  0  0  0  0
  7 19  1  0  0  0  0
  8  9  1  0  0  0  0
  8 21  2  0  0  0  0
  8  7  1  0  0  0  0
  9 10  2  0  0  0  0
 10 11  1  0  0  0  0
 10 26  1  0  0  0  0
 11 27  1  0  0  0  0
 12 28  1  0  0  0  0
 12 11  2  0  0  0  0
 13 12  1  0  0  0  0
 14 13  2  0  0  0  0
 14  9  1  0  0  0  0
 15  4  1  0  0  0  0
 15 16  1  0  0  0  0
 17 15  1  0  0  0  0
 18 15  1  0  0  0  0
 20  8  2  0  0  0  0
 22  2  1  0  0  0  0
 23  3  1  0  0  0  0
 29 13  1  0  0  0  0
 30 14  1  0  0  0  0
M  END
>  <program>
Gaussian 09, Revision D.01

>  <basis>
6-31G(d) (6D, 7F)

>  <method>
B3LYP

$$$$
a4_5.log
 OpenBabel04281815093D
Gaussian scr1/g09_d1/g09/g09 #P B3LYP/6-31G(d) opt=tight int=finegrid scf=tight
 30 31  0  0  0  0  0  0  0  0999 V2000
   -0.2296   -1.1333    0.5145 C   0  0  0  0  0  0  0  0  0  0  0  0
   -0.6733   -0.0665    1.3040 C   0  0  0  0  0  0  0  0  0  0  0  0
   -1.9522    0.4447    1.1029 C   0  0  0  0  0  0  0  0  0  0  0  0
   -2.7771   -0.0883    0.1097 C   0  0  0  0  0  0  0  0  0  0  0  0
   -2.3248   -1.1518   -0.6772 C   0  0  0  0  0  0  0  0  0  0  0  0
   -1.0585   -1.6879   -0.4695 C   0  0  0  0  0  0  0  0  0  0  0  0
    1.0589   -1.7338    0.6866 N   0  0  0  0  0  0  0  0  0  0  0  0
    2.3271   -1.2847   -0.5020 S   0  0  0  0  0  0  0  0  0  0  0  0
    2.5256    0.4835   -0.3478 C   0  0  0  0  0  0  0  0  0  0  0  0
    1.8067    1.3242   -1.2015 C   0  0  0  0  0  0  0  0  0  0  0  0
    1.9578    2.7037   -1.0632 C   0  0  0  0  0  0  0  0  0  0  0  0
    2.8069    3.2210   -0.0819 C   0  0  0  0  0  0  0  0  0  0  0  0
    3.5161    2.3653    0.7656 C   0  0  0  0  0  0  0  0  0  0  0  0
    3.3802    0.9838    0.6388 C   0  0  0  0  0  0  0  0  0  0  0  0
   -4.1754    0.4390   -0.0658 C   0  0  0  0  0  0  0  0  0  0  0  0
   -4.2559    1.7542    0.2383 F   0  0  0  0  0  0  0  0  0  0  0  0
   -4.6144    0.2869   -1.3345 F   0  0  0  0  0  0  0  0  0  0  0  0
   -5.0569   -0.2028    0.7353 F   0  0  0  0  0  0  0  0  0  0  0  0
    1.5968   -1.2957    1.9285 F   0  0  0  0  0  0  0  0  0  0  0  0
    3.5311   -1.9471   -0.0205 O   0  0  0  0  0  0  0  0  0  0  0  0
    1.7073   -1.6009   -1.7870 O   0  0  0  0  0  0  0  0  0  0  0  0
   -0.0303    0.3432    2.0717 H   0  0  0  0  0  0  0  0  0  0  0  0
   -2.3037    1.2709    1.7119 H   0  0  0  0  0  0  0  0  0  0  0  0
   -2.9664   -1.5688   -1.4460 H   0  0  0  0  0  0  0  0  0  0  0  0
   -0.7024   -2.5218   -1.0623 H   0  0  0  0  0  0  0  0  0  0  0  0
    1.1606    0.9005   -1.9623 H   0  0  0  0  0  0  0  0  0  0  0  0
    1.4144    3.3729   -1.7237 H   0  0  0  0  0  0  0  0  0  0  0  0
    2.9204    4.2966    0.0204 H   0  0  0  0  0  0  0  0  0  0  0  0
    4.1804    2.7730    1.5217 H   0  0  0  0  0  0  0  0  0  0  0  0
    3.9336    0.3019    1.2745 H   0  0  0  0  0  0  0  0  0  0  0  0
  1  7  1  0  0  0  0
  1  2  2  0  0  0  0
  2 22  1  0  0  0  0
  3  2  1  0  0  0  0
  3 23  1  0  0  0  0
  4  3  2  0  0  0  0
  5  6  2  0  0  0  0
  5  4  1  0  0  0  0
  6  1  1  0  0  0  0
  7 19  1  0  0  0  0
  8  9  1  0  0  0  0
  8 20  2  0  0  0  0
  8  7  1  0  0  0  0
  9 14  2  0  0  0  0
 10 11  2  0  0  0  0
 10  9  1  0  0  0  0
 11 12  1  0  0  0  0
 12 28  1  0  0  0  0
 12 13  2  0  0  0  0
 13 29  1  0  0  0  0
 14 13  1  0  0  0  0
 14 30  1  0  0  0  0
 15  4  1  0  0  0  0
 15 16  1  0  0  0  0
 15 18  1  0  0  0  0
 17 15  1  0  0  0  0
 21  8  2  0  0  0  0
 24  5  1  0  0  0  0
 25  6  1  0  0  0  0
 26 10  1  0  0  0  0
 27 11  1  0  0  0  0
M  END
>  <program>
Gaussian 09, Revision D.01

>  <basis>
6-31G(d) (6D, 7F)

>  <method>
B3LYP

$$$$
r_a4_1.log
 OpenBabel04281815093D
Gaussian scr1/g09_d1/g09/g09 #P UB3LYP/6-31G(d) opt=tight int=finegrid scf=tight
 29 30  0  0  0  0  0  0  0  0999 V2000
   -0.5514   -0.2773   -0.0306 C   0  0  0  0  0  0  0  0  0  0  0  0
   -1.2609    0.9691   -0.0224 C   0  0  0  0  0  0  0  0  0  0  0  0
   -2.6421    0.9804   -0.0275 C   0  0  0  0  0  0  0  0  0  0  0  0
   -3.3685   -0.2228   -0.0411 C   0  0  0  0  0  0  0  0  0  0  0  0
   -2.6979   -1.4574   -0.0517 C   0  0  0  0  0  0  0  0  0  0  0  0
   -1.3181   -1.4873   -0.0466 C   0  0  0  0  0  0  0  0  0  0  0  0
    0.7868   -0.4539   -0.0275 N   0  0  0  0  0  0  0  0  0  0  0  0
    1.8032    0.9091   -0.0159 S   0  0  0  0  0  0  0  0  0  0  0  0
    3.4026    0.1068    0.0055 C   0  0  0  0  0  0  0  0  0  0  0  0
    4.0234   -0.2008   -1.2059 C   0  0  0  0  0  0  0  0  0  0  0  0
    5.2747   -0.8163   -1.1820 C   0  0  0  0  0  0  0  0  0  0  0  0
    5.8879   -1.1104    0.0383 C   0  0  0  0  0  0  0  0  0  0  0  0
    5.2573   -0.7865    1.2419 C   0  0  0  0  0  0  0  0  0  0  0  0
    4.0058   -0.1710    1.2328 C   0  0  0  0  0  0  0  0  0  0  0  0
   -4.8739   -0.1908    0.0184 C   0  0  0  0  0  0  0  0  0  0  0  0
   -5.3735    0.9320   -0.5382 F   0  0  0  0  0  0  0  0  0  0  0  0
   -5.4197   -1.2459   -0.6230 F   0  0  0  0  0  0  0  0  0  0  0  0
   -5.3127   -0.2325    1.2966 F   0  0  0  0  0  0  0  0  0  0  0  0
    1.6562    1.6221   -1.2939 O   0  0  0  0  0  0  0  0  0  0  0  0
    1.6271    1.6296    1.2543 O   0  0  0  0  0  0  0  0  0  0  0  0
   -0.7137    1.9035   -0.0135 H   0  0  0  0  0  0  0  0  0  0  0  0
   -3.1746    1.9254   -0.0275 H   0  0  0  0  0  0  0  0  0  0  0  0
   -3.2670   -2.3807   -0.0704 H   0  0  0  0  0  0  0  0  0  0  0  0
   -0.7717   -2.4243   -0.0572 H   0  0  0  0  0  0  0  0  0  0  0  0
    3.5375    0.0510   -2.1424 H   0  0  0  0  0  0  0  0  0  0  0  0
    5.7727   -1.0605   -2.1159 H   0  0  0  0  0  0  0  0  0  0  0  0
    6.8640   -1.5876    0.0512 H   0  0  0  0  0  0  0  0  0  0  0  0
    5.7419   -1.0075    2.1886 H   0  0  0  0  0  0  0  0  0  0  0  0
    3.5062    0.1037    2.1556 H   0  0  0  0  0  0  0  0  0  0  0  0
  1  7  1  0  0  0  0
  1  2  2  0  0  0  0
  2 21  1  0  0  0  0
  3  2  1  0  0  0  0
  4  3  2  0  0  0  0
  4 15  1  0  0  0  0
  5  6  2  0  0  0  0
  5  4  1  0  0  0  0
  6  1  1  0  0  0  0
  7  8  1  0  0  0  0
  8  9  1  0  0  0  0
  8 20  2  0  0  0  0
  9 14  2  0  0  0  0
 10 11  2  0  0  0  0
 10  9  1  0  0  0  0
 11 12  1  0  0  0  0
 12 27  1  0  0  0  0
 12 13  2  0  0  0  0
 13 28  1  0  0  0  0
 14 13  1  0  0  0  0
 14 29  1  0  0  0  0
 15 18  1  0  0  0  0
 16 15  1  0  0  0  0
 17 15  1  0  0  0  0
 19  8  2  0  0  0  0
 22  3  1  0  0  0  0
 23  5  1  0  0  0  0
 24  6  1  0  0  0  0
 25 10  1  0  0  0  0
 26 11  1  0  0  0  0
M  RAD  1   7   2
M  END
>  <program>
Gaussian 09, Revision D.01

>  <basis>
6-31G(d) (6D, 7F)

>  <method>
UB3LYP

$$$$
b4_2.log
 OpenBabel04281815093D
Gaussian scr1/g09_d1/g09/g09 #P B3LYP/6-31G(d) opt=tight int=finegrid scf=tight
 33 34  0  0  0  0  0  0  0  0999 V2000
    0.3256   -0.0085   -0.4651 C   0  0  0  0  0  0  0  0  0  0  0  0
    0.9795    1.2221   -0.3797 C   0  0  0  0  0  0  0  0  0  0  0  0
    2.3519    1.2456   -0.1358 C   0  0  0  0  0  0  0  0  0  0  0  0
    3.0695    0.0566   -0.0026 C   0  0  0  0  0  0  0  0  0  0  0  0
    2.4021   -1.1645   -0.1076 C   0  0  0  0  0  0  0  0  0  0  0  0
    1.0264   -1.2089   -0.3262 C   0  0  0  0  0  0  0  0  0  0  0  0
   -1.0930    0.0359   -0.6880 N   0  0  0  0  0  0  0  0  0  0  0  0
   -2.0114    0.0345    0.8691 S   0  0  0  0  0  0  0  0  0  0  0  0
   -3.6821    0.0687    0.2475 C   0  0  0  0  0  0  0  0  0  0  0  0
   -4.2447    1.2997   -0.0969 C   0  0  0  0  0  0  0  0  0  0  0  0
   -5.5534    1.3227   -0.5759 C   0  0  0  0  0  0  0  0  0  0  0  0
   -6.2741    0.1321   -0.7026 C   0  0  0  0  0  0  0  0  0  0  0  0
   -5.6956   -1.0892   -0.3484 C   0  0  0  0  0  0  0  0  0  0  0  0
   -4.3874   -1.1305    0.1319 C   0  0  0  0  0  0  0  0  0  0  0  0
   -1.4724   -1.2089   -1.2796 F   0  0  0  0  0  0  0  0  0  0  0  0
   -1.7808   -1.2231    1.5795 O   0  0  0  0  0  0  0  0  0  0  0  0
   -1.6556    1.3300    1.4461 O   0  0  0  0  0  0  0  0  0  0  0  0
    3.0840    2.5633   -0.0856 C   0  0  0  0  0  0  0  0  0  0  0  0
    3.1900   -2.4478   -0.0200 C   0  0  0  0  0  0  0  0  0  0  0  0
    3.6223    2.8718   -1.2873 F   0  0  0  0  0  0  0  0  0  0  0  0
    2.2662    3.5789    0.2574 F   0  0  0  0  0  0  0  0  0  0  0  0
    4.0986    2.5308    0.8040 F   0  0  0  0  0  0  0  0  0  0  0  0
    4.2002   -2.3475    0.8698 F   0  0  0  0  0  0  0  0  0  0  0  0
    2.4162   -3.4883    0.3500 F   0  0  0  0  0  0  0  0  0  0  0  0
    3.7441   -2.7655   -1.2120 F   0  0  0  0  0  0  0  0  0  0  0  0
    0.4167    2.1408   -0.4890 H   0  0  0  0  0  0  0  0  0  0  0  0
    4.1360    0.0814    0.1901 H   0  0  0  0  0  0  0  0  0  0  0  0
    0.5053   -2.1543   -0.3905 H   0  0  0  0  0  0  0  0  0  0  0  0
   -3.6716    2.2129    0.0206 H   0  0  0  0  0  0  0  0  0  0  0  0
   -6.0110    2.2697   -0.8459 H   0  0  0  0  0  0  0  0  0  0  0  0
   -7.2941    0.1571   -1.0758 H   0  0  0  0  0  0  0  0  0  0  0  0
   -6.2628   -2.0102   -0.4435 H   0  0  0  0  0  0  0  0  0  0  0  0
   -3.9203   -2.0652    0.4212 H   0  0  0  0  0  0  0  0  0  0  0  0
  1  2  2  0  0  0  0
  1  6  1  0  0  0  0
  2  3  1  0  0  0  0
  3 18  1  0  0  0  0
  3  4  2  0  0  0  0
  4 27  1  0  0  0  0
  5 19  1  0  0  0  0
  5  4  1  0  0  0  0
  6  5  2  0  0  0  0
  7  1  1  0  0  0  0
  7  8  1  0  0  0  0
  8 17  2  0  0  0  0
  8 16  2  0  0  0  0
  9  8  1  0  0  0  0
 10 29  1  0  0  0  0
 10  9  2  0  0  0  0
 11 10  1  0  0  0  0
 12 11  2  0  0  0  0
 12 13  1  0  0  0  0
 13 14  2  0  0  0  0
 14  9  1  0  0  0  0
 14 33  1  0  0  0  0
 15  7  1  0  0  0  0
 18 21  1  0  0  0  0
 18 22  1  0  0  0  0
 19 24  1  0  0  0  0
 19 23  1  0  0  0  0
 20 18  1  0  0  0  0
 25 19  1  0  0  0  0
 26  2  1  0  0  0  0
 28  6  1  0  0  0  0
 30 11  1  0  0  0  0
 31 12  1  0  0  0  0
 32 13  1  0  0  0  0
M  END
>  <program>
Gaussian 09, Revision D.01

>  <basis>
6-31G(d) (6D, 7F)

>  <method>
B3LYP

$$$$
b4_1.log
 OpenBabel04281815093D
Gaussian scr1/g09_d1/g09/g09 #P B3LYP/6-31G(d) opt=tight int=finegrid scf=tight
 33 34  0  0  0  0  0  0  0  0999 V2000
   -0.3298    0.0031   -0.4777 C   0  0  0  0  0  0  0  0  0  0  0  0
   -0.9878    1.2309   -0.3693 C   0  0  0  0  0  0  0  0  0  0  0  0
   -2.3622    1.2456   -0.1423 C   0  0  0  0  0  0  0  0  0  0  0  0
   -3.0802    0.0518   -0.0463 C   0  0  0  0  0  0  0  0  0  0  0  0
   -2.4091   -1.1639   -0.1711 C   0  0  0  0  0  0  0  0  0  0  0  0
   -1.0297   -1.1999   -0.3764 C   0  0  0  0  0  0  0  0  0  0  0  0
    1.0898    0.0556   -0.6956 N   0  0  0  0  0  0  0  0  0  0  0  0
    2.0018    0.0359    0.8655 S   0  0  0  0  0  0  0  0  0  0  0  0
    3.6748    0.0755    0.2506 C   0  0  0  0  0  0  0  0  0  0  0  0
    4.3839   -1.1217    0.1378 C   0  0  0  0  0  0  0  0  0  0  0  0
    5.6939   -1.0767   -0.3371 C   0  0  0  0  0  0  0  0  0  0  0  0
    6.2703    0.1462   -0.6893 C   0  0  0  0  0  0  0  0  0  0  0  0
    5.5457    1.3348   -0.5657 C   0  0  0  0  0  0  0  0  0  0  0  0
    4.2353    1.3081   -0.0916 C   0  0  0  0  0  0  0  0  0  0  0  0
    1.4757   -1.1796   -1.3021 F   0  0  0  0  0  0  0  0  0  0  0  0
    1.6442    1.3252    1.4553 O   0  0  0  0  0  0  0  0  0  0  0  0
    1.7673   -1.2293    1.5607 O   0  0  0  0  0  0  0  0  0  0  0  0
   -3.1010    2.5588   -0.0797 C   0  0  0  0  0  0  0  0  0  0  0  0
   -3.1609   -2.4629   -0.0190 C   0  0  0  0  0  0  0  0  0  0  0  0
   -4.1135    2.5130    0.8119 F   0  0  0  0  0  0  0  0  0  0  0  0
   -2.2884    3.5762    0.2699 F   0  0  0  0  0  0  0  0  0  0  0  0
   -3.6445    2.8740   -1.2774 F   0  0  0  0  0  0  0  0  0  0  0  0
   -4.4715   -2.3198   -0.3086 F   0  0  0  0  0  0  0  0  0  0  0  0
   -2.6623   -3.4184   -0.8326 F   0  0  0  0  0  0  0  0  0  0  0  0
   -3.0797   -2.9357    1.2433 F   0  0  0  0  0  0  0  0  0  0  0  0
   -0.4267    2.1531   -0.4547 H   0  0  0  0  0  0  0  0  0  0  0  0
   -4.1512    0.0704    0.1178 H   0  0  0  0  0  0  0  0  0  0  0  0
   -0.5081   -2.1426   -0.4740 H   0  0  0  0  0  0  0  0  0  0  0  0
    3.9180   -2.0576    0.4251 H   0  0  0  0  0  0  0  0  0  0  0  0
    6.2641   -1.9961   -0.4298 H   0  0  0  0  0  0  0  0  0  0  0  0
    7.2916    0.1740   -1.0585 H   0  0  0  0  0  0  0  0  0  0  0  0
    6.0016    2.2830   -0.8342 H   0  0  0  0  0  0  0  0  0  0  0  0
    3.6592    2.2198    0.0235 H   0  0  0  0  0  0  0  0  0  0  0  0
  1  6  2  0  0  0  0
  1  2  1  0  0  0  0
  2  3  2  0  0  0  0
  3 18  1  0  0  0  0
  3  4  1  0  0  0  0
  4 27  1  0  0  0  0
  5  4  2  0  0  0  0
  5 19  1  0  0  0  0
  6  5  1  0  0  0  0
  7  1  1  0  0  0  0
  7  8  1  0  0  0  0
  8 16  2  0  0  0  0
  8 17  2  0  0  0  0
  9  8  1  0  0  0  0
 10  9  1  0  0  0  0
 10 29  1  0  0  0  0
 11 10  2  0  0  0  0
 12 13  2  0  0  0  0
 12 11  1  0  0  0  0
 13 14  1  0  0  0  0
 14 33  1  0  0  0  0
 14  9  2  0  0  0  0
 15  7  1  0  0  0  0
 18 21  1  0  0  0  0
 18 20  1  0  0  0  0
 19 25  1  0  0  0  0
 22 18  1  0  0  0  0
 23 19  1  0  0  0  0
 24 19  1  0  0  0  0
 26  2  1  0  0  0  0
 28  6  1  0  0  0  0
 30 11  1  0  0  0  0
 31 12  1  0  0  0  0
 32 13  1  0  0  0  0
M  END
>  <program>
Gaussian 09, Revision D.01

>  <basis>
6-31G(d) (6D, 7F)

>  <method>
B3LYP

$$$$
b4_5.log
 OpenBabel04281815093D
Gaussian scr1/g09_d1/g09/g09 #P B3LYP/6-31G(d) opt=tight int=finegrid scf=tight
 33 34  0  0  0  0  0  0  0  0999 V2000
    0.1486   -0.5376   -1.0107 C   0  0  0  0  0  0  0  0  0  0  0  0
    0.3034    0.8502   -0.9989 C   0  0  0  0  0  0  0  0  0  0  0  0
    1.4791    1.3980   -0.4846 C   0  0  0  0  0  0  0  0  0  0  0  0
    2.4833    0.5803    0.0309 C   0  0  0  0  0  0  0  0  0  0  0  0
    2.3096   -0.8052    0.0175 C   0  0  0  0  0  0  0  0  0  0  0  0
    1.1558   -1.3745   -0.5162 C   0  0  0  0  0  0  0  0  0  0  0  0
   -1.0060   -1.1761   -1.5652 N   0  0  0  0  0  0  0  0  0  0  0  0
   -2.2202   -1.7968   -0.3924 S   0  0  0  0  0  0  0  0  0  0  0  0
   -2.7678   -0.3676    0.5261 C   0  0  0  0  0  0  0  0  0  0  0  0
   -3.7704    0.4421   -0.0168 C   0  0  0  0  0  0  0  0  0  0  0  0
   -4.1747    1.5697    0.6958 C   0  0  0  0  0  0  0  0  0  0  0  0
   -3.5832    1.8730    1.9252 C   0  0  0  0  0  0  0  0  0  0  0  0
   -2.5856    1.0508    2.4545 C   0  0  0  0  0  0  0  0  0  0  0  0
   -2.1653   -0.0793    1.7537 C   0  0  0  0  0  0  0  0  0  0  0  0
   -1.7271   -0.2141   -2.3227 F   0  0  0  0  0  0  0  0  0  0  0  0
   -3.3100   -2.2868   -1.2232 O   0  0  0  0  0  0  0  0  0  0  0  0
   -1.4233   -2.6653    0.4708 O   0  0  0  0  0  0  0  0  0  0  0  0
    1.6305    2.8975   -0.4326 C   0  0  0  0  0  0  0  0  0  0  0  0
    3.3716   -1.6956    0.6138 C   0  0  0  0  0  0  0  0  0  0  0  0
    2.9265    3.2710   -0.4485 F   0  0  0  0  0  0  0  0  0  0  0  0
    1.0158    3.4970   -1.4741 F   0  0  0  0  0  0  0  0  0  0  0  0
    1.0834    3.4065    0.6953 F   0  0  0  0  0  0  0  0  0  0  0  0
    4.6011   -1.1516    0.4900 F   0  0  0  0  0  0  0  0  0  0  0  0
    3.1576   -1.8956    1.9333 F   0  0  0  0  0  0  0  0  0  0  0  0
    3.3964   -2.9083    0.0253 F   0  0  0  0  0  0  0  0  0  0  0  0
   -0.4676    1.4878   -1.4094 H   0  0  0  0  0  0  0  0  0  0  0  0
    3.3985    1.0132    0.4164 H   0  0  0  0  0  0  0  0  0  0  0  0
    1.0322   -2.4493   -0.5562 H   0  0  0  0  0  0  0  0  0  0  0  0
   -4.2280    0.1806   -0.9643 H   0  0  0  0  0  0  0  0  0  0  0  0
   -4.9553    2.2083    0.2932 H   0  0  0  0  0  0  0  0  0  0  0  0
   -3.9047    2.7528    2.4753 H   0  0  0  0  0  0  0  0  0  0  0  0
   -2.1349    1.2867    3.4138 H   0  0  0  0  0  0  0  0  0  0  0  0
   -1.4007   -0.7373    2.1517 H   0  0  0  0  0  0  0  0  0  0  0  0
  1  2  2  0  0  0  0
  1  6  1  0  0  0  0
  2  3  1  0  0  0  0
  3 18  1  0  0  0  0
  3  4  2  0  0  0  0
  4 27  1  0  0  0  0
  5  4  1  0  0  0  0
  5 19  1  0  0  0  0
  6  5  2  0  0  0  0
  7  1  1  0  0  0  0
  7  8  1  0  0  0  0
  8 17  2  0  0  0  0
  8  9  1  0  0  0  0
  9 14  1  0  0  0  0
 10  9  2  0  0  0  0
 10 11  1  0  0  0  0
 11 12  2  0  0  0  0
 12 13  1  0  0  0  0
 12 31  1  0  0  0  0
 13 32  1  0  0  0  0
 14 33  1  0  0  0  0
 14 13  2  0  0  0  0
 15  7  1  0  0  0  0
 16  8  2  0  0  0  0
 18 22  1  0  0  0  0
 19 24  1  0  0  0  0
 20 18  1  0  0  0  0
 21 18  1  0  0  0  0
 23 19  1  0  0  0  0
 25 19  1  0  0  0  0
 26  2  1  0  0  0  0
 28  6  1  0  0  0  0
 29 10  1  0  0  0  0
 30 11  1  0  0  0  0
M  END
>  <program>
Gaussian 09, Revision D.01

>  <basis>
6-31G(d) (6D, 7F)

>  <method>
B3LYP

$$$$
b4_3.log
 OpenBabel04281815093D
Gaussian scr1/g09_d1/g09/g09 #P B3LYP/6-31G(d) opt=tight int=finegrid scf=tight
 33 34  0  0  0  0  0  0  0  0999 V2000
    0.1715   -0.5865   -0.9582 C   0  0  0  0  0  0  0  0  0  0  0  0
    0.2748    0.8055   -0.9766 C   0  0  0  0  0  0  0  0  0  0  0  0
    1.4270    1.4076   -0.4679 C   0  0  0  0  0  0  0  0  0  0  0  0
    2.4582    0.6384    0.0668 C   0  0  0  0  0  0  0  0  0  0  0  0
    2.3380   -0.7534    0.0784 C   0  0  0  0  0  0  0  0  0  0  0  0
    1.2070   -1.3754   -0.4429 C   0  0  0  0  0  0  0  0  0  0  0  0
   -0.9604   -1.2817   -1.4914 N   0  0  0  0  0  0  0  0  0  0  0  0
   -2.1729   -1.8700   -0.3007 S   0  0  0  0  0  0  0  0  0  0  0  0
   -2.7867   -0.4060    0.5151 C   0  0  0  0  0  0  0  0  0  0  0  0
   -3.8150    0.3238   -0.0893 C   0  0  0  0  0  0  0  0  0  0  0  0
   -4.2727    1.4787    0.5426 C   0  0  0  0  0  0  0  0  0  0  0  0
   -3.7076    1.8877    1.7538 C   0  0  0  0  0  0  0  0  0  0  0  0
   -2.6830    1.1448    2.3452 C   0  0  0  0  0  0  0  0  0  0  0  0
   -2.2097   -0.0113    1.7254 C   0  0  0  0  0  0  0  0  0  0  0  0
   -1.6954   -0.3772   -2.3051 F   0  0  0  0  0  0  0  0  0  0  0  0
   -3.2309   -2.4496   -1.1151 O   0  0  0  0  0  0  0  0  0  0  0  0
   -1.3622   -2.6535    0.6288 O   0  0  0  0  0  0  0  0  0  0  0  0
    1.5164    2.9125   -0.4347 C   0  0  0  0  0  0  0  0  0  0  0  0
    3.4896   -1.5841    0.5882 C   0  0  0  0  0  0  0  0  0  0  0  0
    0.9322    3.4140    0.6780 F   0  0  0  0  0  0  0  0  0  0  0  0
    2.7961    3.3385   -0.4375 F   0  0  0  0  0  0  0  0  0  0  0  0
    0.8931    3.4719   -1.4932 F   0  0  0  0  0  0  0  0  0  0  0  0
    4.4604   -1.6989   -0.3449 F   0  0  0  0  0  0  0  0  0  0  0  0
    4.0559   -1.0202    1.6778 F   0  0  0  0  0  0  0  0  0  0  0  0
    3.1035   -2.8305    0.9228 F   0  0  0  0  0  0  0  0  0  0  0  0
   -0.5188    1.4058   -1.4006 H   0  0  0  0  0  0  0  0  0  0  0  0
    3.3491    1.1138    0.4602 H   0  0  0  0  0  0  0  0  0  0  0  0
    1.1167   -2.4542   -0.4485 H   0  0  0  0  0  0  0  0  0  0  0  0
   -4.2511   -0.0190   -1.0207 H   0  0  0  0  0  0  0  0  0  0  0  0
   -5.0742    2.0562    0.0917 H   0  0  0  0  0  0  0  0  0  0  0  0
   -4.0706    2.7882    2.2411 H   0  0  0  0  0  0  0  0  0  0  0  0
   -2.2525    1.4629    3.2899 H   0  0  0  0  0  0  0  0  0  0  0  0
   -1.4233   -0.6093    2.1724 H   0  0  0  0  0  0  0  0  0  0  0  0
  1  6  1  0  0  0  0
  2  1  2  0  0  0  0
  2  3  1  0  0  0  0
  3 18  1  0  0  0  0
  3  4  2  0  0  0  0
  4  5  1  0  0  0  0
  4 27  1  0  0  0  0
  5 19  1  0  0  0  0
  6  5  2  0  0  0  0
  7  1  1  0  0  0  0
  7  8  1  0  0  0  0
  8  9  1  0  0  0  0
  8 17  2  0  0  0  0
  9 14  1  0  0  0  0
 10  9  2  0  0  0  0
 10 11  1  0  0  0  0
 11 12  2  0  0  0  0
 12 31  1  0  0  0  0
 12 13  1  0  0  0  0
 13 32  1  0  0  0  0
 14 33  1  0  0  0  0
 14 13  2  0  0  0  0
 15  7  1  0  0  0  0
 16  8  2  0  0  0  0
 18 20  1  0  0  0  0
 19 25  1  0  0  0  0
 19 24  1  0  0  0  0
 21 18  1  0  0  0  0
 22 18  1  0  0  0  0
 23 19  1  0  0  0  0
 26  2  1  0  0  0  0
 28  6  1  0  0  0  0
 29 10  1  0  0  0  0
 30 11  1  0  0  0  0
M  END
>  <program>
Gaussian 09, Revision D.01

>  <basis>
6-31G(d) (6D, 7F)

>  <method>
B3LYP

$$$$
b4_4.log
 OpenBabel04281815093D
Gaussian scr1/g09_d1/g09/g09 #P B3LYP/6-31G(d) opt=tight int=finegrid scf=tight
 33 34  0  0  0  0  0  0  0  0999 V2000
   -0.1523   -0.5391   -0.9693 C   0  0  0  0  0  0  0  0  0  0  0  0
   -1.1563   -1.3754   -0.4658 C   0  0  0  0  0  0  0  0  0  0  0  0
   -2.2951   -0.8045    0.0958 C   0  0  0  0  0  0  0  0  0  0  0  0
   -2.4568    0.5827    0.1315 C   0  0  0  0  0  0  0  0  0  0  0  0
   -1.4584    1.3994   -0.3948 C   0  0  0  0  0  0  0  0  0  0  0  0
   -0.2961    0.8492   -0.9377 C   0  0  0  0  0  0  0  0  0  0  0  0
    0.9932   -1.1795   -1.5397 N   0  0  0  0  0  0  0  0  0  0  0  0
    2.2269   -1.8014   -0.3890 S   0  0  0  0  0  0  0  0  0  0  0  0
    2.8046   -0.3711    0.5089 C   0  0  0  0  0  0  0  0  0  0  0  0
    2.2330   -0.0728    1.7489 C   0  0  0  0  0  0  0  0  0  0  0  0
    2.6784    1.0566    2.4351 C   0  0  0  0  0  0  0  0  0  0  0  0
    3.6697    1.8689    1.8793 C   0  0  0  0  0  0  0  0  0  0  0  0
    4.2300    1.5559    0.6377 C   0  0  0  0  0  0  0  0  0  0  0  0
    3.8006    0.4285   -0.0603 C   0  0  0  0  0  0  0  0  0  0  0  0
    1.7024   -0.2192   -2.3109 F   0  0  0  0  0  0  0  0  0  0  0  0
    1.4426   -2.6592    0.4963 O   0  0  0  0  0  0  0  0  0  0  0  0
    3.2958   -2.3039   -1.2393 O   0  0  0  0  0  0  0  0  0  0  0  0
   -3.4076   -1.6862    0.6069 C   0  0  0  0  0  0  0  0  0  0  0  0
   -1.6469    2.8954   -0.4217 C   0  0  0  0  0  0  0  0  0  0  0  0
   -3.9779   -1.1630    1.7145 F   0  0  0  0  0  0  0  0  0  0  0  0
   -4.3872   -1.8211   -0.3142 F   0  0  0  0  0  0  0  0  0  0  0  0
   -2.9709   -2.9232    0.9135 F   0  0  0  0  0  0  0  0  0  0  0  0
   -2.1933    3.3024   -1.5881 F   0  0  0  0  0  0  0  0  0  0  0  0
   -2.4628    3.3135    0.5687 F   0  0  0  0  0  0  0  0  0  0  0  0
   -0.4712    3.5474   -0.2871 F   0  0  0  0  0  0  0  0  0  0  0  0
   -1.0332   -2.4502   -0.5051 H   0  0  0  0  0  0  0  0  0  0  0  0
   -3.3481    1.0184    0.5674 H   0  0  0  0  0  0  0  0  0  0  0  0
    0.4808    1.4869   -1.3369 H   0  0  0  0  0  0  0  0  0  0  0  0
    1.4729   -0.7234    2.1672 H   0  0  0  0  0  0  0  0  0  0  0  0
    2.2526    1.2995    3.4040 H   0  0  0  0  0  0  0  0  0  0  0  0
    4.0110    2.7482    2.4182 H   0  0  0  0  0  0  0  0  0  0  0  0
    5.0059    2.1867    0.2144 H   0  0  0  0  0  0  0  0  0  0  0  0
    4.2346    0.1595   -1.0167 H   0  0  0  0  0  0  0  0  0  0  0  0
  1  6  2  0  0  0  0
  1  2  1  0  0  0  0
  2  3  2  0  0  0  0
  3  4  1  0  0  0  0
  3 18  1  0  0  0  0
  4 27  1  0  0  0  0
  5  4  2  0  0  0  0
  6  5  1  0  0  0  0
  7  1  1  0  0  0  0
  7  8  1  0  0  0  0
  8 16  2  0  0  0  0
  8  9  1  0  0  0  0
  9 10  1  0  0  0  0
 10 29  1  0  0  0  0
 10 11  2  0  0  0  0
 11 30  1  0  0  0  0
 12 31  1  0  0  0  0
 12 11  1  0  0  0  0
 13 12  2  0  0  0  0
 14  9  2  0  0  0  0
 14 13  1  0  0  0  0
 15  7  1  0  0  0  0
 17  8  2  0  0  0  0
 18 22  1  0  0  0  0
 18 20  1  0  0  0  0
 19  5  1  0  0  0  0
 19 25  1  0  0  0  0
 19 24  1  0  0  0  0
 21 18  1  0  0  0  0
 23 19  1  0  0  0  0
 26  2  1  0  0  0  0
 28  6  1  0  0  0  0
 32 13  1  0  0  0  0
 33 14  1  0  0  0  0
M  END
>  <program>
Gaussian 09, Revision D.01

>  <basis>
6-31G(d) (6D, 7F)

>  <method>
B3LYP

$$$$
r_b4_1.log
 OpenBabel04281815093D
Gaussian scr1/g09_d1/g09/g09 #P UB3LYP/6-31G(d) opt=tight int=finegrid scf=tight
 32 33  0  0  0  0  0  0  0  0999 V2000
    0.1987    0.2304   -0.0057 C   0  0  0  0  0  0  0  0  0  0  0  0
    0.8796   -1.0298    0.0146 C   0  0  0  0  0  0  0  0  0  0  0  0
    2.2622   -1.0632    0.0140 C   0  0  0  0  0  0  0  0  0  0  0  0
    3.0181    0.1194   -0.0042 C   0  0  0  0  0  0  0  0  0  0  0  0
    2.3665    1.3607   -0.0219 C   0  0  0  0  0  0  0  0  0  0  0  0
    0.9854    1.4237   -0.0235 C   0  0  0  0  0  0  0  0  0  0  0  0
   -1.1366    0.4343   -0.0118 N   0  0  0  0  0  0  0  0  0  0  0  0
   -2.1802   -0.9110    0.0045 S   0  0  0  0  0  0  0  0  0  0  0  0
   -3.7643   -0.0821    0.0009 C   0  0  0  0  0  0  0  0  0  0  0  0
   -4.3737    0.2197    1.2195 C   0  0  0  0  0  0  0  0  0  0  0  0
   -5.6141    0.8573    1.2091 C   0  0  0  0  0  0  0  0  0  0  0  0
   -6.2267    1.1789   -0.0045 C   0  0  0  0  0  0  0  0  0  0  0  0
   -5.6071    0.8605   -1.2154 C   0  0  0  0  0  0  0  0  0  0  0  0
   -4.3669    0.2228   -1.2205 C   0  0  0  0  0  0  0  0  0  0  0  0
   -2.0254   -1.6376   -1.2642 O   0  0  0  0  0  0  0  0  0  0  0  0
   -2.0208   -1.6159    1.2849 O   0  0  0  0  0  0  0  0  0  0  0  0
    3.0020   -2.3804   -0.0002 C   0  0  0  0  0  0  0  0  0  0  0  0
    3.1976    2.6203    0.0005 C   0  0  0  0  0  0  0  0  0  0  0  0
    3.9701   -2.3986    0.9421 F   0  0  0  0  0  0  0  0  0  0  0  0
    2.1858   -3.4245    0.2247 F   0  0  0  0  0  0  0  0  0  0  0  0
    3.6082   -2.5796   -1.1906 F   0  0  0  0  0  0  0  0  0  0  0  0
    4.2316    2.5347   -0.8637 F   0  0  0  0  0  0  0  0  0  0  0  0
    2.4735    3.7076   -0.3272 F   0  0  0  0  0  0  0  0  0  0  0  0
    3.7237    2.8349    1.2257 F   0  0  0  0  0  0  0  0  0  0  0  0
    0.3174   -1.9542    0.0324 H   0  0  0  0  0  0  0  0  0  0  0  0
    4.1018    0.0722   -0.0067 H   0  0  0  0  0  0  0  0  0  0  0  0
    0.4632    2.3728   -0.0425 H   0  0  0  0  0  0  0  0  0  0  0  0
   -3.8883   -0.0530    2.1504 H   0  0  0  0  0  0  0  0  0  0  0  0
   -6.1039    1.0974    2.1483 H   0  0  0  0  0  0  0  0  0  0  0  0
   -7.1940    1.6736   -0.0066 H   0  0  0  0  0  0  0  0  0  0  0  0
   -6.0915    1.1032   -2.1568 H   0  0  0  0  0  0  0  0  0  0  0  0
   -3.8768   -0.0478   -2.1495 H   0  0  0  0  0  0  0  0  0  0  0  0
  1  2  2  0  0  0  0
  2 25  1  0  0  0  0
  3  2  1  0  0  0  0
  4  3  2  0  0  0  0
  5  4  1  0  0  0  0
  5 18  1  0  0  0  0
  6  5  2  0  0  0  0
  6  1  1  0  0  0  0
  7  1  1  0  0  0  0
  7  8  1  0  0  0  0
  8 16  2  0  0  0  0
  9  8  1  0  0  0  0
  9 10  2  0  0  0  0
 10 28  1  0  0  0  0
 11 10  1  0  0  0  0
 11 29  1  0  0  0  0
 12 11  2  0  0  0  0
 13 12  1  0  0  0  0
 14 13  2  0  0  0  0
 14  9  1  0  0  0  0
 15  8  2  0  0  0  0
 17  3  1  0  0  0  0
 17 20  1  0  0  0  0
 17 19  1  0  0  0  0
 18 24  1  0  0  0  0
 21 17  1  0  0  0  0
 22 18  1  0  0  0  0
 23 18  1  0  0  0  0
 26  4  1  0  0  0  0
 27  6  1  0  0  0  0
 30 12  1  0  0  0  0
 31 13  1  0  0  0  0
 32 14  1  0  0  0  0
M  RAD  1   7   2
M  END
>  <program>
Gaussian 09, Revision D.01

>  <basis>
6-31G(d) (6D, 7F)

>  <method>
UB3LYP

$$$$
r_b4_2.log
 OpenBabel04281815093D
Gaussian scr1/g09_d1/g09/g09 #P UB3LYP/6-31G(d) opt=tight int=finegrid scf=tight
 32 33  0  0  0  0  0  0  0  0999 V2000
    0.1980    0.2305   -0.0113 C   0  0  0  0  0  0  0  0  0  0  0  0
    0.8789   -1.0298   -0.0105 C   0  0  0  0  0  0  0  0  0  0  0  0
    2.2615   -1.0633   -0.0182 C   0  0  0  0  0  0  0  0  0  0  0  0
    3.0173    0.1195   -0.0270 C   0  0  0  0  0  0  0  0  0  0  0  0
    2.3657    1.3610   -0.0222 C   0  0  0  0  0  0  0  0  0  0  0  0
    0.9847    1.4240   -0.0147 C   0  0  0  0  0  0  0  0  0  0  0  0
   -1.1372    0.4345   -0.0118 N   0  0  0  0  0  0  0  0  0  0  0  0
   -2.1808   -0.9109   -0.0190 S   0  0  0  0  0  0  0  0  0  0  0  0
   -3.7649   -0.0821   -0.0005 C   0  0  0  0  0  0  0  0  0  0  0  0
   -4.3718    0.1928    1.2258 C   0  0  0  0  0  0  0  0  0  0  0  0
   -5.6121    0.8307    1.2318 C   0  0  0  0  0  0  0  0  0  0  0  0
   -6.2271    1.1791    0.0270 C   0  0  0  0  0  0  0  0  0  0  0  0
   -5.6100    0.8876   -1.1920 C   0  0  0  0  0  0  0  0  0  0  0  0
   -4.3699    0.2499   -1.2136 C   0  0  0  0  0  0  0  0  0  0  0  0
   -2.0301   -1.6108   -1.3031 O   0  0  0  0  0  0  0  0  0  0  0  0
   -2.0175   -1.6424    1.2459 O   0  0  0  0  0  0  0  0  0  0  0  0
    3.0022   -2.3798    0.0054 C   0  0  0  0  0  0  0  0  0  0  0  0
    3.1984    2.6195    0.0056 C   0  0  0  0  0  0  0  0  0  0  0  0
    3.6390   -2.5524    1.1840 F   0  0  0  0  0  0  0  0  0  0  0  0
    2.1816   -3.4290   -0.1754 F   0  0  0  0  0  0  0  0  0  0  0  0
    3.9459   -2.4182   -0.9608 F   0  0  0  0  0  0  0  0  0  0  0  0
    4.2087    2.5521   -0.8878 F   0  0  0  0  0  0  0  0  0  0  0  0
    2.4675    3.7145   -0.2783 F   0  0  0  0  0  0  0  0  0  0  0  0
    3.7579    2.8058    1.2205 F   0  0  0  0  0  0  0  0  0  0  0  0
    0.3167   -1.9544   -0.0086 H   0  0  0  0  0  0  0  0  0  0  0  0
    4.1009    0.0723   -0.0481 H   0  0  0  0  0  0  0  0  0  0  0  0
    0.4626    2.3733   -0.0185 H   0  0  0  0  0  0  0  0  0  0  0  0
   -3.8847   -0.1005    2.1494 H   0  0  0  0  0  0  0  0  0  0  0  0
   -6.1000    1.0500    2.1771 H   0  0  0  0  0  0  0  0  0  0  0  0
   -7.1943    1.6739    0.0378 H   0  0  0  0  0  0  0  0  0  0  0  0
   -6.0962    1.1511   -2.1268 H   0  0  0  0  0  0  0  0  0  0  0  0
   -3.8816   -0.0000   -2.1493 H   0  0  0  0  0  0  0  0  0  0  0  0
  1  2  1  0  0  0  0
  2 25  1  0  0  0  0
  3  2  2  0  0  0  0
  3 17  1  0  0  0  0
  4  5  2  0  0  0  0
  4  3  1  0  0  0  0
  5  6  1  0  0  0  0
  5 18  1  0  0  0  0
  6  1  2  0  0  0  0
  7  1  1  0  0  0  0
  8  7  1  0  0  0  0
  8  9  1  0  0  0  0
  8 16  2  0  0  0  0
  9 10  2  0  0  0  0
 10 11  1  0  0  0  0
 10 28  1  0  0  0  0
 11 29  1  0  0  0  0
 12 30  1  0  0  0  0
 12 11  2  0  0  0  0
 13 12  1  0  0  0  0
 14 13  2  0  0  0  0
 14  9  1  0  0  0  0
 15  8  2  0  0  0  0
 17 19  1  0  0  0  0
 18 24  1  0  0  0  0
 20 17  1  0  0  0  0
 21 17  1  0  0  0  0
 22 18  1  0  0  0  0
 23 18  1  0  0  0  0
 26  4  1  0  0  0  0
 27  6  1  0  0  0  0
 31 13  1  0  0  0  0
 32 14  1  0  0  0  0
M  RAD  1   7   2
M  END
>  <program>
Gaussian 09, Revision D.01

>  <basis>
6-31G(d) (6D, 7F)

>  <method>
UB3LYP

$$$$
r_b4_3.log
 OpenBabel04281815093D
Gaussian scr1/g09_d1/g09/g09 #P UB3LYP/6-31G(d) opt=tight int=finegrid scf=tight
 32 33  0  0  0  0  0  0  0  0999 V2000
    0.2016    0.2277   -0.0244 C   0  0  0  0  0  0  0  0  0  0  0  0
    0.9875    1.4205   -0.0488 C   0  0  0  0  0  0  0  0  0  0  0  0
    2.3696    1.3589   -0.0381 C   0  0  0  0  0  0  0  0  0  0  0  0
    3.0215    0.1189   -0.0084 C   0  0  0  0  0  0  0  0  0  0  0  0
    2.2655   -1.0644    0.0125 C   0  0  0  0  0  0  0  0  0  0  0  0
    0.8833   -1.0321    0.0069 C   0  0  0  0  0  0  0  0  0  0  0  0
   -1.1340    0.4310   -0.0346 N   0  0  0  0  0  0  0  0  0  0  0  0
   -2.1772   -0.9142   -0.0022 S   0  0  0  0  0  0  0  0  0  0  0  0
   -3.7613   -0.0853    0.0024 C   0  0  0  0  0  0  0  0  0  0  0  0
   -4.3755    0.2103   -1.2155 C   0  0  0  0  0  0  0  0  0  0  0  0
   -5.6155    0.8485   -1.2035 C   0  0  0  0  0  0  0  0  0  0  0  0
   -6.2232    1.1767    0.0108 C   0  0  0  0  0  0  0  0  0  0  0  0
   -5.5991    0.8646    1.2209 C   0  0  0  0  0  0  0  0  0  0  0  0
   -4.3589    0.2265    1.2244 C   0  0  0  0  0  0  0  0  0  0  0  0
   -2.0316   -1.6473   -1.2682 O   0  0  0  0  0  0  0  0  0  0  0  0
   -2.0084   -1.6124    1.2806 O   0  0  0  0  0  0  0  0  0  0  0  0
    3.1887    2.6263   -0.0012 C   0  0  0  0  0  0  0  0  0  0  0  0
    3.0059   -2.3812    0.0075 C   0  0  0  0  0  0  0  0  0  0  0  0
    3.5419    2.9409    1.2636 F   0  0  0  0  0  0  0  0  0  0  0  0
    4.3292    2.4938   -0.7109 F   0  0  0  0  0  0  0  0  0  0  0  0
    2.5083    3.6758   -0.5026 F   0  0  0  0  0  0  0  0  0  0  0  0
    3.6049   -2.5928   -1.1845 F   0  0  0  0  0  0  0  0  0  0  0  0
    3.9797   -2.3894    0.9440 F   0  0  0  0  0  0  0  0  0  0  0  0
    2.1915   -3.4232    0.2481 F   0  0  0  0  0  0  0  0  0  0  0  0
    0.4646    2.3691   -0.0790 H   0  0  0  0  0  0  0  0  0  0  0  0
    4.1050    0.0718   -0.0046 H   0  0  0  0  0  0  0  0  0  0  0  0
    0.3215   -1.9567    0.0288 H   0  0  0  0  0  0  0  0  0  0  0  0
   -3.8942   -0.0676   -2.1470 H   0  0  0  0  0  0  0  0  0  0  0  0
   -6.1088    1.0839   -2.1420 H   0  0  0  0  0  0  0  0  0  0  0  0
   -7.1903    1.6719    0.0140 H   0  0  0  0  0  0  0  0  0  0  0  0
   -6.0796    1.1125    2.1628 H   0  0  0  0  0  0  0  0  0  0  0  0
   -3.8648   -0.0392    2.1527 H   0  0  0  0  0  0  0  0  0  0  0  0
  1  6  2  0  0  0  0
  2  3  2  0  0  0  0
  2  1  1  0  0  0  0
  3  4  1  0  0  0  0
  3 17  1  0  0  0  0
  4 26  1  0  0  0  0
  4  5  2  0  0  0  0
  6  5  1  0  0  0  0
  6 27  1  0  0  0  0
  7  1  1  0  0  0  0
  7  8  1  0  0  0  0
  8  9  1  0  0  0  0
  8 16  2  0  0  0  0
  9 14  2  0  0  0  0
 10 11  2  0  0  0  0
 10  9  1  0  0  0  0
 11 12  1  0  0  0  0
 12 30  1  0  0  0  0
 12 13  2  0  0  0  0
 13 14  1  0  0  0  0
 13 31  1  0  0  0  0
 14 32  1  0  0  0  0
 15  8  2  0  0  0  0
 17 19  1  0  0  0  0
 18  5  1  0  0  0  0
 18 24  1  0  0  0  0
 18 23  1  0  0  0  0
 20 17  1  0  0  0  0
 21 17  1  0  0  0  0
 22 18  1  0  0  0  0
 25  2  1  0  0  0  0
 28 10  1  0  0  0  0
 29 11  1  0  0  0  0
M  RAD  1   7   2
M  END
>  <program>
Gaussian 09, Revision D.01

>  <basis>
6-31G(d) (6D, 7F)

>  <method>
UB3LYP

$$$$
c4_1.log
 OpenBabel04281815093D
Gaussian scr1/g09_d1/g09/g09 #P B3LYP/6-31G(d) opt=tight int=finegrid scf=tight
 27 28  0  0  0  0  0  0  0  0999 V2000
   -1.4633    0.0017   -0.4784 C   0  0  0  0  0  0  0  0  0  0  0  0
   -2.1029    1.2440   -0.4440 C   0  0  0  0  0  0  0  0  0  0  0  0
   -3.4749    1.2590   -0.2267 C   0  0  0  0  0  0  0  0  0  0  0  0
   -4.2242    0.0980   -0.0743 C   0  0  0  0  0  0  0  0  0  0  0  0
   -3.5403   -1.1119   -0.1287 C   0  0  0  0  0  0  0  0  0  0  0  0
   -2.1671   -1.1954   -0.3160 C   0  0  0  0  0  0  0  0  0  0  0  0
   -0.0412    0.0307   -0.6858 N   0  0  0  0  0  0  0  0  0  0  0  0
    0.8701    0.0783    0.8725 S   0  0  0  0  0  0  0  0  0  0  0  0
    2.5421    0.0859    0.2486 C   0  0  0  0  0  0  0  0  0  0  0  0
    3.1046    1.3007   -0.1485 C   0  0  0  0  0  0  0  0  0  0  0  0
    4.4135    1.3041   -0.6281 C   0  0  0  0  0  0  0  0  0  0  0  0
    5.1352    0.1099   -0.7031 C   0  0  0  0  0  0  0  0  0  0  0  0
    4.5572   -1.0951   -0.2964 C   0  0  0  0  0  0  0  0  0  0  0  0
    3.2486   -1.1162    0.1848 C   0  0  0  0  0  0  0  0  0  0  0  0
    0.3415   -1.2350   -1.2302 F   0  0  0  0  0  0  0  0  0  0  0  0
    0.5253    1.3944    1.4084 O   0  0  0  0  0  0  0  0  0  0  0  0
    0.6417   -1.1528    1.6290 O   0  0  0  0  0  0  0  0  0  0  0  0
   -4.1092    2.4443   -0.1874 F   0  0  0  0  0  0  0  0  0  0  0  0
   -4.2419   -2.2507    0.0152 F   0  0  0  0  0  0  0  0  0  0  0  0
   -1.5516    2.1657   -0.5780 H   0  0  0  0  0  0  0  0  0  0  0  0
   -5.2966    0.1337    0.0745 H   0  0  0  0  0  0  0  0  0  0  0  0
   -1.6703   -2.1551   -0.3435 H   0  0  0  0  0  0  0  0  0  0  0  0
    2.5309    2.2178   -0.0709 H   0  0  0  0  0  0  0  0  0  0  0  0
    4.8703    2.2389   -0.9391 H   0  0  0  0  0  0  0  0  0  0  0  0
    6.1552    0.1194   -1.0770 H   0  0  0  0  0  0  0  0  0  0  0  0
    5.1248   -2.0192   -0.3514 H   0  0  0  0  0  0  0  0  0  0  0  0
    2.7816   -2.0377    0.5137 H   0  0  0  0  0  0  0  0  0  0  0  0
  1  2  2  0  0  0  0
  1  6  1  0  0  0  0
  2  3  1  0  0  0  0
  3 18  1  0  0  0  0
  3  4  2  0  0  0  0
  4 21  1  0  0  0  0
  5  4  1  0  0  0  0
  5 19  1  0  0  0  0
  6  5  2  0  0  0  0
  7  1  1  0  0  0  0
  7  8  1  0  0  0  0
  8 16  2  0  0  0  0
  8 17  2  0  0  0  0
  9  8  1  0  0  0  0
 10 23  1  0  0  0  0
 10  9  2  0  0  0  0
 11 10  1  0  0  0  0
 12 11  2  0  0  0  0
 12 13  1  0  0  0  0
 13 14  2  0  0  0  0
 14  9  1  0  0  0  0
 14 27  1  0  0  0  0
 15  7  1  0  0  0  0
 20  2  1  0  0  0  0
 22  6  1  0  0  0  0
 24 11  1  0  0  0  0
 25 12  1  0  0  0  0
 26 13  1  0  0  0  0
M  END
>  <program>
Gaussian 09, Revision D.01

>  <basis>
6-31G(d) (6D, 7F)

>  <method>
B3LYP

$$$$
c4_2.log
 OpenBabel04281815093D
Gaussian scr1/g09_d1/g09/g09 #P B3LYP/6-31G(d) opt=tight int=finegrid scf=tight
 27 28  0  0  0  0  0  0  0  0999 V2000
   -1.1599   -0.5820    0.6248 C   0  0  0  0  0  0  0  0  0  0  0  0
   -2.0834   -1.1205   -0.2797 C   0  0  0  0  0  0  0  0  0  0  0  0
   -3.1498   -0.3212   -0.6686 C   0  0  0  0  0  0  0  0  0  0  0  0
   -3.3511    0.9644   -0.1764 C   0  0  0  0  0  0  0  0  0  0  0  0
   -2.4163    1.4440    0.7328 C   0  0  0  0  0  0  0  0  0  0  0  0
   -1.3117    0.7082    1.1436 C   0  0  0  0  0  0  0  0  0  0  0  0
   -0.0794   -1.4353    1.0188 N   0  0  0  0  0  0  0  0  0  0  0  0
    1.2785   -1.6162   -0.1429 S   0  0  0  0  0  0  0  0  0  0  0  0
    1.9201    0.0310   -0.3971 C   0  0  0  0  0  0  0  0  0  0  0  0
    1.4722    0.7720   -1.4937 C   0  0  0  0  0  0  0  0  0  0  0  0
    1.9701    2.0618   -1.6765 C   0  0  0  0  0  0  0  0  0  0  0  0
    2.8912    2.5928   -0.7704 C   0  0  0  0  0  0  0  0  0  0  0  0
    3.3270    1.8381    0.3222 C   0  0  0  0  0  0  0  0  0  0  0  0
    2.8428    0.5457    0.5183 C   0  0  0  0  0  0  0  0  0  0  0  0
    0.5373   -0.8745    2.1695 F   0  0  0  0  0  0  0  0  0  0  0  0
    2.2650   -2.4115    0.5741 O   0  0  0  0  0  0  0  0  0  0  0  0
    0.6170   -2.0803   -1.3600 O   0  0  0  0  0  0  0  0  0  0  0  0
   -4.0419   -0.8192   -1.5428 F   0  0  0  0  0  0  0  0  0  0  0  0
   -2.5823    2.6830    1.2318 F   0  0  0  0  0  0  0  0  0  0  0  0
   -1.9730   -2.1243   -0.6681 H   0  0  0  0  0  0  0  0  0  0  0  0
   -4.2040    1.5593   -0.4794 H   0  0  0  0  0  0  0  0  0  0  0  0
   -0.6126    1.1231    1.8557 H   0  0  0  0  0  0  0  0  0  0  0  0
    0.7652    0.3359   -2.1908 H   0  0  0  0  0  0  0  0  0  0  0  0
    1.6403    2.6495   -2.5280 H   0  0  0  0  0  0  0  0  0  0  0  0
    3.2750    3.5982   -0.9185 H   0  0  0  0  0  0  0  0  0  0  0  0
    4.0488    2.2531    1.0193 H   0  0  0  0  0  0  0  0  0  0  0  0
    3.1805   -0.0625    1.3498 H   0  0  0  0  0  0  0  0  0  0  0  0
  1  7  1  0  0  0  0
  1  6  2  0  0  0  0
  2  1  1  0  0  0  0
  3  2  2  0  0  0  0
  3  4  1  0  0  0  0
  4  5  2  0  0  0  0
  5  6  1  0  0  0  0
  5 19  1  0  0  0  0
  6 22  1  0  0  0  0
  7 15  1  0  0  0  0
  8 16  2  0  0  0  0
  8  7  1  0  0  0  0
  9  8  1  0  0  0  0
  9 14  2  0  0  0  0
 10  9  1  0  0  0  0
 11 10  2  0  0  0  0
 11 12  1  0  0  0  0
 12 13  2  0  0  0  0
 13 14  1  0  0  0  0
 13 26  1  0  0  0  0
 14 27  1  0  0  0  0
 17  8  2  0  0  0  0
 18  3  1  0  0  0  0
 20  2  1  0  0  0  0
 21  4  1  0  0  0  0
 23 10  1  0  0  0  0
 24 11  1  0  0  0  0
 25 12  1  0  0  0  0
M  END
>  <program>
Gaussian 09, Revision D.01

>  <basis>
6-31G(d) (6D, 7F)

>  <method>
B3LYP

$$$$
r_c4_1.log
 OpenBabel04281815093D
Gaussian scr1/g09_d1/g09/g09 #P UB3LYP/6-31G(d) opt=tight int=finegrid scf=tight
 26 27  0  0  0  0  0  0  0  0999 V2000
    1.3931    0.3169    0.0000 C   0  0  0  0  0  0  0  0  0  0  0  0
    2.1156   -0.9204   -0.0000 C   0  0  0  0  0  0  0  0  0  0  0  0
    3.4925   -0.8793   -0.0001 C   0  0  0  0  0  0  0  0  0  0  0  0
    4.2238    0.3150   -0.0001 C   0  0  0  0  0  0  0  0  0  0  0  0
    3.5049    1.5134   -0.0001 C   0  0  0  0  0  0  0  0  0  0  0  0
    2.1277    1.5463   -0.0000 C   0  0  0  0  0  0  0  0  0  0  0  0
    0.0514    0.4684    0.0001 N   0  0  0  0  0  0  0  0  0  0  0  0
   -0.9407   -0.9123    0.0002 S   0  0  0  0  0  0  0  0  0  0  0  0
   -2.5529   -0.1361    0.0000 C   0  0  0  0  0  0  0  0  0  0  0  0
   -3.1693    0.1467   -1.2196 C   0  0  0  0  0  0  0  0  0  0  0  0
   -4.4302    0.7428   -1.2123 C   0  0  0  0  0  0  0  0  0  0  0  0
   -5.0568    1.0425   -0.0003 C   0  0  0  0  0  0  0  0  0  0  0  0
   -4.4302    0.7435    1.2119 C   0  0  0  0  0  0  0  0  0  0  0  0
   -3.1693    0.1474    1.2195 C   0  0  0  0  0  0  0  0  0  0  0  0
   -0.7662   -1.6259   -1.2738 O   0  0  0  0  0  0  0  0  0  0  0  0
   -0.7663   -1.6255    1.2745 O   0  0  0  0  0  0  0  0  0  0  0  0
    4.1821   -2.0316   -0.0001 F   0  0  0  0  0  0  0  0  0  0  0  0
    4.1949    2.6665   -0.0001 F   0  0  0  0  0  0  0  0  0  0  0  0
    1.6074   -1.8755   -0.0000 H   0  0  0  0  0  0  0  0  0  0  0  0
    5.3072    0.3079   -0.0002 H   0  0  0  0  0  0  0  0  0  0  0  0
    1.5867    2.4845   -0.0000 H   0  0  0  0  0  0  0  0  0  0  0  0
   -2.6724   -0.1089   -2.1492 H   0  0  0  0  0  0  0  0  0  0  0  0
   -4.9250    0.9676   -2.1527 H   0  0  0  0  0  0  0  0  0  0  0  0
   -6.0402    1.5046   -0.0004 H   0  0  0  0  0  0  0  0  0  0  0  0
   -4.9250    0.9687    2.1522 H   0  0  0  0  0  0  0  0  0  0  0  0
   -2.6724   -0.1078    2.1493 H   0  0  0  0  0  0  0  0  0  0  0  0
  1  7  1  0  0  0  0
  2 19  1  0  0  0  0
  2  1  1  0  0  0  0
  3  2  2  0  0  0  0
  4  5  2  0  0  0  0
  4  3  1  0  0  0  0
  5  6  1  0  0  0  0
  6 21  1  0  0  0  0
  6  1  2  0  0  0  0
  7  8  1  0  0  0  0
  8 16  2  0  0  0  0
  9  8  1  0  0  0  0
  9 14  2  0  0  0  0
 10 11  2  0  0  0  0
 10  9  1  0  0  0  0
 11 12  1  0  0  0  0
 12 13  2  0  0  0  0
 13 14  1  0  0  0  0
 13 25  1  0  0  0  0
 14 26  1  0  0  0  0
 15  8  2  0  0  0  0
 17  3  1  0  0  0  0
 18  5  1  0  0  0  0
 20  4  1  0  0  0  0
 22 10  1  0  0  0  0
 23 11  1  0  0  0  0
 24 12  1  0  0  0  0
M  RAD  1   7   2
M  END
>  <program>
Gaussian 09, Revision D.01

>  <basis>
6-31G(d) (6D, 7F)

>  <method>
UB3LYP

$$$$
d4_1.log
 OpenBabel04281815093D
Gaussian scr1/g09_d1/g09/g09 #P B3LYP/6-31G(d) opt=tight int=finegrid scf=tight
 30 31  0  0  0  0  0  0  0  0999 V2000
   -1.3233   -0.0409   -0.4674 C   0  0  0  0  0  0  0  0  0  0  0  0
   -1.9796    1.1929   -0.4968 C   0  0  0  0  0  0  0  0  0  0  0  0
   -3.3645    1.2322   -0.3635 C   0  0  0  0  0  0  0  0  0  0  0  0
   -4.0873    0.0446   -0.2264 C   0  0  0  0  0  0  0  0  0  0  0  0
   -3.4227   -1.1854   -0.2081 C   0  0  0  0  0  0  0  0  0  0  0  0
   -2.0369   -1.2345   -0.3161 C   0  0  0  0  0  0  0  0  0  0  0  0
    0.1089   -0.0050   -0.5926 N   0  0  0  0  0  0  0  0  0  0  0  0
    0.9247    0.0795    1.0119 S   0  0  0  0  0  0  0  0  0  0  0  0
    2.6301    0.0791    0.4898 C   0  0  0  0  0  0  0  0  0  0  0  0
    3.2129    1.2813    0.0842 C   0  0  0  0  0  0  0  0  0  0  0  0
    4.5468    1.2869   -0.3150 C   0  0  0  0  0  0  0  0  0  0  0  0
    5.2678    0.0905   -0.2984 C   0  0  0  0  0  0  0  0  0  0  0  0
    4.6848   -1.1099    0.1130 C   0  0  0  0  0  0  0  0  0  0  0  0
    3.3501   -1.1161    0.5109 C   0  0  0  0  0  0  0  0  0  0  0  0
   -5.5911    0.0813   -0.1623 C   0  0  0  0  0  0  0  0  0  0  0  0
   -6.0449    1.2476    0.3457 F   0  0  0  0  0  0  0  0  0  0  0  0
   -6.1435   -0.0555   -1.3906 F   0  0  0  0  0  0  0  0  0  0  0  0
   -6.0842   -0.9174    0.6021 F   0  0  0  0  0  0  0  0  0  0  0  0
    0.5339   -1.2783   -1.0885 F   0  0  0  0  0  0  0  0  0  0  0  0
    0.5504    1.4067    1.4975 O   0  0  0  0  0  0  0  0  0  0  0  0
    0.6606   -1.1355    1.7826 O   0  0  0  0  0  0  0  0  0  0  0  0
    6.9449    0.0978   -0.8007 Cl  0  0  0  0  0  0  0  0  0  0  0  0
   -1.4039    2.1033   -0.6168 H   0  0  0  0  0  0  0  0  0  0  0  0
   -3.8830    2.1845   -0.3742 H   0  0  0  0  0  0  0  0  0  0  0  0
   -3.9880   -2.1040   -0.0917 H   0  0  0  0  0  0  0  0  0  0  0  0
   -1.5110   -2.1803   -0.2954 H   0  0  0  0  0  0  0  0  0  0  0  0
    2.6348    2.1988    0.0919 H   0  0  0  0  0  0  0  0  0  0  0  0
    5.0257    2.2068   -0.6316 H   0  0  0  0  0  0  0  0  0  0  0  0
    5.2687   -2.0236    0.1224 H   0  0  0  0  0  0  0  0  0  0  0  0
    2.8741   -2.0320    0.8427 H   0  0  0  0  0  0  0  0  0  0  0  0
  1  6  1  0  0  0  0
  2  1  2  0  0  0  0
  2  3  1  0  0  0  0
  3  4  2  0  0  0  0
  4  5  1  0  0  0  0
  4 15  1  0  0  0  0
  5 25  1  0  0  0  0
  6 26  1  0  0  0  0
  6  5  2  0  0  0  0
  7  1  1  0  0  0  0
  7  8  1  0  0  0  0
  8 20  2  0  0  0  0
  8 21  2  0  0  0  0
  9 14  1  0  0  0  0
  9  8  1  0  0  0  0
 10 27  1  0  0  0  0
 10  9  2  0  0  0  0
 11 12  2  0  0  0  0
 11 10  1  0  0  0  0
 12 13  1  0  0  0  0
 13 29  1  0  0  0  0
 13 14  2  0  0  0  0
 14 30  1  0  0  0  0
 15 16  1  0  0  0  0
 15 18  1  0  0  0  0
 17 15  1  0  0  0  0
 19  7  1  0  0  0  0
 22 12  1  0  0  0  0
 23  2  1  0  0  0  0
 24  3  1  0  0  0  0
 28 11  1  0  0  0  0
M  END
>  <program>
Gaussian 09, Revision D.01

>  <basis>
6-31G(d) (6D, 7F)

>  <method>
B3LYP

$$$$
d4_3.log
 OpenBabel04281815093D
Gaussian scr1/g09_d1/g09/g09 #P B3LYP/6-31G(d) opt=tight int=finegrid scf=tight
 30 31  0  0  0  0  0  0  0  0999 V2000
   -1.3209   -0.0485   -0.5047 C   0  0  0  0  0  0  0  0  0  0  0  0
   -2.0352   -1.2418   -0.3576 C   0  0  0  0  0  0  0  0  0  0  0  0
   -3.4225   -1.1934   -0.2652 C   0  0  0  0  0  0  0  0  0  0  0  0
   -4.0878    0.0357   -0.2961 C   0  0  0  0  0  0  0  0  0  0  0  0
   -3.3642    1.2233   -0.4319 C   0  0  0  0  0  0  0  0  0  0  0  0
   -1.9783    1.1846   -0.5499 C   0  0  0  0  0  0  0  0  0  0  0  0
    0.1123   -0.0119   -0.6180 N   0  0  0  0  0  0  0  0  0  0  0  0
    0.9135    0.0837    0.9934 S   0  0  0  0  0  0  0  0  0  0  0  0
    2.6236    0.0819    0.4869 C   0  0  0  0  0  0  0  0  0  0  0  0
    3.3451   -1.1120    0.5239 C   0  0  0  0  0  0  0  0  0  0  0  0
    4.6835   -1.1069    0.1388 C   0  0  0  0  0  0  0  0  0  0  0  0
    5.2687    0.0913   -0.2762 C   0  0  0  0  0  0  0  0  0  0  0  0
    4.5462    1.2864   -0.3088 C   0  0  0  0  0  0  0  0  0  0  0  0
    3.2086    1.2818    0.0777 C   0  0  0  0  0  0  0  0  0  0  0  0
   -5.5840    0.0829   -0.1336 C   0  0  0  0  0  0  0  0  0  0  0  0
   -5.9407    0.1706    1.1682 F   0  0  0  0  0  0  0  0  0  0  0  0
   -6.1232    1.1508   -0.7619 F   0  0  0  0  0  0  0  0  0  0  0  0
   -6.1773   -1.0249   -0.6302 F   0  0  0  0  0  0  0  0  0  0  0  0
    0.5434   -1.2878   -1.1019 F   0  0  0  0  0  0  0  0  0  0  0  0
    0.5333    1.4137    1.4668 O   0  0  0  0  0  0  0  0  0  0  0  0
    0.6439   -1.1266    1.7693 O   0  0  0  0  0  0  0  0  0  0  0  0
    6.9505    0.0972   -0.7624 Cl  0  0  0  0  0  0  0  0  0  0  0  0
   -1.5097   -2.1877   -0.3345 H   0  0  0  0  0  0  0  0  0  0  0  0
   -3.9894   -2.1130   -0.1668 H   0  0  0  0  0  0  0  0  0  0  0  0
   -3.8847    2.1740   -0.4692 H   0  0  0  0  0  0  0  0  0  0  0  0
   -1.4027    2.0943   -0.6762 H   0  0  0  0  0  0  0  0  0  0  0  0
    2.8672   -2.0261    0.8581 H   0  0  0  0  0  0  0  0  0  0  0  0
    5.2686   -2.0196    0.1607 H   0  0  0  0  0  0  0  0  0  0  0  0
    5.0268    2.2046   -0.6278 H   0  0  0  0  0  0  0  0  0  0  0  0
    2.6291    2.1985    0.0731 H   0  0  0  0  0  0  0  0  0  0  0  0
  1  2  1  0  0  0  0
  2 23  1  0  0  0  0
  2  3  2  0  0  0  0
  3 24  1  0  0  0  0
  4  3  1  0  0  0  0
  4 15  1  0  0  0  0
  5  4  2  0  0  0  0
  6  1  2  0  0  0  0
  6  5  1  0  0  0  0
  7  1  1  0  0  0  0
  7  8  1  0  0  0  0
  8 20  2  0  0  0  0
  8 21  2  0  0  0  0
  9 10  1  0  0  0  0
  9  8  1  0  0  0  0
 10 27  1  0  0  0  0
 11 28  1  0  0  0  0
 11 10  2  0  0  0  0
 12 11  1  0  0  0  0
 13 12  2  0  0  0  0
 13 14  1  0  0  0  0
 14  9  2  0  0  0  0
 15 16  1  0  0  0  0
 17 15  1  0  0  0  0
 18 15  1  0  0  0  0
 19  7  1  0  0  0  0
 22 12  1  0  0  0  0
 25  5  1  0  0  0  0
 26  6  1  0  0  0  0
 29 13  1  0  0  0  0
 30 14  1  0  0  0  0
M  END
>  <program>
Gaussian 09, Revision D.01

>  <basis>
6-31G(d) (6D, 7F)

>  <method>
B3LYP

$$$$
d4_5.log
 OpenBabel04281815093D
Gaussian scr1/g09_d1/g09/g09 #P B3LYP/6-31G(d) opt=tight int=finegrid scf=tight
 30 31  0  0  0  0  0  0  0  0999 V2000
    0.8750   -1.4272    0.5411 C   0  0  0  0  0  0  0  0  0  0  0  0
    1.0299   -0.2852    1.3343 C   0  0  0  0  0  0  0  0  0  0  0  0
    2.1457    0.5266    1.1495 C   0  0  0  0  0  0  0  0  0  0  0  0
    3.0907    0.2143    0.1696 C   0  0  0  0  0  0  0  0  0  0  0  0
    2.9279   -0.9288   -0.6189 C   0  0  0  0  0  0  0  0  0  0  0  0
    1.8315   -1.7622   -0.4264 C   0  0  0  0  0  0  0  0  0  0  0  0
   -0.2270   -2.3292    0.6965 N   0  0  0  0  0  0  0  0  0  0  0  0
   -1.5459   -2.2046   -0.5113 S   0  0  0  0  0  0  0  0  0  0  0  0
   -2.1711   -0.5386   -0.3692 C   0  0  0  0  0  0  0  0  0  0  0  0
   -3.1280   -0.2537    0.6091 C   0  0  0  0  0  0  0  0  0  0  0  0
   -3.6023    1.0494    0.7340 C   0  0  0  0  0  0  0  0  0  0  0  0
   -3.1095    2.0399   -0.1195 C   0  0  0  0  0  0  0  0  0  0  0  0
   -2.1545    1.7545   -1.0974 C   0  0  0  0  0  0  0  0  0  0  0  0
   -1.6765    0.4518   -1.2213 C   0  0  0  0  0  0  0  0  0  0  0  0
    4.2566    1.1349   -0.0714 C   0  0  0  0  0  0  0  0  0  0  0  0
    4.6297    1.7793    1.0558 F   0  0  0  0  0  0  0  0  0  0  0  0
    5.3350    0.4692   -0.5382 F   0  0  0  0  0  0  0  0  0  0  0  0
    3.9556    2.0868   -0.9864 F   0  0  0  0  0  0  0  0  0  0  0  0
   -0.8762   -2.0407    1.9288 F   0  0  0  0  0  0  0  0  0  0  0  0
   -0.8497   -2.3576   -1.7863 O   0  0  0  0  0  0  0  0  0  0  0  0
   -2.5631   -3.1358   -0.0451 O   0  0  0  0  0  0  0  0  0  0  0  0
   -3.7077    3.6775    0.0382 Cl  0  0  0  0  0  0  0  0  0  0  0  0
    0.2991   -0.0516    2.0974 H   0  0  0  0  0  0  0  0  0  0  0  0
    2.2813    1.4051    1.7713 H   0  0  0  0  0  0  0  0  0  0  0  0
    3.6725   -1.1822   -1.3658 H   0  0  0  0  0  0  0  0  0  0  0  0
    1.7066   -2.6633   -1.0145 H   0  0  0  0  0  0  0  0  0  0  0  0
   -3.5048   -1.0435    1.2491 H   0  0  0  0  0  0  0  0  0  0  0  0
   -4.3495    1.2964    1.4800 H   0  0  0  0  0  0  0  0  0  0  0  0
   -1.7937    2.5399   -1.7522 H   0  0  0  0  0  0  0  0  0  0  0  0
   -0.9424    0.2012   -1.9789 H   0  0  0  0  0  0  0  0  0  0  0  0
  1  7  1  0  0  0  0
  1  2  2  0  0  0  0
  2 23  1  0  0  0  0
  3  2  1  0  0  0  0
  3 24  1  0  0  0  0
  4  3  2  0  0  0  0
  5  6  2  0  0  0  0
  5  4  1  0  0  0  0
  6  1  1  0  0  0  0
  7 19  1  0  0  0  0
  8  9  1  0  0  0  0
  8 21  2  0  0  0  0
  8  7  1  0  0  0  0
  9 10  2  0  0  0  0
 10 11  1  0  0  0  0
 10 27  1  0  0  0  0
 11 28  1  0  0  0  0
 12 22  1  0  0  0  0
 12 11  2  0  0  0  0
 13 12  1  0  0  0  0
 14 13  2  0  0  0  0
 14  9  1  0  0  0  0
 15  4  1  0  0  0  0
 15 16  1  0  0  0  0
 17 15  1  0  0  0  0
 18 15  1  0  0  0  0
 20  8  2  0  0  0  0
 25  5  1  0  0  0  0
 26  6  1  0  0  0  0
 29 13  1  0  0  0  0
 30 14  1  0  0  0  0
M  END
>  <program>
Gaussian 09, Revision D.01

>  <basis>
6-31G(d) (6D, 7F)

>  <method>
B3LYP

$$$$
d4_4.log
 OpenBabel04281815093D
Gaussian scr1/g09_d1/g09/g09 #P B3LYP/6-31G(d) opt=tight int=finegrid scf=tight
 30 31  0  0  0  0  0  0  0  0999 V2000
   -0.8865   -1.3964    0.5233 C   0  0  0  0  0  0  0  0  0  0  0  0
   -1.8402   -1.7363   -0.4445 C   0  0  0  0  0  0  0  0  0  0  0  0
   -2.9267   -0.8942   -0.6576 C   0  0  0  0  0  0  0  0  0  0  0  0
   -3.0793    0.2649    0.1086 C   0  0  0  0  0  0  0  0  0  0  0  0
   -2.1341    0.5853    1.0863 C   0  0  0  0  0  0  0  0  0  0  0  0
   -1.0297   -0.2361    1.2924 C   0  0  0  0  0  0  0  0  0  0  0  0
    0.2051   -2.3072    0.6997 N   0  0  0  0  0  0  0  0  0  0  0  0
    1.5381   -2.2103   -0.4945 S   0  0  0  0  0  0  0  0  0  0  0  0
    2.1850   -0.5520   -0.3591 C   0  0  0  0  0  0  0  0  0  0  0  0
    3.1339   -0.2718    0.6284 C   0  0  0  0  0  0  0  0  0  0  0  0
    3.6259    1.0253    0.7470 C   0  0  0  0  0  0  0  0  0  0  0  0
    3.1587    2.0146   -0.1221 C   0  0  0  0  0  0  0  0  0  0  0  0
    2.2117    1.7339   -1.1092 C   0  0  0  0  0  0  0  0  0  0  0  0
    1.7159    0.4373   -1.2267 C   0  0  0  0  0  0  0  0  0  0  0  0
   -4.2935    1.1367   -0.0682 C   0  0  0  0  0  0  0  0  0  0  0  0
   -5.2791    0.8004    0.7952 F   0  0  0  0  0  0  0  0  0  0  0  0
   -4.0075    2.4396    0.1526 F   0  0  0  0  0  0  0  0  0  0  0  0
   -4.8079    1.0376   -1.3131 F   0  0  0  0  0  0  0  0  0  0  0  0
    0.8438   -2.0115    1.9359 F   0  0  0  0  0  0  0  0  0  0  0  0
    2.5376   -3.1513   -0.0099 O   0  0  0  0  0  0  0  0  0  0  0  0
    0.8537   -2.3642   -1.7757 O   0  0  0  0  0  0  0  0  0  0  0  0
    3.7792    3.6446    0.0274 Cl  0  0  0  0  0  0  0  0  0  0  0  0
   -1.7189   -2.6457   -1.0207 H   0  0  0  0  0  0  0  0  0  0  0  0
   -3.6626   -1.1450   -1.4137 H   0  0  0  0  0  0  0  0  0  0  0  0
   -2.2536    1.4860    1.6794 H   0  0  0  0  0  0  0  0  0  0  0  0
   -0.2957    0.0067    2.0495 H   0  0  0  0  0  0  0  0  0  0  0  0
    3.4910   -1.0608    1.2804 H   0  0  0  0  0  0  0  0  0  0  0  0
    4.3673    1.2684    1.5000 H   0  0  0  0  0  0  0  0  0  0  0  0
    1.8711    2.5182   -1.7760 H   0  0  0  0  0  0  0  0  0  0  0  0
    0.9875    0.1899   -1.9909 H   0  0  0  0  0  0  0  0  0  0  0  0
  1  7  1  0  0  0  0
  1  6  2  0  0  0  0
  2  1  1  0  0  0  0
  3  2  2  0  0  0  0
  3  4  1  0  0  0  0
  4  5  2  0  0  0  0
  5  6  1  0  0  0  0
  5 25  1  0  0  0  0
  6 26  1  0  0  0  0
  7 19  1  0  0  0  0
  8  9  1  0  0  0  0
  8 20  2  0  0  0  0
  8  7  1  0  0  0  0
  9 10  2  0  0  0  0
 10 11  1  0  0  0  0
 10 27  1  0  0  0  0
 11 28  1  0  0  0  0
 12 22  1  0  0  0  0
 12 11  2  0  0  0  0
 13 12  1  0  0  0  0
 14 13  2  0  0  0  0
 14  9  1  0  0  0  0
 15  4  1  0  0  0  0
 15 17  1  0  0  0  0
 15 16  1  0  0  0  0
 18 15  1  0  0  0  0
 21  8  2  0  0  0  0
 23  2  1  0  0  0  0
 24  3  1  0  0  0  0
 29 13  1  0  0  0  0
 30 14  1  0  0  0  0
M  END
>  <program>
Gaussian 09, Revision D.01

>  <basis>
6-31G(d) (6D, 7F)

>  <method>
B3LYP

$$$$
r_d4_1.log
 OpenBabel04281815093D
Gaussian scr1/g09_d1/g09/g09 #P UB3LYP/6-31G(d) opt=tight int=finegrid scf=tight
 29 30  0  0  0  0  0  0  0  0999 V2000
    1.2476   -0.1880   -0.0226 C   0  0  0  0  0  0  0  0  0  0  0  0
    2.0516    1.0002   -0.0250 C   0  0  0  0  0  0  0  0  0  0  0  0
    3.4287    0.9041   -0.0369 C   0  0  0  0  0  0  0  0  0  0  0  0
    4.0596   -0.3532   -0.0464 C   0  0  0  0  0  0  0  0  0  0  0  0
    3.2957   -1.5314   -0.0474 C   0  0  0  0  0  0  0  0  0  0  0  0
    1.9173   -1.4541   -0.0367 C   0  0  0  0  0  0  0  0  0  0  0  0
   -0.1001   -0.2605   -0.0101 N   0  0  0  0  0  0  0  0  0  0  0  0
   -1.0092    1.1738    0.0154 S   0  0  0  0  0  0  0  0  0  0  0  0
   -2.6624    0.4900    0.0088 C   0  0  0  0  0  0  0  0  0  0  0  0
   -3.2909    0.2136    1.2233 C   0  0  0  0  0  0  0  0  0  0  0  0
   -4.5812   -0.3118    1.2196 C   0  0  0  0  0  0  0  0  0  0  0  0
   -5.2170   -0.5455   -0.0011 C   0  0  0  0  0  0  0  0  0  0  0  0
   -4.5937   -0.2581   -1.2167 C   0  0  0  0  0  0  0  0  0  0  0  0
   -3.3032    0.2672   -1.2102 C   0  0  0  0  0  0  0  0  0  0  0  0
    5.5640   -0.4288    0.0051 C   0  0  0  0  0  0  0  0  0  0  0  0
    6.1358    0.5741   -0.6937 F   0  0  0  0  0  0  0  0  0  0  0  0
    6.0126   -0.3335    1.2767 F   0  0  0  0  0  0  0  0  0  0  0  0
    6.0244   -1.5941   -0.4955 F   0  0  0  0  0  0  0  0  0  0  0  0
   -0.7963    1.8536    1.3016 O   0  0  0  0  0  0  0  0  0  0  0  0
   -0.8062    1.8989   -1.2476 O   0  0  0  0  0  0  0  0  0  0  0  0
   -6.8411   -1.2070   -0.0074 Cl  0  0  0  0  0  0  0  0  0  0  0  0
    1.5780    1.9740   -0.0212 H   0  0  0  0  0  0  0  0  0  0  0  0
    4.0326    1.8054   -0.0456 H   0  0  0  0  0  0  0  0  0  0  0  0
    3.7921   -2.4953   -0.0626 H   0  0  0  0  0  0  0  0  0  0  0  0
    1.2999   -2.3459   -0.0396 H   0  0  0  0  0  0  0  0  0  0  0  0
   -2.7803    0.4190    2.1580 H   0  0  0  0  0  0  0  0  0  0  0  0
   -5.0918   -0.5332    2.1505 H   0  0  0  0  0  0  0  0  0  0  0  0
   -5.1138   -0.4380   -2.1511 H   0  0  0  0  0  0  0  0  0  0  0  0
   -2.8018    0.5138   -2.1399 H   0  0  0  0  0  0  0  0  0  0  0  0
  1  7  1  0  0  0  0
  2  1  1  0  0  0  0
  2 22  1  0  0  0  0
  3  2  2  0  0  0  0
  4  3  1  0  0  0  0
  4 15  1  0  0  0  0
  5  4  2  0  0  0  0
  5  6  1  0  0  0  0
  6  1  2  0  0  0  0
  7  8  1  0  0  0  0
  8 19  2  0  0  0  0
  9  8  1  0  0  0  0
  9 10  2  0  0  0  0
 10 26  1  0  0  0  0
 11 10  1  0  0  0  0
 11 27  1  0  0  0  0
 12 11  2  0  0  0  0
 13 14  2  0  0  0  0
 13 12  1  0  0  0  0
 14  9  1  0  0  0  0
 15 17  1  0  0  0  0
 16 15  1  0  0  0  0
 18 15  1  0  0  0  0
 20  8  2  0  0  0  0
 21 12  1  0  0  0  0
 23  3  1  0  0  0  0
 24  5  1  0  0  0  0
 25  6  1  0  0  0  0
 28 13  1  0  0  0  0
 29 14  1  0  0  0  0
M  RAD  1   7   2
M  END
>  <program>
Gaussian 09, Revision D.01

>  <basis>
6-31G(d) (6D, 7F)

>  <method>
UB3LYP

$$$$
e4_1.log
 OpenBabel04281815093D
Gaussian scr1/g09_d1/g09/g09 #P B3LYP/6-31G(d) opt=tight int=finegrid scf=tight
 34 35  0  0  0  0  0  0  0  0999 V2000
    1.3367   -0.0696   -0.4787 C   0  0  0  0  0  0  0  0  0  0  0  0
    2.0199   -1.2589   -0.2044 C   0  0  0  0  0  0  0  0  0  0  0  0
    3.4056   -1.2330   -0.0858 C   0  0  0  0  0  0  0  0  0  0  0  0
    4.1012   -0.0272   -0.2157 C   0  0  0  0  0  0  0  0  0  0  0  0
    3.4089    1.1583   -0.4759 C   0  0  0  0  0  0  0  0  0  0  0  0
    2.0250    1.1393   -0.6198 C   0  0  0  0  0  0  0  0  0  0  0  0
   -0.0920   -0.0115   -0.6216 N   0  0  0  0  0  0  0  0  0  0  0  0
   -0.9180    0.2539    0.9631 S   0  0  0  0  0  0  0  0  0  0  0  0
   -2.6138    0.2465    0.4483 C   0  0  0  0  0  0  0  0  0  0  0  0
   -3.3739   -0.9111    0.6076 C   0  0  0  0  0  0  0  0  0  0  0  0
   -4.7102   -0.9177    0.2136 C   0  0  0  0  0  0  0  0  0  0  0  0
   -5.2755    0.2399   -0.3430 C   0  0  0  0  0  0  0  0  0  0  0  0
   -4.4970    1.4021   -0.4970 C   0  0  0  0  0  0  0  0  0  0  0  0
   -3.1696    1.4088   -0.1035 C   0  0  0  0  0  0  0  0  0  0  0  0
    5.6042   -0.0179   -0.1387 C   0  0  0  0  0  0  0  0  0  0  0  0
    6.0781    1.1670    0.3048 F   0  0  0  0  0  0  0  0  0  0  0  0
    6.0710   -0.9795    0.6877 F   0  0  0  0  0  0  0  0  0  0  0  0
    6.1667   -0.2365   -1.3511 F   0  0  0  0  0  0  0  0  0  0  0  0
   -0.5418   -1.3187   -0.9929 F   0  0  0  0  0  0  0  0  0  0  0  0
   -0.6742   -0.8856    1.8491 O   0  0  0  0  0  0  0  0  0  0  0  0
   -0.4982    1.6110    1.3131 O   0  0  0  0  0  0  0  0  0  0  0  0
   -6.5605    0.3423   -0.7590 O   0  0  0  0  0  0  0  0  0  0  0  0
   -7.4137   -0.7907   -0.6350 C   0  0  0  0  0  0  0  0  0  0  0  0
    1.4694   -2.1844   -0.0956 H   0  0  0  0  0  0  0  0  0  0  0  0
    3.9468   -2.1489    0.1265 H   0  0  0  0  0  0  0  0  0  0  0  0
    3.9508    2.0929   -0.5729 H   0  0  0  0  0  0  0  0  0  0  0  0
    1.4727    2.0473   -0.8325 H   0  0  0  0  0  0  0  0  0  0  0  0
   -2.9250   -1.7957    1.0454 H   0  0  0  0  0  0  0  0  0  0  0  0
   -5.2968   -1.8191    0.3441 H   0  0  0  0  0  0  0  0  0  0  0  0
   -4.9627    2.2842   -0.9235 H   0  0  0  0  0  0  0  0  0  0  0  0
   -2.5661    2.3038   -0.2079 H   0  0  0  0  0  0  0  0  0  0  0  0
   -7.0387   -1.6387   -1.2211 H   0  0  0  0  0  0  0  0  0  0  0  0
   -7.5278   -1.0917    0.4137 H   0  0  0  0  0  0  0  0  0  0  0  0
   -8.3808   -0.4764   -1.0294 H   0  0  0  0  0  0  0  0  0  0  0  0
  1  2  1  0  0  0  0
  2 24  1  0  0  0  0
  2  3  2  0  0  0  0
  3 25  1  0  0  0  0
  4 15  1  0  0  0  0
  4  3  1  0  0  0  0
  5  4  2  0  0  0  0
  6  1  2  0  0  0  0
  6  5  1  0  0  0  0
  7  1  1  0  0  0  0
  7  8  1  0  0  0  0
  8 21  2  0  0  0  0
  8 20  2  0  0  0  0
  9 10  1  0  0  0  0
  9  8  1  0  0  0  0
 10 28  1  0  0  0  0
 11 29  1  0  0  0  0
 11 10  2  0  0  0  0
 12 11  1  0  0  0  0
 13 12  2  0  0  0  0
 13 14  1  0  0  0  0
 14  9  2  0  0  0  0
 15 16  1  0  0  0  0
 15 17  1  0  0  0  0
 18 15  1  0  0  0  0
 19  7  1  0  0  0  0
 22 23  1  0  0  0  0
 22 12  1  0  0  0  0
 23 33  1  0  0  0  0
 26  5  1  0  0  0  0
 27  6  1  0  0  0  0
 30 13  1  0  0  0  0
 31 14  1  0  0  0  0
 32 23  1  0  0  0  0
 34 23  1  0  0  0  0
M  END
>  <program>
Gaussian 09, Revision D.01

>  <basis>
6-31G(d) (6D, 7F)

>  <method>
B3LYP

$$$$
e4_2.log
 OpenBabel04281815093D
Gaussian scr1/g09_d1/g09/g09 #P B3LYP/6-31G(d) opt=tight int=finegrid scf=tight
 34 35  0  0  0  0  0  0  0  0999 V2000
    1.3339   -0.0756   -0.5130 C   0  0  0  0  0  0  0  0  0  0  0  0
    2.0182   -1.2665   -0.2491 C   0  0  0  0  0  0  0  0  0  0  0  0
    3.4055   -1.2431   -0.1472 C   0  0  0  0  0  0  0  0  0  0  0  0
    4.1019   -0.0388   -0.2849 C   0  0  0  0  0  0  0  0  0  0  0  0
    3.4087    1.1481   -0.5365 C   0  0  0  0  0  0  0  0  0  0  0  0
    2.0231    1.1317   -0.6640 C   0  0  0  0  0  0  0  0  0  0  0  0
   -0.0960   -0.0153   -0.6435 N   0  0  0  0  0  0  0  0  0  0  0  0
   -0.9076    0.2530    0.9480 S   0  0  0  0  0  0  0  0  0  0  0  0
   -2.6078    0.2474    0.4476 C   0  0  0  0  0  0  0  0  0  0  0  0
   -3.3674   -0.9098    0.6125 C   0  0  0  0  0  0  0  0  0  0  0  0
   -4.7067   -0.9154    0.2289 C   0  0  0  0  0  0  0  0  0  0  0  0
   -5.2756    0.2427   -0.3229 C   0  0  0  0  0  0  0  0  0  0  0  0
   -4.4976    1.4045   -0.4825 C   0  0  0  0  0  0  0  0  0  0  0  0
   -3.1671    1.4102   -0.0995 C   0  0  0  0  0  0  0  0  0  0  0  0
    5.5968   -0.0143   -0.1125 C   0  0  0  0  0  0  0  0  0  0  0  0
    5.9476    0.1764    1.1803 F   0  0  0  0  0  0  0  0  0  0  0  0
    6.1663   -1.1756   -0.5057 F   0  0  0  0  0  0  0  0  0  0  0  0
    6.1691    0.9815   -0.8252 F   0  0  0  0  0  0  0  0  0  0  0  0
   -0.5514   -1.3220   -1.0098 F   0  0  0  0  0  0  0  0  0  0  0  0
   -0.6580   -0.8859    1.8330 O   0  0  0  0  0  0  0  0  0  0  0  0
   -0.4828    1.6099    1.2927 O   0  0  0  0  0  0  0  0  0  0  0  0
   -6.5637    0.3460   -0.7290 O   0  0  0  0  0  0  0  0  0  0  0  0
   -7.4164   -0.7866   -0.5991 C   0  0  0  0  0  0  0  0  0  0  0  0
    1.4684   -2.1925   -0.1423 H   0  0  0  0  0  0  0  0  0  0  0  0
    3.9485   -2.1629    0.0422 H   0  0  0  0  0  0  0  0  0  0  0  0
    3.9524    2.0790   -0.6557 H   0  0  0  0  0  0  0  0  0  0  0  0
    1.4709    2.0394   -0.8780 H   0  0  0  0  0  0  0  0  0  0  0  0
   -2.9155   -1.7948    1.0464 H   0  0  0  0  0  0  0  0  0  0  0  0
   -5.2928   -1.8164    0.3637 H   0  0  0  0  0  0  0  0  0  0  0  0
   -4.9660    2.2871   -0.9051 H   0  0  0  0  0  0  0  0  0  0  0  0
   -2.5638    2.3049   -0.2083 H   0  0  0  0  0  0  0  0  0  0  0  0
   -7.0462   -1.6346   -1.1885 H   0  0  0  0  0  0  0  0  0  0  0  0
   -7.5228   -1.0881    0.4502 H   0  0  0  0  0  0  0  0  0  0  0  0
   -8.3863   -0.4717   -0.9861 H   0  0  0  0  0  0  0  0  0  0  0  0
  1  2  2  0  0  0  0
  2  3  1  0  0  0  0
  2 24  1  0  0  0  0
  3 25  1  0  0  0  0
  4  3  2  0  0  0  0
  4 15  1  0  0  0  0
  5  4  1  0  0  0  0
  6  5  2  0  0  0  0
  6  1  1  0  0  0  0
  7  1  1  0  0  0  0
  7  8  1  0  0  0  0
  8 21  2  0  0  0  0
  8 20  2  0  0  0  0
  9 10  1  0  0  0  0
  9  8  1  0  0  0  0
 10 28  1  0  0  0  0
 11 29  1  0  0  0  0
 11 10  2  0  0  0  0
 12 11  1  0  0  0  0
 13 12  2  0  0  0  0
 13 14  1  0  0  0  0
 14  9  2  0  0  0  0
 15 16  1  0  0  0  0
 17 15  1  0  0  0  0
 18 15  1  0  0  0  0
 19  7  1  0  0  0  0
 22 23  1  0  0  0  0
 22 12  1  0  0  0  0
 23 33  1  0  0  0  0
 26  5  1  0  0  0  0
 27  6  1  0  0  0  0
 30 13  1  0  0  0  0
 31 14  1  0  0  0  0
 32 23  1  0  0  0  0
 34 23  1  0  0  0  0
M  END
>  <program>
Gaussian 09, Revision D.01

>  <basis>
6-31G(d) (6D, 7F)

>  <method>
B3LYP

$$$$
e4_7.log
 OpenBabel04281815093D
Gaussian scr1/g09_d1/g09/g09 #P B3LYP/6-31G(d) opt=tight int=finegrid scf=tight
 34 35  0  0  0  0  0  0  0  0999 V2000
    0.8253   -1.5028    0.4878 C   0  0  0  0  0  0  0  0  0  0  0  0
    1.7570   -1.7842   -0.5209 C   0  0  0  0  0  0  0  0  0  0  0  0
    2.8586   -0.9524   -0.6849 C   0  0  0  0  0  0  0  0  0  0  0  0
    3.0525    0.1371    0.1705 C   0  0  0  0  0  0  0  0  0  0  0  0
    2.1330    0.3958    1.1890 C   0  0  0  0  0  0  0  0  0  0  0  0
    1.0123   -0.4150    1.3477 C   0  0  0  0  0  0  0  0  0  0  0  0
   -0.2832   -2.3997    0.6089 N   0  0  0  0  0  0  0  0  0  0  0  0
   -1.6262   -2.1740   -0.5687 S   0  0  0  0  0  0  0  0  0  0  0  0
   -2.2125   -0.5172   -0.3245 C   0  0  0  0  0  0  0  0  0  0  0  0
   -3.1485   -0.2583    0.6881 C   0  0  0  0  0  0  0  0  0  0  0  0
   -3.5826    1.0407    0.8909 C   0  0  0  0  0  0  0  0  0  0  0  0
   -3.0873    2.0877    0.0909 C   0  0  0  0  0  0  0  0  0  0  0  0
   -2.1515    1.8191   -0.9199 C   0  0  0  0  0  0  0  0  0  0  0  0
   -1.7112    0.5126   -1.1219 C   0  0  0  0  0  0  0  0  0  0  0  0
    4.2226    1.0575   -0.0436 C   0  0  0  0  0  0  0  0  0  0  0  0
    5.2997    0.3993   -0.5252 F   0  0  0  0  0  0  0  0  0  0  0  0
    3.9301    2.0340   -0.9367 F   0  0  0  0  0  0  0  0  0  0  0  0
    4.5976    1.6734    1.0992 F   0  0  0  0  0  0  0  0  0  0  0  0
   -0.9066   -2.1732    1.8680 F   0  0  0  0  0  0  0  0  0  0  0  0
   -0.9484   -2.2746   -1.8601 O   0  0  0  0  0  0  0  0  0  0  0  0
   -2.6467   -3.1191   -0.1361 O   0  0  0  0  0  0  0  0  0  0  0  0
   -3.5785    3.3174    0.3744 O   0  0  0  0  0  0  0  0  0  0  0  0
   -3.1313    4.4296   -0.3942 C   0  0  0  0  0  0  0  0  0  0  0  0
    1.6075   -2.6441   -1.1625 H   0  0  0  0  0  0  0  0  0  0  0  0
    3.5835   -1.1658   -1.4632 H   0  0  0  0  0  0  0  0  0  0  0  0
    2.2920    1.2322    1.8614 H   0  0  0  0  0  0  0  0  0  0  0  0
    0.3003   -0.2220    2.1392 H   0  0  0  0  0  0  0  0  0  0  0  0
   -3.5351   -1.0727    1.2903 H   0  0  0  0  0  0  0  0  0  0  0  0
   -4.3113    1.2771    1.6591 H   0  0  0  0  0  0  0  0  0  0  0  0
   -1.7654    2.6113   -1.5498 H   0  0  0  0  0  0  0  0  0  0  0  0
   -0.9946    0.2899   -1.9047 H   0  0  0  0  0  0  0  0  0  0  0  0
   -3.6534    5.2972    0.0112 H   0  0  0  0  0  0  0  0  0  0  0  0
   -2.0488    4.5752   -0.2933 H   0  0  0  0  0  0  0  0  0  0  0  0
   -3.3884    4.3114   -1.4540 H   0  0  0  0  0  0  0  0  0  0  0  0
  1  7  1  0  0  0  0
  1  6  2  0  0  0  0
  2  1  1  0  0  0  0
  3  2  2  0  0  0  0
  3  4  1  0  0  0  0
  4  5  2  0  0  0  0
  5  6  1  0  0  0  0
  5 26  1  0  0  0  0
  6 27  1  0  0  0  0
  7 19  1  0  0  0  0
  8  9  1  0  0  0  0
  8 21  2  0  0  0  0
  8  7  1  0  0  0  0
  9 10  2  0  0  0  0
 10 11  1  0  0  0  0
 10 28  1  0  0  0  0
 11 29  1  0  0  0  0
 12 22  1  0  0  0  0
 12 11  2  0  0  0  0
 13 12  1  0  0  0  0
 14 13  2  0  0  0  0
 14  9  1  0  0  0  0
 15  4  1  0  0  0  0
 15 18  1  0  0  0  0
 16 15  1  0  0  0  0
 17 15  1  0  0  0  0
 20  8  2  0  0  0  0
 23 33  1  0  0  0  0
 23 32  1  0  0  0  0
 23 22  1  0  0  0  0
 24  2  1  0  0  0  0
 25  3  1  0  0  0  0
 30 13  1  0  0  0  0
 31 14  1  0  0  0  0
 34 23  1  0  0  0  0
M  END
>  <program>
Gaussian 09, Revision D.01

>  <basis>
6-31G(d) (6D, 7F)

>  <method>
B3LYP

$$$$
e4_6.log
 OpenBabel04281815093D
Gaussian scr1/g09_d1/g09/g09 #P B3LYP/6-31G(d) opt=tight int=finegrid scf=tight
 34 35  0  0  0  0  0  0  0  0999 V2000
    0.8368   -1.4732    0.4696 C   0  0  0  0  0  0  0  0  0  0  0  0
    1.0240   -0.3882    1.3325 C   0  0  0  0  0  0  0  0  0  0  0  0
    2.1324    0.4375    1.1614 C   0  0  0  0  0  0  0  0  0  0  0  0
    3.0365    0.1982    0.1251 C   0  0  0  0  0  0  0  0  0  0  0  0
    2.8402   -0.8868   -0.7359 C   0  0  0  0  0  0  0  0  0  0  0  0
    1.7530   -1.7342   -0.5591 C   0  0  0  0  0  0  0  0  0  0  0  0
   -0.2583   -2.3845    0.6041 N   0  0  0  0  0  0  0  0  0  0  0  0
   -1.6193   -2.1810   -0.5565 S   0  0  0  0  0  0  0  0  0  0  0  0
   -2.2237   -0.5305   -0.3136 C   0  0  0  0  0  0  0  0  0  0  0  0
   -3.1507   -0.2778    0.7088 C   0  0  0  0  0  0  0  0  0  0  0  0
   -3.6009    1.0163    0.9079 C   0  0  0  0  0  0  0  0  0  0  0  0
   -3.1310    2.0645    0.0943 C   0  0  0  0  0  0  0  0  0  0  0  0
   -2.2037    1.8020   -0.9259 C   0  0  0  0  0  0  0  0  0  0  0  0
   -1.7471    0.5007   -1.1241 C   0  0  0  0  0  0  0  0  0  0  0  0
    4.2559    1.0634   -0.0388 C   0  0  0  0  0  0  0  0  0  0  0  0
    4.5588    1.2539   -1.3431 F   0  0  0  0  0  0  0  0  0  0  0  0
    4.0907    2.2822    0.5217 F   0  0  0  0  0  0  0  0  0  0  0  0
    5.3473    0.5083    0.5371 F   0  0  0  0  0  0  0  0  0  0  0  0
   -0.8690   -2.1662    1.8706 F   0  0  0  0  0  0  0  0  0  0  0  0
   -0.9574   -2.2793   -1.8564 O   0  0  0  0  0  0  0  0  0  0  0  0
   -2.6220   -3.1367   -0.1062 O   0  0  0  0  0  0  0  0  0  0  0  0
   -3.6369    3.2890    0.3745 O   0  0  0  0  0  0  0  0  0  0  0  0
   -3.2165    4.4013   -0.4090 C   0  0  0  0  0  0  0  0  0  0  0  0
    0.3194   -0.2052    2.1329 H   0  0  0  0  0  0  0  0  0  0  0  0
    2.2856    1.2786    1.8289 H   0  0  0  0  0  0  0  0  0  0  0  0
    3.5449   -1.0756   -1.5391 H   0  0  0  0  0  0  0  0  0  0  0  0
    1.5991   -2.5868   -1.2094 H   0  0  0  0  0  0  0  0  0  0  0  0
   -3.5185   -1.0933    1.3212 H   0  0  0  0  0  0  0  0  0  0  0  0
   -4.3236    1.2477    1.6834 H   0  0  0  0  0  0  0  0  0  0  0  0
   -1.8371    2.5951   -1.5663 H   0  0  0  0  0  0  0  0  0  0  0  0
   -1.0372    0.2825   -1.9143 H   0  0  0  0  0  0  0  0  0  0  0  0
   -3.4846    4.2699   -1.4644 H   0  0  0  0  0  0  0  0  0  0  0  0
   -3.7471    5.2641   -0.0046 H   0  0  0  0  0  0  0  0  0  0  0  0
   -2.1353    4.5645   -0.3226 H   0  0  0  0  0  0  0  0  0  0  0  0
  1  7  1  0  0  0  0
  1  2  2  0  0  0  0
  2 24  1  0  0  0  0
  3  2  1  0  0  0  0
  3 25  1  0  0  0  0
  4  3  2  0  0  0  0
  5  6  2  0  0  0  0
  5  4  1  0  0  0  0
  6  1  1  0  0  0  0
  7 19  1  0  0  0  0
  8  9  1  0  0  0  0
  8 21  2  0  0  0  0
  8  7  1  0  0  0  0
  9 10  2  0  0  0  0
 10 11  1  0  0  0  0
 10 28  1  0  0  0  0
 11 29  1  0  0  0  0
 12 22  1  0  0  0  0
 12 11  2  0  0  0  0
 13 12  1  0  0  0  0
 14 13  2  0  0  0  0
 14  9  1  0  0  0  0
 15  4  1  0  0  0  0
 15 17  1  0  0  0  0
 15 18  1  0  0  0  0
 16 15  1  0  0  0  0
 20  8  2  0  0  0  0
 23 34  1  0  0  0  0
 23 33  1  0  0  0  0
 23 22  1  0  0  0  0
 26  5  1  0  0  0  0
 27  6  1  0  0  0  0
 30 13  1  0  0  0  0
 31 14  1  0  0  0  0
 32 23  1  0  0  0  0
M  END
>  <program>
Gaussian 09, Revision D.01

>  <basis>
6-31G(d) (6D, 7F)

>  <method>
B3LYP

$$$$
e4_4.log
 OpenBabel04281815093D
Gaussian scr1/g09_d1/g09/g09 #P B3LYP/6-31G(d) opt=tight int=finegrid scf=tight
 34 35  0  0  0  0  0  0  0  0999 V2000
   -0.9328   -1.3742    0.5897 C   0  0  0  0  0  0  0  0  0  0  0  0
   -1.9061   -1.7215   -0.3571 C   0  0  0  0  0  0  0  0  0  0  0  0
   -2.9885   -0.8741   -0.5667 C   0  0  0  0  0  0  0  0  0  0  0  0
   -3.1223    0.2974    0.1848 C   0  0  0  0  0  0  0  0  0  0  0  0
   -2.1610    0.6233    1.1442 C   0  0  0  0  0  0  0  0  0  0  0  0
   -1.0592   -0.2032    1.3451 C   0  0  0  0  0  0  0  0  0  0  0  0
    0.1515   -2.2915    0.7671 N   0  0  0  0  0  0  0  0  0  0  0  0
    1.4547   -2.2469   -0.4728 S   0  0  0  0  0  0  0  0  0  0  0  0
    2.1135   -0.5998   -0.4323 C   0  0  0  0  0  0  0  0  0  0  0  0
    1.6032    0.3739   -1.3030 C   0  0  0  0  0  0  0  0  0  0  0  0
    2.1134    1.6606   -1.2529 C   0  0  0  0  0  0  0  0  0  0  0  0
    3.1257    1.9865   -0.3319 C   0  0  0  0  0  0  0  0  0  0  0  0
    3.6278    1.0060    0.5388 C   0  0  0  0  0  0  0  0  0  0  0  0
    3.1170   -0.2887    0.4872 C   0  0  0  0  0  0  0  0  0  0  0  0
   -4.2722    1.2325   -0.0723 C   0  0  0  0  0  0  0  0  0  0  0  0
   -3.9539    2.1719   -0.9950 F   0  0  0  0  0  0  0  0  0  0  0  0
   -5.3596    0.5796   -0.5373 F   0  0  0  0  0  0  0  0  0  0  0  0
   -4.6413    1.8949    1.0467 F   0  0  0  0  0  0  0  0  0  0  0  0
    0.8304   -1.9549    1.9717 F   0  0  0  0  0  0  0  0  0  0  0  0
    2.4550   -3.1815    0.0252 O   0  0  0  0  0  0  0  0  0  0  0  0
    0.7253   -2.4578   -1.7219 O   0  0  0  0  0  0  0  0  0  0  0  0
    3.5512    3.2716   -0.3666 O   0  0  0  0  0  0  0  0  0  0  0  0
    4.5811    3.6787    0.5282 C   0  0  0  0  0  0  0  0  0  0  0  0
   -1.8038   -2.6429   -0.9173 H   0  0  0  0  0  0  0  0  0  0  0  0
   -3.7448   -1.1374   -1.2982 H   0  0  0  0  0  0  0  0  0  0  0  0
   -2.2730    1.5247    1.7375 H   0  0  0  0  0  0  0  0  0  0  0  0
   -0.3152    0.0418    2.0914 H   0  0  0  0  0  0  0  0  0  0  0  0
    0.8312    0.1114   -2.0179 H   0  0  0  0  0  0  0  0  0  0  0  0
    1.7499    2.4362   -1.9188 H   0  0  0  0  0  0  0  0  0  0  0  0
    4.4131    1.2380    1.2483 H   0  0  0  0  0  0  0  0  0  0  0  0
    3.5062   -1.0587    1.1439 H   0  0  0  0  0  0  0  0  0  0  0  0
    4.7534    4.7351    0.3186 H   0  0  0  0  0  0  0  0  0  0  0  0
    4.2716    3.5601    1.5740 H   0  0  0  0  0  0  0  0  0  0  0  0
    5.5067    3.1164    0.3539 H   0  0  0  0  0  0  0  0  0  0  0  0
  1  7  1  0  0  0  0
  1  6  2  0  0  0  0
  2  1  1  0  0  0  0
  3  2  2  0  0  0  0
  3  4  1  0  0  0  0
  4  5  2  0  0  0  0
  5  6  1  0  0  0  0
  5 26  1  0  0  0  0
  6 27  1  0  0  0  0
  7 19  1  0  0  0  0
  8  9  1  0  0  0  0
  8 20  2  0  0  0  0
  8  7  1  0  0  0  0
  9 14  2  0  0  0  0
 10 11  2  0  0  0  0
 10  9  1  0  0  0  0
 11 12  1  0  0  0  0
 12 13  2  0  0  0  0
 13 30  1  0  0  0  0
 14 13  1  0  0  0  0
 14 31  1  0  0  0  0
 15  4  1  0  0  0  0
 15 18  1  0  0  0  0
 16 15  1  0  0  0  0
 17 15  1  0  0  0  0
 21  8  2  0  0  0  0
 22 12  1  0  0  0  0
 22 23  1  0  0  0  0
 23 33  1  0  0  0  0
 24  2  1  0  0  0  0
 25  3  1  0  0  0  0
 28 10  1  0  0  0  0
 29 11  1  0  0  0  0
 32 23  1  0  0  0  0
 34 23  1  0  0  0  0
M  END
>  <program>
Gaussian 09, Revision D.01

>  <basis>
6-31G(d) (6D, 7F)

>  <method>
B3LYP

$$$$
e4_3.log
 OpenBabel04281815093D
Gaussian scr1/g09_d1/g09/g09 #P B3LYP/6-31G(d) opt=tight int=finegrid scf=tight
 34 35  0  0  0  0  0  0  0  0999 V2000
   -0.9387   -1.3445    0.5756 C   0  0  0  0  0  0  0  0  0  0  0  0
   -1.9145   -1.7035   -0.3638 C   0  0  0  0  0  0  0  0  0  0  0  0
   -2.9879   -0.8498   -0.5946 C   0  0  0  0  0  0  0  0  0  0  0  0
   -3.1072    0.3424    0.1258 C   0  0  0  0  0  0  0  0  0  0  0  0
   -2.1409    0.6829    1.0754 C   0  0  0  0  0  0  0  0  0  0  0  0
   -1.0494   -0.1512    1.2983 C   0  0  0  0  0  0  0  0  0  0  0  0
    0.1369   -2.2678    0.7736 N   0  0  0  0  0  0  0  0  0  0  0  0
    1.4501   -2.2499   -0.4561 S   0  0  0  0  0  0  0  0  0  0  0  0
    2.1278   -0.6102   -0.4247 C   0  0  0  0  0  0  0  0  0  0  0  0
    1.6367    0.3612   -1.3090 C   0  0  0  0  0  0  0  0  0  0  0  0
    2.1611    1.6425   -1.2656 C   0  0  0  0  0  0  0  0  0  0  0  0
    3.1682    1.9654   -0.3378 C   0  0  0  0  0  0  0  0  0  0  0  0
    3.6510    0.9872    0.5463 C   0  0  0  0  0  0  0  0  0  0  0  0
    3.1262   -0.3021    0.5013 C   0  0  0  0  0  0  0  0  0  0  0  0
   -4.3079    1.2275   -0.0693 C   0  0  0  0  0  0  0  0  0  0  0  0
   -4.8213    1.1139   -1.3138 F   0  0  0  0  0  0  0  0  0  0  0  0
   -5.3023    0.9209    0.7962 F   0  0  0  0  0  0  0  0  0  0  0  0
   -4.0060    2.5308    0.1293 F   0  0  0  0  0  0  0  0  0  0  0  0
    0.8089   -1.9194    1.9791 F   0  0  0  0  0  0  0  0  0  0  0  0
    2.4357   -3.1913    0.0582 O   0  0  0  0  0  0  0  0  0  0  0  0
    0.7283   -2.4634   -1.7092 O   0  0  0  0  0  0  0  0  0  0  0  0
    3.6081    3.2454   -0.3795 O   0  0  0  0  0  0  0  0  0  0  0  0
    4.6327    3.6494    0.5229 C   0  0  0  0  0  0  0  0  0  0  0  0
   -1.8183   -2.6366   -0.9056 H   0  0  0  0  0  0  0  0  0  0  0  0
   -3.7396   -1.1166   -1.3297 H   0  0  0  0  0  0  0  0  0  0  0  0
   -2.2336    1.6092    1.6326 H   0  0  0  0  0  0  0  0  0  0  0  0
   -0.2979    0.1079    2.0324 H   0  0  0  0  0  0  0  0  0  0  0  0
    0.8684    0.1006   -2.0284 H   0  0  0  0  0  0  0  0  0  0  0  0
    1.8130    2.4162   -1.9419 H   0  0  0  0  0  0  0  0  0  0  0  0
    4.4322    1.2168    1.2611 H   0  0  0  0  0  0  0  0  0  0  0  0
    3.5004   -1.0705    1.1686 H   0  0  0  0  0  0  0  0  0  0  0  0
    4.8177    4.7023    0.3067 H   0  0  0  0  0  0  0  0  0  0  0  0
    4.3112    3.5423    1.5662 H   0  0  0  0  0  0  0  0  0  0  0  0
    5.5544    3.0766    0.3626 H   0  0  0  0  0  0  0  0  0  0  0  0
  1  7  1  0  0  0  0
  1  6  2  0  0  0  0
  2  1  1  0  0  0  0
  3  2  2  0  0  0  0
  3  4  1  0  0  0  0
  4  5  2  0  0  0  0
  5  6  1  0  0  0  0
  5 26  1  0  0  0  0
  6 27  1  0  0  0  0
  7 19  1  0  0  0  0
  8  9  1  0  0  0  0
  8 20  2  0  0  0  0
  8  7  1  0  0  0  0
  9 14  2  0  0  0  0
 10 11  2  0  0  0  0
 10  9  1  0  0  0  0
 11 12  1  0  0  0  0
 12 13  2  0  0  0  0
 13 30  1  0  0  0  0
 14 13  1  0  0  0  0
 14 31  1  0  0  0  0
 15  4  1  0  0  0  0
 15 18  1  0  0  0  0
 15 17  1  0  0  0  0
 16 15  1  0  0  0  0
 21  8  2  0  0  0  0
 22 12  1  0  0  0  0
 22 23  1  0  0  0  0
 23 33  1  0  0  0  0
 24  2  1  0  0  0  0
 25  3  1  0  0  0  0
 28 10  1  0  0  0  0
 29 11  1  0  0  0  0
 32 23  1  0  0  0  0
 34 23  1  0  0  0  0
M  END
>  <program>
Gaussian 09, Revision D.01

>  <basis>
6-31G(d) (6D, 7F)

>  <method>
B3LYP

$$$$
r_e4_1.log
 OpenBabel04281815093D
Gaussian scr1/g09_d1/g09/g09 #P UB3LYP/6-31G(d) opt=tight int=finegrid scf=tight
 33 34  0  0  0  0  0  0  0  0999 V2000
   -1.2606   -0.1643    0.1456 C   0  0  0  0  0  0  0  0  0  0  0  0
   -1.9419   -1.3997    0.3945 C   0  0  0  0  0  0  0  0  0  0  0  0
   -3.3148   -1.4916    0.2882 C   0  0  0  0  0  0  0  0  0  0  0  0
   -4.0640   -0.3580   -0.0694 C   0  0  0  0  0  0  0  0  0  0  0  0
   -3.4222    0.8660   -0.3235 C   0  0  0  0  0  0  0  0  0  0  0  0
   -2.0483    0.9752   -0.2257 C   0  0  0  0  0  0  0  0  0  0  0  0
    0.0798   -0.2183    0.2956 N   0  0  0  0  0  0  0  0  0  0  0  0
    1.0098    1.1922    0.0886 S   0  0  0  0  0  0  0  0  0  0  0  0
    2.6486    0.4992    0.1198 C   0  0  0  0  0  0  0  0  0  0  0  0
    3.3225    0.2826   -1.0793 C   0  0  0  0  0  0  0  0  0  0  0  0
    4.6119   -0.2498   -1.0646 C   0  0  0  0  0  0  0  0  0  0  0  0
    5.2186   -0.5614    0.1602 C   0  0  0  0  0  0  0  0  0  0  0  0
    4.5313   -0.3309    1.3657 C   0  0  0  0  0  0  0  0  0  0  0  0
    3.2520    0.2000    1.3481 C   0  0  0  0  0  0  0  0  0  0  0  0
   -5.5672   -0.4454   -0.1228 C   0  0  0  0  0  0  0  0  0  0  0  0
   -6.0925    0.4569   -0.9773 F   0  0  0  0  0  0  0  0  0  0  0  0
   -5.9802   -1.6704   -0.5135 F   0  0  0  0  0  0  0  0  0  0  0  0
   -6.1145   -0.2112    1.0913 F   0  0  0  0  0  0  0  0  0  0  0  0
    0.7794    1.7677   -1.2466 O   0  0  0  0  0  0  0  0  0  0  0  0
    0.8183    2.0198    1.2894 O   0  0  0  0  0  0  0  0  0  0  0  0
    6.4655   -1.0824    0.2910 O   0  0  0  0  0  0  0  0  0  0  0  0
    7.2262   -1.3321   -0.8843 C   0  0  0  0  0  0  0  0  0  0  0  0
   -1.3365   -2.2567    0.6694 H   0  0  0  0  0  0  0  0  0  0  0  0
   -3.8182   -2.4344    0.4741 H   0  0  0  0  0  0  0  0  0  0  0  0
   -4.0132    1.7299   -0.6086 H   0  0  0  0  0  0  0  0  0  0  0  0
   -1.5629    1.9185   -0.4418 H   0  0  0  0  0  0  0  0  0  0  0  0
    2.8444    0.5389   -2.0186 H   0  0  0  0  0  0  0  0  0  0  0  0
    5.1296   -0.4111   -2.0025 H   0  0  0  0  0  0  0  0  0  0  0  0
    5.0292   -0.5714    2.2993 H   0  0  0  0  0  0  0  0  0  0  0  0
    2.7227    0.3947    2.2747 H   0  0  0  0  0  0  0  0  0  0  0  0
    6.7299   -2.0629   -1.5353 H   0  0  0  0  0  0  0  0  0  0  0  0
    7.4092   -0.4080   -1.4468 H   0  0  0  0  0  0  0  0  0  0  0  0
    8.1774   -1.7411   -0.5404 H   0  0  0  0  0  0  0  0  0  0  0  0
  1  7  1  0  0  0  0
  1  2  2  0  0  0  0
  2 23  1  0  0  0  0
  3  2  1  0  0  0  0
  3 24  1  0  0  0  0
  4  3  2  0  0  0  0
  5  6  2  0  0  0  0
  5  4  1  0  0  0  0
  6  1  1  0  0  0  0
  8  9  1  0  0  0  0
  8  7  1  0  0  0  0
  8 20  2  0  0  0  0
  9 14  2  0  0  0  0
 10 11  2  0  0  0  0
 10  9  1  0  0  0  0
 11 12  1  0  0  0  0
 12 21  1  0  0  0  0
 12 13  2  0  0  0  0
 13 29  1  0  0  0  0
 14 13  1  0  0  0  0
 14 30  1  0  0  0  0
 15  4  1  0  0  0  0
 15 18  1  0  0  0  0
 16 15  1  0  0  0  0
 17 15  1  0  0  0  0
 19  8  2  0  0  0  0
 22 33  1  0  0  0  0
 22 21  1  0  0  0  0
 25  5  1  0  0  0  0
 26  6  1  0  0  0  0
 27 10  1  0  0  0  0
 28 11  1  0  0  0  0
 31 22  1  0  0  0  0
 32 22  1  0  0  0  0
M  RAD  1   7   2
M  END
>  <program>
Gaussian 09, Revision D.01

>  <basis>
6-31G(d) (6D, 7F)

>  <method>
UB3LYP

$$$$
r_e4_3.log
 OpenBabel04281815093D
Gaussian scr1/g09_d1/g09/g09 #P UB3LYP/6-31G(d) opt=tight int=finegrid scf=tight
 33 34  0  0  0  0  0  0  0  0999 V2000
    1.2618   -0.1453   -0.2045 C   0  0  0  0  0  0  0  0  0  0  0  0
    2.0499    0.9778    0.2140 C   0  0  0  0  0  0  0  0  0  0  0  0
    3.4241    0.8663    0.2989 C   0  0  0  0  0  0  0  0  0  0  0  0
    4.0668   -0.3438   -0.0157 C   0  0  0  0  0  0  0  0  0  0  0  0
    3.3179   -1.4598   -0.4236 C   0  0  0  0  0  0  0  0  0  0  0  0
    1.9439   -1.3654   -0.5174 C   0  0  0  0  0  0  0  0  0  0  0  0
   -0.0792   -0.1946   -0.3512 N   0  0  0  0  0  0  0  0  0  0  0  0
   -1.0117    1.2039   -0.0849 S   0  0  0  0  0  0  0  0  0  0  0  0
   -2.6475    0.5035   -0.1124 C   0  0  0  0  0  0  0  0  0  0  0  0
   -3.2633    0.2269   -1.3398 C   0  0  0  0  0  0  0  0  0  0  0  0
   -4.5406   -0.3090   -1.3542 C   0  0  0  0  0  0  0  0  0  0  0  0
   -5.2135   -0.5671   -0.1461 C   0  0  0  0  0  0  0  0  0  0  0  0
   -4.5944   -0.2782    1.0780 C   0  0  0  0  0  0  0  0  0  0  0  0
   -3.3071    0.2595    1.0894 C   0  0  0  0  0  0  0  0  0  0  0  0
    5.5599   -0.4601    0.1480 C   0  0  0  0  0  0  0  0  0  0  0  0
    6.1831    0.7089   -0.1093 F   0  0  0  0  0  0  0  0  0  0  0  0
    5.8871   -0.8152    1.4114 F   0  0  0  0  0  0  0  0  0  0  0  0
    6.0821   -1.3942   -0.6748 F   0  0  0  0  0  0  0  0  0  0  0  0
   -0.7654    1.7418    1.2633 O   0  0  0  0  0  0  0  0  0  0  0  0
   -0.8412    2.0671   -1.2635 O   0  0  0  0  0  0  0  0  0  0  0  0
   -6.4596   -1.0907   -0.2738 O   0  0  0  0  0  0  0  0  0  0  0  0
   -7.2056   -1.3688    0.9044 C   0  0  0  0  0  0  0  0  0  0  0  0
    1.5643    1.9104    0.4719 H   0  0  0  0  0  0  0  0  0  0  0  0
    4.0166    1.7212    0.6074 H   0  0  0  0  0  0  0  0  0  0  0  0
    3.8231   -2.3871   -0.6711 H   0  0  0  0  0  0  0  0  0  0  0  0
    1.3390   -2.2075   -0.8361 H   0  0  0  0  0  0  0  0  0  0  0  0
   -2.7452    0.4427   -2.2681 H   0  0  0  0  0  0  0  0  0  0  0  0
   -5.0478   -0.5324   -2.2870 H   0  0  0  0  0  0  0  0  0  0  0  0
   -5.1008   -0.4611    2.0181 H   0  0  0  0  0  0  0  0  0  0  0  0
   -2.8195    0.4983    2.0284 H   0  0  0  0  0  0  0  0  0  0  0  0
   -8.1589   -1.7747    0.5627 H   0  0  0  0  0  0  0  0  0  0  0  0
   -6.6987   -2.1110    1.5339 H   0  0  0  0  0  0  0  0  0  0  0  0
   -7.3861   -0.4577    1.4887 H   0  0  0  0  0  0  0  0  0  0  0  0
  1  2  2  0  0  0  0
  2  3  1  0  0  0  0
  2 23  1  0  0  0  0
  3 24  1  0  0  0  0
  4 15  1  0  0  0  0
  4  3  2  0  0  0  0
  5  4  1  0  0  0  0
  6  5  2  0  0  0  0
  6  1  1  0  0  0  0
  7  1  1  0  0  0  0
  7  8  1  0  0  0  0
  8 19  2  0  0  0  0
  9  8  1  0  0  0  0
  9 14  2  0  0  0  0
 10  9  1  0  0  0  0
 11 10  2  0  0  0  0
 11 12  1  0  0  0  0
 12 13  2  0  0  0  0
 13 14  1  0  0  0  0
 13 29  1  0  0  0  0
 14 30  1  0  0  0  0
 15 17  1  0  0  0  0
 16 15  1  0  0  0  0
 18 15  1  0  0  0  0
 20  8  2  0  0  0  0
 21 12  1  0  0  0  0
 21 22  1  0  0  0  0
 22 33  1  0  0  0  0
 22 32  1  0  0  0  0
 25  5  1  0  0  0  0
 26  6  1  0  0  0  0
 27 10  1  0  0  0  0
 28 11  1  0  0  0  0
 31 22  1  0  0  0  0
M  RAD  1   7   2
M  END
>  <program>
Gaussian 09, Revision D.01

>  <basis>
6-31G(d) (6D, 7F)

>  <method>
UB3LYP

$$$$
f4_11.log
 OpenBabel04281815093D
Gaussian scr1/g09_d1/g09/g09 #P B3LYP/6-31G(d) opt=tight int=finegrid scf=tight
 39 40  0  0  0  0  0  0  0  0999 V2000
   -1.2682    0.0780   -0.5186 C   0  0  0  0  0  0  0  0  0  0  0  0
   -1.9703   -1.1232   -0.6624 C   0  0  0  0  0  0  0  0  0  0  0  0
   -3.3524   -1.1250   -0.5043 C   0  0  0  0  0  0  0  0  0  0  0  0
   -4.0263    0.0560   -0.1805 C   0  0  0  0  0  0  0  0  0  0  0  0
   -3.3154    1.2488   -0.0247 C   0  0  0  0  0  0  0  0  0  0  0  0
   -1.9360    1.2665   -0.2049 C   0  0  0  0  0  0  0  0  0  0  0  0
    0.1573    0.1661   -0.6720 N   0  0  0  0  0  0  0  0  0  0  0  0
    1.0251   -0.1119    0.8974 S   0  0  0  0  0  0  0  0  0  0  0  0
    2.7318   -0.0009    0.3366 C   0  0  0  0  0  0  0  0  0  0  0  0
    3.5194   -1.1717    0.2229 C   0  0  0  0  0  0  0  0  0  0  0  0
    4.8569   -1.0063   -0.1577 C   0  0  0  0  0  0  0  0  0  0  0  0
    5.4155    0.2395   -0.4388 C   0  0  0  0  0  0  0  0  0  0  0  0
    4.5929    1.3640   -0.3444 C   0  0  0  0  0  0  0  0  0  0  0  0
    3.2510    1.2836    0.0339 C   0  0  0  0  0  0  0  0  0  0  0  0
   -5.5266    0.0552   -0.0625 C   0  0  0  0  0  0  0  0  0  0  0  0
   -5.9955   -1.1320    0.3804 F   0  0  0  0  0  0  0  0  0  0  0  0
   -5.9644    1.0100    0.7872 F   0  0  0  0  0  0  0  0  0  0  0  0
   -6.1210    0.2902   -1.2566 F   0  0  0  0  0  0  0  0  0  0  0  0
    0.5781   -0.9581   -1.4533 F   0  0  0  0  0  0  0  0  0  0  0  0
    0.6488    1.0579    1.6905 O   0  0  0  0  0  0  0  0  0  0  0  0
    0.7126   -1.4535    1.3875 O   0  0  0  0  0  0  0  0  0  0  0  0
    2.4581    2.5723    0.0743 C   0  0  0  0  0  0  0  0  0  0  0  0
    3.0420   -2.5887    0.4599 C   0  0  0  0  0  0  0  0  0  0  0  0
    6.8564    0.3706   -0.8675 C   0  0  0  0  0  0  0  0  0  0  0  0
   -1.4382   -2.0340   -0.9031 H   0  0  0  0  0  0  0  0  0  0  0  0
   -3.9071   -2.0508   -0.6145 H   0  0  0  0  0  0  0  0  0  0  0  0
   -3.8395    2.1636    0.2299 H   0  0  0  0  0  0  0  0  0  0  0  0
   -1.3726    2.1861   -0.0974 H   0  0  0  0  0  0  0  0  0  0  0  0
    5.4780   -1.8944   -0.2417 H   0  0  0  0  0  0  0  0  0  0  0  0
    5.0043    2.3438   -0.5748 H   0  0  0  0  0  0  0  0  0  0  0  0
    1.5261    2.4898   -0.4920 H   0  0  0  0  0  0  0  0  0  0  0  0
    2.1888    2.8496    1.0965 H   0  0  0  0  0  0  0  0  0  0  0  0
    3.0530    3.3793   -0.3621 H   0  0  0  0  0  0  0  0  0  0  0  0
    2.1547   -2.8186   -0.1344 H   0  0  0  0  0  0  0  0  0  0  0  0
    3.8371   -3.2873    0.1847 H   0  0  0  0  0  0  0  0  0  0  0  0
    2.7729   -2.7631    1.5047 H   0  0  0  0  0  0  0  0  0  0  0  0
    7.3318    1.2433   -0.4069 H   0  0  0  0  0  0  0  0  0  0  0  0
    7.4375   -0.5170   -0.5994 H   0  0  0  0  0  0  0  0  0  0  0  0
    6.9306    0.4982   -1.9554 H   0  0  0  0  0  0  0  0  0  0  0  0
  1  6  1  0  0  0  0
  2  1  2  0  0  0  0
  2  3  1  0  0  0  0
  3  4  2  0  0  0  0
  4 15  1  0  0  0  0
  4  5  1  0  0  0  0
  5 27  1  0  0  0  0
  6 28  1  0  0  0  0
  6  5  2  0  0  0  0
  7  1  1  0  0  0  0
  7  8  1  0  0  0  0
  8 21  2  0  0  0  0
  8 20  2  0  0  0  0
  9  8  1  0  0  0  0
 10  9  1  0  0  0  0
 10 23  1  0  0  0  0
 11 10  2  0  0  0  0
 12 13  2  0  0  0  0
 12 11  1  0  0  0  0
 13 14  1  0  0  0  0
 14 22  1  0  0  0  0
 14  9  2  0  0  0  0
 15 16  1  0  0  0  0
 15 17  1  0  0  0  0
 18 15  1  0  0  0  0
 19  7  1  0  0  0  0
 22 32  1  0  0  0  0
 23 36  1  0  0  0  0
 24 38  1  0  0  0  0
 24 12  1  0  0  0  0
 24 37  1  0  0  0  0
 25  2  1  0  0  0  0
 26  3  1  0  0  0  0
 29 11  1  0  0  0  0
 30 13  1  0  0  0  0
 31 22  1  0  0  0  0
 33 22  1  0  0  0  0
 34 23  1  0  0  0  0
 35 23  1  0  0  0  0
 39 24  1  0  0  0  0
M  END
>  <program>
Gaussian 09, Revision D.01

>  <basis>
6-31G(d) (6D, 7F)

>  <method>
B3LYP

$$$$
f4_10.log
 OpenBabel04281815093D
Gaussian scr1/g09_d1/g09/g09 #P B3LYP/6-31G(d) opt=tight int=finegrid scf=tight
 39 40  0  0  0  0  0  0  0  0999 V2000
    1.2653    0.0802   -0.5507 C   0  0  0  0  0  0  0  0  0  0  0  0
    1.9694   -1.1187   -0.7015 C   0  0  0  0  0  0  0  0  0  0  0  0
    3.3537   -1.1158   -0.5612 C   0  0  0  0  0  0  0  0  0  0  0  0
    4.0282    0.0680   -0.2502 C   0  0  0  0  0  0  0  0  0  0  0  0
    3.3153    1.2592   -0.0889 C   0  0  0  0  0  0  0  0  0  0  0  0
    1.9338    1.2721   -0.2511 C   0  0  0  0  0  0  0  0  0  0  0  0
   -0.1617    0.1648   -0.6915 N   0  0  0  0  0  0  0  0  0  0  0  0
   -1.0150   -0.1084    0.8864 S   0  0  0  0  0  0  0  0  0  0  0  0
   -2.7266   -0.0005    0.3398 C   0  0  0  0  0  0  0  0  0  0  0  0
   -3.2503    1.2828    0.0396 C   0  0  0  0  0  0  0  0  0  0  0  0
   -4.5952    1.3606   -0.3282 C   0  0  0  0  0  0  0  0  0  0  0  0
   -5.4166    0.2346   -0.4150 C   0  0  0  0  0  0  0  0  0  0  0  0
   -4.8538   -1.0099   -0.1369 C   0  0  0  0  0  0  0  0  0  0  0  0
   -3.5131   -1.1726    0.2334 C   0  0  0  0  0  0  0  0  0  0  0  0
    5.5184    0.0526   -0.0405 C   0  0  0  0  0  0  0  0  0  0  0  0
    6.1193   -0.9116   -0.7727 F   0  0  0  0  0  0  0  0  0  0  0  0
    6.0844    1.2330   -0.3783 F   0  0  0  0  0  0  0  0  0  0  0  0
    5.8388   -0.1796    1.2532 F   0  0  0  0  0  0  0  0  0  0  0  0
   -0.5877   -0.9629   -1.4651 F   0  0  0  0  0  0  0  0  0  0  0  0
   -0.6976   -1.4480    1.3785 O   0  0  0  0  0  0  0  0  0  0  0  0
   -0.6324    1.0645    1.6717 O   0  0  0  0  0  0  0  0  0  0  0  0
   -3.0314   -2.5886    0.4679 C   0  0  0  0  0  0  0  0  0  0  0  0
   -2.4592    2.5728    0.0721 C   0  0  0  0  0  0  0  0  0  0  0  0
   -6.8610    0.3631   -0.8326 C   0  0  0  0  0  0  0  0  0  0  0  0
    1.4383   -2.0304   -0.9408 H   0  0  0  0  0  0  0  0  0  0  0  0
    3.9111   -2.0371   -0.6918 H   0  0  0  0  0  0  0  0  0  0  0  0
    3.8417    2.1795    0.1398 H   0  0  0  0  0  0  0  0  0  0  0  0
    1.3701    2.1919   -0.1475 H   0  0  0  0  0  0  0  0  0  0  0  0
   -5.0100    2.3395   -0.5565 H   0  0  0  0  0  0  0  0  0  0  0  0
   -5.4740   -1.8992   -0.2153 H   0  0  0  0  0  0  0  0  0  0  0  0
   -2.1481   -2.8173   -0.1329 H   0  0  0  0  0  0  0  0  0  0  0  0
   -2.7540   -2.7617    1.5108 H   0  0  0  0  0  0  0  0  0  0  0  0
   -3.8272   -3.2889    0.1993 H   0  0  0  0  0  0  0  0  0  0  0  0
   -2.1820    2.8519    1.0916 H   0  0  0  0  0  0  0  0  0  0  0  0
   -1.5317    2.4912   -0.5018 H   0  0  0  0  0  0  0  0  0  0  0  0
   -3.0590    3.3784   -0.3605 H   0  0  0  0  0  0  0  0  0  0  0  0
   -7.4373   -0.5277   -0.5650 H   0  0  0  0  0  0  0  0  0  0  0  0
   -7.3360    1.2317   -0.3638 H   0  0  0  0  0  0  0  0  0  0  0  0
   -6.9436    0.4965   -1.9191 H   0  0  0  0  0  0  0  0  0  0  0  0
  1  6  2  0  0  0  0
  2  3  2  0  0  0  0
  2  1  1  0  0  0  0
  3  4  1  0  0  0  0
  4  5  2  0  0  0  0
  4 15  1  0  0  0  0
  5 27  1  0  0  0  0
  6 28  1  0  0  0  0
  6  5  1  0  0  0  0
  7  1  1  0  0  0  0
  7  8  1  0  0  0  0
  8 20  2  0  0  0  0
  8 21  2  0  0  0  0
  9  8  1  0  0  0  0
 10 23  1  0  0  0  0
 10  9  2  0  0  0  0
 11 10  1  0  0  0  0
 12 11  2  0  0  0  0
 12 13  1  0  0  0  0
 13 14  2  0  0  0  0
 14  9  1  0  0  0  0
 14 22  1  0  0  0  0
 15 18  1  0  0  0  0
 16 15  1  0  0  0  0
 17 15  1  0  0  0  0
 19  7  1  0  0  0  0
 22 32  1  0  0  0  0
 23 34  1  0  0  0  0
 24 37  1  0  0  0  0
 24 12  1  0  0  0  0
 24 38  1  0  0  0  0
 25  2  1  0  0  0  0
 26  3  1  0  0  0  0
 29 11  1  0  0  0  0
 30 13  1  0  0  0  0
 31 22  1  0  0  0  0
 33 22  1  0  0  0  0
 35 23  1  0  0  0  0
 36 23  1  0  0  0  0
 39 24  1  0  0  0  0
M  END
>  <program>
Gaussian 09, Revision D.01

>  <basis>
6-31G(d) (6D, 7F)

>  <method>
B3LYP

$$$$
f4_1.log
 OpenBabel04281815093D
Gaussian scr1/g09_d1/g09/g09 #P B3LYP/6-31G(d) opt=tight int=finegrid scf=tight
 39 40  0  0  0  0  0  0  0  0999 V2000
    0.7808   -1.3336   -0.5270 C   0  0  0  0  0  0  0  0  0  0  0  0
    1.0347   -0.2101   -1.3220 C   0  0  0  0  0  0  0  0  0  0  0  0
    2.2589    0.4429   -1.2087 C   0  0  0  0  0  0  0  0  0  0  0  0
    3.2179   -0.0089   -0.2989 C   0  0  0  0  0  0  0  0  0  0  0  0
    2.9574   -1.1327    0.4917 C   0  0  0  0  0  0  0  0  0  0  0  0
    1.7475   -1.8077    0.3699 C   0  0  0  0  0  0  0  0  0  0  0  0
   -0.4378   -2.0780   -0.6056 N   0  0  0  0  0  0  0  0  0  0  0  0
   -1.6981   -1.7289    0.6440 S   0  0  0  0  0  0  0  0  0  0  0  0
   -2.2104   -0.0128    0.4032 C   0  0  0  0  0  0  0  0  0  0  0  0
   -1.5691    1.0189    1.1388 C   0  0  0  0  0  0  0  0  0  0  0  0
   -1.9812    2.3333    0.8938 C   0  0  0  0  0  0  0  0  0  0  0  0
   -2.9774    2.6551   -0.0275 C   0  0  0  0  0  0  0  0  0  0  0  0
   -3.5840    1.6113   -0.7258 C   0  0  0  0  0  0  0  0  0  0  0  0
   -3.2358    0.2693   -0.5386 C   0  0  0  0  0  0  0  0  0  0  0  0
    4.5115    0.7422   -0.1347 C   0  0  0  0  0  0  0  0  0  0  0  0
    5.5222   -0.0723    0.2391 F   0  0  0  0  0  0  0  0  0  0  0  0
    4.8843    1.3582   -1.2782 F   0  0  0  0  0  0  0  0  0  0  0  0
    4.4116    1.7039    0.8136 F   0  0  0  0  0  0  0  0  0  0  0  0
   -1.0648   -1.7562   -1.8447 F   0  0  0  0  0  0  0  0  0  0  0  0
   -2.7910   -2.6311    0.3084 O   0  0  0  0  0  0  0  0  0  0  0  0
   -0.9496   -1.8960    1.8875 O   0  0  0  0  0  0  0  0  0  0  0  0
   -4.0177   -0.7528   -1.3388 C   0  0  0  0  0  0  0  0  0  0  0  0
   -0.4986    0.8310    2.1951 C   0  0  0  0  0  0  0  0  0  0  0  0
   -3.4072    4.0859   -0.2394 C   0  0  0  0  0  0  0  0  0  0  0  0
    0.2908    0.1308   -2.0304 H   0  0  0  0  0  0  0  0  0  0  0  0
    2.4690    1.3059   -1.8316 H   0  0  0  0  0  0  0  0  0  0  0  0
    3.7107   -1.4952    1.1829 H   0  0  0  0  0  0  0  0  0  0  0  0
    1.5398   -2.6928    0.9592 H   0  0  0  0  0  0  0  0  0  0  0  0
   -1.4999    3.1327    1.4514 H   0  0  0  0  0  0  0  0  0  0  0  0
   -4.3656    1.8413   -1.4455 H   0  0  0  0  0  0  0  0  0  0  0  0
   -4.6520   -0.2335   -2.0627 H   0  0  0  0  0  0  0  0  0  0  0  0
   -3.3730   -1.4484   -1.8759 H   0  0  0  0  0  0  0  0  0  0  0  0
   -4.6571   -1.3565   -0.6889 H   0  0  0  0  0  0  0  0  0  0  0  0
   -0.1715    1.8114    2.5519 H   0  0  0  0  0  0  0  0  0  0  0  0
   -0.8733    0.2590    3.0475 H   0  0  0  0  0  0  0  0  0  0  0  0
    0.3769    0.2965    1.8214 H   0  0  0  0  0  0  0  0  0  0  0  0
   -3.7743    4.2477   -1.2579 H   0  0  0  0  0  0  0  0  0  0  0  0
   -4.2210    4.3538    0.4472 H   0  0  0  0  0  0  0  0  0  0  0  0
   -2.5836    4.7832   -0.0556 H   0  0  0  0  0  0  0  0  0  0  0  0
  1  6  2  0  0  0  0
  2  3  2  0  0  0  0
  2  1  1  0  0  0  0
  3  4  1  0  0  0  0
  4 15  1  0  0  0  0
  4  5  2  0  0  0  0
  5 27  1  0  0  0  0
  6  5  1  0  0  0  0
  6 28  1  0  0  0  0
  7  1  1  0  0  0  0
  7  8  1  0  0  0  0
  8 21  2  0  0  0  0
  9  8  1  0  0  0  0
  9 10  2  0  0  0  0
 10 23  1  0  0  0  0
 11 10  1  0  0  0  0
 11 29  1  0  0  0  0
 12 11  2  0  0  0  0
 13 14  2  0  0  0  0
 13 12  1  0  0  0  0
 14  9  1  0  0  0  0
 15 16  1  0  0  0  0
 15 18  1  0  0  0  0
 17 15  1  0  0  0  0
 19  7  1  0  0  0  0
 20  8  2  0  0  0  0
 22 33  1  0  0  0  0
 22 14  1  0  0  0  0
 23 34  1  0  0  0  0
 23 35  1  0  0  0  0
 24 39  1  0  0  0  0
 24 12  1  0  0  0  0
 24 38  1  0  0  0  0
 25  2  1  0  0  0  0
 26  3  1  0  0  0  0
 30 13  1  0  0  0  0
 31 22  1  0  0  0  0
 32 22  1  0  0  0  0
 36 23  1  0  0  0  0
 37 24  1  0  0  0  0
M  END
>  <program>
Gaussian 09, Revision D.01

>  <basis>
6-31G(d) (6D, 7F)

>  <method>
B3LYP

$$$$
f4_3.log
 OpenBabel04281815093D
Gaussian scr1/g09_d1/g09/g09 #P B3LYP/6-31G(d) opt=tight int=finegrid scf=tight
 39 40  0  0  0  0  0  0  0  0999 V2000
    0.7904   -1.3088   -0.5107 C   0  0  0  0  0  0  0  0  0  0  0  0
    1.0362   -0.1686   -1.2847 C   0  0  0  0  0  0  0  0  0  0  0  0
    2.2507    0.4975   -1.1503 C   0  0  0  0  0  0  0  0  0  0  0  0
    3.2075    0.0435   -0.2387 C   0  0  0  0  0  0  0  0  0  0  0  0
    2.9542   -1.0952    0.5324 C   0  0  0  0  0  0  0  0  0  0  0  0
    1.7536   -1.7831    0.3894 C   0  0  0  0  0  0  0  0  0  0  0  0
   -0.4201   -2.0640   -0.6083 N   0  0  0  0  0  0  0  0  0  0  0  0
   -1.6964   -1.7366    0.6312 S   0  0  0  0  0  0  0  0  0  0  0  0
   -2.2237   -0.0241    0.3967 C   0  0  0  0  0  0  0  0  0  0  0  0
   -1.6000    1.0090    1.1454 C   0  0  0  0  0  0  0  0  0  0  0  0
   -2.0232    2.3207    0.9054 C   0  0  0  0  0  0  0  0  0  0  0  0
   -3.0138    2.6387   -0.0233 C   0  0  0  0  0  0  0  0  0  0  0  0
   -3.6028    1.5937   -0.7346 C   0  0  0  0  0  0  0  0  0  0  0  0
   -3.2426    0.2540   -0.5532 C   0  0  0  0  0  0  0  0  0  0  0  0
    4.5364    0.7422   -0.1382 C   0  0  0  0  0  0  0  0  0  0  0  0
    4.4262    2.0661   -0.3902 F   0  0  0  0  0  0  0  0  0  0  0  0
    5.0846    0.6056    1.0889 F   0  0  0  0  0  0  0  0  0  0  0  0
    5.4301    0.2478   -1.0259 F   0  0  0  0  0  0  0  0  0  0  0  0
   -1.0371   -1.7362   -1.8511 F   0  0  0  0  0  0  0  0  0  0  0  0
   -2.7768   -2.6475    0.2785 O   0  0  0  0  0  0  0  0  0  0  0  0
   -0.9588   -1.9044    1.8811 O   0  0  0  0  0  0  0  0  0  0  0  0
   -4.0060   -0.7704   -1.3680 C   0  0  0  0  0  0  0  0  0  0  0  0
   -0.5373    0.8245    2.2100 C   0  0  0  0  0  0  0  0  0  0  0  0
   -3.4561    4.0665   -0.2294 C   0  0  0  0  0  0  0  0  0  0  0  0
    0.2904    0.1785   -1.9880 H   0  0  0  0  0  0  0  0  0  0  0  0
    2.4493    1.3820   -1.7464 H   0  0  0  0  0  0  0  0  0  0  0  0
    3.6991   -1.4499    1.2365 H   0  0  0  0  0  0  0  0  0  0  0  0
    1.5481   -2.6749    0.9695 H   0  0  0  0  0  0  0  0  0  0  0  0
   -1.5555    3.1212    1.4731 H   0  0  0  0  0  0  0  0  0  0  0  0
   -4.3797    1.8207   -1.4603 H   0  0  0  0  0  0  0  0  0  0  0  0
   -4.6460   -1.3847   -0.7288 H   0  0  0  0  0  0  0  0  0  0  0  0
   -3.3487   -1.4560   -1.9028 H   0  0  0  0  0  0  0  0  0  0  0  0
   -4.6380   -0.2528   -2.0952 H   0  0  0  0  0  0  0  0  0  0  0  0
   -0.9131    0.2415    3.0543 H   0  0  0  0  0  0  0  0  0  0  0  0
    0.3477    0.3031    1.8400 H   0  0  0  0  0  0  0  0  0  0  0  0
   -0.2248    1.8058    2.5778 H   0  0  0  0  0  0  0  0  0  0  0  0
   -3.8194    4.2307   -1.2489 H   0  0  0  0  0  0  0  0  0  0  0  0
   -4.2760    4.3228    0.4545 H   0  0  0  0  0  0  0  0  0  0  0  0
   -2.6402    4.7707   -0.0373 H   0  0  0  0  0  0  0  0  0  0  0  0
  1  6  2  0  0  0  0
  2  3  2  0  0  0  0
  2  1  1  0  0  0  0
  3  4  1  0  0  0  0
  4 15  1  0  0  0  0
  4  5  2  0  0  0  0
  5 27  1  0  0  0  0
  6  5  1  0  0  0  0
  6 28  1  0  0  0  0
  7  1  1  0  0  0  0
  7  8  1  0  0  0  0
  8 21  2  0  0  0  0
  9  8  1  0  0  0  0
  9 10  2  0  0  0  0
 10 23  1  0  0  0  0
 11 10  1  0  0  0  0
 11 29  1  0  0  0  0
 12 11  2  0  0  0  0
 13 14  2  0  0  0  0
 13 12  1  0  0  0  0
 14  9  1  0  0  0  0
 15 17  1  0  0  0  0
 16 15  1  0  0  0  0
 18 15  1  0  0  0  0
 19  7  1  0  0  0  0
 20  8  2  0  0  0  0
 22 31  1  0  0  0  0
 22 14  1  0  0  0  0
 23 36  1  0  0  0  0
 23 34  1  0  0  0  0
 24 39  1  0  0  0  0
 24 12  1  0  0  0  0
 24 38  1  0  0  0  0
 25  2  1  0  0  0  0
 26  3  1  0  0  0  0
 30 13  1  0  0  0  0
 32 22  1  0  0  0  0
 33 22  1  0  0  0  0
 35 23  1  0  0  0  0
 37 24  1  0  0  0  0
M  END
>  <program>
Gaussian 09, Revision D.01

>  <basis>
6-31G(d) (6D, 7F)

>  <method>
B3LYP

$$$$
r_f4_1.log
 OpenBabel04281815093D
Gaussian scr1/g09_d1/g09/g09 #P UB3LYP/6-31G(d) opt=tight int=finegrid scf=tight
 38 39  0  0  0  0  0  0  0  0999 V2000
    1.1923   -0.2203   -0.1133 C   0  0  0  0  0  0  0  0  0  0  0  0
    1.9140   -1.1384   -0.9430 C   0  0  0  0  0  0  0  0  0  0  0  0
    3.2938   -1.1313   -0.9847 C   0  0  0  0  0  0  0  0  0  0  0  0
    4.0099   -0.2128   -0.1995 C   0  0  0  0  0  0  0  0  0  0  0  0
    3.3284    0.6965    0.6280 C   0  0  0  0  0  0  0  0  0  0  0  0
    1.9482    0.7061    0.6793 C   0  0  0  0  0  0  0  0  0  0  0  0
   -0.1513   -0.3429   -0.1682 N   0  0  0  0  0  0  0  0  0  0  0  0
   -1.1248    0.7040    0.7616 S   0  0  0  0  0  0  0  0  0  0  0  0
   -2.7602    0.2000    0.1870 C   0  0  0  0  0  0  0  0  0  0  0  0
   -3.5793    1.0945   -0.5402 C   0  0  0  0  0  0  0  0  0  0  0  0
   -4.8514    0.6398   -0.9138 C   0  0  0  0  0  0  0  0  0  0  0  0
   -5.3238   -0.6333   -0.6005 C   0  0  0  0  0  0  0  0  0  0  0  0
   -4.4789   -1.4883    0.1099 C   0  0  0  0  0  0  0  0  0  0  0  0
   -3.2006   -1.1049    0.5209 C   0  0  0  0  0  0  0  0  0  0  0  0
    5.5128   -0.1588   -0.2906 C   0  0  0  0  0  0  0  0  0  0  0  0
    6.0697    0.2483    0.8692 F   0  0  0  0  0  0  0  0  0  0  0  0
    6.0384   -1.3636   -0.5983 F   0  0  0  0  0  0  0  0  0  0  0  0
    5.9127    0.7066   -1.2497 F   0  0  0  0  0  0  0  0  0  0  0  0
   -0.9746    0.3478    2.1815 O   0  0  0  0  0  0  0  0  0  0  0  0
   -0.8397    2.0900    0.3623 O   0  0  0  0  0  0  0  0  0  0  0  0
   -2.3715   -2.1137    1.2841 C   0  0  0  0  0  0  0  0  0  0  0  0
   -3.2086    2.5031   -0.9581 C   0  0  0  0  0  0  0  0  0  0  0  0
   -6.7138   -1.0688   -0.9966 C   0  0  0  0  0  0  0  0  0  0  0  0
    1.3342   -1.8378   -1.5357 H   0  0  0  0  0  0  0  0  0  0  0  0
    3.8279   -1.8351   -1.6139 H   0  0  0  0  0  0  0  0  0  0  0  0
    3.8956    1.3934    1.2359 H   0  0  0  0  0  0  0  0  0  0  0  0
    1.4361    1.4121    1.3204 H   0  0  0  0  0  0  0  0  0  0  0  0
   -5.4911    1.3162   -1.4754 H   0  0  0  0  0  0  0  0  0  0  0  0
   -4.8218   -2.4905    0.3564 H   0  0  0  0  0  0  0  0  0  0  0  0
   -2.9037   -3.0676    1.3368 H   0  0  0  0  0  0  0  0  0  0  0  0
   -1.4060   -2.2866    0.7975 H   0  0  0  0  0  0  0  0  0  0  0  0
   -2.1596   -1.7719    2.3004 H   0  0  0  0  0  0  0  0  0  0  0  0
   -4.0300    2.9342   -1.5381 H   0  0  0  0  0  0  0  0  0  0  0  0
   -3.0158    3.1495   -0.0983 H   0  0  0  0  0  0  0  0  0  0  0  0
   -2.3028    2.5274   -1.5688 H   0  0  0  0  0  0  0  0  0  0  0  0
   -6.7434   -2.1345   -1.2472 H   0  0  0  0  0  0  0  0  0  0  0  0
   -7.4238   -0.9090   -0.1744 H   0  0  0  0  0  0  0  0  0  0  0  0
   -7.0805   -0.5041   -1.8597 H   0  0  0  0  0  0  0  0  0  0  0  0
  1  6  2  0  0  0  0
  2  1  1  0  0  0  0
  3  2  2  0  0  0  0
  3  4  1  0  0  0  0
  4  5  2  0  0  0  0
  5  6  1  0  0  0  0
  5 26  1  0  0  0  0
  6 27  1  0  0  0  0
  7  1  1  0  0  0  0
  7  8  1  0  0  0  0
  8 19  2  0  0  0  0
  9 14  1  0  0  0  0
  9  8  1  0  0  0  0
 10  9  2  0  0  0  0
 11 12  2  0  0  0  0
 11 10  1  0  0  0  0
 12 13  1  0  0  0  0
 13 29  1  0  0  0  0
 13 14  2  0  0  0  0
 14 21  1  0  0  0  0
 15  4  1  0  0  0  0
 15 16  1  0  0  0  0
 17 15  1  0  0  0  0
 18 15  1  0  0  0  0
 20  8  2  0  0  0  0
 21 30  1  0  0  0  0
 21 32  1  0  0  0  0
 22 10  1  0  0  0  0
 22 34  1  0  0  0  0
 23 12  1  0  0  0  0
 23 37  1  0  0  0  0
 24  2  1  0  0  0  0
 25  3  1  0  0  0  0
 28 11  1  0  0  0  0
 31 21  1  0  0  0  0
 33 22  1  0  0  0  0
 35 22  1  0  0  0  0
 36 23  1  0  0  0  0
 38 23  1  0  0  0  0
M  RAD  1   7   2
M  END
>  <program>
Gaussian 09, Revision D.01

>  <basis>
6-31G(d) (6D, 7F)

>  <method>
UB3LYP

$$$$
g4_19.log
 OpenBabel04281815093D
Gaussian scr1/g09_d1/g09/g09 #P B3LYP/6-31G(d) opt=tight int=finegrid scf=tight
 57 58  0  0  0  0  0  0  0  0999 V2000
    2.2488   -0.0731    0.5428 C   0  0  0  0  0  0  0  0  0  0  0  0
    2.9770    1.1161    0.6531 C   0  0  0  0  0  0  0  0  0  0  0  0
    4.3570    1.0858    0.4797 C   0  0  0  0  0  0  0  0  0  0  0  0
    5.0024   -0.1155    0.1733 C   0  0  0  0  0  0  0  0  0  0  0  0
    4.2656   -1.2964    0.0513 C   0  0  0  0  0  0  0  0  0  0  0  0
    2.8883   -1.2816    0.2479 C   0  0  0  0  0  0  0  0  0  0  0  0
    0.8235   -0.1300    0.7116 N   0  0  0  0  0  0  0  0  0  0  0  0
   -0.0609    0.1482   -0.8478 S   0  0  0  0  0  0  0  0  0  0  0  0
   -1.7792    0.1208   -0.2787 C   0  0  0  0  0  0  0  0  0  0  0  0
   -2.3993   -1.1436   -0.0841 C   0  0  0  0  0  0  0  0  0  0  0  0
   -3.7846   -1.1533    0.0967 C   0  0  0  0  0  0  0  0  0  0  0  0
   -4.5532    0.0118    0.1249 C   0  0  0  0  0  0  0  0  0  0  0  0
   -3.8846    1.2307    0.0356 C   0  0  0  0  0  0  0  0  0  0  0  0
   -2.4992    1.3357   -0.1404 C   0  0  0  0  0  0  0  0  0  0  0  0
    6.5010   -0.1497    0.0381 C   0  0  0  0  0  0  0  0  0  0  0  0
    6.9910    1.0209   -0.4255 F   0  0  0  0  0  0  0  0  0  0  0  0
    7.1037   -0.3832    1.2281 F   0  0  0  0  0  0  0  0  0  0  0  0
    6.9070   -1.1247   -0.8044 F   0  0  0  0  0  0  0  0  0  0  0  0
    0.4345    1.0101    1.4885 F   0  0  0  0  0  0  0  0  0  0  0  0
    0.3025    1.4560   -1.3956 O   0  0  0  0  0  0  0  0  0  0  0  0
    0.2584   -1.0499   -1.6253 O   0  0  0  0  0  0  0  0  0  0  0  0
   -6.0654   -0.0354    0.2894 C   0  0  0  0  0  0  0  0  0  0  0  0
   -6.4707   -0.6193    1.6565 C   0  0  0  0  0  0  0  0  0  0  0  0
   -6.7416   -0.7997   -0.8644 C   0  0  0  0  0  0  0  0  0  0  0  0
   -1.6807   -2.4970   -0.0129 C   0  0  0  0  0  0  0  0  0  0  0  0
   -1.9825   -3.3584   -1.2533 C   0  0  0  0  0  0  0  0  0  0  0  0
   -2.0264   -3.2454    1.2905 C   0  0  0  0  0  0  0  0  0  0  0  0
   -1.9055    2.7498   -0.1222 C   0  0  0  0  0  0  0  0  0  0  0  0
   -2.3783    3.5432    1.1130 C   0  0  0  0  0  0  0  0  0  0  0  0
   -2.2190    3.5043   -1.4275 C   0  0  0  0  0  0  0  0  0  0  0  0
    2.4671    2.0427    0.8812 H   0  0  0  0  0  0  0  0  0  0  0  0
    4.9320    2.0019    0.5643 H   0  0  0  0  0  0  0  0  0  0  0  0
    4.7681   -2.2270   -0.1890 H   0  0  0  0  0  0  0  0  0  0  0  0
    2.3055   -2.1921    0.1702 H   0  0  0  0  0  0  0  0  0  0  0  0
   -4.2768   -2.1124    0.2235 H   0  0  0  0  0  0  0  0  0  0  0  0
   -4.4642    2.1456    0.1141 H   0  0  0  0  0  0  0  0  0  0  0  0
   -6.4248    1.0017    0.2542 H   0  0  0  0  0  0  0  0  0  0  0  0
   -6.0177   -0.0560    2.4794 H   0  0  0  0  0  0  0  0  0  0  0  0
   -7.5595   -0.5871    1.7786 H   0  0  0  0  0  0  0  0  0  0  0  0
   -6.1556   -1.6650    1.7531 H   0  0  0  0  0  0  0  0  0  0  0  0
   -6.4828   -0.3647   -1.8358 H   0  0  0  0  0  0  0  0  0  0  0  0
   -6.4389   -1.8533   -0.8780 H   0  0  0  0  0  0  0  0  0  0  0  0
   -7.8319   -0.7687   -0.7559 H   0  0  0  0  0  0  0  0  0  0  0  0
   -0.6067   -2.3281    0.0080 H   0  0  0  0  0  0  0  0  0  0  0  0
   -1.6591   -2.8511   -2.1663 H   0  0  0  0  0  0  0  0  0  0  0  0
   -1.4496   -4.3144   -1.1876 H   0  0  0  0  0  0  0  0  0  0  0  0
   -3.0536   -3.5780   -1.3386 H   0  0  0  0  0  0  0  0  0  0  0  0
   -1.8171   -2.6280    2.1706 H   0  0  0  0  0  0  0  0  0  0  0  0
   -3.0767   -3.5538    1.3348 H   0  0  0  0  0  0  0  0  0  0  0  0
   -1.4171   -4.1540    1.3610 H   0  0  0  0  0  0  0  0  0  0  0  0
   -0.8250    2.6754   -0.0412 H   0  0  0  0  0  0  0  0  0  0  0  0
   -2.1677    2.9970    2.0389 H   0  0  0  0  0  0  0  0  0  0  0  0
   -1.8424    4.4985    1.1547 H   0  0  0  0  0  0  0  0  0  0  0  0
   -3.4492    3.7730    1.0901 H   0  0  0  0  0  0  0  0  0  0  0  0
   -1.8076    2.9760   -2.2923 H   0  0  0  0  0  0  0  0  0  0  0  0
   -3.2998    3.6208   -1.5748 H   0  0  0  0  0  0  0  0  0  0  0  0
   -1.7744    4.5060   -1.4001 H   0  0  0  0  0  0  0  0  0  0  0  0
  1  2  1  0  0  0  0
  1  7  1  0  0  0  0
  2 31  1  0  0  0  0
  3 32  1  0  0  0  0
  3  2  2  0  0  0  0
  4  3  1  0  0  0  0
  5  4  2  0  0  0  0
  5  6  1  0  0  0  0
  6  1  2  0  0  0  0
  7 19  1  0  0  0  0
  8  9  1  0  0  0  0
  8  7  1  0  0  0  0
  9 14  2  0  0  0  0
  9 10  1  0  0  0  0
 10 25  1  0  0  0  0
 10 11  2  0  0  0  0
 11 12  1  0  0  0  0
 11 35  1  0  0  0  0
 12 22  1  0  0  0  0
 13 36  1  0  0  0  0
 13 12  2  0  0  0  0
 14 28  1  0  0  0  0
 14 13  1  0  0  0  0
 15  4  1  0  0  0  0
 15 17  1  0  0  0  0
 16 15  1  0  0  0  0
 18 15  1  0  0  0  0
 20  8  2  0  0  0  0
 21  8  2  0  0  0  0
 22 23  1  0  0  0  0
 23 40  1  0  0  0  0
 23 39  1  0  0  0  0
 23 38  1  0  0  0  0
 24 43  1  0  0  0  0
 24 22  1  0  0  0  0
 25 44  1  0  0  0  0
 25 27  1  0  0  0  0
 26 46  1  0  0  0  0
 26 25  1  0  0  0  0
 27 49  1  0  0  0  0
 27 50  1  0  0  0  0
 27 48  1  0  0  0  0
 28 51  1  0  0  0  0
 28 29  1  0  0  0  0
 29 53  1  0  0  0  0
 29 52  1  0  0  0  0
 30 57  1  0  0  0  0
 30 28  1  0  0  0  0
 33  5  1  0  0  0  0
 34  6  1  0  0  0  0
 37 22  1  0  0  0  0
 41 24  1  0  0  0  0
 42 24  1  0  0  0  0
 45 26  1  0  0  0  0
 47 26  1  0  0  0  0
 54 29  1  0  0  0  0
 55 30  1  0  0  0  0
 56 30  1  0  0  0  0
M  END
>  <program>
Gaussian 09, Revision D.01

>  <basis>
6-31G(d) (6D, 7F)

>  <method>
B3LYP

$$$$
g4_7.log
 OpenBabel04281815093D
Gaussian scr1/g09_d1/g09/g09 #P B3LYP/6-31G(d) opt=tight int=finegrid scf=tight
 57 58  0  0  0  0  0  0  0  0999 V2000
   -2.2457   -0.0741   -0.5734 C   0  0  0  0  0  0  0  0  0  0  0  0
   -2.8848   -1.2878   -0.2998 C   0  0  0  0  0  0  0  0  0  0  0  0
   -4.2644   -1.3093   -0.1206 C   0  0  0  0  0  0  0  0  0  0  0  0
   -5.0039   -0.1299   -0.2405 C   0  0  0  0  0  0  0  0  0  0  0  0
   -4.3587    1.0766   -0.5267 C   0  0  0  0  0  0  0  0  0  0  0  0
   -2.9768    1.1133   -0.6826 C   0  0  0  0  0  0  0  0  0  0  0  0
   -0.8188   -0.1259   -0.7310 N   0  0  0  0  0  0  0  0  0  0  0  0
    0.0531    0.1505    0.8351 S   0  0  0  0  0  0  0  0  0  0  0  0
    1.7754    0.1217    0.2779 C   0  0  0  0  0  0  0  0  0  0  0  0
    2.3957   -1.1432    0.0868 C   0  0  0  0  0  0  0  0  0  0  0  0
    3.7818   -1.1539   -0.0874 C   0  0  0  0  0  0  0  0  0  0  0  0
    4.5513    0.0107   -0.1126 C   0  0  0  0  0  0  0  0  0  0  0  0
    3.8832    1.2300   -0.0264 C   0  0  0  0  0  0  0  0  0  0  0  0
    2.4971    1.3361    0.1432 C   0  0  0  0  0  0  0  0  0  0  0  0
   -6.4919   -0.1497   -0.0147 C   0  0  0  0  0  0  0  0  0  0  0  0
   -7.1233    0.7928   -0.7497 F   0  0  0  0  0  0  0  0  0  0  0  0
   -7.0324   -1.3463   -0.3357 F   0  0  0  0  0  0  0  0  0  0  0  0
   -6.8042    0.0881    1.2799 F   0  0  0  0  0  0  0  0  0  0  0  0
   -0.4273    1.0172   -1.5023 F   0  0  0  0  0  0  0  0  0  0  0  0
   -0.3129    1.4584    1.3811 O   0  0  0  0  0  0  0  0  0  0  0  0
   -0.2735   -1.0477    1.6092 O   0  0  0  0  0  0  0  0  0  0  0  0
    6.0642   -0.0377   -0.2708 C   0  0  0  0  0  0  0  0  0  0  0  0
    6.4746   -0.6225   -1.6359 C   0  0  0  0  0  0  0  0  0  0  0  0
    6.7351   -0.8019    0.8861 C   0  0  0  0  0  0  0  0  0  0  0  0
    1.6770   -2.4964    0.0132 C   0  0  0  0  0  0  0  0  0  0  0  0
    1.9716   -3.3561    1.2565 C   0  0  0  0  0  0  0  0  0  0  0  0
    2.0294   -3.2470   -1.2871 C   0  0  0  0  0  0  0  0  0  0  0  0
    1.9048    2.7507    0.1224 C   0  0  0  0  0  0  0  0  0  0  0  0
    2.3842    3.5442   -1.1102 C   0  0  0  0  0  0  0  0  0  0  0  0
    2.2128    3.5044    1.4296 C   0  0  0  0  0  0  0  0  0  0  0  0
   -2.3008   -2.1983   -0.2322 H   0  0  0  0  0  0  0  0  0  0  0  0
   -4.7686   -2.2465    0.0882 H   0  0  0  0  0  0  0  0  0  0  0  0
   -4.9373    1.9889   -0.6257 H   0  0  0  0  0  0  0  0  0  0  0  0
   -2.4683    2.0425   -0.9037 H   0  0  0  0  0  0  0  0  0  0  0  0
    4.2740   -2.1133   -0.2114 H   0  0  0  0  0  0  0  0  0  0  0  0
    4.4638    2.1446   -0.1022 H   0  0  0  0  0  0  0  0  0  0  0  0
    6.4242    0.9992   -0.2346 H   0  0  0  0  0  0  0  0  0  0  0  0
    6.0256   -0.0592   -2.4610 H   0  0  0  0  0  0  0  0  0  0  0  0
    7.5640   -0.5912   -1.7536 H   0  0  0  0  0  0  0  0  0  0  0  0
    6.1591   -1.6679   -1.7334 H   0  0  0  0  0  0  0  0  0  0  0  0
    6.4727   -0.3663    1.8562 H   0  0  0  0  0  0  0  0  0  0  0  0
    6.4316   -1.8553    0.8989 H   0  0  0  0  0  0  0  0  0  0  0  0
    7.8259   -0.7717    0.7819 H   0  0  0  0  0  0  0  0  0  0  0  0
    0.6032   -2.3273   -0.0138 H   0  0  0  0  0  0  0  0  0  0  0  0
    1.6433   -2.8473    2.1670 H   0  0  0  0  0  0  0  0  0  0  0  0
    1.4388   -4.3120    1.1893 H   0  0  0  0  0  0  0  0  0  0  0  0
    3.0422   -3.5757    1.3481 H   0  0  0  0  0  0  0  0  0  0  0  0
    1.8254   -2.6307   -2.1693 H   0  0  0  0  0  0  0  0  0  0  0  0
    3.0798   -3.5561   -1.3253 H   0  0  0  0  0  0  0  0  0  0  0  0
    1.4201   -4.1552   -1.3597 H   0  0  0  0  0  0  0  0  0  0  0  0
    0.8247    2.6775    0.0362 H   0  0  0  0  0  0  0  0  0  0  0  0
    2.1776    2.9985   -2.0373 H   0  0  0  0  0  0  0  0  0  0  0  0
    1.8493    4.5000   -1.1542 H   0  0  0  0  0  0  0  0  0  0  0  0
    3.4552    3.7731   -1.0822 H   0  0  0  0  0  0  0  0  0  0  0  0
    1.7965    2.9762    2.2921 H   0  0  0  0  0  0  0  0  0  0  0  0
    3.2929    3.6196    1.5823 H   0  0  0  0  0  0  0  0  0  0  0  0
    1.7694    4.5066    1.4004 H   0  0  0  0  0  0  0  0  0  0  0  0
  1  2  1  0  0  0  0
  2 31  1  0  0  0  0
  2  3  2  0  0  0  0
  3 32  1  0  0  0  0
  4  3  1  0  0  0  0
  4 15  1  0  0  0  0
  5  4  2  0  0  0  0
  6  1  2  0  0  0  0
  6  5  1  0  0  0  0
  7  1  1  0  0  0  0
  7  8  1  0  0  0  0
  8 20  2  0  0  0  0
  8 21  2  0  0  0  0
  9  8  1  0  0  0  0
 10  9  2  0  0  0  0
 11 10  1  0  0  0  0
 12 11  2  0  0  0  0
 12 13  1  0  0  0  0
 13 14  2  0  0  0  0
 14  9  1  0  0  0  0
 15 18  1  0  0  0  0
 16 15  1  0  0  0  0
 17 15  1  0  0  0  0
 19  7  1  0  0  0  0
 22 37  1  0  0  0  0
 22 12  1  0  0  0  0
 22 24  1  0  0  0  0
 23 22  1  0  0  0  0
 24 42  1  0  0  0  0
 24 41  1  0  0  0  0
 25 10  1  0  0  0  0
 25 26  1  0  0  0  0
 26 47  1  0  0  0  0
 26 45  1  0  0  0  0
 27 25  1  0  0  0  0
 28 14  1  0  0  0  0
 28 30  1  0  0  0  0
 29 54  1  0  0  0  0
 29 28  1  0  0  0  0
 30 56  1  0  0  0  0
 30 55  1  0  0  0  0
 33  5  1  0  0  0  0
 34  6  1  0  0  0  0
 35 11  1  0  0  0  0
 36 13  1  0  0  0  0
 38 23  1  0  0  0  0
 39 23  1  0  0  0  0
 40 23  1  0  0  0  0
 43 24  1  0  0  0  0
 44 25  1  0  0  0  0
 46 26  1  0  0  0  0
 48 27  1  0  0  0  0
 49 27  1  0  0  0  0
 50 27  1  0  0  0  0
 51 28  1  0  0  0  0
 52 29  1  0  0  0  0
 53 29  1  0  0  0  0
 57 30  1  0  0  0  0
M  END
>  <program>
Gaussian 09, Revision D.01

>  <basis>
6-31G(d) (6D, 7F)

>  <method>
B3LYP

$$$$
g4_11.log
 OpenBabel04281815093D
Gaussian scr1/g09_d1/g09/g09 #P B3LYP/6-31G(d) opt=tight int=finegrid scf=tight
 57 58  0  0  0  0  0  0  0  0999 V2000
    2.2036   -0.1658    0.4758 C   0  0  0  0  0  0  0  0  0  0  0  0
    2.8610    0.9956    0.8946 C   0  0  0  0  0  0  0  0  0  0  0  0
    4.2446    1.0749    0.7727 C   0  0  0  0  0  0  0  0  0  0  0  0
    4.9646    0.0156    0.2136 C   0  0  0  0  0  0  0  0  0  0  0  0
    4.2987   -1.1354   -0.2160 C   0  0  0  0  0  0  0  0  0  0  0  0
    2.9183   -1.2351   -0.0753 C   0  0  0  0  0  0  0  0  0  0  0  0
    0.7803   -0.3305    0.5745 N   0  0  0  0  0  0  0  0  0  0  0  0
   -0.0603    0.2848   -0.9236 S   0  0  0  0  0  0  0  0  0  0  0  0
   -1.7905    0.0410   -0.4397 C   0  0  0  0  0  0  0  0  0  0  0  0
   -2.6912    1.1417   -0.3556 C   0  0  0  0  0  0  0  0  0  0  0  0
   -4.0052    0.8520    0.0242 C   0  0  0  0  0  0  0  0  0  0  0  0
   -4.4561   -0.4388    0.3060 C   0  0  0  0  0  0  0  0  0  0  0  0
   -3.5436   -1.4827    0.1902 C   0  0  0  0  0  0  0  0  0  0  0  0
   -2.2072   -1.2903   -0.1787 C   0  0  0  0  0  0  0  0  0  0  0  0
    6.4657    0.0855    0.1315 C   0  0  0  0  0  0  0  0  0  0  0  0
    6.9424   -0.6001   -0.9309 F   0  0  0  0  0  0  0  0  0  0  0  0
    6.9057    1.3584    0.0268 F   0  0  0  0  0  0  0  0  0  0  0  0
    7.0503   -0.4432    1.2328 F   0  0  0  0  0  0  0  0  0  0  0  0
    0.3123    0.5763    1.5794 F   0  0  0  0  0  0  0  0  0  0  0  0
    0.2968    1.6952   -1.0798 O   0  0  0  0  0  0  0  0  0  0  0  0
    0.3354   -0.6746   -1.9573 O   0  0  0  0  0  0  0  0  0  0  0  0
   -5.8964   -0.7044    0.7193 C   0  0  0  0  0  0  0  0  0  0  0  0
   -6.8910   -0.3160   -0.3913 C   0  0  0  0  0  0  0  0  0  0  0  0
   -6.2447   -0.0056    2.0474 C   0  0  0  0  0  0  0  0  0  0  0  0
   -2.3447    2.6150   -0.6106 C   0  0  0  0  0  0  0  0  0  0  0  0
   -1.8431    3.2750    0.6913 C   0  0  0  0  0  0  0  0  0  0  0  0
   -3.5059    3.4282   -1.2128 C   0  0  0  0  0  0  0  0  0  0  0  0
   -1.3448   -2.5552   -0.2763 C   0  0  0  0  0  0  0  0  0  0  0  0
   -1.8168   -3.4436   -1.4443 C   0  0  0  0  0  0  0  0  0  0  0  0
   -1.3174   -3.3281    1.0562 C   0  0  0  0  0  0  0  0  0  0  0  0
    2.2938    1.8148    1.3163 H   0  0  0  0  0  0  0  0  0  0  0  0
    4.7646    1.9703    1.0958 H   0  0  0  0  0  0  0  0  0  0  0  0
    4.8588   -1.9552   -0.6526 H   0  0  0  0  0  0  0  0  0  0  0  0
    2.3917   -2.1282   -0.3911 H   0  0  0  0  0  0  0  0  0  0  0  0
   -4.7063    1.6750    0.0994 H   0  0  0  0  0  0  0  0  0  0  0  0
   -3.8826   -2.4945    0.3925 H   0  0  0  0  0  0  0  0  0  0  0  0
   -5.9899   -1.7866    0.8816 H   0  0  0  0  0  0  0  0  0  0  0  0
   -6.6647   -0.8365   -1.3280 H   0  0  0  0  0  0  0  0  0  0  0  0
   -7.9142   -0.5750   -0.0954 H   0  0  0  0  0  0  0  0  0  0  0  0
   -6.8657    0.7614   -0.5921 H   0  0  0  0  0  0  0  0  0  0  0  0
   -5.5602   -0.3078    2.8473 H   0  0  0  0  0  0  0  0  0  0  0  0
   -6.1876    1.0850    1.9517 H   0  0  0  0  0  0  0  0  0  0  0  0
   -7.2652   -0.2593    2.3568 H   0  0  0  0  0  0  0  0  0  0  0  0
   -1.5325    2.6594   -1.3320 H   0  0  0  0  0  0  0  0  0  0  0  0
   -0.9796    2.7437    1.0984 H   0  0  0  0  0  0  0  0  0  0  0  0
   -1.5469    4.3126    0.4986 H   0  0  0  0  0  0  0  0  0  0  0  0
   -2.6328    3.2828    1.4528 H   0  0  0  0  0  0  0  0  0  0  0  0
   -3.9416    2.9324   -2.0873 H   0  0  0  0  0  0  0  0  0  0  0  0
   -4.3101    3.6238   -0.4942 H   0  0  0  0  0  0  0  0  0  0  0  0
   -3.1251    4.4037   -1.5348 H   0  0  0  0  0  0  0  0  0  0  0  0
   -0.3181   -2.2802   -0.4956 H   0  0  0  0  0  0  0  0  0  0  0  0
   -1.7618   -2.9000   -2.3927 H   0  0  0  0  0  0  0  0  0  0  0  0
   -1.1750   -4.3288   -1.5230 H   0  0  0  0  0  0  0  0  0  0  0  0
   -2.8478   -3.7896   -1.3064 H   0  0  0  0  0  0  0  0  0  0  0  0
   -0.9565   -2.6917    1.8707 H   0  0  0  0  0  0  0  0  0  0  0  0
   -2.3029   -3.7159    1.3376 H   0  0  0  0  0  0  0  0  0  0  0  0
   -0.6406   -4.1862    0.9703 H   0  0  0  0  0  0  0  0  0  0  0  0
  1  7  1  0  0  0  0
  1  2  2  0  0  0  0
  2 31  1  0  0  0  0
  3  2  1  0  0  0  0
  3 32  1  0  0  0  0
  4  3  2  0  0  0  0
  5  6  2  0  0  0  0
  5  4  1  0  0  0  0
  6  1  1  0  0  0  0
  7 19  1  0  0  0  0
  8  9  1  0  0  0  0
  8  7  1  0  0  0  0
  9 10  2  0  0  0  0
  9 14  1  0  0  0  0
 10 11  1  0  0  0  0
 11 35  1  0  0  0  0
 11 12  2  0  0  0  0
 12 22  1  0  0  0  0
 13 12  1  0  0  0  0
 13 36  1  0  0  0  0
 14 13  2  0  0  0  0
 15  4  1  0  0  0  0
 15 18  1  0  0  0  0
 16 15  1  0  0  0  0
 17 15  1  0  0  0  0
 20  8  2  0  0  0  0
 21  8  2  0  0  0  0
 22 37  1  0  0  0  0
 22 24  1  0  0  0  0
 23 39  1  0  0  0  0
 23 22  1  0  0  0  0
 24 43  1  0  0  0  0
 24 41  1  0  0  0  0
 25 10  1  0  0  0  0
 25 26  1  0  0  0  0
 26 45  1  0  0  0  0
 26 47  1  0  0  0  0
 27 25  1  0  0  0  0
 27 49  1  0  0  0  0
 28 14  1  0  0  0  0
 28 30  1  0  0  0  0
 29 54  1  0  0  0  0
 29 28  1  0  0  0  0
 30 56  1  0  0  0  0
 30 55  1  0  0  0  0
 33  5  1  0  0  0  0
 34  6  1  0  0  0  0
 38 23  1  0  0  0  0
 40 23  1  0  0  0  0
 42 24  1  0  0  0  0
 44 25  1  0  0  0  0
 46 26  1  0  0  0  0
 48 27  1  0  0  0  0
 50 27  1  0  0  0  0
 51 28  1  0  0  0  0
 52 29  1  0  0  0  0
 53 29  1  0  0  0  0
 57 30  1  0  0  0  0
M  END
>  <program>
Gaussian 09, Revision D.01

>  <basis>
6-31G(d) (6D, 7F)

>  <method>
B3LYP

$$$$
g4_9.log
 OpenBabel04281815093D
Gaussian scr1/g09_d1/g09/g09 #P B3LYP/6-31G(d) opt=tight int=finegrid scf=tight
 57 58  0  0  0  0  0  0  0  0999 V2000
   -2.1799   -0.1897    0.4702 C   0  0  0  0  0  0  0  0  0  0  0  0
   -2.8422   -1.2741   -0.1151 C   0  0  0  0  0  0  0  0  0  0  0  0
   -4.2257   -1.2356   -0.2569 C   0  0  0  0  0  0  0  0  0  0  0  0
   -4.9456   -0.1307    0.2051 C   0  0  0  0  0  0  0  0  0  0  0  0
   -4.2774    0.9439    0.7986 C   0  0  0  0  0  0  0  0  0  0  0  0
   -2.8920    0.9262    0.9227 C   0  0  0  0  0  0  0  0  0  0  0  0
   -0.7503   -0.2892    0.5658 N   0  0  0  0  0  0  0  0  0  0  0  0
    0.0590    0.4343   -0.9004 S   0  0  0  0  0  0  0  0  0  0  0  0
    1.7999    0.2447   -0.4308 C   0  0  0  0  0  0  0  0  0  0  0  0
    2.6505    1.3772   -0.3008 C   0  0  0  0  0  0  0  0  0  0  0  0
    3.9802    1.1255    0.0590 C   0  0  0  0  0  0  0  0  0  0  0  0
    4.4891   -0.1531    0.2766 C   0  0  0  0  0  0  0  0  0  0  0  0
    3.6212   -1.2324    0.1175 C   0  0  0  0  0  0  0  0  0  0  0  0
    2.2772   -1.0798   -0.2336 C   0  0  0  0  0  0  0  0  0  0  0  0
   -6.4483   -0.1271    0.1206 C   0  0  0  0  0  0  0  0  0  0  0  0
   -6.9432    1.1259    0.0200 F   0  0  0  0  0  0  0  0  0  0  0  0
   -6.8930   -0.8289   -0.9449 F   0  0  0  0  0  0  0  0  0  0  0  0
   -7.0109   -0.6841    1.2194 F   0  0  0  0  0  0  0  0  0  0  0  0
   -0.3283    0.5932    1.6123 F   0  0  0  0  0  0  0  0  0  0  0  0
   -0.2959   -0.4903   -1.9796 O   0  0  0  0  0  0  0  0  0  0  0  0
   -0.3607    1.8335   -0.9877 O   0  0  0  0  0  0  0  0  0  0  0  0
    5.9469   -0.3547    0.6636 C   0  0  0  0  0  0  0  0  0  0  0  0
    6.7157   -1.1478   -0.4106 C   0  0  0  0  0  0  0  0  0  0  0  0
    6.0832   -1.0178    2.0476 C   0  0  0  0  0  0  0  0  0  0  0  0
    2.2420    2.8447   -0.4849 C   0  0  0  0  0  0  0  0  0  0  0  0
    3.3628    3.7303   -1.0610 C   0  0  0  0  0  0  0  0  0  0  0  0
    1.7288    3.4238    0.8506 C   0  0  0  0  0  0  0  0  0  0  0  0
    1.4663   -2.3737   -0.3823 C   0  0  0  0  0  0  0  0  0  0  0  0
    1.4706   -3.1974    0.9196 C   0  0  0  0  0  0  0  0  0  0  0  0
    1.9715   -3.1973   -1.5834 C   0  0  0  0  0  0  0  0  0  0  0  0
   -2.2734   -2.1315   -0.4557 H   0  0  0  0  0  0  0  0  0  0  0  0
   -4.7460   -2.0672   -0.7195 H   0  0  0  0  0  0  0  0  0  0  0  0
   -4.8397    1.8037    1.1468 H   0  0  0  0  0  0  0  0  0  0  0  0
   -2.3644    1.7578    1.3706 H   0  0  0  0  0  0  0  0  0  0  0  0
    4.6519    1.9696    0.1702 H   0  0  0  0  0  0  0  0  0  0  0  0
    3.9989   -2.2388    0.2682 H   0  0  0  0  0  0  0  0  0  0  0  0
    6.4037    0.6419    0.7281 H   0  0  0  0  0  0  0  0  0  0  0  0
    6.6468   -0.6615   -1.3896 H   0  0  0  0  0  0  0  0  0  0  0  0
    7.7755   -1.2270   -0.1422 H   0  0  0  0  0  0  0  0  0  0  0  0
    6.3215   -2.1657   -0.5135 H   0  0  0  0  0  0  0  0  0  0  0  0
    5.5662   -0.4379    2.8197 H   0  0  0  0  0  0  0  0  0  0  0  0
    5.6605   -2.0294    2.0490 H   0  0  0  0  0  0  0  0  0  0  0  0
    7.1392   -1.0983    2.3303 H   0  0  0  0  0  0  0  0  0  0  0  0
    1.4201    2.8880   -1.1953 H   0  0  0  0  0  0  0  0  0  0  0  0
    4.1673    3.9251   -0.3425 H   0  0  0  0  0  0  0  0  0  0  0  0
    3.8074    3.2921   -1.9614 H   0  0  0  0  0  0  0  0  0  0  0  0
    2.9397    4.7032   -1.3347 H   0  0  0  0  0  0  0  0  0  0  0  0
    2.5255    3.4287    1.6049 H   0  0  0  0  0  0  0  0  0  0  0  0
    1.3898    4.4564    0.7084 H   0  0  0  0  0  0  0  0  0  0  0  0
    0.8913    2.8402    1.2400 H   0  0  0  0  0  0  0  0  0  0  0  0
    0.4293   -2.1323   -0.5922 H   0  0  0  0  0  0  0  0  0  0  0  0
    1.0773   -2.6098    1.7555 H   0  0  0  0  0  0  0  0  0  0  0  0
    0.8355   -4.0828    0.7979 H   0  0  0  0  0  0  0  0  0  0  0  0
    2.4726   -3.5482    1.1910 H   0  0  0  0  0  0  0  0  0  0  0  0
    1.8954   -2.6197   -2.5100 H   0  0  0  0  0  0  0  0  0  0  0  0
    3.0149   -3.5095   -1.4585 H   0  0  0  0  0  0  0  0  0  0  0  0
    1.3638   -4.1026   -1.6969 H   0  0  0  0  0  0  0  0  0  0  0  0
  1  7  1  0  0  0  0
  1  6  2  0  0  0  0
  2  1  1  0  0  0  0
  3  2  2  0  0  0  0
  3  4  1  0  0  0  0
  4  5  2  0  0  0  0
  5  6  1  0  0  0  0
  5 33  1  0  0  0  0
  6 34  1  0  0  0  0
  7 19  1  0  0  0  0
  8  9  1  0  0  0  0
  8  7  1  0  0  0  0
  9 10  2  0  0  0  0
  9 14  1  0  0  0  0
 10 11  1  0  0  0  0
 11 35  1  0  0  0  0
 11 12  2  0  0  0  0
 12 22  1  0  0  0  0
 13 36  1  0  0  0  0
 13 12  1  0  0  0  0
 14 13  2  0  0  0  0
 15  4  1  0  0  0  0
 15 18  1  0  0  0  0
 16 15  1  0  0  0  0
 17 15  1  0  0  0  0
 20  8  2  0  0  0  0
 21  8  2  0  0  0  0
 22 37  1  0  0  0  0
 22 24  1  0  0  0  0
 23 39  1  0  0  0  0
 23 22  1  0  0  0  0
 24 42  1  0  0  0  0
 24 43  1  0  0  0  0
 24 41  1  0  0  0  0
 25 10  1  0  0  0  0
 25 27  1  0  0  0  0
 26 25  1  0  0  0  0
 26 45  1  0  0  0  0
 27 50  1  0  0  0  0
 27 48  1  0  0  0  0
 28 14  1  0  0  0  0
 28 29  1  0  0  0  0
 29 54  1  0  0  0  0
 29 52  1  0  0  0  0
 30 56  1  0  0  0  0
 30 28  1  0  0  0  0
 31  2  1  0  0  0  0
 32  3  1  0  0  0  0
 38 23  1  0  0  0  0
 40 23  1  0  0  0  0
 44 25  1  0  0  0  0
 46 26  1  0  0  0  0
 47 26  1  0  0  0  0
 49 27  1  0  0  0  0
 51 28  1  0  0  0  0
 53 29  1  0  0  0  0
 55 30  1  0  0  0  0
 57 30  1  0  0  0  0
M  END
>  <program>
Gaussian 09, Revision D.01

>  <basis>
6-31G(d) (6D, 7F)

>  <method>
B3LYP

$$$$
g4_12.log
 OpenBabel04281815093D
Gaussian scr1/g09_d1/g09/g09 #P B3LYP/6-31G(d) opt=tight int=finegrid scf=tight
 57 58  0  0  0  0  0  0  0  0999 V2000
    2.2013    0.1831    0.5115 C   0  0  0  0  0  0  0  0  0  0  0  0
    2.8630   -0.9749    0.9340 C   0  0  0  0  0  0  0  0  0  0  0  0
    4.2477   -1.0445    0.8232 C   0  0  0  0  0  0  0  0  0  0  0  0
    4.9658    0.0213    0.2730 C   0  0  0  0  0  0  0  0  0  0  0  0
    4.2963    1.1693   -0.1577 C   0  0  0  0  0  0  0  0  0  0  0  0
    2.9139    1.2595   -0.0275 C   0  0  0  0  0  0  0  0  0  0  0  0
    0.7764    0.3397    0.6010 N   0  0  0  0  0  0  0  0  0  0  0  0
   -0.0499   -0.2799   -0.9031 S   0  0  0  0  0  0  0  0  0  0  0  0
   -1.7848   -0.0413   -0.4337 C   0  0  0  0  0  0  0  0  0  0  0  0
   -2.6827   -1.1449   -0.3564 C   0  0  0  0  0  0  0  0  0  0  0  0
   -4.0011   -0.8588    0.0109 C   0  0  0  0  0  0  0  0  0  0  0  0
   -4.4587    0.4308    0.2868 C   0  0  0  0  0  0  0  0  0  0  0  0
   -3.5485    1.4775    0.1784 C   0  0  0  0  0  0  0  0  0  0  0  0
   -2.2082    1.2889   -0.1780 C   0  0  0  0  0  0  0  0  0  0  0  0
    6.4566   -0.0931    0.1003 C   0  0  0  0  0  0  0  0  0  0  0  0
    7.0211   -0.8215    1.0895 F   0  0  0  0  0  0  0  0  0  0  0  0
    6.7785   -0.7002   -1.0651 F   0  0  0  0  0  0  0  0  0  0  0  0
    7.0575    1.1174    0.0925 F   0  0  0  0  0  0  0  0  0  0  0  0
    0.3067   -0.5700    1.6026 F   0  0  0  0  0  0  0  0  0  0  0  0
    0.3508    0.6799   -1.9345 O   0  0  0  0  0  0  0  0  0  0  0  0
    0.3131   -1.6892   -1.0551 O   0  0  0  0  0  0  0  0  0  0  0  0
   -5.9039    0.6924    0.6855 C   0  0  0  0  0  0  0  0  0  0  0  0
   -6.2634   -0.0056    2.0110 C   0  0  0  0  0  0  0  0  0  0  0  0
   -6.8861    0.2993   -0.4345 C   0  0  0  0  0  0  0  0  0  0  0  0
   -2.3291   -2.6173   -0.6063 C   0  0  0  0  0  0  0  0  0  0  0  0
   -3.4825   -3.4355   -1.2165 C   0  0  0  0  0  0  0  0  0  0  0  0
   -1.8358   -3.2736    0.7006 C   0  0  0  0  0  0  0  0  0  0  0  0
   -1.3490    2.5564   -0.2690 C   0  0  0  0  0  0  0  0  0  0  0  0
   -1.3352    3.3297    1.0636 C   0  0  0  0  0  0  0  0  0  0  0  0
   -1.8141    3.4430   -1.4411 C   0  0  0  0  0  0  0  0  0  0  0  0
    2.2985   -1.7959    1.3555 H   0  0  0  0  0  0  0  0  0  0  0  0
    4.7722   -1.9314    1.1627 H   0  0  0  0  0  0  0  0  0  0  0  0
    4.8564    2.0002   -0.5723 H   0  0  0  0  0  0  0  0  0  0  0  0
    2.3852    2.1536   -0.3369 H   0  0  0  0  0  0  0  0  0  0  0  0
   -4.7003   -1.6839    0.0806 H   0  0  0  0  0  0  0  0  0  0  0  0
   -3.8926    2.4885    0.3765 H   0  0  0  0  0  0  0  0  0  0  0  0
   -6.0025    1.7745    0.8452 H   0  0  0  0  0  0  0  0  0  0  0  0
   -5.5881    0.3000    2.8174 H   0  0  0  0  0  0  0  0  0  0  0  0
   -7.2879    0.2450    2.3095 H   0  0  0  0  0  0  0  0  0  0  0  0
   -6.2016   -1.0962    1.9174 H   0  0  0  0  0  0  0  0  0  0  0  0
   -6.6518    0.8190   -1.3698 H   0  0  0  0  0  0  0  0  0  0  0  0
   -6.8556   -0.7784   -0.6333 H   0  0  0  0  0  0  0  0  0  0  0  0
   -7.9130    0.5558   -0.1494 H   0  0  0  0  0  0  0  0  0  0  0  0
   -1.5109   -2.6599   -1.3211 H   0  0  0  0  0  0  0  0  0  0  0  0
   -4.2915   -3.6331   -0.5038 H   0  0  0  0  0  0  0  0  0  0  0  0
   -3.9132   -2.9424   -2.0950 H   0  0  0  0  0  0  0  0  0  0  0  0
   -3.0957   -4.4100   -1.5343 H   0  0  0  0  0  0  0  0  0  0  0  0
   -0.9775   -2.7388    1.1139 H   0  0  0  0  0  0  0  0  0  0  0  0
   -2.6317   -3.2831    1.4557 H   0  0  0  0  0  0  0  0  0  0  0  0
   -1.5345   -4.3105    0.5118 H   0  0  0  0  0  0  0  0  0  0  0  0
   -0.3197    2.2846   -0.4798 H   0  0  0  0  0  0  0  0  0  0  0  0
   -0.9790    2.6945    1.8811 H   0  0  0  0  0  0  0  0  0  0  0  0
   -0.6606    4.1901    0.9832 H   0  0  0  0  0  0  0  0  0  0  0  0
   -2.3243    3.7142    1.3367 H   0  0  0  0  0  0  0  0  0  0  0  0
   -2.8471    3.7863   -1.3116 H   0  0  0  0  0  0  0  0  0  0  0  0
   -1.1741    4.3300   -1.5153 H   0  0  0  0  0  0  0  0  0  0  0  0
   -1.7501    2.8991   -2.3888 H   0  0  0  0  0  0  0  0  0  0  0  0
  1  7  1  0  0  0  0
  1  2  2  0  0  0  0
  2 31  1  0  0  0  0
  3  2  1  0  0  0  0
  3 32  1  0  0  0  0
  4  3  2  0  0  0  0
  5  6  2  0  0  0  0
  5  4  1  0  0  0  0
  6  1  1  0  0  0  0
  7 19  1  0  0  0  0
  8  9  1  0  0  0  0
  8  7  1  0  0  0  0
  9 10  2  0  0  0  0
  9 14  1  0  0  0  0
 10 11  1  0  0  0  0
 11 35  1  0  0  0  0
 11 12  2  0  0  0  0
 12 22  1  0  0  0  0
 13 12  1  0  0  0  0
 13 36  1  0  0  0  0
 14 13  2  0  0  0  0
 15  4  1  0  0  0  0
 15 16  1  0  0  0  0
 17 15  1  0  0  0  0
 18 15  1  0  0  0  0
 20  8  2  0  0  0  0
 21  8  2  0  0  0  0
 22 37  1  0  0  0  0
 22 23  1  0  0  0  0
 23 39  1  0  0  0  0
 23 38  1  0  0  0  0
 24 43  1  0  0  0  0
 24 22  1  0  0  0  0
 25 10  1  0  0  0  0
 25 27  1  0  0  0  0
 26 25  1  0  0  0  0
 26 45  1  0  0  0  0
 27 48  1  0  0  0  0
 27 49  1  0  0  0  0
 28 14  1  0  0  0  0
 28 29  1  0  0  0  0
 29 54  1  0  0  0  0
 29 52  1  0  0  0  0
 30 55  1  0  0  0  0
 30 28  1  0  0  0  0
 33  5  1  0  0  0  0
 34  6  1  0  0  0  0
 40 23  1  0  0  0  0
 41 24  1  0  0  0  0
 42 24  1  0  0  0  0
 44 25  1  0  0  0  0
 46 26  1  0  0  0  0
 47 26  1  0  0  0  0
 50 27  1  0  0  0  0
 51 28  1  0  0  0  0
 53 29  1  0  0  0  0
 56 30  1  0  0  0  0
 57 30  1  0  0  0  0
M  END
>  <program>
Gaussian 09, Revision D.01

>  <basis>
6-31G(d) (6D, 7F)

>  <method>
B3LYP

$$$$
g4_10.log
 OpenBabel04281815093D
Gaussian scr1/g09_d1/g09/g09 #P B3LYP/6-31G(d) opt=tight int=finegrid scf=tight
 57 58  0  0  0  0  0  0  0  0999 V2000
    2.1763   -0.2081    0.5036 C   0  0  0  0  0  0  0  0  0  0  0  0
    2.8374   -1.2965   -0.0752 C   0  0  0  0  0  0  0  0  0  0  0  0
    4.2226   -1.2668   -0.2044 C   0  0  0  0  0  0  0  0  0  0  0  0
    4.9451   -0.1676    0.2663 C   0  0  0  0  0  0  0  0  0  0  0  0
    4.2780    0.9101    0.8560 C   0  0  0  0  0  0  0  0  0  0  0  0
    2.8915    0.9015    0.9668 C   0  0  0  0  0  0  0  0  0  0  0  0
    0.7456   -0.3004    0.5885 N   0  0  0  0  0  0  0  0  0  0  0  0
   -0.0487    0.4266   -0.8843 S   0  0  0  0  0  0  0  0  0  0  0  0
   -1.7939    0.2440   -0.4282 C   0  0  0  0  0  0  0  0  0  0  0  0
   -2.6410    1.3799   -0.3055 C   0  0  0  0  0  0  0  0  0  0  0  0
   -3.9741    1.1339    0.0455 C   0  0  0  0  0  0  0  0  0  0  0  0
   -4.4893   -0.1425    0.2615 C   0  0  0  0  0  0  0  0  0  0  0  0
   -3.6246   -1.2253    0.1096 C   0  0  0  0  0  0  0  0  0  0  0  0
   -2.2778   -1.0785   -0.2330 C   0  0  0  0  0  0  0  0  0  0  0  0
    6.4395   -0.1178    0.0939 C   0  0  0  0  0  0  0  0  0  0  0  0
    7.0381    0.5569    1.1009 F   0  0  0  0  0  0  0  0  0  0  0  0
    6.9832   -1.3544    0.0529 F   0  0  0  0  0  0  0  0  0  0  0  0
    6.7884    0.5041   -1.0558 F   0  0  0  0  0  0  0  0  0  0  0  0
    0.3195    0.5841    1.6315 F   0  0  0  0  0  0  0  0  0  0  0  0
    0.3774    1.8241   -0.9679 O   0  0  0  0  0  0  0  0  0  0  0  0
    0.3110   -0.4995   -1.9605 O   0  0  0  0  0  0  0  0  0  0  0  0
   -5.9505   -0.3380    0.6388 C   0  0  0  0  0  0  0  0  0  0  0  0
   -6.0990   -1.0009    2.0216 C   0  0  0  0  0  0  0  0  0  0  0  0
   -6.7152   -1.1277   -0.4409 C   0  0  0  0  0  0  0  0  0  0  0  0
   -2.2257    2.8456   -0.4893 C   0  0  0  0  0  0  0  0  0  0  0  0
   -1.7205    3.4252    0.8489 C   0  0  0  0  0  0  0  0  0  0  0  0
   -3.3390    3.7341   -1.0754 C   0  0  0  0  0  0  0  0  0  0  0  0
   -1.4712   -2.3757   -0.3755 C   0  0  0  0  0  0  0  0  0  0  0  0
   -1.9737   -3.1994   -1.5776 C   0  0  0  0  0  0  0  0  0  0  0  0
   -1.4853   -3.1971    0.9278 C   0  0  0  0  0  0  0  0  0  0  0  0
    2.2672   -2.1532   -0.4152 H   0  0  0  0  0  0  0  0  0  0  0  0
    4.7431   -2.1076   -0.6495 H   0  0  0  0  0  0  0  0  0  0  0  0
    4.8436    1.7586    1.2262 H   0  0  0  0  0  0  0  0  0  0  0  0
    2.3659    1.7322    1.4186 H   0  0  0  0  0  0  0  0  0  0  0  0
   -4.6434    1.9807    0.1509 H   0  0  0  0  0  0  0  0  0  0  0  0
   -4.0073   -2.2301    0.2591 H   0  0  0  0  0  0  0  0  0  0  0  0
   -6.4037    0.6604    0.7005 H   0  0  0  0  0  0  0  0  0  0  0  0
   -5.5846   -0.4235    2.7973 H   0  0  0  0  0  0  0  0  0  0  0  0
   -7.1572   -1.0767    2.2973 H   0  0  0  0  0  0  0  0  0  0  0  0
   -5.6809   -2.0143    2.0256 H   0  0  0  0  0  0  0  0  0  0  0  0
   -6.6370   -0.6418   -1.4194 H   0  0  0  0  0  0  0  0  0  0  0  0
   -6.3249   -2.1474   -0.5408 H   0  0  0  0  0  0  0  0  0  0  0  0
   -7.7773   -1.2021   -0.1802 H   0  0  0  0  0  0  0  0  0  0  0  0
   -1.3983    2.8845   -1.1935 H   0  0  0  0  0  0  0  0  0  0  0  0
   -0.8879    2.8394    1.2456 H   0  0  0  0  0  0  0  0  0  0  0  0
   -1.3766    4.4564    0.7074 H   0  0  0  0  0  0  0  0  0  0  0  0
   -2.5228    3.4344    1.5973 H   0  0  0  0  0  0  0  0  0  0  0  0
   -3.7787    3.2957   -1.9781 H   0  0  0  0  0  0  0  0  0  0  0  0
   -4.1480    3.9331   -0.3631 H   0  0  0  0  0  0  0  0  0  0  0  0
   -2.9104    4.7049   -1.3480 H   0  0  0  0  0  0  0  0  0  0  0  0
   -0.4323   -2.1388   -0.5808 H   0  0  0  0  0  0  0  0  0  0  0  0
   -1.8915   -2.6233   -2.5047 H   0  0  0  0  0  0  0  0  0  0  0  0
   -1.3684   -4.1068   -1.6871 H   0  0  0  0  0  0  0  0  0  0  0  0
   -3.0187   -3.5080   -1.4571 H   0  0  0  0  0  0  0  0  0  0  0  0
   -1.0935   -2.6096    1.7645 H   0  0  0  0  0  0  0  0  0  0  0  0
   -2.4903   -3.5428    1.1950 H   0  0  0  0  0  0  0  0  0  0  0  0
   -0.8537   -4.0855    0.8109 H   0  0  0  0  0  0  0  0  0  0  0  0
  1  7  1  0  0  0  0
  1  6  2  0  0  0  0
  2  1  1  0  0  0  0
  3  2  2  0  0  0  0
  3  4  1  0  0  0  0
  4  5  2  0  0  0  0
  5  6  1  0  0  0  0
  5 33  1  0  0  0  0
  6 34  1  0  0  0  0
  7 19  1  0  0  0  0
  8  9  1  0  0  0  0
  8  7  1  0  0  0  0
  9 10  2  0  0  0  0
  9 14  1  0  0  0  0
 10 11  1  0  0  0  0
 11 35  1  0  0  0  0
 11 12  2  0  0  0  0
 12 22  1  0  0  0  0
 13 36  1  0  0  0  0
 13 12  1  0  0  0  0
 14 13  2  0  0  0  0
 15  4  1  0  0  0  0
 15 16  1  0  0  0  0
 17 15  1  0  0  0  0
 18 15  1  0  0  0  0
 20  8  2  0  0  0  0
 21  8  2  0  0  0  0
 22 37  1  0  0  0  0
 22 23  1  0  0  0  0
 23 40  1  0  0  0  0
 23 39  1  0  0  0  0
 23 38  1  0  0  0  0
 24 43  1  0  0  0  0
 24 22  1  0  0  0  0
 25 10  1  0  0  0  0
 25 26  1  0  0  0  0
 26 45  1  0  0  0  0
 26 47  1  0  0  0  0
 27 25  1  0  0  0  0
 27 49  1  0  0  0  0
 28 14  1  0  0  0  0
 28 30  1  0  0  0  0
 29 54  1  0  0  0  0
 29 28  1  0  0  0  0
 30 56  1  0  0  0  0
 30 55  1  0  0  0  0
 31  2  1  0  0  0  0
 32  3  1  0  0  0  0
 41 24  1  0  0  0  0
 42 24  1  0  0  0  0
 44 25  1  0  0  0  0
 46 26  1  0  0  0  0
 48 27  1  0  0  0  0
 50 27  1  0  0  0  0
 51 28  1  0  0  0  0
 52 29  1  0  0  0  0
 53 29  1  0  0  0  0
 57 30  1  0  0  0  0
M  END
>  <program>
Gaussian 09, Revision D.01

>  <basis>
6-31G(d) (6D, 7F)

>  <method>
B3LYP

$$$$
g4_1.log
 OpenBabel04281815093D
Gaussian scr1/g09_d1/g09/g09 #P B3LYP/6-31G(d) opt=tight int=finegrid scf=tight
 57 58  0  0  0  0  0  0  0  0999 V2000
    1.6838   -1.5797   -0.3802 C   0  0  0  0  0  0  0  0  0  0  0  0
    2.7477   -1.7037    0.5234 C   0  0  0  0  0  0  0  0  0  0  0  0
    3.8444   -0.8559    0.4097 C   0  0  0  0  0  0  0  0  0  0  0  0
    3.8991    0.0873   -0.6207 C   0  0  0  0  0  0  0  0  0  0  0  0
    2.8509    0.1803   -1.5399 C   0  0  0  0  0  0  0  0  0  0  0  0
    1.7352   -0.6434   -1.4193 C   0  0  0  0  0  0  0  0  0  0  0  0
    0.5851   -2.4766   -0.2003 N   0  0  0  0  0  0  0  0  0  0  0  0
   -0.6400   -2.0231    1.0574 S   0  0  0  0  0  0  0  0  0  0  0  0
   -1.4435   -0.4777    0.5281 C   0  0  0  0  0  0  0  0  0  0  0  0
   -2.5814   -0.5603   -0.3266 C   0  0  0  0  0  0  0  0  0  0  0  0
   -3.2849    0.6239   -0.5657 C   0  0  0  0  0  0  0  0  0  0  0  0
   -2.9100    1.8561   -0.0311 C   0  0  0  0  0  0  0  0  0  0  0  0
   -1.7524    1.8988    0.7415 C   0  0  0  0  0  0  0  0  0  0  0  0
   -0.9784    0.7691    1.0342 C   0  0  0  0  0  0  0  0  0  0  0  0
    5.0525    1.0491   -0.7023 C   0  0  0  0  0  0  0  0  0  0  0  0
    5.3120    1.4175   -1.9762 F   0  0  0  0  0  0  0  0  0  0  0  0
    4.7955    2.1857   -0.0102 F   0  0  0  0  0  0  0  0  0  0  0  0
    6.1865    0.5254   -0.1890 F   0  0  0  0  0  0  0  0  0  0  0  0
   -0.1538   -2.5101   -1.4187 F   0  0  0  0  0  0  0  0  0  0  0  0
   -1.6040   -3.1167    1.0378 O   0  0  0  0  0  0  0  0  0  0  0  0
    0.1946   -1.8277    2.2417 O   0  0  0  0  0  0  0  0  0  0  0  0
   -3.7206    3.1173   -0.2913 C   0  0  0  0  0  0  0  0  0  0  0  0
   -5.1517    2.9983    0.2661 C   0  0  0  0  0  0  0  0  0  0  0  0
   -3.7356    3.4875   -1.7870 C   0  0  0  0  0  0  0  0  0  0  0  0
   -3.1260   -1.8148   -1.0264 C   0  0  0  0  0  0  0  0  0  0  0  0
   -3.2504   -1.6027   -2.5484 C   0  0  0  0  0  0  0  0  0  0  0  0
   -4.4659   -2.2521   -0.4044 C   0  0  0  0  0  0  0  0  0  0  0  0
    0.2723    1.0111    1.8911 C   0  0  0  0  0  0  0  0  0  0  0  0
   -0.1080    1.1540    3.3784 C   0  0  0  0  0  0  0  0  0  0  0  0
    1.0868    2.2306    1.4126 C   0  0  0  0  0  0  0  0  0  0  0  0
    2.6999   -2.4533    1.3042 H   0  0  0  0  0  0  0  0  0  0  0  0
    4.6688   -0.9423    1.1093 H   0  0  0  0  0  0  0  0  0  0  0  0
    2.9050    0.9001   -2.3498 H   0  0  0  0  0  0  0  0  0  0  0  0
    0.9220   -0.5782   -2.1302 H   0  0  0  0  0  0  0  0  0  0  0  0
   -4.1665    0.5717   -1.1962 H   0  0  0  0  0  0  0  0  0  0  0  0
   -1.4336    2.8568    1.1400 H   0  0  0  0  0  0  0  0  0  0  0  0
   -3.2235    3.9361    0.2459 H   0  0  0  0  0  0  0  0  0  0  0  0
   -5.1436    2.7670    1.3366 H   0  0  0  0  0  0  0  0  0  0  0  0
   -5.6963    3.9388    0.1235 H   0  0  0  0  0  0  0  0  0  0  0  0
   -5.7145    2.2074   -0.2434 H   0  0  0  0  0  0  0  0  0  0  0  0
   -2.7193    3.6059   -2.1782 H   0  0  0  0  0  0  0  0  0  0  0  0
   -4.2375    2.7171   -2.3842 H   0  0  0  0  0  0  0  0  0  0  0  0
   -4.2725    4.4304   -1.9419 H   0  0  0  0  0  0  0  0  0  0  0  0
   -2.4334   -2.6372   -0.8898 H   0  0  0  0  0  0  0  0  0  0  0  0
   -3.9929   -0.8427   -2.8164 H   0  0  0  0  0  0  0  0  0  0  0  0
   -2.2899   -1.3071   -2.9847 H   0  0  0  0  0  0  0  0  0  0  0  0
   -3.5590   -2.5420   -3.0214 H   0  0  0  0  0  0  0  0  0  0  0  0
   -4.3434   -2.4811    0.6584 H   0  0  0  0  0  0  0  0  0  0  0  0
   -5.2353   -1.4770   -0.5039 H   0  0  0  0  0  0  0  0  0  0  0  0
   -4.8332   -3.1555   -0.9048 H   0  0  0  0  0  0  0  0  0  0  0  0
    0.9307    0.1511    1.8111 H   0  0  0  0  0  0  0  0  0  0  0  0
   -0.6065    0.2527    3.7454 H   0  0  0  0  0  0  0  0  0  0  0  0
    0.7925    1.3132    3.9830 H   0  0  0  0  0  0  0  0  0  0  0  0
   -0.7760    2.0095    3.5365 H   0  0  0  0  0  0  0  0  0  0  0  0
    1.2856    2.1861    0.3369 H   0  0  0  0  0  0  0  0  0  0  0  0
    0.5937    3.1847    1.6296 H   0  0  0  0  0  0  0  0  0  0  0  0
    2.0533    2.2432    1.9283 H   0  0  0  0  0  0  0  0  0  0  0  0
  1  7  1  0  0  0  0
  1  2  2  0  0  0  0
  2 31  1  0  0  0  0
  3  2  1  0  0  0  0
  3 32  1  0  0  0  0
  4  3  2  0  0  0  0
  5  6  2  0  0  0  0
  5  4  1  0  0  0  0
  6  1  1  0  0  0  0
  7  8  1  0  0  0  0
  8 21  2  0  0  0  0
  9 14  2  0  0  0  0
  9  8  1  0  0  0  0
 10  9  1  0  0  0  0
 11 10  2  0  0  0  0
 11 12  1  0  0  0  0
 12 13  2  0  0  0  0
 13 14  1  0  0  0  0
 13 36  1  0  0  0  0
 14 28  1  0  0  0  0
 15  4  1  0  0  0  0
 15 18  1  0  0  0  0
 15 17  1  0  0  0  0
 16 15  1  0  0  0  0
 19  7  1  0  0  0  0
 20  8  2  0  0  0  0
 22 12  1  0  0  0  0
 22 37  1  0  0  0  0
 22 23  1  0  0  0  0
 23 38  1  0  0  0  0
 24 22  1  0  0  0  0
 25 44  1  0  0  0  0
 25 27  1  0  0  0  0
 25 10  1  0  0  0  0
 26 25  1  0  0  0  0
 27 48  1  0  0  0  0
 28 29  1  0  0  0  0
 29 54  1  0  0  0  0
 29 52  1  0  0  0  0
 29 53  1  0  0  0  0
 30 56  1  0  0  0  0
 30 28  1  0  0  0  0
 30 57  1  0  0  0  0
 33  5  1  0  0  0  0
 34  6  1  0  0  0  0
 35 11  1  0  0  0  0
 39 23  1  0  0  0  0
 40 23  1  0  0  0  0
 41 24  1  0  0  0  0
 42 24  1  0  0  0  0
 43 24  1  0  0  0  0
 45 26  1  0  0  0  0
 46 26  1  0  0  0  0
 47 26  1  0  0  0  0
 49 27  1  0  0  0  0
 50 27  1  0  0  0  0
 51 28  1  0  0  0  0
 55 30  1  0  0  0  0
M  END
>  <program>
Gaussian 09, Revision D.01

>  <basis>
6-31G(d) (6D, 7F)

>  <method>
B3LYP

$$$$
g4_3.log
 OpenBabel04281815093D
Gaussian scr1/g09_d1/g09/g09 #P B3LYP/6-31G(d) opt=tight int=finegrid scf=tight
 57 58  0  0  0  0  0  0  0  0999 V2000
    1.5927   -1.6811   -0.2827 C   0  0  0  0  0  0  0  0  0  0  0  0
    1.6723   -0.8132   -1.3779 C   0  0  0  0  0  0  0  0  0  0  0  0
    2.7902    0.0038   -1.5204 C   0  0  0  0  0  0  0  0  0  0  0  0
    3.8127   -0.0277   -0.5688 C   0  0  0  0  0  0  0  0  0  0  0  0
    3.7311   -0.9044    0.5171 C   0  0  0  0  0  0  0  0  0  0  0  0
    2.6323   -1.7460    0.6546 C   0  0  0  0  0  0  0  0  0  0  0  0
    0.4883   -2.5653   -0.0747 N   0  0  0  0  0  0  0  0  0  0  0  0
   -0.7675   -2.0280    1.1177 S   0  0  0  0  0  0  0  0  0  0  0  0
   -1.5205   -0.4991    0.4766 C   0  0  0  0  0  0  0  0  0  0  0  0
   -2.6173   -0.6083   -0.4237 C   0  0  0  0  0  0  0  0  0  0  0  0
   -3.2716    0.5788   -0.7749 C   0  0  0  0  0  0  0  0  0  0  0  0
   -2.8876    1.8318   -0.3063 C   0  0  0  0  0  0  0  0  0  0  0  0
   -1.7703    1.8956    0.5263 C   0  0  0  0  0  0  0  0  0  0  0  0
   -1.0467    0.7686    0.9280 C   0  0  0  0  0  0  0  0  0  0  0  0
    4.9648    0.9329   -0.6762 C   0  0  0  0  0  0  0  0  0  0  0  0
    6.0886    0.4422   -0.1103 F   0  0  0  0  0  0  0  0  0  0  0  0
    5.2521    1.2344   -1.9615 F   0  0  0  0  0  0  0  0  0  0  0  0
    4.6884    2.1035   -0.0514 F   0  0  0  0  0  0  0  0  0  0  0  0
   -0.2173   -2.6784   -1.3076 F   0  0  0  0  0  0  0  0  0  0  0  0
   -1.7503   -3.1048    1.1260 O   0  0  0  0  0  0  0  0  0  0  0  0
    0.0344   -1.7847    2.3156 O   0  0  0  0  0  0  0  0  0  0  0  0
   -3.6536    3.0836   -0.7088 C   0  0  0  0  0  0  0  0  0  0  0  0
   -2.7764    4.0480   -1.5300 C   0  0  0  0  0  0  0  0  0  0  0  0
   -4.2675    3.7938    0.5128 C   0  0  0  0  0  0  0  0  0  0  0  0
   -3.1759   -1.8892   -1.0614 C   0  0  0  0  0  0  0  0  0  0  0  0
   -3.2193   -1.7821   -2.5988 C   0  0  0  0  0  0  0  0  0  0  0  0
   -4.5603   -2.2296   -0.4772 C   0  0  0  0  0  0  0  0  0  0  0  0
    0.1625    1.0318    1.8379 C   0  0  0  0  0  0  0  0  0  0  0  0
   -0.2953    1.2597    3.2925 C   0  0  0  0  0  0  0  0  0  0  0  0
    1.0312    2.2074    1.3456 C   0  0  0  0  0  0  0  0  0  0  0  0
    0.8783   -0.7937   -2.1128 H   0  0  0  0  0  0  0  0  0  0  0  0
    2.8654    0.6716   -2.3722 H   0  0  0  0  0  0  0  0  0  0  0  0
    4.5364   -0.9444    1.2427 H   0  0  0  0  0  0  0  0  0  0  0  0
    2.5638   -2.4449    1.4796 H   0  0  0  0  0  0  0  0  0  0  0  0
   -4.1245    0.5158   -1.4443 H   0  0  0  0  0  0  0  0  0  0  0  0
   -1.4398    2.8648    0.8838 H   0  0  0  0  0  0  0  0  0  0  0  0
   -4.4818    2.7603   -1.3534 H   0  0  0  0  0  0  0  0  0  0  0  0
   -2.3694    3.5560   -2.4201 H   0  0  0  0  0  0  0  0  0  0  0  0
   -3.3635    4.9139   -1.8573 H   0  0  0  0  0  0  0  0  0  0  0  0
   -1.9329    4.4221   -0.9383 H   0  0  0  0  0  0  0  0  0  0  0  0
   -4.9202    3.1199    1.0780 H   0  0  0  0  0  0  0  0  0  0  0  0
   -3.4910    4.1588    1.1952 H   0  0  0  0  0  0  0  0  0  0  0  0
   -4.8622    4.6573    0.1935 H   0  0  0  0  0  0  0  0  0  0  0  0
   -2.5249   -2.7247   -0.8323 H   0  0  0  0  0  0  0  0  0  0  0  0
   -2.2278   -1.5546   -3.0052 H   0  0  0  0  0  0  0  0  0  0  0  0
   -3.5424   -2.7408   -3.0204 H   0  0  0  0  0  0  0  0  0  0  0  0
   -3.9164   -1.0160   -2.9561 H   0  0  0  0  0  0  0  0  0  0  0  0
   -4.4975   -2.3828    0.6044 H   0  0  0  0  0  0  0  0  0  0  0  0
   -5.2921   -1.4361   -0.6713 H   0  0  0  0  0  0  0  0  0  0  0  0
   -4.9399   -3.1538   -0.9280 H   0  0  0  0  0  0  0  0  0  0  0  0
    0.8045    0.1560    1.8394 H   0  0  0  0  0  0  0  0  0  0  0  0
   -0.8332    0.3889    3.6773 H   0  0  0  0  0  0  0  0  0  0  0  0
    0.5741    1.4329    3.9374 H   0  0  0  0  0  0  0  0  0  0  0  0
   -0.9520    2.1351    3.3688 H   0  0  0  0  0  0  0  0  0  0  0  0
    1.2988    2.0990    0.2895 H   0  0  0  0  0  0  0  0  0  0  0  0
    0.5469    3.1815    1.4772 H   0  0  0  0  0  0  0  0  0  0  0  0
    1.9622    2.2321    1.9227 H   0  0  0  0  0  0  0  0  0  0  0  0
  1  7  1  0  0  0  0
  1  6  2  0  0  0  0
  2  1  1  0  0  0  0
  3  2  2  0  0  0  0
  3  4  1  0  0  0  0
  4  5  2  0  0  0  0
  5  6  1  0  0  0  0
  5 33  1  0  0  0  0
  6 34  1  0  0  0  0
  7  8  1  0  0  0  0
  8 20  2  0  0  0  0
  8 21  2  0  0  0  0
  9 14  2  0  0  0  0
  9  8  1  0  0  0  0
 10  9  1  0  0  0  0
 11 10  2  0  0  0  0
 11 12  1  0  0  0  0
 12 13  2  0  0  0  0
 13 36  1  0  0  0  0
 13 14  1  0  0  0  0
 14 28  1  0  0  0  0
 15  4  1  0  0  0  0
 15 16  1  0  0  0  0
 15 18  1  0  0  0  0
 17 15  1  0  0  0  0
 19  7  1  0  0  0  0
 22 12  1  0  0  0  0
 22 24  1  0  0  0  0
 23 40  1  0  0  0  0
 23 22  1  0  0  0  0
 24 41  1  0  0  0  0
 24 42  1  0  0  0  0
 25 44  1  0  0  0  0
 25 27  1  0  0  0  0
 25 10  1  0  0  0  0
 26 25  1  0  0  0  0
 27 48  1  0  0  0  0
 28 51  1  0  0  0  0
 28 29  1  0  0  0  0
 29 54  1  0  0  0  0
 29 52  1  0  0  0  0
 29 53  1  0  0  0  0
 30 56  1  0  0  0  0
 30 28  1  0  0  0  0
 30 57  1  0  0  0  0
 31  2  1  0  0  0  0
 32  3  1  0  0  0  0
 35 11  1  0  0  0  0
 37 22  1  0  0  0  0
 38 23  1  0  0  0  0
 39 23  1  0  0  0  0
 43 24  1  0  0  0  0
 45 26  1  0  0  0  0
 46 26  1  0  0  0  0
 47 26  1  0  0  0  0
 49 27  1  0  0  0  0
 50 27  1  0  0  0  0
 55 30  1  0  0  0  0
M  END
>  <program>
Gaussian 09, Revision D.01

>  <basis>
6-31G(d) (6D, 7F)

>  <method>
B3LYP

$$$$
g4_2.log
 OpenBabel04281815093D
Gaussian scr1/g09_d1/g09/g09 #P B3LYP/6-31G(d) opt=tight int=finegrid scf=tight
 57 58  0  0  0  0  0  0  0  0999 V2000
   -1.7118   -1.5037   -0.3237 C   0  0  0  0  0  0  0  0  0  0  0  0
   -1.7651   -0.5683   -1.3636 C   0  0  0  0  0  0  0  0  0  0  0  0
   -2.8799    0.2570   -1.4824 C   0  0  0  0  0  0  0  0  0  0  0  0
   -3.9248    0.1685   -0.5591 C   0  0  0  0  0  0  0  0  0  0  0  0
   -3.8615   -0.7639    0.4811 C   0  0  0  0  0  0  0  0  0  0  0  0
   -2.7653   -1.6125    0.5939 C   0  0  0  0  0  0  0  0  0  0  0  0
   -0.6244   -2.4182   -0.1619 N   0  0  0  0  0  0  0  0  0  0  0  0
    0.6317   -2.0003    1.0742 S   0  0  0  0  0  0  0  0  0  0  0  0
    1.4680   -0.4769    0.5325 C   0  0  0  0  0  0  0  0  0  0  0  0
    1.0540    0.7812    1.0551 C   0  0  0  0  0  0  0  0  0  0  0  0
    1.8489    1.8900    0.7389 C   0  0  0  0  0  0  0  0  0  0  0  0
    2.9797    1.8175   -0.0702 C   0  0  0  0  0  0  0  0  0  0  0  0
    3.3057    0.5760   -0.6150 C   0  0  0  0  0  0  0  0  0  0  0  0
    2.5786   -0.5893   -0.3543 C   0  0  0  0  0  0  0  0  0  0  0  0
   -5.1483    1.0287   -0.7242 C   0  0  0  0  0  0  0  0  0  0  0  0
   -5.7325    1.3031    0.4629 F   0  0  0  0  0  0  0  0  0  0  0  0
   -4.8560    2.2081   -1.3169 F   0  0  0  0  0  0  0  0  0  0  0  0
   -6.0843    0.4246   -1.4925 F   0  0  0  0  0  0  0  0  0  0  0  0
    0.0897   -2.4672   -1.3942 F   0  0  0  0  0  0  0  0  0  0  0  0
   -0.1792   -1.7867    2.2718 O   0  0  0  0  0  0  0  0  0  0  0  0
    1.5661   -3.1187    1.0374 O   0  0  0  0  0  0  0  0  0  0  0  0
    3.8152    3.0570   -0.3542 C   0  0  0  0  0  0  0  0  0  0  0  0
    3.8093    3.4200   -1.8516 C   0  0  0  0  0  0  0  0  0  0  0  0
    5.2540    2.9050    0.1750 C   0  0  0  0  0  0  0  0  0  0  0  0
   -0.1568    1.0541    1.9589 C   0  0  0  0  0  0  0  0  0  0  0  0
   -0.9523    2.3003    1.5212 C   0  0  0  0  0  0  0  0  0  0  0  0
    0.2837    1.1729    3.4318 C   0  0  0  0  0  0  0  0  0  0  0  0
    3.0736   -1.8580   -1.0654 C   0  0  0  0  0  0  0  0  0  0  0  0
    4.4197   -2.3254   -0.4796 C   0  0  0  0  0  0  0  0  0  0  0  0
    3.1602   -1.6530   -2.5909 C   0  0  0  0  0  0  0  0  0  0  0  0
   -0.9538   -0.5052   -2.0770 H   0  0  0  0  0  0  0  0  0  0  0  0
   -2.9317    0.9809   -2.2888 H   0  0  0  0  0  0  0  0  0  0  0  0
   -4.6747   -0.8349    1.1954 H   0  0  0  0  0  0  0  0  0  0  0  0
   -2.7108   -2.3521    1.3838 H   0  0  0  0  0  0  0  0  0  0  0  0
    1.5701    2.8554    1.1488 H   0  0  0  0  0  0  0  0  0  0  0  0
    4.1671    0.5005   -1.2707 H   0  0  0  0  0  0  0  0  0  0  0  0
    3.3497    3.8903    0.1890 H   0  0  0  0  0  0  0  0  0  0  0  0
    2.7886    3.5619   -2.2231 H   0  0  0  0  0  0  0  0  0  0  0  0
    4.3661    4.3487   -2.0217 H   0  0  0  0  0  0  0  0  0  0  0  0
    4.2800    2.6351   -2.4550 H   0  0  0  0  0  0  0  0  0  0  0  0
    5.2619    2.6775    1.2462 H   0  0  0  0  0  0  0  0  0  0  0  0
    5.7869    2.0989   -0.3428 H   0  0  0  0  0  0  0  0  0  0  0  0
    5.8184    3.8315    0.0180 H   0  0  0  0  0  0  0  0  0  0  0  0
   -0.8441    0.2153    1.8984 H   0  0  0  0  0  0  0  0  0  0  0  0
   -0.4130    3.2372    1.6990 H   0  0  0  0  0  0  0  0  0  0  0  0
   -1.2183    2.2559    0.4599 H   0  0  0  0  0  0  0  0  0  0  0  0
   -1.8820    2.3513    2.0988 H   0  0  0  0  0  0  0  0  0  0  0  0
    0.7711    0.2552    3.7722 H   0  0  0  0  0  0  0  0  0  0  0  0
    0.9803    2.0086    3.5717 H   0  0  0  0  0  0  0  0  0  0  0  0
   -0.5885    1.3501    4.0717 H   0  0  0  0  0  0  0  0  0  0  0  0
    2.3665   -2.6637   -0.9066 H   0  0  0  0  0  0  0  0  0  0  0  0
    4.3223   -2.5472    0.5873 H   0  0  0  0  0  0  0  0  0  0  0  0
    4.7497   -3.2397   -0.9862 H   0  0  0  0  0  0  0  0  0  0  0  0
    5.2052   -1.5704   -0.6048 H   0  0  0  0  0  0  0  0  0  0  0  0
    2.1945   -1.3378   -3.0012 H   0  0  0  0  0  0  0  0  0  0  0  0
    3.9113   -0.9103   -2.8819 H   0  0  0  0  0  0  0  0  0  0  0  0
    3.4350   -2.6002   -3.0690 H   0  0  0  0  0  0  0  0  0  0  0  0
  1  7  1  0  0  0  0
  1  6  2  0  0  0  0
  2  1  1  0  0  0  0
  3  2  2  0  0  0  0
  3  4  1  0  0  0  0
  4  5  2  0  0  0  0
  5  6  1  0  0  0  0
  5 33  1  0  0  0  0
  6 34  1  0  0  0  0
  7  8  1  0  0  0  0
  8 20  2  0  0  0  0
  9 10  2  0  0  0  0
  9  8  1  0  0  0  0
 10 25  1  0  0  0  0
 11 10  1  0  0  0  0
 11 35  1  0  0  0  0
 12 11  2  0  0  0  0
 13 14  2  0  0  0  0
 13 12  1  0  0  0  0
 14  9  1  0  0  0  0
 15  4  1  0  0  0  0
 15 16  1  0  0  0  0
 17 15  1  0  0  0  0
 18 15  1  0  0  0  0
 19  7  1  0  0  0  0
 21  8  2  0  0  0  0
 22 12  1  0  0  0  0
 22 24  1  0  0  0  0
 22 37  1  0  0  0  0
 23 22  1  0  0  0  0
 24 41  1  0  0  0  0
 25 27  1  0  0  0  0
 26 45  1  0  0  0  0
 26 25  1  0  0  0  0
 26 47  1  0  0  0  0
 27 49  1  0  0  0  0
 27 48  1  0  0  0  0
 27 50  1  0  0  0  0
 28 51  1  0  0  0  0
 28 29  1  0  0  0  0
 28 14  1  0  0  0  0
 29 52  1  0  0  0  0
 30 28  1  0  0  0  0
 31  2  1  0  0  0  0
 32  3  1  0  0  0  0
 36 13  1  0  0  0  0
 38 23  1  0  0  0  0
 39 23  1  0  0  0  0
 40 23  1  0  0  0  0
 42 24  1  0  0  0  0
 43 24  1  0  0  0  0
 44 25  1  0  0  0  0
 46 26  1  0  0  0  0
 53 29  1  0  0  0  0
 54 29  1  0  0  0  0
 55 30  1  0  0  0  0
 56 30  1  0  0  0  0
 57 30  1  0  0  0  0
M  END
>  <program>
Gaussian 09, Revision D.01

>  <basis>
6-31G(d) (6D, 7F)

>  <method>
B3LYP

$$$$
g4_5.log
 OpenBabel04281815093D
Gaussian scr1/g09_d1/g09/g09 #P B3LYP/6-31G(d) opt=tight int=finegrid scf=tight
 57 58  0  0  0  0  0  0  0  0999 V2000
    1.6422   -1.5869   -0.2235 C   0  0  0  0  0  0  0  0  0  0  0  0
    2.6672   -1.6289    0.7308 C   0  0  0  0  0  0  0  0  0  0  0  0
    3.7638   -0.7837    0.5957 C   0  0  0  0  0  0  0  0  0  0  0  0
    3.8560    0.0780   -0.5012 C   0  0  0  0  0  0  0  0  0  0  0  0
    2.8402    0.0988   -1.4606 C   0  0  0  0  0  0  0  0  0  0  0  0
    1.7253   -0.7230   -1.3220 C   0  0  0  0  0  0  0  0  0  0  0  0
    0.5527   -2.4936   -0.0336 N   0  0  0  0  0  0  0  0  0  0  0  0
   -0.7381   -2.0003    1.1367 S   0  0  0  0  0  0  0  0  0  0  0  0
   -1.5445   -0.5068    0.4768 C   0  0  0  0  0  0  0  0  0  0  0  0
   -2.6162   -0.6659   -0.4461 C   0  0  0  0  0  0  0  0  0  0  0  0
   -3.3120    0.4911   -0.8176 C   0  0  0  0  0  0  0  0  0  0  0  0
   -2.9904    1.7611   -0.3483 C   0  0  0  0  0  0  0  0  0  0  0  0
   -1.8964    1.8753    0.5095 C   0  0  0  0  0  0  0  0  0  0  0  0
   -1.1361    0.7813    0.9339 C   0  0  0  0  0  0  0  0  0  0  0  0
    5.0780    0.9359   -0.6881 C   0  0  0  0  0  0  0  0  0  0  0  0
    6.0112    0.3183   -1.4490 F   0  0  0  0  0  0  0  0  0  0  0  0
    4.7803    2.1021   -1.3046 F   0  0  0  0  0  0  0  0  0  0  0  0
    5.6667    1.2366    0.4900 F   0  0  0  0  0  0  0  0  0  0  0  0
   -0.1252   -2.6277   -1.2796 F   0  0  0  0  0  0  0  0  0  0  0  0
   -1.6781   -3.1147    1.1372 O   0  0  0  0  0  0  0  0  0  0  0  0
    0.0377   -1.7213    2.3440 O   0  0  0  0  0  0  0  0  0  0  0  0
   -3.7958    2.9791   -0.7769 C   0  0  0  0  0  0  0  0  0  0  0  0
   -2.9399    3.9662   -1.5939 C   0  0  0  0  0  0  0  0  0  0  0  0
   -4.4555    3.6796    0.4262 C   0  0  0  0  0  0  0  0  0  0  0  0
   -3.1064   -1.9719   -1.0889 C   0  0  0  0  0  0  0  0  0  0  0  0
   -3.1227   -1.8729   -2.6273 C   0  0  0  0  0  0  0  0  0  0  0  0
   -4.4865   -2.3705   -0.5321 C   0  0  0  0  0  0  0  0  0  0  0  0
    0.0352    1.0968    1.8758 C   0  0  0  0  0  0  0  0  0  0  0  0
   -0.4732    1.3021    3.3171 C   0  0  0  0  0  0  0  0  0  0  0  0
    0.8641    2.3098    1.4081 C   0  0  0  0  0  0  0  0  0  0  0  0
    2.5906   -2.3147    1.5660 H   0  0  0  0  0  0  0  0  0  0  0  0
    4.5547   -0.8030    1.3377 H   0  0  0  0  0  0  0  0  0  0  0  0
    2.9142    0.7684   -2.3112 H   0  0  0  0  0  0  0  0  0  0  0  0
    0.9366   -0.7110   -2.0628 H   0  0  0  0  0  0  0  0  0  0  0  0
   -4.1470    0.3896   -1.5047 H   0  0  0  0  0  0  0  0  0  0  0  0
   -1.6159    2.8591    0.8695 H   0  0  0  0  0  0  0  0  0  0  0  0
   -4.6005    2.6187   -1.4315 H   0  0  0  0  0  0  0  0  0  0  0  0
   -2.4989    3.4796   -2.4706 H   0  0  0  0  0  0  0  0  0  0  0  0
   -3.5521    4.8063   -1.9418 H   0  0  0  0  0  0  0  0  0  0  0  0
   -2.1215    4.3771   -0.9913 H   0  0  0  0  0  0  0  0  0  0  0  0
   -5.0913    2.9883    0.9896 H   0  0  0  0  0  0  0  0  0  0  0  0
   -3.7041    4.0817    1.1158 H   0  0  0  0  0  0  0  0  0  0  0  0
   -5.0772    4.5163    0.0873 H   0  0  0  0  0  0  0  0  0  0  0  0
   -2.4247   -2.7774   -0.8427 H   0  0  0  0  0  0  0  0  0  0  0  0
   -3.8439   -1.1384   -3.0024 H   0  0  0  0  0  0  0  0  0  0  0  0
   -2.1335   -1.6054   -3.0146 H   0  0  0  0  0  0  0  0  0  0  0  0
   -3.3967   -2.8461   -3.0505 H   0  0  0  0  0  0  0  0  0  0  0  0
   -4.4403   -2.5171    0.5512 H   0  0  0  0  0  0  0  0  0  0  0  0
   -5.2487   -1.6114   -0.7455 H   0  0  0  0  0  0  0  0  0  0  0  0
   -4.8148   -3.3122   -0.9869 H   0  0  0  0  0  0  0  0  0  0  0  0
    0.7155    0.2507    1.8950 H   0  0  0  0  0  0  0  0  0  0  0  0
   -0.9842    0.4083    3.6854 H   0  0  0  0  0  0  0  0  0  0  0  0
    0.3689    1.5107    3.9872 H   0  0  0  0  0  0  0  0  0  0  0  0
   -1.1690    2.1482    3.3751 H   0  0  0  0  0  0  0  0  0  0  0  0
    1.7650    2.3860    2.0271 H   0  0  0  0  0  0  0  0  0  0  0  0
    1.1813    2.2035    0.3653 H   0  0  0  0  0  0  0  0  0  0  0  0
    0.3274    3.2600    1.5068 H   0  0  0  0  0  0  0  0  0  0  0  0
  1  7  1  0  0  0  0
  1  2  2  0  0  0  0
  2 31  1  0  0  0  0
  3  2  1  0  0  0  0
  3 32  1  0  0  0  0
  4  3  2  0  0  0  0
  5  6  2  0  0  0  0
  5  4  1  0  0  0  0
  6  1  1  0  0  0  0
  7  8  1  0  0  0  0
  8 20  2  0  0  0  0
  8 21  2  0  0  0  0
  9 14  2  0  0  0  0
  9  8  1  0  0  0  0
 10  9  1  0  0  0  0
 11 10  2  0  0  0  0
 11 12  1  0  0  0  0
 12 13  2  0  0  0  0
 13 36  1  0  0  0  0
 13 14  1  0  0  0  0
 14 28  1  0  0  0  0
 15  4  1  0  0  0  0
 15 18  1  0  0  0  0
 16 15  1  0  0  0  0
 17 15  1  0  0  0  0
 19  7  1  0  0  0  0
 22 12  1  0  0  0  0
 22 24  1  0  0  0  0
 23 40  1  0  0  0  0
 23 22  1  0  0  0  0
 24 41  1  0  0  0  0
 24 42  1  0  0  0  0
 25 44  1  0  0  0  0
 25 27  1  0  0  0  0
 25 10  1  0  0  0  0
 26 25  1  0  0  0  0
 27 48  1  0  0  0  0
 28 51  1  0  0  0  0
 28 29  1  0  0  0  0
 29 54  1  0  0  0  0
 29 52  1  0  0  0  0
 29 53  1  0  0  0  0
 30 57  1  0  0  0  0
 30 28  1  0  0  0  0
 30 55  1  0  0  0  0
 33  5  1  0  0  0  0
 34  6  1  0  0  0  0
 35 11  1  0  0  0  0
 37 22  1  0  0  0  0
 38 23  1  0  0  0  0
 39 23  1  0  0  0  0
 43 24  1  0  0  0  0
 45 26  1  0  0  0  0
 46 26  1  0  0  0  0
 47 26  1  0  0  0  0
 49 27  1  0  0  0  0
 50 27  1  0  0  0  0
 56 30  1  0  0  0  0
M  END
>  <program>
Gaussian 09, Revision D.01

>  <basis>
6-31G(d) (6D, 7F)

>  <method>
B3LYP

$$$$
g4_13.log
 OpenBabel04281815093D
Gaussian scr1/g09_d1/g09/g09 #P B3LYP/6-31G(d) opt=tight int=finegrid scf=tight
 57 58  0  0  0  0  0  0  0  0999 V2000
   -1.6091   -1.4908   -0.4037 C   0  0  0  0  0  0  0  0  0  0  0  0
   -1.5390   -0.4186   -1.2986 C   0  0  0  0  0  0  0  0  0  0  0  0
   -2.6078    0.4692   -1.3956 C   0  0  0  0  0  0  0  0  0  0  0  0
   -3.7514    0.2691   -0.6189 C   0  0  0  0  0  0  0  0  0  0  0  0
   -3.8252   -0.8188    0.2574 C   0  0  0  0  0  0  0  0  0  0  0  0
   -2.7541   -1.6978    0.3756 C   0  0  0  0  0  0  0  0  0  0  0  0
   -0.4606   -2.3485   -0.3392 N   0  0  0  0  0  0  0  0  0  0  0  0
    0.6366   -1.9880    1.0818 S   0  0  0  0  0  0  0  0  0  0  0  0
    1.4753   -0.5173    0.4361 C   0  0  0  0  0  0  0  0  0  0  0  0
    1.2455    0.7672    1.0056 C   0  0  0  0  0  0  0  0  0  0  0  0
    2.0751    1.8072    0.5730 C   0  0  0  0  0  0  0  0  0  0  0  0
    3.0683    1.6424   -0.3935 C   0  0  0  0  0  0  0  0  0  0  0  0
    3.2067    0.3831   -0.9729 C   0  0  0  0  0  0  0  0  0  0  0  0
    2.4325   -0.7194   -0.5959 C   0  0  0  0  0  0  0  0  0  0  0  0
   -4.8852    1.2574   -0.6836 C   0  0  0  0  0  0  0  0  0  0  0  0
   -6.0780    0.6717   -0.4424 F   0  0  0  0  0  0  0  0  0  0  0  0
   -4.7365    2.2405    0.2354 F   0  0  0  0  0  0  0  0  0  0  0  0
   -4.9613    1.8583   -1.8914 F   0  0  0  0  0  0  0  0  0  0  0  0
   -0.9340   -3.6523    0.0071 F   0  0  0  0  0  0  0  0  0  0  0  0
   -0.1853   -1.7002    2.2601 O   0  0  0  0  0  0  0  0  0  0  0  0
    1.5662   -3.1126    1.1377 O   0  0  0  0  0  0  0  0  0  0  0  0
    3.9630    2.7974   -0.8193 C   0  0  0  0  0  0  0  0  0  0  0  0
    4.8175    3.3162    0.3527 C   0  0  0  0  0  0  0  0  0  0  0  0
    3.1554    3.9381   -1.4675 C   0  0  0  0  0  0  0  0  0  0  0  0
    0.1825    1.1210    2.0547 C   0  0  0  0  0  0  0  0  0  0  0  0
   -0.5312    2.4537    1.7537 C   0  0  0  0  0  0  0  0  0  0  0  0
    0.7987    1.1350    3.4681 C   0  0  0  0  0  0  0  0  0  0  0  0
    2.6978   -2.0328   -1.3445 C   0  0  0  0  0  0  0  0  0  0  0  0
    4.0575   -2.6304   -0.9340 C   0  0  0  0  0  0  0  0  0  0  0  0
    2.6057   -1.8451   -2.8720 C   0  0  0  0  0  0  0  0  0  0  0  0
   -0.6561   -0.2962   -1.9161 H   0  0  0  0  0  0  0  0  0  0  0  0
   -2.5635    1.2990   -2.0926 H   0  0  0  0  0  0  0  0  0  0  0  0
   -4.7208   -0.9751    0.8493 H   0  0  0  0  0  0  0  0  0  0  0  0
   -2.7990   -2.5411    1.0526 H   0  0  0  0  0  0  0  0  0  0  0  0
    1.9321    2.7882    1.0129 H   0  0  0  0  0  0  0  0  0  0  0  0
    3.9552    0.2478   -1.7480 H   0  0  0  0  0  0  0  0  0  0  0  0
    4.6511    2.4069   -1.5811 H   0  0  0  0  0  0  0  0  0  0  0  0
    5.4167    2.5125    0.7938 H   0  0  0  0  0  0  0  0  0  0  0  0
    5.5002    4.1019    0.0092 H   0  0  0  0  0  0  0  0  0  0  0  0
    4.1924    3.7422    1.1461 H   0  0  0  0  0  0  0  0  0  0  0  0
    2.5721    3.5776   -2.3218 H   0  0  0  0  0  0  0  0  0  0  0  0
    2.4585    4.3911   -0.7527 H   0  0  0  0  0  0  0  0  0  0  0  0
    3.8271    4.7280   -1.8229 H   0  0  0  0  0  0  0  0  0  0  0  0
   -0.5853    0.3520    2.0465 H   0  0  0  0  0  0  0  0  0  0  0  0
    0.1126    3.3286    1.8978 H   0  0  0  0  0  0  0  0  0  0  0  0
   -0.9208    2.4805    0.7304 H   0  0  0  0  0  0  0  0  0  0  0  0
   -1.3801    2.5657    2.4374 H   0  0  0  0  0  0  0  0  0  0  0  0
    1.2219    0.1597    3.7247 H   0  0  0  0  0  0  0  0  0  0  0  0
    1.5927    1.8880    3.5464 H   0  0  0  0  0  0  0  0  0  0  0  0
    0.0303    1.3751    4.2120 H   0  0  0  0  0  0  0  0  0  0  0  0
    1.9372   -2.7627   -1.0808 H   0  0  0  0  0  0  0  0  0  0  0  0
    4.0831   -2.8328    0.1402 H   0  0  0  0  0  0  0  0  0  0  0  0
    4.2259   -3.5764   -1.4616 H   0  0  0  0  0  0  0  0  0  0  0  0
    4.8863   -1.9557   -1.1809 H   0  0  0  0  0  0  0  0  0  0  0  0
    1.6379   -1.4230   -3.1653 H   0  0  0  0  0  0  0  0  0  0  0  0
    3.3926   -1.1941   -3.2686 H   0  0  0  0  0  0  0  0  0  0  0  0
    2.7081   -2.8187   -3.3644 H   0  0  0  0  0  0  0  0  0  0  0  0
  1  7  1  0  0  0  0
  1  6  2  0  0  0  0
  2  1  1  0  0  0  0
  3  2  2  0  0  0  0
  3  4  1  0  0  0  0
  4  5  2  0  0  0  0
  5  6  1  0  0  0  0
  5 33  1  0  0  0  0
  6 34  1  0  0  0  0
  7 19  1  0  0  0  0
  7  8  1  0  0  0  0
  8 21  2  0  0  0  0
  8 20  2  0  0  0  0
  9 10  2  0  0  0  0
  9  8  1  0  0  0  0
 10 25  1  0  0  0  0
 11 10  1  0  0  0  0
 11 35  1  0  0  0  0
 12 11  2  0  0  0  0
 13 14  2  0  0  0  0
 13 12  1  0  0  0  0
 14  9  1  0  0  0  0
 15  4  1  0  0  0  0
 15 16  1  0  0  0  0
 15 17  1  0  0  0  0
 18 15  1  0  0  0  0
 22 12  1  0  0  0  0
 22 23  1  0  0  0  0
 23 38  1  0  0  0  0
 23 40  1  0  0  0  0
 24 22  1  0  0  0  0
 24 42  1  0  0  0  0
 25 27  1  0  0  0  0
 26 45  1  0  0  0  0
 26 25  1  0  0  0  0
 26 47  1  0  0  0  0
 27 49  1  0  0  0  0
 27 48  1  0  0  0  0
 27 50  1  0  0  0  0
 28 51  1  0  0  0  0
 28 29  1  0  0  0  0
 28 14  1  0  0  0  0
 29 52  1  0  0  0  0
 30 28  1  0  0  0  0
 31  2  1  0  0  0  0
 32  3  1  0  0  0  0
 36 13  1  0  0  0  0
 37 22  1  0  0  0  0
 39 23  1  0  0  0  0
 41 24  1  0  0  0  0
 43 24  1  0  0  0  0
 44 25  1  0  0  0  0
 46 26  1  0  0  0  0
 53 29  1  0  0  0  0
 54 29  1  0  0  0  0
 55 30  1  0  0  0  0
 56 30  1  0  0  0  0
 57 30  1  0  0  0  0
M  END
>  <program>
Gaussian 09, Revision D.01

>  <basis>
6-31G(d) (6D, 7F)

>  <method>
B3LYP

$$$$
g4_14.log
 OpenBabel04281815093D
Gaussian scr1/g09_d1/g09/g09 #P B3LYP/6-31G(d) opt=tight int=finegrid scf=tight
 57 58  0  0  0  0  0  0  0  0999 V2000
   -1.6526   -1.4164   -0.3730 C   0  0  0  0  0  0  0  0  0  0  0  0
   -1.5620   -0.2907   -1.1983 C   0  0  0  0  0  0  0  0  0  0  0  0
   -2.6324    0.5970   -1.2719 C   0  0  0  0  0  0  0  0  0  0  0  0
   -3.7973    0.3467   -0.5426 C   0  0  0  0  0  0  0  0  0  0  0  0
   -3.8882   -0.7901    0.2672 C   0  0  0  0  0  0  0  0  0  0  0  0
   -2.8157   -1.6697    0.3645 C   0  0  0  0  0  0  0  0  0  0  0  0
   -0.5038   -2.2744   -0.3286 N   0  0  0  0  0  0  0  0  0  0  0  0
    0.5935   -1.9443    1.1036 S   0  0  0  0  0  0  0  0  0  0  0  0
    1.4934   -0.5168    0.4441 C   0  0  0  0  0  0  0  0  0  0  0  0
    1.3346    0.7799    1.0108 C   0  0  0  0  0  0  0  0  0  0  0  0
    2.1928    1.7815    0.5449 C   0  0  0  0  0  0  0  0  0  0  0  0
    3.1507    1.5686   -0.4476 C   0  0  0  0  0  0  0  0  0  0  0  0
    3.2259    0.2986   -1.0146 C   0  0  0  0  0  0  0  0  0  0  0  0
    2.4189   -0.7686   -0.6055 C   0  0  0  0  0  0  0  0  0  0  0  0
   -4.9801    1.2677   -0.6795 C   0  0  0  0  0  0  0  0  0  0  0  0
   -4.5983    2.5367   -0.9465 F   0  0  0  0  0  0  0  0  0  0  0  0
   -5.7982    0.8835   -1.6866 F   0  0  0  0  0  0  0  0  0  0  0  0
   -5.7274    1.2949    0.4454 F   0  0  0  0  0  0  0  0  0  0  0  0
   -0.9738   -3.5873   -0.0200 F   0  0  0  0  0  0  0  0  0  0  0  0
   -0.2310   -1.6112    2.2678 O   0  0  0  0  0  0  0  0  0  0  0  0
    1.4788   -3.1031    1.1815 O   0  0  0  0  0  0  0  0  0  0  0  0
    4.0743    2.6849   -0.9132 C   0  0  0  0  0  0  0  0  0  0  0  0
    4.9686    3.1992    0.2308 C   0  0  0  0  0  0  0  0  0  0  0  0
    3.2895    3.8382   -1.5675 C   0  0  0  0  0  0  0  0  0  0  0  0
    0.3243    1.1789    2.0949 C   0  0  0  0  0  0  0  0  0  0  0  0
   -0.3032    2.5651    1.8507 C   0  0  0  0  0  0  0  0  0  0  0  0
    0.9747    1.1120    3.4916 C   0  0  0  0  0  0  0  0  0  0  0  0
    2.6238   -2.1020   -1.3376 C   0  0  0  0  0  0  0  0  0  0  0  0
    3.9710   -2.7371   -0.9415 C   0  0  0  0  0  0  0  0  0  0  0  0
    2.5067   -1.9370   -2.8658 C   0  0  0  0  0  0  0  0  0  0  0  0
   -0.6611   -0.1244   -1.7785 H   0  0  0  0  0  0  0  0  0  0  0  0
   -2.5672    1.4746   -1.9062 H   0  0  0  0  0  0  0  0  0  0  0  0
   -4.7932   -0.9763    0.8357 H   0  0  0  0  0  0  0  0  0  0  0  0
   -2.8721   -2.5468    0.9960 H   0  0  0  0  0  0  0  0  0  0  0  0
    2.1028    2.7711    0.9787 H   0  0  0  0  0  0  0  0  0  0  0  0
    3.9496    0.1243   -1.8052 H   0  0  0  0  0  0  0  0  0  0  0  0
    4.7337    2.2577   -1.6806 H   0  0  0  0  0  0  0  0  0  0  0  0
    5.5506    2.3856    0.6769 H   0  0  0  0  0  0  0  0  0  0  0  0
    5.6690    3.9554   -0.1421 H   0  0  0  0  0  0  0  0  0  0  0  0
    4.3736    3.6613    1.0270 H   0  0  0  0  0  0  0  0  0  0  0  0
    2.6807    3.4808   -2.4052 H   0  0  0  0  0  0  0  0  0  0  0  0
    2.6189    4.3230   -0.8484 H   0  0  0  0  0  0  0  0  0  0  0  0
    3.9775    4.6018   -1.9480 H   0  0  0  0  0  0  0  0  0  0  0  0
   -0.4949    0.4643    2.0863 H   0  0  0  0  0  0  0  0  0  0  0  0
    0.3998    3.3903    2.0110 H   0  0  0  0  0  0  0  0  0  0  0  0
   -0.7074    2.6525    0.8363 H   0  0  0  0  0  0  0  0  0  0  0  0
   -1.1300    2.7103    2.5550 H   0  0  0  0  0  0  0  0  0  0  0  0
    1.3378    0.1044    3.7123 H   0  0  0  0  0  0  0  0  0  0  0  0
    1.8190    1.8084    3.5675 H   0  0  0  0  0  0  0  0  0  0  0  0
    0.2427    1.3816    4.2616 H   0  0  0  0  0  0  0  0  0  0  0  0
    1.8465   -2.8030   -1.0467 H   0  0  0  0  0  0  0  0  0  0  0  0
    4.0103   -2.9201    0.1359 H   0  0  0  0  0  0  0  0  0  0  0  0
    4.0971   -3.6980   -1.4537 H   0  0  0  0  0  0  0  0  0  0  0  0
    4.8173   -2.0959   -1.2163 H   0  0  0  0  0  0  0  0  0  0  0  0
    1.5454   -1.4921   -3.1461 H   0  0  0  0  0  0  0  0  0  0  0  0
    3.3041   -1.3158   -3.2889 H   0  0  0  0  0  0  0  0  0  0  0  0
    2.5711   -2.9211   -3.3435 H   0  0  0  0  0  0  0  0  0  0  0  0
  1  7  1  0  0  0  0
  1  6  2  0  0  0  0
  2  1  1  0  0  0  0
  3  2  2  0  0  0  0
  3  4  1  0  0  0  0
  4  5  2  0  0  0  0
  5  6  1  0  0  0  0
  5 33  1  0  0  0  0
  6 34  1  0  0  0  0
  7 19  1  0  0  0  0
  7  8  1  0  0  0  0
  8 21  2  0  0  0  0
  8 20  2  0  0  0  0
  9 10  2  0  0  0  0
  9  8  1  0  0  0  0
 10 25  1  0  0  0  0
 11 35  1  0  0  0  0
 11 10  1  0  0  0  0
 12 11  2  0  0  0  0
 13 14  2  0  0  0  0
 13 12  1  0  0  0  0
 14  9  1  0  0  0  0
 15  4  1  0  0  0  0
 15 18  1  0  0  0  0
 16 15  1  0  0  0  0
 17 15  1  0  0  0  0
 22 12  1  0  0  0  0
 22 23  1  0  0  0  0
 23 38  1  0  0  0  0
 23 40  1  0  0  0  0
 24 22  1  0  0  0  0
 24 42  1  0  0  0  0
 25 27  1  0  0  0  0
 26 45  1  0  0  0  0
 26 25  1  0  0  0  0
 26 47  1  0  0  0  0
 27 49  1  0  0  0  0
 27 48  1  0  0  0  0
 27 50  1  0  0  0  0
 28 51  1  0  0  0  0
 28 29  1  0  0  0  0
 28 14  1  0  0  0  0
 29 52  1  0  0  0  0
 30 28  1  0  0  0  0
 31  2  1  0  0  0  0
 32  3  1  0  0  0  0
 36 13  1  0  0  0  0
 37 22  1  0  0  0  0
 39 23  1  0  0  0  0
 41 24  1  0  0  0  0
 43 24  1  0  0  0  0
 44 25  1  0  0  0  0
 46 26  1  0  0  0  0
 53 29  1  0  0  0  0
 54 29  1  0  0  0  0
 55 30  1  0  0  0  0
 56 30  1  0  0  0  0
 57 30  1  0  0  0  0
M  END
>  <program>
Gaussian 09, Revision D.01

>  <basis>
6-31G(d) (6D, 7F)

>  <method>
B3LYP

$$$$
r_g4_6.log
 OpenBabel04281815093D
Gaussian scr1/g09_d1/g09/g09 #P UB3LYP/6-31G(d) opt=tight int=finegrid scf=tight
 56 57  0  0  0  0  0  0  0  0999 V2000
   -2.2037   -0.0748    0.2309 C   0  0  0  0  0  0  0  0  0  0  0  0
   -2.9678    0.4240   -0.8759 C   0  0  0  0  0  0  0  0  0  0  0  0
   -4.3479    0.4358   -0.8159 C   0  0  0  0  0  0  0  0  0  0  0  0
   -5.0203   -0.0378    0.3238 C   0  0  0  0  0  0  0  0  0  0  0  0
   -4.2959   -0.5353    1.4202 C   0  0  0  0  0  0  0  0  0  0  0  0
   -2.9166   -0.5556    1.3771 C   0  0  0  0  0  0  0  0  0  0  0  0
   -0.8591   -0.1560    0.3262 N   0  0  0  0  0  0  0  0  0  0  0  0
    0.1017    0.4115   -0.9669 S   0  0  0  0  0  0  0  0  0  0  0  0
    1.7623    0.0978   -0.3030 C   0  0  0  0  0  0  0  0  0  0  0  0
    2.1827   -1.2550   -0.2366 C   0  0  0  0  0  0  0  0  0  0  0  0
    3.5183   -1.5025    0.0967 C   0  0  0  0  0  0  0  0  0  0  0  0
    4.4277   -0.4856    0.3779 C   0  0  0  0  0  0  0  0  0  0  0  0
    3.9544    0.8263    0.3677 C   0  0  0  0  0  0  0  0  0  0  0  0
    2.6324    1.1634    0.0525 C   0  0  0  0  0  0  0  0  0  0  0  0
   -6.5231    0.0432    0.3982 C   0  0  0  0  0  0  0  0  0  0  0  0
   -7.0900   -0.0216   -0.8242 F   0  0  0  0  0  0  0  0  0  0  0  0
   -7.0388   -0.9570    1.1444 F   0  0  0  0  0  0  0  0  0  0  0  0
   -6.9220    1.2055    0.9624 F   0  0  0  0  0  0  0  0  0  0  0  0
   -0.1048   -0.4474   -2.1450 O   0  0  0  0  0  0  0  0  0  0  0  0
   -0.1591    1.8498   -1.1359 O   0  0  0  0  0  0  0  0  0  0  0  0
    5.8794   -0.8067    0.7040 C   0  0  0  0  0  0  0  0  0  0  0  0
    6.2491   -0.3907    2.1407 C   0  0  0  0  0  0  0  0  0  0  0  0
    6.8452   -0.1818   -0.3205 C   0  0  0  0  0  0  0  0  0  0  0  0
    1.2949   -2.4832   -0.4727 C   0  0  0  0  0  0  0  0  0  0  0  0
    1.2970   -3.4162    0.7545 C   0  0  0  0  0  0  0  0  0  0  0  0
    1.7045   -3.2304   -1.7556 C   0  0  0  0  0  0  0  0  0  0  0  0
    2.2632    2.6516    0.1189 C   0  0  0  0  0  0  0  0  0  0  0  0
    2.6805    3.3777   -1.1753 C   0  0  0  0  0  0  0  0  0  0  0  0
    2.8543    3.3574    1.3556 C   0  0  0  0  0  0  0  0  0  0  0  0
   -2.4616    0.7874   -1.7610 H   0  0  0  0  0  0  0  0  0  0  0  0
   -4.9213    0.8075   -1.6582 H   0  0  0  0  0  0  0  0  0  0  0  0
   -4.8238   -0.9072    2.2917 H   0  0  0  0  0  0  0  0  0  0  0  0
   -2.3299   -0.9356    2.2066 H   0  0  0  0  0  0  0  0  0  0  0  0
    3.8610   -2.5329    0.1341 H   0  0  0  0  0  0  0  0  0  0  0  0
    4.6390    1.6295    0.6187 H   0  0  0  0  0  0  0  0  0  0  0  0
    5.9901   -1.8976    0.6387 H   0  0  0  0  0  0  0  0  0  0  0  0
    5.5846   -0.8605    2.8740 H   0  0  0  0  0  0  0  0  0  0  0  0
    7.2786   -0.6878    2.3728 H   0  0  0  0  0  0  0  0  0  0  0  0
    6.1784    0.6954    2.2726 H   0  0  0  0  0  0  0  0  0  0  0  0
    6.6055   -0.5033   -1.3398 H   0  0  0  0  0  0  0  0  0  0  0  0
    6.7990    0.9133   -0.2956 H   0  0  0  0  0  0  0  0  0  0  0  0
    7.8785   -0.4764   -0.1029 H   0  0  0  0  0  0  0  0  0  0  0  0
    0.2639   -2.1659   -0.6124 H   0  0  0  0  0  0  0  0  0  0  0  0
    2.2822   -3.8557    0.9458 H   0  0  0  0  0  0  0  0  0  0  0  0
    0.9851   -2.8795    1.6570 H   0  0  0  0  0  0  0  0  0  0  0  0
    0.5956   -4.2428    0.5904 H   0  0  0  0  0  0  0  0  0  0  0  0
    1.6195   -2.5744   -2.6265 H   0  0  0  0  0  0  0  0  0  0  0  0
    2.7358   -3.5988   -1.6981 H   0  0  0  0  0  0  0  0  0  0  0  0
    1.0488   -4.0949   -1.9135 H   0  0  0  0  0  0  0  0  0  0  0  0
    1.1827    2.7374    0.2010 H   0  0  0  0  0  0  0  0  0  0  0  0
    2.1860    2.9424   -2.0481 H   0  0  0  0  0  0  0  0  0  0  0  0
    2.4009    4.4366   -1.1227 H   0  0  0  0  0  0  0  0  0  0  0  0
    3.7656    3.3214   -1.3280 H   0  0  0  0  0  0  0  0  0  0  0  0
    2.6267    2.8136    2.2791 H   0  0  0  0  0  0  0  0  0  0  0  0
    3.9410    3.4869    1.2976 H   0  0  0  0  0  0  0  0  0  0  0  0
    2.4181    4.3596    1.4383 H   0  0  0  0  0  0  0  0  0  0  0  0
  1  7  1  0  0  0  0
  1  6  2  0  0  0  0
  2  3  2  0  0  0  0
  2  1  1  0  0  0  0
  3  4  1  0  0  0  0
  4 15  1  0  0  0  0
  4  5  2  0  0  0  0
  5 32  1  0  0  0  0
  6  5  1  0  0  0  0
  6 33  1  0  0  0  0
  8  9  1  0  0  0  0
  8  7  1  0  0  0  0
  9 10  2  0  0  0  0
  9 14  1  0  0  0  0
 10 11  1  0  0  0  0
 11 34  1  0  0  0  0
 11 12  2  0  0  0  0
 12 21  1  0  0  0  0
 13 12  1  0  0  0  0
 13 35  1  0  0  0  0
 14 27  1  0  0  0  0
 14 13  2  0  0  0  0
 15 18  1  0  0  0  0
 15 17  1  0  0  0  0
 16 15  1  0  0  0  0
 19  8  2  0  0  0  0
 20  8  2  0  0  0  0
 21 22  1  0  0  0  0
 22 39  1  0  0  0  0
 22 38  1  0  0  0  0
 22 37  1  0  0  0  0
 23 41  1  0  0  0  0
 23 42  1  0  0  0  0
 23 21  1  0  0  0  0
 24 10  1  0  0  0  0
 24 25  1  0  0  0  0
 25 44  1  0  0  0  0
 25 45  1  0  0  0  0
 26 48  1  0  0  0  0
 26 24  1  0  0  0  0
 27 50  1  0  0  0  0
 27 29  1  0  0  0  0
 28 52  1  0  0  0  0
 28 27  1  0  0  0  0
 29 56  1  0  0  0  0
 29 54  1  0  0  0  0
 30  2  1  0  0  0  0
 31  3  1  0  0  0  0
 36 21  1  0  0  0  0
 40 23  1  0  0  0  0
 43 24  1  0  0  0  0
 46 25  1  0  0  0  0
 47 26  1  0  0  0  0
 49 26  1  0  0  0  0
 51 28  1  0  0  0  0
 53 28  1  0  0  0  0
 55 29  1  0  0  0  0
M  RAD  1   7   2
M  END
>  <program>
Gaussian 09, Revision D.01

>  <basis>
6-31G(d) (6D, 7F)

>  <method>
UB3LYP

$$$$
r_g4_7.log
 OpenBabel04281815093D
Gaussian scr1/g09_d1/g09/g09 #P UB3LYP/6-31G(d) opt=tight int=finegrid scf=tight
 56 57  0  0  0  0  0  0  0  0999 V2000
    2.1878   -0.0790    0.2308 C   0  0  0  0  0  0  0  0  0  0  0  0
    2.9661    0.4012   -0.8745 C   0  0  0  0  0  0  0  0  0  0  0  0
    4.3455    0.3483   -0.8252 C   0  0  0  0  0  0  0  0  0  0  0  0
    5.0036   -0.1729    0.3022 C   0  0  0  0  0  0  0  0  0  0  0  0
    4.2650   -0.6525    1.3969 C   0  0  0  0  0  0  0  0  0  0  0  0
    2.8858   -0.6088    1.3643 C   0  0  0  0  0  0  0  0  0  0  0  0
    0.8416   -0.1005    0.3348 N   0  0  0  0  0  0  0  0  0  0  0  0
   -0.1015    0.5251   -0.9440 S   0  0  0  0  0  0  0  0  0  0  0  0
   -1.7708    0.2786   -0.2731 C   0  0  0  0  0  0  0  0  0  0  0  0
   -2.2653   -1.0528   -0.2432 C   0  0  0  0  0  0  0  0  0  0  0  0
   -3.6105   -1.2379    0.0841 C   0  0  0  0  0  0  0  0  0  0  0  0
   -4.4640   -0.1779    0.3938 C   0  0  0  0  0  0  0  0  0  0  0  0
   -3.9184    1.1025    0.4233 C   0  0  0  0  0  0  0  0  0  0  0  0
   -2.5774    1.3770    0.1193 C   0  0  0  0  0  0  0  0  0  0  0  0
    6.5091   -0.1630    0.3633 C   0  0  0  0  0  0  0  0  0  0  0  0
    6.9837   -1.1809    1.1128 F   0  0  0  0  0  0  0  0  0  0  0  0
    7.0606   -0.2642   -0.8638 F   0  0  0  0  0  0  0  0  0  0  0  0
    6.9684    0.9835    0.9137 F   0  0  0  0  0  0  0  0  0  0  0  0
    0.2194    1.9528   -1.0995 O   0  0  0  0  0  0  0  0  0  0  0  0
    0.0598   -0.3277   -2.1334 O   0  0  0  0  0  0  0  0  0  0  0  0
   -5.9343   -0.4058    0.7146 C   0  0  0  0  0  0  0  0  0  0  0  0
   -6.1163   -1.2476    1.9920 C   0  0  0  0  0  0  0  0  0  0  0  0
   -6.6875   -1.0313   -0.4746 C   0  0  0  0  0  0  0  0  0  0  0  0
   -1.4411   -2.3184   -0.5118 C   0  0  0  0  0  0  0  0  0  0  0  0
   -1.8762   -3.0010   -1.8220 C   0  0  0  0  0  0  0  0  0  0  0  0
   -1.5040   -3.2894    0.6838 C   0  0  0  0  0  0  0  0  0  0  0  0
   -2.1260    2.8380    0.2468 C   0  0  0  0  0  0  0  0  0  0  0  0
   -2.6475    3.5065    1.5347 C   0  0  0  0  0  0  0  0  0  0  0  0
   -2.5355    3.6501   -0.9975 C   0  0  0  0  0  0  0  0  0  0  0  0
    2.4707    0.8012   -1.7499 H   0  0  0  0  0  0  0  0  0  0  0  0
    4.9295    0.7056   -1.6666 H   0  0  0  0  0  0  0  0  0  0  0  0
    4.7816   -1.0612    2.2586 H   0  0  0  0  0  0  0  0  0  0  0  0
    2.2881   -0.9740    2.1925 H   0  0  0  0  0  0  0  0  0  0  0  0
   -4.0015   -2.2510    0.0926 H   0  0  0  0  0  0  0  0  0  0  0  0
   -4.5633    1.9310    0.6994 H   0  0  0  0  0  0  0  0  0  0  0  0
   -6.3785    0.5806    0.9043 H   0  0  0  0  0  0  0  0  0  0  0  0
   -5.6109   -0.7860    2.8473 H   0  0  0  0  0  0  0  0  0  0  0  0
   -7.1800   -1.3482    2.2373 H   0  0  0  0  0  0  0  0  0  0  0  0
   -5.7070   -2.2569    1.8663 H   0  0  0  0  0  0  0  0  0  0  0  0
   -6.5855   -0.4178   -1.3762 H   0  0  0  0  0  0  0  0  0  0  0  0
   -6.3062   -2.0328   -0.7067 H   0  0  0  0  0  0  0  0  0  0  0  0
   -7.7551   -1.1272   -0.2449 H   0  0  0  0  0  0  0  0  0  0  0  0
   -0.3936   -2.0508   -0.6315 H   0  0  0  0  0  0  0  0  0  0  0  0
   -1.7470   -2.3224   -2.6698 H   0  0  0  0  0  0  0  0  0  0  0  0
   -1.2669   -3.8943   -2.0031 H   0  0  0  0  0  0  0  0  0  0  0  0
   -2.9266   -3.3142   -1.7852 H   0  0  0  0  0  0  0  0  0  0  0  0
   -1.1804   -2.7980    1.6078 H   0  0  0  0  0  0  0  0  0  0  0  0
   -2.5109   -3.6889    0.8482 H   0  0  0  0  0  0  0  0  0  0  0  0
   -0.8395   -4.1423    0.5014 H   0  0  0  0  0  0  0  0  0  0  0  0
   -1.0408    2.8623    0.3031 H   0  0  0  0  0  0  0  0  0  0  0  0
   -2.4181    2.9060    2.4220 H   0  0  0  0  0  0  0  0  0  0  0  0
   -2.1631    4.4825    1.6536 H   0  0  0  0  0  0  0  0  0  0  0  0
   -3.7284    3.6860    1.5180 H   0  0  0  0  0  0  0  0  0  0  0  0
   -2.0850    3.2346   -1.9033 H   0  0  0  0  0  0  0  0  0  0  0  0
   -3.6252    3.6585   -1.1248 H   0  0  0  0  0  0  0  0  0  0  0  0
   -2.1990    4.6891   -0.8993 H   0  0  0  0  0  0  0  0  0  0  0  0
  1  7  1  0  0  0  0
  1  6  2  0  0  0  0
  2  3  2  0  0  0  0
  2  1  1  0  0  0  0
  3  4  1  0  0  0  0
  4 15  1  0  0  0  0
  4  5  2  0  0  0  0
  5 32  1  0  0  0  0
  6  5  1  0  0  0  0
  6 33  1  0  0  0  0
  8  9  1  0  0  0  0
  8  7  1  0  0  0  0
  9 10  2  0  0  0  0
  9 14  1  0  0  0  0
 10 11  1  0  0  0  0
 11 34  1  0  0  0  0
 11 12  2  0  0  0  0
 12 13  1  0  0  0  0
 12 21  1  0  0  0  0
 13 35  1  0  0  0  0
 14 27  1  0  0  0  0
 14 13  2  0  0  0  0
 15 18  1  0  0  0  0
 15 16  1  0  0  0  0
 17 15  1  0  0  0  0
 19  8  2  0  0  0  0
 20  8  2  0  0  0  0
 21 36  1  0  0  0  0
 21 22  1  0  0  0  0
 22 38  1  0  0  0  0
 22 37  1  0  0  0  0
 23 42  1  0  0  0  0
 23 21  1  0  0  0  0
 24 10  1  0  0  0  0
 24 26  1  0  0  0  0
 25 46  1  0  0  0  0
 25 24  1  0  0  0  0
 26 48  1  0  0  0  0
 26 47  1  0  0  0  0
 27 50  1  0  0  0  0
 27 28  1  0  0  0  0
 28 52  1  0  0  0  0
 28 51  1  0  0  0  0
 29 56  1  0  0  0  0
 29 27  1  0  0  0  0
 30  2  1  0  0  0  0
 31  3  1  0  0  0  0
 39 22  1  0  0  0  0
 40 23  1  0  0  0  0
 41 23  1  0  0  0  0
 43 24  1  0  0  0  0
 44 25  1  0  0  0  0
 45 25  1  0  0  0  0
 49 26  1  0  0  0  0
 53 28  1  0  0  0  0
 54 29  1  0  0  0  0
 55 29  1  0  0  0  0
M  RAD  1   7   2
M  END
>  <program>
Gaussian 09, Revision D.01

>  <basis>
6-31G(d) (6D, 7F)

>  <method>
UB3LYP

$$$$
r_g4_2.log
 OpenBabel04281815093D
Gaussian scr1/g09_d1/g09/g09 #P UB3LYP/6-31G(d) opt=tight int=finegrid scf=tight
 56 57  0  0  0  0  0  0  0  0999 V2000
    2.1869   -0.0275    0.2553 C   0  0  0  0  0  0  0  0  0  0  0  0
    2.8846   -0.5533    1.3905 C   0  0  0  0  0  0  0  0  0  0  0  0
    4.2643   -0.5870    1.4284 C   0  0  0  0  0  0  0  0  0  0  0  0
    5.0030   -0.0990    0.3382 C   0  0  0  0  0  0  0  0  0  0  0  0
    4.3449    0.4237   -0.7892 C   0  0  0  0  0  0  0  0  0  0  0  0
    2.9657    0.4659   -0.8440 C   0  0  0  0  0  0  0  0  0  0  0  0
    0.8405   -0.0604    0.3540 N   0  0  0  0  0  0  0  0  0  0  0  0
   -0.1029    0.5625   -0.9258 S   0  0  0  0  0  0  0  0  0  0  0  0
   -1.7728    0.2871   -0.2681 C   0  0  0  0  0  0  0  0  0  0  0  0
   -2.5991    1.3708    0.1242 C   0  0  0  0  0  0  0  0  0  0  0  0
   -3.9376    1.0736    0.4178 C   0  0  0  0  0  0  0  0  0  0  0  0
   -4.4628   -0.2151    0.3788 C   0  0  0  0  0  0  0  0  0  0  0  0
   -3.5907   -1.2600    0.0694 C   0  0  0  0  0  0  0  0  0  0  0  0
   -2.2467   -1.0520   -0.2486 C   0  0  0  0  0  0  0  0  0  0  0  0
    6.5069   -0.1910    0.3462 C   0  0  0  0  0  0  0  0  0  0  0  0
    7.0727    0.8336   -0.3258 F   0  0  0  0  0  0  0  0  0  0  0  0
    7.0019   -0.1823    1.6018 F   0  0  0  0  0  0  0  0  0  0  0  0
    6.9294   -1.3331   -0.2415 F   0  0  0  0  0  0  0  0  0  0  0  0
    0.2000    1.9957   -1.0660 O   0  0  0  0  0  0  0  0  0  0  0  0
    0.0771   -0.2771   -2.1219 O   0  0  0  0  0  0  0  0  0  0  0  0
   -5.9311   -0.4679    0.6902 C   0  0  0  0  0  0  0  0  0  0  0  0
   -6.1062   -1.3124    1.9668 C   0  0  0  0  0  0  0  0  0  0  0  0
   -6.6661   -1.1067   -0.5033 C   0  0  0  0  0  0  0  0  0  0  0  0
   -2.1720    2.8381    0.2614 C   0  0  0  0  0  0  0  0  0  0  0  0
   -2.7139    3.4925    1.5481 C   0  0  0  0  0  0  0  0  0  0  0  0
   -2.5849    3.6491   -0.9825 C   0  0  0  0  0  0  0  0  0  0  0  0
   -1.4012   -2.3031   -0.5190 C   0  0  0  0  0  0  0  0  0  0  0  0
   -1.8189   -2.9867   -1.8343 C   0  0  0  0  0  0  0  0  0  0  0  0
   -1.4543   -3.2804    0.6720 C   0  0  0  0  0  0  0  0  0  0  0  0
    2.2867   -0.9202    2.2178 H   0  0  0  0  0  0  0  0  0  0  0  0
    4.7807   -0.9819    2.2965 H   0  0  0  0  0  0  0  0  0  0  0  0
    4.9297    0.8034   -1.6205 H   0  0  0  0  0  0  0  0  0  0  0  0
    2.4706    0.8715   -1.7170 H   0  0  0  0  0  0  0  0  0  0  0  0
   -4.5975    1.8904    0.6933 H   0  0  0  0  0  0  0  0  0  0  0  0
   -3.9656   -2.2792    0.0704 H   0  0  0  0  0  0  0  0  0  0  0  0
   -6.3931    0.5109    0.8770 H   0  0  0  0  0  0  0  0  0  0  0  0
   -5.6135   -0.8422    2.8248 H   0  0  0  0  0  0  0  0  0  0  0  0
   -7.1695   -1.4309    2.2061 H   0  0  0  0  0  0  0  0  0  0  0  0
   -5.6791   -2.3146    1.8436 H   0  0  0  0  0  0  0  0  0  0  0  0
   -6.5692   -0.4919   -1.4046 H   0  0  0  0  0  0  0  0  0  0  0  0
   -6.2662   -2.1015   -0.7325 H   0  0  0  0  0  0  0  0  0  0  0  0
   -7.7333   -1.2209   -0.2800 H   0  0  0  0  0  0  0  0  0  0  0  0
   -1.0877    2.8795    0.3261 H   0  0  0  0  0  0  0  0  0  0  0  0
   -3.7974    3.6547    1.5239 H   0  0  0  0  0  0  0  0  0  0  0  0
   -2.4817    2.8917    2.4346 H   0  0  0  0  0  0  0  0  0  0  0  0
   -2.2461    4.4756    1.6750 H   0  0  0  0  0  0  0  0  0  0  0  0
   -2.1207    3.2451   -1.8866 H   0  0  0  0  0  0  0  0  0  0  0  0
   -3.6736    3.6404   -1.1184 H   0  0  0  0  0  0  0  0  0  0  0  0
   -2.2661    4.6929   -0.8771 H   0  0  0  0  0  0  0  0  0  0  0  0
   -0.3574   -2.0186   -0.6324 H   0  0  0  0  0  0  0  0  0  0  0  0
   -1.6966   -2.3025   -2.6786 H   0  0  0  0  0  0  0  0  0  0  0  0
   -1.1942   -3.8692   -2.0162 H   0  0  0  0  0  0  0  0  0  0  0  0
   -2.8641   -3.3172   -1.8042 H   0  0  0  0  0  0  0  0  0  0  0  0
   -1.1422   -2.7882    1.5995 H   0  0  0  0  0  0  0  0  0  0  0  0
   -2.4559   -3.6957    0.8302 H   0  0  0  0  0  0  0  0  0  0  0  0
   -0.7763   -4.1223    0.4888 H   0  0  0  0  0  0  0  0  0  0  0  0
  1  7  1  0  0  0  0
  1  2  2  0  0  0  0
  2  3  1  0  0  0  0
  2 30  1  0  0  0  0
  3 31  1  0  0  0  0
  4 15  1  0  0  0  0
  4  3  2  0  0  0  0
  5  4  1  0  0  0  0
  6  5  2  0  0  0  0
  6  1  1  0  0  0  0
  8  9  1  0  0  0  0
  8  7  1  0  0  0  0
  9 14  2  0  0  0  0
  9 10  1  0  0  0  0
 10 24  1  0  0  0  0
 10 11  2  0  0  0  0
 11 34  1  0  0  0  0
 12 11  1  0  0  0  0
 12 21  1  0  0  0  0
 13 35  1  0  0  0  0
 13 12  2  0  0  0  0
 14 13  1  0  0  0  0
 15 17  1  0  0  0  0
 16 15  1  0  0  0  0
 18 15  1  0  0  0  0
 19  8  2  0  0  0  0
 20  8  2  0  0  0  0
 21 36  1  0  0  0  0
 21 22  1  0  0  0  0
 22 38  1  0  0  0  0
 22 37  1  0  0  0  0
 23 42  1  0  0  0  0
 23 21  1  0  0  0  0
 24 43  1  0  0  0  0
 24 25  1  0  0  0  0
 25 46  1  0  0  0  0
 25 45  1  0  0  0  0
 26 49  1  0  0  0  0
 26 24  1  0  0  0  0
 27 14  1  0  0  0  0
 27 29  1  0  0  0  0
 28 53  1  0  0  0  0
 28 27  1  0  0  0  0
 29 55  1  0  0  0  0
 29 54  1  0  0  0  0
 32  5  1  0  0  0  0
 33  6  1  0  0  0  0
 39 22  1  0  0  0  0
 40 23  1  0  0  0  0
 41 23  1  0  0  0  0
 44 25  1  0  0  0  0
 47 26  1  0  0  0  0
 48 26  1  0  0  0  0
 50 27  1  0  0  0  0
 51 28  1  0  0  0  0
 52 28  1  0  0  0  0
 56 29  1  0  0  0  0
M  RAD  1   7   2
M  END
>  <program>
Gaussian 09, Revision D.01

>  <basis>
6-31G(d) (6D, 7F)

>  <method>
UB3LYP

$$$$
r_g4_9.log
 OpenBabel04281815093D
Gaussian scr1/g09_d1/g09/g09 #P UB3LYP/6-31G(d) opt=tight int=finegrid scf=tight
 56 57  0  0  0  0  0  0  0  0999 V2000
    2.1229   -0.0009   -0.2146 C   0  0  0  0  0  0  0  0  0  0  0  0
    2.9338    0.6504    0.7730 C   0  0  0  0  0  0  0  0  0  0  0  0
    4.3114    0.5769    0.6968 C   0  0  0  0  0  0  0  0  0  0  0  0
    4.9357   -0.1329   -0.3430 C   0  0  0  0  0  0  0  0  0  0  0  0
    4.1645   -0.7808   -1.3224 C   0  0  0  0  0  0  0  0  0  0  0  0
    2.7871   -0.7189   -1.2613 C   0  0  0  0  0  0  0  0  0  0  0  0
    0.7741   -0.0251   -0.2816 N   0  0  0  0  0  0  0  0  0  0  0  0
   -0.1284    0.8881    0.8473 S   0  0  0  0  0  0  0  0  0  0  0  0
   -1.8079    0.4018    0.3561 C   0  0  0  0  0  0  0  0  0  0  0  0
   -2.7725    1.3668   -0.0287 C   0  0  0  0  0  0  0  0  0  0  0  0
   -4.0243    0.8834   -0.4358 C   0  0  0  0  0  0  0  0  0  0  0  0
   -4.3580   -0.4682   -0.4462 C   0  0  0  0  0  0  0  0  0  0  0  0
   -3.3938   -1.3765   -0.0073 C   0  0  0  0  0  0  0  0  0  0  0  0
   -2.1183   -0.9827    0.4035 C   0  0  0  0  0  0  0  0  0  0  0  0
    6.4370   -0.2554   -0.3750 C   0  0  0  0  0  0  0  0  0  0  0  0
    6.9015   -0.3452   -1.6396 F   0  0  0  0  0  0  0  0  0  0  0  0
    7.0396    0.8002    0.2102 F   0  0  0  0  0  0  0  0  0  0  0  0
    6.8508   -1.3645    0.2791 F   0  0  0  0  0  0  0  0  0  0  0  0
    0.1244    0.4198    2.2215 O   0  0  0  0  0  0  0  0  0  0  0  0
    0.1583    2.2976    0.5353 O   0  0  0  0  0  0  0  0  0  0  0  0
   -5.7345   -0.9276   -0.9058 C   0  0  0  0  0  0  0  0  0  0  0  0
   -6.5141   -1.6225    0.2269 C   0  0  0  0  0  0  0  0  0  0  0  0
   -5.6469   -1.8287   -2.1523 C   0  0  0  0  0  0  0  0  0  0  0  0
   -2.5739    2.8883   -0.0522 C   0  0  0  0  0  0  0  0  0  0  0  0
   -3.8054    3.6632    0.4561 C   0  0  0  0  0  0  0  0  0  0  0  0
   -2.1767    3.3606   -1.4653 C   0  0  0  0  0  0  0  0  0  0  0  0
   -1.1825   -2.0914    0.9000 C   0  0  0  0  0  0  0  0  0  0  0  0
   -0.9655   -3.1812   -0.1658 C   0  0  0  0  0  0  0  0  0  0  0  0
   -1.7026   -2.6824    2.2255 C   0  0  0  0  0  0  0  0  0  0  0  0
    2.4650    1.1915    1.5849 H   0  0  0  0  0  0  0  0  0  0  0  0
    4.9201    1.0755    1.4435 H   0  0  0  0  0  0  0  0  0  0  0  0
    4.6548   -1.3202   -2.1259 H   0  0  0  0  0  0  0  0  0  0  0  0
    2.1659   -1.2039   -2.0066 H   0  0  0  0  0  0  0  0  0  0  0  0
   -4.7751    1.6004   -0.7525 H   0  0  0  0  0  0  0  0  0  0  0  0
   -3.6396   -2.4338    0.0225 H   0  0  0  0  0  0  0  0  0  0  0  0
   -6.2965   -0.0272   -1.1882 H   0  0  0  0  0  0  0  0  0  0  0  0
   -6.6080   -0.9712    1.1026 H   0  0  0  0  0  0  0  0  0  0  0  0
   -7.5225   -1.8900   -0.1098 H   0  0  0  0  0  0  0  0  0  0  0  0
   -6.0153   -2.5447    0.5475 H   0  0  0  0  0  0  0  0  0  0  0  0
   -5.1260   -1.3229   -2.9725 H   0  0  0  0  0  0  0  0  0  0  0  0
   -5.1065   -2.7576   -1.9353 H   0  0  0  0  0  0  0  0  0  0  0  0
   -6.6502   -2.1008   -2.5004 H   0  0  0  0  0  0  0  0  0  0  0  0
   -1.7528    3.1418    0.6135 H   0  0  0  0  0  0  0  0  0  0  0  0
   -4.6527    3.6260   -0.2380 H   0  0  0  0  0  0  0  0  0  0  0  0
   -4.1462    3.2887    1.4277 H   0  0  0  0  0  0  0  0  0  0  0  0
   -3.5384    4.7192    0.5770 H   0  0  0  0  0  0  0  0  0  0  0  0
   -2.9600    3.1232   -2.1960 H   0  0  0  0  0  0  0  0  0  0  0  0
   -2.0252    4.4464   -1.4725 H   0  0  0  0  0  0  0  0  0  0  0  0
   -1.2458    2.8885   -1.7919 H   0  0  0  0  0  0  0  0  0  0  0  0
   -0.2028   -1.6740    1.1215 H   0  0  0  0  0  0  0  0  0  0  0  0
   -0.5734   -2.7480   -1.0917 H   0  0  0  0  0  0  0  0  0  0  0  0
   -0.2430   -3.9204    0.1998 H   0  0  0  0  0  0  0  0  0  0  0  0
   -1.8896   -3.7184   -0.4069 H   0  0  0  0  0  0  0  0  0  0  0  0
   -1.7768   -1.9050    2.9923 H   0  0  0  0  0  0  0  0  0  0  0  0
   -2.6904   -3.1431    2.1066 H   0  0  0  0  0  0  0  0  0  0  0  0
   -1.0140   -3.4543    2.5887 H   0  0  0  0  0  0  0  0  0  0  0  0
  1  2  2  0  0  0  0
  2 30  1  0  0  0  0
  3  2  1  0  0  0  0
  3 31  1  0  0  0  0
  4  3  2  0  0  0  0
  5  6  2  0  0  0  0
  5  4  1  0  0  0  0
  6  1  1  0  0  0  0
  7  1  1  0  0  0  0
  7  8  1  0  0  0  0
  8 19  2  0  0  0  0
  9 14  1  0  0  0  0
  9  8  1  0  0  0  0
 10  9  2  0  0  0  0
 11 10  1  0  0  0  0
 12 11  2  0  0  0  0
 12 13  1  0  0  0  0
 13 35  1  0  0  0  0
 13 14  2  0  0  0  0
 14 27  1  0  0  0  0
 15  4  1  0  0  0  0
 15 17  1  0  0  0  0
 15 18  1  0  0  0  0
 16 15  1  0  0  0  0
 20  8  2  0  0  0  0
 21 12  1  0  0  0  0
 21 22  1  0  0  0  0
 22 39  1  0  0  0  0
 22 37  1  0  0  0  0
 23 41  1  0  0  0  0
 23 21  1  0  0  0  0
 24 10  1  0  0  0  0
 24 25  1  0  0  0  0
 24 43  1  0  0  0  0
 25 46  1  0  0  0  0
 25 45  1  0  0  0  0
 26 24  1  0  0  0  0
 27 50  1  0  0  0  0
 27 29  1  0  0  0  0
 28 52  1  0  0  0  0
 28 27  1  0  0  0  0
 29 56  1  0  0  0  0
 29 54  1  0  0  0  0
 32  5  1  0  0  0  0
 33  6  1  0  0  0  0
 34 11  1  0  0  0  0
 36 21  1  0  0  0  0
 38 22  1  0  0  0  0
 40 23  1  0  0  0  0
 42 23  1  0  0  0  0
 44 25  1  0  0  0  0
 47 26  1  0  0  0  0
 48 26  1  0  0  0  0
 49 26  1  0  0  0  0
 51 28  1  0  0  0  0
 53 28  1  0  0  0  0
 55 29  1  0  0  0  0
M  RAD  1   7   2
M  END
>  <program>
Gaussian 09, Revision D.01

>  <basis>
6-31G(d) (6D, 7F)

>  <method>
UB3LYP

$$$$
r_g4_11.log
 OpenBabel04281815093D
Gaussian scr1/g09_d1/g09/g09 #P UB3LYP/6-31G(d) opt=tight int=finegrid scf=tight
 56 57  0  0  0  0  0  0  0  0999 V2000
    2.1520   -0.0012    0.2176 C   0  0  0  0  0  0  0  0  0  0  0  0
    2.8373   -0.6220    1.3117 C   0  0  0  0  0  0  0  0  0  0  0  0
    4.2157   -0.6215    1.3839 C   0  0  0  0  0  0  0  0  0  0  0  0
    4.9666   -0.0056    0.3690 C   0  0  0  0  0  0  0  0  0  0  0  0
    4.3213    0.6091   -0.7178 C   0  0  0  0  0  0  0  0  0  0  0  0
    2.9427    0.6189   -0.8059 C   0  0  0  0  0  0  0  0  0  0  0  0
    0.8048   -0.0771    0.2791 N   0  0  0  0  0  0  0  0  0  0  0  0
   -0.1248    0.7231   -0.9122 S   0  0  0  0  0  0  0  0  0  0  0  0
   -1.7887    0.2061   -0.3985 C   0  0  0  0  0  0  0  0  0  0  0  0
   -2.7929    1.1567   -0.0734 C   0  0  0  0  0  0  0  0  0  0  0  0
   -4.0321    0.6542    0.3417 C   0  0  0  0  0  0  0  0  0  0  0  0
   -4.3187   -0.7089    0.4178 C   0  0  0  0  0  0  0  0  0  0  0  0
   -3.3171   -1.6018    0.0453 C   0  0  0  0  0  0  0  0  0  0  0  0
   -2.0476   -1.1869   -0.3706 C   0  0  0  0  0  0  0  0  0  0  0  0
    6.4716   -0.0604    0.4143 C   0  0  0  0  0  0  0  0  0  0  0  0
    7.0305    1.0027   -0.2003 F   0  0  0  0  0  0  0  0  0  0  0  0
    6.9309   -0.0899    1.6835 F   0  0  0  0  0  0  0  0  0  0  0  0
    6.9391   -1.1691   -0.2032 F   0  0  0  0  0  0  0  0  0  0  0  0
    0.1058    2.1607   -0.6970 O   0  0  0  0  0  0  0  0  0  0  0  0
    0.1550    0.1726   -2.2502 O   0  0  0  0  0  0  0  0  0  0  0  0
   -5.6811   -1.2127    0.8727 C   0  0  0  0  0  0  0  0  0  0  0  0
   -6.8049   -0.7633   -0.0806 C   0  0  0  0  0  0  0  0  0  0  0  0
   -5.9870   -0.7996    2.3250 C   0  0  0  0  0  0  0  0  0  0  0  0
   -2.6396    2.6832   -0.1208 C   0  0  0  0  0  0  0  0  0  0  0  0
   -2.2334    3.2286    1.2632 C   0  0  0  0  0  0  0  0  0  0  0  0
   -3.8998    3.4027   -0.6393 C   0  0  0  0  0  0  0  0  0  0  0  0
   -1.0664   -2.2900   -0.7835 C   0  0  0  0  0  0  0  0  0  0  0  0
   -1.5450   -2.9830   -2.0747 C   0  0  0  0  0  0  0  0  0  0  0  0
   -0.8284   -3.3006    0.3537 C   0  0  0  0  0  0  0  0  0  0  0  0
    2.2311   -1.0842    2.0834 H   0  0  0  0  0  0  0  0  0  0  0  0
    4.7219   -1.0871    2.2227 H   0  0  0  0  0  0  0  0  0  0  0  0
    4.9144    1.0846   -1.4918 H   0  0  0  0  0  0  0  0  0  0  0  0
    2.4578    1.0863   -1.6533 H   0  0  0  0  0  0  0  0  0  0  0  0
   -4.8069    1.3646    0.6083 H   0  0  0  0  0  0  0  0  0  0  0  0
   -3.5320   -2.6666    0.0743 H   0  0  0  0  0  0  0  0  0  0  0  0
   -5.6441   -2.3101    0.8434 H   0  0  0  0  0  0  0  0  0  0  0  0
   -6.6050   -1.0832   -1.1089 H   0  0  0  0  0  0  0  0  0  0  0  0
   -7.7652   -1.1917    0.2299 H   0  0  0  0  0  0  0  0  0  0  0  0
   -6.9130    0.3276   -0.0843 H   0  0  0  0  0  0  0  0  0  0  0  0
   -5.2064   -1.1480    3.0100 H   0  0  0  0  0  0  0  0  0  0  0  0
   -6.0565    0.2901    2.4235 H   0  0  0  0  0  0  0  0  0  0  0  0
   -6.9431   -1.2248    2.6519 H   0  0  0  0  0  0  0  0  0  0  0  0
   -1.8371    2.9297   -0.8117 H   0  0  0  0  0  0  0  0  0  0  0  0
   -1.2860    2.7960    1.5968 H   0  0  0  0  0  0  0  0  0  0  0  0
   -2.1100    4.3172    1.2198 H   0  0  0  0  0  0  0  0  0  0  0  0
   -3.0001    3.0041    2.0153 H   0  0  0  0  0  0  0  0  0  0  0  0
   -4.2516    2.9735   -1.5840 H   0  0  0  0  0  0  0  0  0  0  0  0
   -4.7311    3.3803    0.0747 H   0  0  0  0  0  0  0  0  0  0  0  0
   -3.6615    4.4575   -0.8167 H   0  0  0  0  0  0  0  0  0  0  0  0
   -0.0986   -1.8524   -1.0180 H   0  0  0  0  0  0  0  0  0  0  0  0
   -1.6361   -2.2590   -2.8905 H   0  0  0  0  0  0  0  0  0  0  0  0
   -0.8233   -3.7500   -2.3795 H   0  0  0  0  0  0  0  0  0  0  0  0
   -2.5168   -3.4718   -1.9387 H   0  0  0  0  0  0  0  0  0  0  0  0
   -0.4707   -2.7947    1.2565 H   0  0  0  0  0  0  0  0  0  0  0  0
   -1.7358   -3.8574    0.6134 H   0  0  0  0  0  0  0  0  0  0  0  0
   -0.0711   -4.0322    0.0483 H   0  0  0  0  0  0  0  0  0  0  0  0
  1  7  1  0  0  0  0
  1  2  2  0  0  0  0
  2  3  1  0  0  0  0
  2 30  1  0  0  0  0
  3 31  1  0  0  0  0
  4 15  1  0  0  0  0
  4  3  2  0  0  0  0
  5  4  1  0  0  0  0
  6  5  2  0  0  0  0
  6  1  1  0  0  0  0
  8 19  2  0  0  0  0
  8  9  1  0  0  0  0
  8  7  1  0  0  0  0
  9 14  2  0  0  0  0
  9 10  1  0  0  0  0
 10 11  2  0  0  0  0
 11 12  1  0  0  0  0
 11 34  1  0  0  0  0
 12 21  1  0  0  0  0
 13 35  1  0  0  0  0
 13 12  2  0  0  0  0
 14 13  1  0  0  0  0
 15 17  1  0  0  0  0
 16 15  1  0  0  0  0
 18 15  1  0  0  0  0
 20  8  2  0  0  0  0
 21 23  1  0  0  0  0
 22 38  1  0  0  0  0
 22 21  1  0  0  0  0
 23 41  1  0  0  0  0
 23 42  1  0  0  0  0
 23 40  1  0  0  0  0
 24 10  1  0  0  0  0
 24 25  1  0  0  0  0
 25 44  1  0  0  0  0
 25 46  1  0  0  0  0
 26 24  1  0  0  0  0
 26 48  1  0  0  0  0
 27 14  1  0  0  0  0
 27 29  1  0  0  0  0
 28 53  1  0  0  0  0
 28 27  1  0  0  0  0
 29 55  1  0  0  0  0
 29 54  1  0  0  0  0
 32  5  1  0  0  0  0
 33  6  1  0  0  0  0
 36 21  1  0  0  0  0
 37 22  1  0  0  0  0
 39 22  1  0  0  0  0
 43 24  1  0  0  0  0
 45 25  1  0  0  0  0
 47 26  1  0  0  0  0
 49 26  1  0  0  0  0
 50 27  1  0  0  0  0
 51 28  1  0  0  0  0
 52 28  1  0  0  0  0
 56 29  1  0  0  0  0
M  RAD  1   7   2
M  END
>  <program>
Gaussian 09, Revision D.01

>  <basis>
6-31G(d) (6D, 7F)

>  <method>
UB3LYP

$$$$
h4_3.log
 OpenBabel04281815093D
Gaussian scr1/g09_d1/g09/g09 #P B3LYP/6-31G(d) opt=tight int=finegrid scf=tight
 40 41  0  0  0  0  0  0  0  0999 V2000
    1.5677    0.0598   -0.5113 C   0  0  0  0  0  0  0  0  0  0  0  0
    2.2491   -1.1562   -0.6261 C   0  0  0  0  0  0  0  0  0  0  0  0
    3.6335   -1.1750   -0.4895 C   0  0  0  0  0  0  0  0  0  0  0  0
    4.3309    0.0046   -0.2152 C   0  0  0  0  0  0  0  0  0  0  0  0
    3.6408    1.2131   -0.0878 C   0  0  0  0  0  0  0  0  0  0  0  0
    2.2593    1.2472   -0.2475 C   0  0  0  0  0  0  0  0  0  0  0  0
    0.1421    0.1659   -0.6481 N   0  0  0  0  0  0  0  0  0  0  0  0
   -0.7100   -0.0158    0.9455 S   0  0  0  0  0  0  0  0  0  0  0  0
   -2.4165    0.0949    0.4123 C   0  0  0  0  0  0  0  0  0  0  0  0
   -2.9306    1.3752    0.0619 C   0  0  0  0  0  0  0  0  0  0  0  0
   -4.2690    1.4625   -0.3008 C   0  0  0  0  0  0  0  0  0  0  0  0
   -5.0954    0.3339   -0.3320 C   0  0  0  0  0  0  0  0  0  0  0  0
   -4.5641   -0.9177   -0.0175 C   0  0  0  0  0  0  0  0  0  0  0  0
   -3.2212   -1.0677    0.3498 C   0  0  0  0  0  0  0  0  0  0  0  0
    5.8325   -0.0147   -0.1208 C   0  0  0  0  0  0  0  0  0  0  0  0
    6.2959    0.9433    0.7118 F   0  0  0  0  0  0  0  0  0  0  0  0
    6.2938   -1.2031    0.3274 F   0  0  0  0  0  0  0  0  0  0  0  0
    6.4114    0.2007   -1.3263 F   0  0  0  0  0  0  0  0  0  0  0  0
   -0.3096   -0.9869   -1.3684 F   0  0  0  0  0  0  0  0  0  0  0  0
   -0.4092   -1.3354    1.4997 O   0  0  0  0  0  0  0  0  0  0  0  0
   -0.2971    1.1867    1.6688 O   0  0  0  0  0  0  0  0  0  0  0  0
   -6.3829    0.5578   -0.6911 O   0  0  0  0  0  0  0  0  0  0  0  0
   -7.2785   -0.5464   -0.7550 C   0  0  0  0  0  0  0  0  0  0  0  0
   -2.1209    2.6540    0.0353 C   0  0  0  0  0  0  0  0  0  0  0  0
   -2.7527   -2.4803    0.6308 C   0  0  0  0  0  0  0  0  0  0  0  0
    1.6996   -2.0658   -0.8287 H   0  0  0  0  0  0  0  0  0  0  0  0
    4.1718   -2.1126   -0.5783 H   0  0  0  0  0  0  0  0  0  0  0  0
    4.1827    2.1274    0.1285 H   0  0  0  0  0  0  0  0  0  0  0  0
    1.7125    2.1789   -0.1615 H   0  0  0  0  0  0  0  0  0  0  0  0
   -4.6988    2.4206   -0.5739 H   0  0  0  0  0  0  0  0  0  0  0  0
   -5.1835   -1.8053   -0.0606 H   0  0  0  0  0  0  0  0  0  0  0  0
   -8.2411   -0.1289   -1.0534 H   0  0  0  0  0  0  0  0  0  0  0  0
   -6.9535   -1.2823   -1.5008 H   0  0  0  0  0  0  0  0  0  0  0  0
   -7.3803   -1.0360    0.2214 H   0  0  0  0  0  0  0  0  0  0  0  0
   -1.8266    2.9656    1.0403 H   0  0  0  0  0  0  0  0  0  0  0  0
   -1.2023    2.5349   -0.5460 H   0  0  0  0  0  0  0  0  0  0  0  0
   -2.7143    3.4513   -0.4202 H   0  0  0  0  0  0  0  0  0  0  0  0
   -3.5543   -3.1837    0.3884 H   0  0  0  0  0  0  0  0  0  0  0  0
   -1.8727   -2.7358    0.0363 H   0  0  0  0  0  0  0  0  0  0  0  0
   -2.4735   -2.6183    1.6782 H   0  0  0  0  0  0  0  0  0  0  0  0
  1  6  1  0  0  0  0
  2  1  2  0  0  0  0
  2  3  1  0  0  0  0
  3  4  2  0  0  0  0
  4 15  1  0  0  0  0
  4  5  1  0  0  0  0
  5 28  1  0  0  0  0
  6 29  1  0  0  0  0
  6  5  2  0  0  0  0
  7  1  1  0  0  0  0
  7  8  1  0  0  0  0
  8 20  2  0  0  0  0
  8 21  2  0  0  0  0
  9  8  1  0  0  0  0
 10  9  2  0  0  0  0
 11 10  1  0  0  0  0
 12 11  2  0  0  0  0
 12 13  1  0  0  0  0
 13 14  2  0  0  0  0
 14  9  1  0  0  0  0
 14 25  1  0  0  0  0
 15 17  1  0  0  0  0
 15 16  1  0  0  0  0
 18 15  1  0  0  0  0
 19  7  1  0  0  0  0
 22 12  1  0  0  0  0
 23 22  1  0  0  0  0
 23 34  1  0  0  0  0
 24 10  1  0  0  0  0
 24 35  1  0  0  0  0
 25 40  1  0  0  0  0
 26  2  1  0  0  0  0
 27  3  1  0  0  0  0
 30 11  1  0  0  0  0
 31 13  1  0  0  0  0
 32 23  1  0  0  0  0
 33 23  1  0  0  0  0
 36 24  1  0  0  0  0
 37 24  1  0  0  0  0
 38 25  1  0  0  0  0
 39 25  1  0  0  0  0
M  END
>  <program>
Gaussian 09, Revision D.01

>  <basis>
6-31G(d) (6D, 7F)

>  <method>
B3LYP

$$$$
h4_1.log
 OpenBabel04281815093D
Gaussian scr1/g09_d1/g09/g09 #P B3LYP/6-31G(d) opt=tight int=finegrid scf=tight
 40 41  0  0  0  0  0  0  0  0999 V2000
    1.5649    0.0636   -0.5448 C   0  0  0  0  0  0  0  0  0  0  0  0
    2.2487   -1.1498   -0.6706 C   0  0  0  0  0  0  0  0  0  0  0  0
    3.6348   -1.1646   -0.5505 C   0  0  0  0  0  0  0  0  0  0  0  0
    4.3322    0.0167   -0.2838 C   0  0  0  0  0  0  0  0  0  0  0  0
    3.6399    1.2230   -0.1474 C   0  0  0  0  0  0  0  0  0  0  0  0
    2.2566    1.2531   -0.2905 C   0  0  0  0  0  0  0  0  0  0  0  0
    0.1381    0.1668   -0.6697 N   0  0  0  0  0  0  0  0  0  0  0  0
   -0.7004   -0.0143    0.9311 S   0  0  0  0  0  0  0  0  0  0  0  0
   -2.4113    0.0949    0.4116 C   0  0  0  0  0  0  0  0  0  0  0  0
   -2.9293    1.3747    0.0652 C   0  0  0  0  0  0  0  0  0  0  0  0
   -4.2706    1.4607   -0.2871 C   0  0  0  0  0  0  0  0  0  0  0  0
   -5.0961    0.3313   -0.3122 C   0  0  0  0  0  0  0  0  0  0  0  0
   -4.5612   -0.9198   -0.0018 C   0  0  0  0  0  0  0  0  0  0  0  0
   -3.2153   -1.0684    0.3553 C   0  0  0  0  0  0  0  0  0  0  0  0
    5.8246   -0.0174   -0.0948 C   0  0  0  0  0  0  0  0  0  0  0  0
    6.4003   -1.0052   -0.8160 F   0  0  0  0  0  0  0  0  0  0  0  0
    6.4041    1.1469   -0.4641 F   0  0  0  0  0  0  0  0  0  0  0  0
    6.1606   -0.2292    1.1986 F   0  0  0  0  0  0  0  0  0  0  0  0
   -0.3181   -0.9873   -1.3851 F   0  0  0  0  0  0  0  0  0  0  0  0
   -0.3943   -1.3332    1.4838 O   0  0  0  0  0  0  0  0  0  0  0  0
   -0.2823    1.1891    1.6497 O   0  0  0  0  0  0  0  0  0  0  0  0
   -6.3865    0.5540   -0.6616 O   0  0  0  0  0  0  0  0  0  0  0  0
   -7.2813   -0.5511   -0.7196 C   0  0  0  0  0  0  0  0  0  0  0  0
   -2.1213    2.6544    0.0324 C   0  0  0  0  0  0  0  0  0  0  0  0
   -2.7432   -2.4806    0.6326 C   0  0  0  0  0  0  0  0  0  0  0  0
    1.7006   -2.0598   -0.8757 H   0  0  0  0  0  0  0  0  0  0  0  0
    4.1759   -2.0981   -0.6626 H   0  0  0  0  0  0  0  0  0  0  0  0
    4.1834    2.1413    0.0471 H   0  0  0  0  0  0  0  0  0  0  0  0
    1.7091    2.1845   -0.2056 H   0  0  0  0  0  0  0  0  0  0  0  0
   -4.7034    2.4185   -0.5568 H   0  0  0  0  0  0  0  0  0  0  0  0
   -5.1800   -1.8080   -0.0402 H   0  0  0  0  0  0  0  0  0  0  0  0
   -8.2464   -0.1345   -1.0111 H   0  0  0  0  0  0  0  0  0  0  0  0
   -6.9608   -1.2864   -1.4680 H   0  0  0  0  0  0  0  0  0  0  0  0
   -7.3757   -1.0412    0.2573 H   0  0  0  0  0  0  0  0  0  0  0  0
   -1.8190    2.9660    1.0350 H   0  0  0  0  0  0  0  0  0  0  0  0
   -1.2072    2.5364   -0.5565 H   0  0  0  0  0  0  0  0  0  0  0  0
   -2.7191    3.4512   -0.4180 H   0  0  0  0  0  0  0  0  0  0  0  0
   -3.5461   -3.1848    0.3968 H   0  0  0  0  0  0  0  0  0  0  0  0
   -1.8678   -2.7352    0.0311 H   0  0  0  0  0  0  0  0  0  0  0  0
   -2.4555   -2.6180    1.6777 H   0  0  0  0  0  0  0  0  0  0  0  0
  1  6  2  0  0  0  0
  2  3  2  0  0  0  0
  2  1  1  0  0  0  0
  3  4  1  0  0  0  0
  4  5  2  0  0  0  0
  4 15  1  0  0  0  0
  5 28  1  0  0  0  0
  6 29  1  0  0  0  0
  6  5  1  0  0  0  0
  7  1  1  0  0  0  0
  7  8  1  0  0  0  0
  8 20  2  0  0  0  0
  8 21  2  0  0  0  0
  9  8  1  0  0  0  0
 10  9  2  0  0  0  0
 11 10  1  0  0  0  0
 12 11  2  0  0  0  0
 12 13  1  0  0  0  0
 13 14  2  0  0  0  0
 14  9  1  0  0  0  0
 14 25  1  0  0  0  0
 15 18  1  0  0  0  0
 16 15  1  0  0  0  0
 17 15  1  0  0  0  0
 19  7  1  0  0  0  0
 22 12  1  0  0  0  0
 23 22  1  0  0  0  0
 23 34  1  0  0  0  0
 24 10  1  0  0  0  0
 24 35  1  0  0  0  0
 25 40  1  0  0  0  0
 26  2  1  0  0  0  0
 27  3  1  0  0  0  0
 30 11  1  0  0  0  0
 31 13  1  0  0  0  0
 32 23  1  0  0  0  0
 33 23  1  0  0  0  0
 36 24  1  0  0  0  0
 37 24  1  0  0  0  0
 38 25  1  0  0  0  0
 39 25  1  0  0  0  0
M  END
>  <program>
Gaussian 09, Revision D.01

>  <basis>
6-31G(d) (6D, 7F)

>  <method>
B3LYP

$$$$
h4_4.log
 OpenBabel04281815093D
Gaussian scr1/g09_d1/g09/g09 #P B3LYP/6-31G(d) opt=tight int=finegrid scf=tight
 40 41  0  0  0  0  0  0  0  0999 V2000
   -1.1386   -1.3286   -0.6028 C   0  0  0  0  0  0  0  0  0  0  0  0
   -2.1719   -1.7308    0.2542 C   0  0  0  0  0  0  0  0  0  0  0  0
   -3.2916   -0.9194    0.4047 C   0  0  0  0  0  0  0  0  0  0  0  0
   -3.3994    0.2715   -0.3199 C   0  0  0  0  0  0  0  0  0  0  0  0
   -2.3765    0.6531   -1.1920 C   0  0  0  0  0  0  0  0  0  0  0  0
   -1.2400   -0.1380   -1.3318 C   0  0  0  0  0  0  0  0  0  0  0  0
   -0.0204   -2.2122   -0.7147 N   0  0  0  0  0  0  0  0  0  0  0  0
    1.2448   -2.1110    0.5784 S   0  0  0  0  0  0  0  0  0  0  0  0
    1.9828   -0.4744    0.4691 C   0  0  0  0  0  0  0  0  0  0  0  0
    1.4599    0.5909    1.2603 C   0  0  0  0  0  0  0  0  0  0  0  0
    2.0484    1.8444    1.1299 C   0  0  0  0  0  0  0  0  0  0  0  0
    3.1142    2.0736    0.2542 C   0  0  0  0  0  0  0  0  0  0  0  0
    3.6142    1.0188   -0.5101 C   0  0  0  0  0  0  0  0  0  0  0  0
    3.0682   -0.2672   -0.4219 C   0  0  0  0  0  0  0  0  0  0  0  0
   -4.5916    1.1691   -0.1287 C   0  0  0  0  0  0  0  0  0  0  0  0
   -4.3586    2.1122    0.8151 F   0  0  0  0  0  0  0  0  0  0  0  0
   -4.9114    1.8269   -1.2656 F   0  0  0  0  0  0  0  0  0  0  0  0
   -5.6845    0.4804    0.2656 F   0  0  0  0  0  0  0  0  0  0  0  0
    0.6748   -1.8839   -1.9157 F   0  0  0  0  0  0  0  0  0  0  0  0
    0.4488   -2.2602    1.7948 O   0  0  0  0  0  0  0  0  0  0  0  0
    2.2144   -3.1295    0.1974 O   0  0  0  0  0  0  0  0  0  0  0  0
    3.5887    3.3424    0.2243 O   0  0  0  0  0  0  0  0  0  0  0  0
    4.6808    3.6461   -0.6366 C   0  0  0  0  0  0  0  0  0  0  0  0
    0.3342    0.4784    2.2686 C   0  0  0  0  0  0  0  0  0  0  0  0
    3.7313   -1.3302   -1.2755 C   0  0  0  0  0  0  0  0  0  0  0  0
   -2.0844   -2.6670    0.7925 H   0  0  0  0  0  0  0  0  0  0  0  0
   -4.0946   -1.2250    1.0667 H   0  0  0  0  0  0  0  0  0  0  0  0
   -2.4686    1.5702   -1.7646 H   0  0  0  0  0  0  0  0  0  0  0  0
   -0.4484    0.1490   -2.0117 H   0  0  0  0  0  0  0  0  0  0  0  0
    1.6848    2.6789    1.7202 H   0  0  0  0  0  0  0  0  0  0  0  0
    4.4459    1.1753   -1.1860 H   0  0  0  0  0  0  0  0  0  0  0  0
    4.8853    4.7076   -0.4904 H   0  0  0  0  0  0  0  0  0  0  0  0
    5.5720    3.0635   -0.3728 H   0  0  0  0  0  0  0  0  0  0  0  0
    4.4241    3.4659   -1.6878 H   0  0  0  0  0  0  0  0  0  0  0  0
   -0.5864    0.0895    1.8293 H   0  0  0  0  0  0  0  0  0  0  0  0
    0.5981   -0.1938    3.0886 H   0  0  0  0  0  0  0  0  0  0  0  0
    0.1233    1.4679    2.6829 H   0  0  0  0  0  0  0  0  0  0  0  0
    4.4475   -0.8561   -1.9524 H   0  0  0  0  0  0  0  0  0  0  0  0
    4.2669   -2.0535   -0.6548 H   0  0  0  0  0  0  0  0  0  0  0  0
    3.0144   -1.8979   -1.8683 H   0  0  0  0  0  0  0  0  0  0  0  0
  1  2  2  0  0  0  0
  2  3  1  0  0  0  0
  2 26  1  0  0  0  0
  3 27  1  0  0  0  0
  4 15  1  0  0  0  0
  4  3  2  0  0  0  0
  5  4  1  0  0  0  0
  6  5  2  0  0  0  0
  6  1  1  0  0  0  0
  7  1  1  0  0  0  0
  7  8  1  0  0  0  0
  8 20  2  0  0  0  0
  9  8  1  0  0  0  0
  9 10  2  0  0  0  0
 10 24  1  0  0  0  0
 11 10  1  0  0  0  0
 11 30  1  0  0  0  0
 12 11  2  0  0  0  0
 13 14  2  0  0  0  0
 13 12  1  0  0  0  0
 14  9  1  0  0  0  0
 15 18  1  0  0  0  0
 15 16  1  0  0  0  0
 17 15  1  0  0  0  0
 19  7  1  0  0  0  0
 21  8  2  0  0  0  0
 22 12  1  0  0  0  0
 23 32  1  0  0  0  0
 23 33  1  0  0  0  0
 23 22  1  0  0  0  0
 24 37  1  0  0  0  0
 24 36  1  0  0  0  0
 25 39  1  0  0  0  0
 25 14  1  0  0  0  0
 28  5  1  0  0  0  0
 29  6  1  0  0  0  0
 31 13  1  0  0  0  0
 34 23  1  0  0  0  0
 35 24  1  0  0  0  0
 38 25  1  0  0  0  0
 40 25  1  0  0  0  0
M  END
>  <program>
Gaussian 09, Revision D.01

>  <basis>
6-31G(d) (6D, 7F)

>  <method>
B3LYP

$$$$
h4_10.log
 OpenBabel04281815093D
Gaussian scr1/g09_d1/g09/g09 #P B3LYP/6-31G(d) opt=tight int=finegrid scf=tight
 40 41  0  0  0  0  0  0  0  0999 V2000
    1.0393   -1.4641   -0.4927 C   0  0  0  0  0  0  0  0  0  0  0  0
    1.1861   -0.3528   -1.3310 C   0  0  0  0  0  0  0  0  0  0  0  0
    2.3346    0.4280   -1.2344 C   0  0  0  0  0  0  0  0  0  0  0  0
    3.3241    0.1149   -0.2993 C   0  0  0  0  0  0  0  0  0  0  0  0
    3.1719   -0.9983    0.5336 C   0  0  0  0  0  0  0  0  0  0  0  0
    2.0397   -1.7993    0.4299 C   0  0  0  0  0  0  0  0  0  0  0  0
   -0.0955   -2.3318   -0.5484 N   0  0  0  0  0  0  0  0  0  0  0  0
   -1.3967   -2.0572    0.6826 S   0  0  0  0  0  0  0  0  0  0  0  0
   -2.0658   -0.4143    0.3844 C   0  0  0  0  0  0  0  0  0  0  0  0
   -1.5401    0.6986    1.0906 C   0  0  0  0  0  0  0  0  0  0  0  0
   -2.0633    1.9663    0.8097 C   0  0  0  0  0  0  0  0  0  0  0  0
   -3.0693    2.1424   -0.1410 C   0  0  0  0  0  0  0  0  0  0  0  0
   -3.5779    1.0301   -0.8188 C   0  0  0  0  0  0  0  0  0  0  0  0
   -3.1050   -0.2561   -0.5807 C   0  0  0  0  0  0  0  0  0  0  0  0
    4.5291    1.0033   -0.1519 C   0  0  0  0  0  0  0  0  0  0  0  0
    5.6167    0.3135    0.2556 F   0  0  0  0  0  0  0  0  0  0  0  0
    4.8468    1.6193   -1.3119 F   0  0  0  0  0  0  0  0  0  0  0  0
    4.3181    1.9790    0.7642 F   0  0  0  0  0  0  0  0  0  0  0  0
   -0.7402   -2.1220   -1.8027 F   0  0  0  0  0  0  0  0  0  0  0  0
   -2.3935   -3.0731    0.3725 O   0  0  0  0  0  0  0  0  0  0  0  0
   -0.6422   -2.1120    1.9330 O   0  0  0  0  0  0  0  0  0  0  0  0
   -3.6185    3.3360   -0.4720 O   0  0  0  0  0  0  0  0  0  0  0  0
   -3.1541    4.5106    0.1846 C   0  0  0  0  0  0  0  0  0  0  0  0
   -0.4740    0.6455    2.1673 C   0  0  0  0  0  0  0  0  0  0  0  0
   -3.7775   -1.3750   -1.3499 C   0  0  0  0  0  0  0  0  0  0  0  0
    0.4199   -0.1189   -2.0586 H   0  0  0  0  0  0  0  0  0  0  0  0
    2.4619    1.2831   -1.8898 H   0  0  0  0  0  0  0  0  0  0  0  0
    3.9502   -1.2535    1.2448 H   0  0  0  0  0  0  0  0  0  0  0  0
    1.9169   -2.6768    1.0534 H   0  0  0  0  0  0  0  0  0  0  0  0
   -1.6672    2.8140    1.3553 H   0  0  0  0  0  0  0  0  0  0  0  0
   -4.3694    1.1922   -1.5429 H   0  0  0  0  0  0  0  0  0  0  0  0
   -3.7300    5.3336   -0.2407 H   0  0  0  0  0  0  0  0  0  0  0  0
   -3.3325    4.4614    1.2658 H   0  0  0  0  0  0  0  0  0  0  0  0
   -2.0862    4.6778   -0.0025 H   0  0  0  0  0  0  0  0  0  0  0  0
   -0.2471    1.6616    2.5015 H   0  0  0  0  0  0  0  0  0  0  0  0
   -0.8066    0.0623    3.0293 H   0  0  0  0  0  0  0  0  0  0  0  0
    0.4537    0.1871    1.8200 H   0  0  0  0  0  0  0  0  0  0  0  0
   -4.4507   -0.9447   -2.0964 H   0  0  0  0  0  0  0  0  0  0  0  0
   -3.0620   -2.0229   -1.8559 H   0  0  0  0  0  0  0  0  0  0  0  0
   -4.3615   -2.0139   -0.6820 H   0  0  0  0  0  0  0  0  0  0  0  0
  1  6  2  0  0  0  0
  2  3  2  0  0  0  0
  2  1  1  0  0  0  0
  3  4  1  0  0  0  0
  4 15  1  0  0  0  0
  4  5  2  0  0  0  0
  5 28  1  0  0  0  0
  6  5  1  0  0  0  0
  6 29  1  0  0  0  0
  7  1  1  0  0  0  0
  7  8  1  0  0  0  0
  8 21  2  0  0  0  0
  9  8  1  0  0  0  0
  9 10  2  0  0  0  0
 10 24  1  0  0  0  0
 11 10  1  0  0  0  0
 11 30  1  0  0  0  0
 12 11  2  0  0  0  0
 13 14  2  0  0  0  0
 13 12  1  0  0  0  0
 14  9  1  0  0  0  0
 15 16  1  0  0  0  0
 15 18  1  0  0  0  0
 17 15  1  0  0  0  0
 19  7  1  0  0  0  0
 20  8  2  0  0  0  0
 22 12  1  0  0  0  0
 22 23  1  0  0  0  0
 23 33  1  0  0  0  0
 24 35  1  0  0  0  0
 24 36  1  0  0  0  0
 25 40  1  0  0  0  0
 25 14  1  0  0  0  0
 26  2  1  0  0  0  0
 27  3  1  0  0  0  0
 31 13  1  0  0  0  0
 32 23  1  0  0  0  0
 34 23  1  0  0  0  0
 37 24  1  0  0  0  0
 38 25  1  0  0  0  0
 39 25  1  0  0  0  0
M  END
>  <program>
Gaussian 09, Revision D.01

>  <basis>
6-31G(d) (6D, 7F)

>  <method>
B3LYP

$$$$
h4_8.log
 OpenBabel04281815093D
Gaussian scr1/g09_d1/g09/g09 #P B3LYP/6-31G(d) opt=tight int=finegrid scf=tight
 40 41  0  0  0  0  0  0  0  0999 V2000
    1.1360   -1.3170   -0.6138 C   0  0  0  0  0  0  0  0  0  0  0  0
    1.2230   -0.1135   -1.3215 C   0  0  0  0  0  0  0  0  0  0  0  0
    2.3581    0.6816   -1.1810 C   0  0  0  0  0  0  0  0  0  0  0  0
    3.3934    0.2873   -0.3317 C   0  0  0  0  0  0  0  0  0  0  0  0
    3.3009   -0.9196    0.3709 C   0  0  0  0  0  0  0  0  0  0  0  0
    2.1827   -1.7314    0.2222 C   0  0  0  0  0  0  0  0  0  0  0  0
    0.0190   -2.2023   -0.7235 N   0  0  0  0  0  0  0  0  0  0  0  0
   -1.2353   -2.1093    0.5812 S   0  0  0  0  0  0  0  0  0  0  0  0
   -1.9835   -0.4773    0.4743 C   0  0  0  0  0  0  0  0  0  0  0  0
   -1.4584    0.5936    1.2564 C   0  0  0  0  0  0  0  0  0  0  0  0
   -2.0512    1.8449    1.1234 C   0  0  0  0  0  0  0  0  0  0  0  0
   -3.1232    2.0665    0.2534 C   0  0  0  0  0  0  0  0  0  0  0  0
   -3.6263    1.0060   -0.5009 C   0  0  0  0  0  0  0  0  0  0  0  0
   -3.0762   -0.2780   -0.4096 C   0  0  0  0  0  0  0  0  0  0  0  0
    4.5961    1.1680   -0.1284 C   0  0  0  0  0  0  0  0  0  0  0  0
    5.7369    0.4458   -0.0604 F   0  0  0  0  0  0  0  0  0  0  0  0
    4.7422    2.0684   -1.1244 F   0  0  0  0  0  0  0  0  0  0  0  0
    4.5095    1.8669    1.0282 F   0  0  0  0  0  0  0  0  0  0  0  0
   -0.6870   -1.8653   -1.9160 F   0  0  0  0  0  0  0  0  0  0  0  0
   -2.2019   -3.1342    0.2100 O   0  0  0  0  0  0  0  0  0  0  0  0
   -0.4282   -2.2522    1.7909 O   0  0  0  0  0  0  0  0  0  0  0  0
   -3.6006    3.3341    0.2185 O   0  0  0  0  0  0  0  0  0  0  0  0
   -4.6971    3.6306   -0.6396 C   0  0  0  0  0  0  0  0  0  0  0  0
   -0.3255    0.4892    2.2576 C   0  0  0  0  0  0  0  0  0  0  0  0
   -3.7429   -1.3477   -1.2520 C   0  0  0  0  0  0  0  0  0  0  0  0
    0.4209    0.1830   -1.9848 H   0  0  0  0  0  0  0  0  0  0  0  0
    2.4375    1.6111   -1.7341 H   0  0  0  0  0  0  0  0  0  0  0  0
    4.1152   -1.2353    1.0150 H   0  0  0  0  0  0  0  0  0  0  0  0
    2.1053   -2.6776    0.7444 H   0  0  0  0  0  0  0  0  0  0  0  0
   -1.6859    2.6836    1.7067 H   0  0  0  0  0  0  0  0  0  0  0  0
   -4.4635    1.1564   -1.1715 H   0  0  0  0  0  0  0  0  0  0  0  0
   -4.9017    4.6930   -0.5003 H   0  0  0  0  0  0  0  0  0  0  0  0
   -4.4451    3.4427   -1.6906 H   0  0  0  0  0  0  0  0  0  0  0  0
   -5.5865    3.0493   -0.3673 H   0  0  0  0  0  0  0  0  0  0  0  0
   -0.1157    1.4809    2.6669 H   0  0  0  0  0  0  0  0  0  0  0  0
   -0.5815   -0.1810    3.0818 H   0  0  0  0  0  0  0  0  0  0  0  0
    0.5937    0.1020    1.8138 H   0  0  0  0  0  0  0  0  0  0  0  0
   -4.4687   -0.8799   -1.9230 H   0  0  0  0  0  0  0  0  0  0  0  0
   -3.0293   -1.9138   -1.8504 H   0  0  0  0  0  0  0  0  0  0  0  0
   -4.2680   -2.0715   -0.6230 H   0  0  0  0  0  0  0  0  0  0  0  0
  1  6  2  0  0  0  0
  2  3  2  0  0  0  0
  2  1  1  0  0  0  0
  3  4  1  0  0  0  0
  4 15  1  0  0  0  0
  4  5  2  0  0  0  0
  5 28  1  0  0  0  0
  6  5  1  0  0  0  0
  6 29  1  0  0  0  0
  7  1  1  0  0  0  0
  7  8  1  0  0  0  0
  8 21  2  0  0  0  0
  9  8  1  0  0  0  0
  9 10  2  0  0  0  0
 10 24  1  0  0  0  0
 11 10  1  0  0  0  0
 11 30  1  0  0  0  0
 12 11  2  0  0  0  0
 13 14  2  0  0  0  0
 13 12  1  0  0  0  0
 14  9  1  0  0  0  0
 15 16  1  0  0  0  0
 15 18  1  0  0  0  0
 17 15  1  0  0  0  0
 19  7  1  0  0  0  0
 20  8  2  0  0  0  0
 22 12  1  0  0  0  0
 23 32  1  0  0  0  0
 23 34  1  0  0  0  0
 23 22  1  0  0  0  0
 24 35  1  0  0  0  0
 24 36  1  0  0  0  0
 25 40  1  0  0  0  0
 25 14  1  0  0  0  0
 26  2  1  0  0  0  0
 27  3  1  0  0  0  0
 31 13  1  0  0  0  0
 33 23  1  0  0  0  0
 37 24  1  0  0  0  0
 38 25  1  0  0  0  0
 39 25  1  0  0  0  0
M  END
>  <program>
Gaussian 09, Revision D.01

>  <basis>
6-31G(d) (6D, 7F)

>  <method>
B3LYP

$$$$
r_h4_9.log
 OpenBabel04281815093D
Gaussian scr1/g09_d1/g09/g09 #P UB3LYP/6-31G(d) opt=tight int=finegrid scf=tight
 39 40  0  0  0  0  0  0  0  0999 V2000
   -1.5021   -0.2450   -0.0330 C   0  0  0  0  0  0  0  0  0  0  0  0
   -2.1925   -1.2177   -0.8267 C   0  0  0  0  0  0  0  0  0  0  0  0
   -3.5677   -1.1987   -0.9448 C   0  0  0  0  0  0  0  0  0  0  0  0
   -4.3107   -0.2123   -0.2756 C   0  0  0  0  0  0  0  0  0  0  0  0
   -3.6607    0.7535    0.5120 C   0  0  0  0  0  0  0  0  0  0  0  0
   -2.2850    0.7521    0.6383 C   0  0  0  0  0  0  0  0  0  0  0  0
   -0.1604   -0.3922   -0.0004 N   0  0  0  0  0  0  0  0  0  0  0  0
    0.7885    0.6816    0.9246 S   0  0  0  0  0  0  0  0  0  0  0  0
    2.4299    0.2064    0.3632 C   0  0  0  0  0  0  0  0  0  0  0  0
    2.8979   -1.0926    0.7065 C   0  0  0  0  0  0  0  0  0  0  0  0
    4.1764   -1.4605    0.3053 C   0  0  0  0  0  0  0  0  0  0  0  0
    4.9964   -0.5837   -0.4122 C   0  0  0  0  0  0  0  0  0  0  0  0
    4.5229    0.6858   -0.7408 C   0  0  0  0  0  0  0  0  0  0  0  0
    3.2386    1.1073   -0.3659 C   0  0  0  0  0  0  0  0  0  0  0  0
   -5.8055   -0.1500   -0.4526 C   0  0  0  0  0  0  0  0  0  0  0  0
   -6.3331   -1.3717   -0.6799 F   0  0  0  0  0  0  0  0  0  0  0  0
   -6.4170    0.3658    0.6342 F   0  0  0  0  0  0  0  0  0  0  0  0
   -6.1410    0.6301   -1.5054 F   0  0  0  0  0  0  0  0  0  0  0  0
    0.4906    2.0659    0.5262 O   0  0  0  0  0  0  0  0  0  0  0  0
    0.6239    0.3195    2.3414 O   0  0  0  0  0  0  0  0  0  0  0  0
    6.2251   -1.0607   -0.7410 O   0  0  0  0  0  0  0  0  0  0  0  0
    7.1092   -0.2197   -1.4704 C   0  0  0  0  0  0  0  0  0  0  0  0
    2.0873   -2.1096    1.4789 C   0  0  0  0  0  0  0  0  0  0  0  0
    2.8466    2.5092   -0.7893 C   0  0  0  0  0  0  0  0  0  0  0  0
   -1.5927   -1.9700   -1.3277 H   0  0  0  0  0  0  0  0  0  0  0  0
   -4.0781   -1.9453   -1.5438 H   0  0  0  0  0  0  0  0  0  0  0  0
   -4.2489    1.5042    1.0289 H   0  0  0  0  0  0  0  0  0  0  0  0
   -1.7953    1.5060    1.2408 H   0  0  0  0  0  0  0  0  0  0  0  0
    4.5637   -2.4450    0.5476 H   0  0  0  0  0  0  0  0  0  0  0  0
    5.1431    1.3770   -1.2986 H   0  0  0  0  0  0  0  0  0  0  0  0
    8.0203   -0.8023   -1.6155 H   0  0  0  0  0  0  0  0  0  0  0  0
    6.6909    0.0507   -2.4481 H   0  0  0  0  0  0  0  0  0  0  0  0
    7.3469    0.6941   -0.9113 H   0  0  0  0  0  0  0  0  0  0  0  0
    1.8731   -1.7622    2.4928 H   0  0  0  0  0  0  0  0  0  0  0  0
    1.1234   -2.2988    0.9962 H   0  0  0  0  0  0  0  0  0  0  0  0
    2.6351   -3.0540    1.5370 H   0  0  0  0  0  0  0  0  0  0  0  0
    3.6598    2.9530   -1.3711 H   0  0  0  0  0  0  0  0  0  0  0  0
    1.9401    2.5160   -1.3990 H   0  0  0  0  0  0  0  0  0  0  0  0
    2.6428    3.1537    0.0691 H   0  0  0  0  0  0  0  0  0  0  0  0
  1  7  1  0  0  0  0
  1  6  2  0  0  0  0
  2  1  1  0  0  0  0
  3  2  2  0  0  0  0
  3  4  1  0  0  0  0
  4  5  2  0  0  0  0
  5  6  1  0  0  0  0
  5 27  1  0  0  0  0
  6 28  1  0  0  0  0
  7  8  1  0  0  0  0
  8 20  2  0  0  0  0
  9 10  1  0  0  0  0
  9  8  1  0  0  0  0
 10 23  1  0  0  0  0
 11 29  1  0  0  0  0
 11 10  2  0  0  0  0
 12 11  1  0  0  0  0
 13 12  2  0  0  0  0
 13 14  1  0  0  0  0
 14  9  2  0  0  0  0
 15  4  1  0  0  0  0
 15 17  1  0  0  0  0
 16 15  1  0  0  0  0
 18 15  1  0  0  0  0
 19  8  2  0  0  0  0
 21 12  1  0  0  0  0
 22 33  1  0  0  0  0
 22 21  1  0  0  0  0
 23 36  1  0  0  0  0
 23 34  1  0  0  0  0
 24 14  1  0  0  0  0
 24 39  1  0  0  0  0
 25  2  1  0  0  0  0
 26  3  1  0  0  0  0
 30 13  1  0  0  0  0
 31 22  1  0  0  0  0
 32 22  1  0  0  0  0
 35 23  1  0  0  0  0
 37 24  1  0  0  0  0
 38 24  1  0  0  0  0
M  RAD  1   7   2
M  END
>  <program>
Gaussian 09, Revision D.01

>  <basis>
6-31G(d) (6D, 7F)

>  <method>
UB3LYP

$$$$
r_h4_6.log
 OpenBabel04281815093D
Gaussian scr1/g09_d1/g09/g09 #P UB3LYP/6-31G(d) opt=tight int=finegrid scf=tight
 39 40  0  0  0  0  0  0  0  0999 V2000
   -1.5037   -0.1833   -0.1250 C   0  0  0  0  0  0  0  0  0  0  0  0
   -2.1974   -1.1291   -0.9474 C   0  0  0  0  0  0  0  0  0  0  0  0
   -3.5745   -1.1197   -1.0416 C   0  0  0  0  0  0  0  0  0  0  0  0
   -4.3159   -0.1699   -0.3194 C   0  0  0  0  0  0  0  0  0  0  0  0
   -3.6622    0.7716    0.4939 C   0  0  0  0  0  0  0  0  0  0  0  0
   -2.2845    0.7793    0.5968 C   0  0  0  0  0  0  0  0  0  0  0  0
   -0.1599   -0.3161   -0.1201 N   0  0  0  0  0  0  0  0  0  0  0  0
    0.7841    0.7580    0.8108 S   0  0  0  0  0  0  0  0  0  0  0  0
    2.4334    0.2261    0.3286 C   0  0  0  0  0  0  0  0  0  0  0  0
    2.8500   -1.0767    0.7187 C   0  0  0  0  0  0  0  0  0  0  0  0
    4.1335   -1.4876    0.3803 C   0  0  0  0  0  0  0  0  0  0  0  0
    5.0074   -0.6483   -0.3187 C   0  0  0  0  0  0  0  0  0  0  0  0
    4.5837    0.6261   -0.6930 C   0  0  0  0  0  0  0  0  0  0  0  0
    3.2964    1.0893   -0.3829 C   0  0  0  0  0  0  0  0  0  0  0  0
   -5.8213   -0.2013   -0.3689 C   0  0  0  0  0  0  0  0  0  0  0  0
   -6.2715   -0.6572   -1.5575 F   0  0  0  0  0  0  0  0  0  0  0  0
   -6.3254   -1.0160    0.5856 F   0  0  0  0  0  0  0  0  0  0  0  0
   -6.3549    1.0220   -0.1697 F   0  0  0  0  0  0  0  0  0  0  0  0
    0.5257    2.1304    0.3495 O   0  0  0  0  0  0  0  0  0  0  0  0
    0.5655    0.4540    2.2343 O   0  0  0  0  0  0  0  0  0  0  0  0
    6.2357   -1.1646   -0.5835 O   0  0  0  0  0  0  0  0  0  0  0  0
    7.1743   -0.3620   -1.2874 C   0  0  0  0  0  0  0  0  0  0  0  0
    1.9780   -2.0538    1.4756 C   0  0  0  0  0  0  0  0  0  0  0  0
    2.9601    2.4912   -0.8515 C   0  0  0  0  0  0  0  0  0  0  0  0
   -1.5983   -1.8495   -1.4940 H   0  0  0  0  0  0  0  0  0  0  0  0
   -4.0868   -1.8374   -1.6733 H   0  0  0  0  0  0  0  0  0  0  0  0
   -4.2478    1.5037    1.0397 H   0  0  0  0  0  0  0  0  0  0  0  0
   -1.7929    1.5134    1.2221 H   0  0  0  0  0  0  0  0  0  0  0  0
    4.4828   -2.4766    0.6588 H   0  0  0  0  0  0  0  0  0  0  0  0
    5.2460    1.2885   -1.2371 H   0  0  0  0  0  0  0  0  0  0  0  0
    8.0757   -0.9703   -1.3779 H   0  0  0  0  0  0  0  0  0  0  0  0
    6.8092   -0.1018   -2.2890 H   0  0  0  0  0  0  0  0  0  0  0  0
    7.4097    0.5573   -0.7363 H   0  0  0  0  0  0  0  0  0  0  0  0
    1.7227   -1.6756    2.4687 H   0  0  0  0  0  0  0  0  0  0  0  0
    1.0347   -2.2333    0.9498 H   0  0  0  0  0  0  0  0  0  0  0  0
    2.4983   -3.0092    1.5841 H   0  0  0  0  0  0  0  0  0  0  0  0
    3.8113    2.9038   -1.4010 H   0  0  0  0  0  0  0  0  0  0  0  0
    2.0849    2.5057   -1.5052 H   0  0  0  0  0  0  0  0  0  0  0  0
    2.7302    3.1580   -0.0171 H   0  0  0  0  0  0  0  0  0  0  0  0
  1  7  1  0  0  0  0
  1  6  2  0  0  0  0
  2  1  1  0  0  0  0
  3  2  2  0  0  0  0
  3  4  1  0  0  0  0
  4  5  2  0  0  0  0
  5  6  1  0  0  0  0
  5 27  1  0  0  0  0
  6 28  1  0  0  0  0
  7  8  1  0  0  0  0
  8 20  2  0  0  0  0
  9 10  2  0  0  0  0
  9  8  1  0  0  0  0
 10 23  1  0  0  0  0
 11 29  1  0  0  0  0
 11 10  1  0  0  0  0
 12 11  2  0  0  0  0
 13 14  2  0  0  0  0
 13 12  1  0  0  0  0
 14  9  1  0  0  0  0
 15  4  1  0  0  0  0
 15 18  1  0  0  0  0
 15 17  1  0  0  0  0
 16 15  1  0  0  0  0
 19  8  2  0  0  0  0
 21 12  1  0  0  0  0
 22 33  1  0  0  0  0
 22 21  1  0  0  0  0
 23 36  1  0  0  0  0
 23 34  1  0  0  0  0
 24 14  1  0  0  0  0
 24 39  1  0  0  0  0
 25  2  1  0  0  0  0
 26  3  1  0  0  0  0
 30 13  1  0  0  0  0
 31 22  1  0  0  0  0
 32 22  1  0  0  0  0
 35 23  1  0  0  0  0
 37 24  1  0  0  0  0
 38 24  1  0  0  0  0
M  RAD  1   7   2
M  END
>  <program>
Gaussian 09, Revision D.01

>  <basis>
6-31G(d) (6D, 7F)

>  <method>
UB3LYP

$$$$
r_h4_1.log
 OpenBabel04281815093D
Gaussian scr1/g09_d1/g09/g09 #P UB3LYP/6-31G(d) opt=tight int=finegrid scf=tight
 39 40  0  0  0  0  0  0  0  0999 V2000
    1.4797   -0.2094   -0.0293 C   0  0  0  0  0  0  0  0  0  0  0  0
    2.1413   -1.2789   -0.7160 C   0  0  0  0  0  0  0  0  0  0  0  0
    3.5160   -1.3083   -0.8387 C   0  0  0  0  0  0  0  0  0  0  0  0
    4.2874   -0.2749   -0.2822 C   0  0  0  0  0  0  0  0  0  0  0  0
    3.6656    0.7886    0.3948 C   0  0  0  0  0  0  0  0  0  0  0  0
    2.2910    0.8369    0.5233 C   0  0  0  0  0  0  0  0  0  0  0  0
    0.1352   -0.3196    0.0231 N   0  0  0  0  0  0  0  0  0  0  0  0
   -0.7919    0.8582    0.8370 S   0  0  0  0  0  0  0  0  0  0  0  0
   -2.4337    0.4168    0.2483 C   0  0  0  0  0  0  0  0  0  0  0  0
   -3.1684    1.2926   -0.5956 C   0  0  0  0  0  0  0  0  0  0  0  0
   -4.4488    0.8990   -0.9793 C   0  0  0  0  0  0  0  0  0  0  0  0
   -5.0074   -0.3125   -0.5634 C   0  0  0  0  0  0  0  0  0  0  0  0
   -4.2670   -1.1652    0.2566 C   0  0  0  0  0  0  0  0  0  0  0  0
   -2.9789   -0.8176    0.6757 C   0  0  0  0  0  0  0  0  0  0  0  0
    5.7907   -0.3341   -0.3595 C   0  0  0  0  0  0  0  0  0  0  0  0
    6.2088   -1.0089   -1.4515 F   0  0  0  0  0  0  0  0  0  0  0  0
    6.3370    0.8992   -0.4048 F   0  0  0  0  0  0  0  0  0  0  0  0
    6.3129   -0.9605    0.7193 F   0  0  0  0  0  0  0  0  0  0  0  0
   -0.6859    0.5792    2.2777 O   0  0  0  0  0  0  0  0  0  0  0  0
   -0.4271    2.2025    0.3643 O   0  0  0  0  0  0  0  0  0  0  0  0
   -6.2643   -0.5679   -1.0107 O   0  0  0  0  0  0  0  0  0  0  0  0
   -6.8942   -1.7801   -0.6169 C   0  0  0  0  0  0  0  0  0  0  0  0
   -2.6849    2.6276   -1.1245 C   0  0  0  0  0  0  0  0  0  0  0  0
   -2.2521   -1.8056    1.5619 C   0  0  0  0  0  0  0  0  0  0  0  0
    1.5199   -2.0625   -1.1360 H   0  0  0  0  0  0  0  0  0  0  0  0
    4.0031   -2.1213   -1.3662 H   0  0  0  0  0  0  0  0  0  0  0  0
    4.2739    1.5845    0.8113 H   0  0  0  0  0  0  0  0  0  0  0  0
    1.8220    1.6699    1.0307 H   0  0  0  0  0  0  0  0  0  0  0  0
   -5.0433    1.5402   -1.6219 H   0  0  0  0  0  0  0  0  0  0  0  0
   -4.6770   -2.1129    0.5849 H   0  0  0  0  0  0  0  0  0  0  0  0
   -7.8819   -1.7651   -1.0803 H   0  0  0  0  0  0  0  0  0  0  0  0
   -6.3385   -2.6564   -0.9742 H   0  0  0  0  0  0  0  0  0  0  0  0
   -7.0044   -1.8394    0.4732 H   0  0  0  0  0  0  0  0  0  0  0  0
   -2.4866    3.3386   -0.3190 H   0  0  0  0  0  0  0  0  0  0  0  0
   -1.7527    2.5330   -1.6866 H   0  0  0  0  0  0  0  0  0  0  0  0
   -3.4477    3.0513   -1.7839 H   0  0  0  0  0  0  0  0  0  0  0  0
   -2.8351   -2.7268    1.6496 H   0  0  0  0  0  0  0  0  0  0  0  0
   -1.2684   -2.0577    1.1544 H   0  0  0  0  0  0  0  0  0  0  0  0
   -2.0864   -1.3972    2.5621 H   0  0  0  0  0  0  0  0  0  0  0  0
  1  7  1  0  0  0  0
  1  6  2  0  0  0  0
  2  1  1  0  0  0  0
  3  2  2  0  0  0  0
  3  4  1  0  0  0  0
  4  5  2  0  0  0  0
  5  6  1  0  0  0  0
  5 27  1  0  0  0  0
  6 28  1  0  0  0  0
  7  8  1  0  0  0  0
  8 19  2  0  0  0  0
  9 14  2  0  0  0  0
  9  8  1  0  0  0  0
 10  9  1  0  0  0  0
 11 10  2  0  0  0  0
 11 12  1  0  0  0  0
 12 13  2  0  0  0  0
 13 30  1  0  0  0  0
 13 14  1  0  0  0  0
 14 24  1  0  0  0  0
 15  4  1  0  0  0  0
 15 18  1  0  0  0  0
 16 15  1  0  0  0  0
 17 15  1  0  0  0  0
 20  8  2  0  0  0  0
 21 22  1  0  0  0  0
 21 12  1  0  0  0  0
 22 33  1  0  0  0  0
 23 10  1  0  0  0  0
 23 34  1  0  0  0  0
 24 37  1  0  0  0  0
 24 39  1  0  0  0  0
 25  2  1  0  0  0  0
 26  3  1  0  0  0  0
 29 11  1  0  0  0  0
 31 22  1  0  0  0  0
 32 22  1  0  0  0  0
 35 23  1  0  0  0  0
 36 23  1  0  0  0  0
 38 24  1  0  0  0  0
M  RAD  1   7   2
M  END
>  <program>
Gaussian 09, Revision D.01

>  <basis>
6-31G(d) (6D, 7F)

>  <method>
UB3LYP

$$$$
r_h4_2.log
 OpenBabel04281815093D
Gaussian scr1/g09_d1/g09/g09 #P UB3LYP/6-31G(d) opt=tight int=finegrid scf=tight
 39 40  0  0  0  0  0  0  0  0999 V2000
    1.4797   -0.2339    0.0192 C   0  0  0  0  0  0  0  0  0  0  0  0
    2.2921    0.8145    0.5660 C   0  0  0  0  0  0  0  0  0  0  0  0
    3.6675    0.7588    0.4473 C   0  0  0  0  0  0  0  0  0  0  0  0
    4.2889   -0.3150   -0.2129 C   0  0  0  0  0  0  0  0  0  0  0  0
    3.5165   -1.3530   -0.7603 C   0  0  0  0  0  0  0  0  0  0  0  0
    2.1415   -1.3162   -0.6472 C   0  0  0  0  0  0  0  0  0  0  0  0
    0.1345   -0.3382    0.0644 N   0  0  0  0  0  0  0  0  0  0  0  0
   -0.7942    0.8513    0.8590 S   0  0  0  0  0  0  0  0  0  0  0  0
   -2.4312    0.4175    0.2514 C   0  0  0  0  0  0  0  0  0  0  0  0
   -3.1477    1.2923   -0.6091 C   0  0  0  0  0  0  0  0  0  0  0  0
   -4.4254    0.9049   -1.0079 C   0  0  0  0  0  0  0  0  0  0  0  0
   -4.9984   -0.2995   -0.5911 C   0  0  0  0  0  0  0  0  0  0  0  0
   -4.2757   -1.1514    0.2453 C   0  0  0  0  0  0  0  0  0  0  0  0
   -2.9911   -0.8099    0.6799 C   0  0  0  0  0  0  0  0  0  0  0  0
    5.7848   -0.3219   -0.3902 C   0  0  0  0  0  0  0  0  0  0  0  0
    6.4123    0.3141    0.6210 F   0  0  0  0  0  0  0  0  0  0  0  0
    6.2737   -1.5790   -0.4514 F   0  0  0  0  0  0  0  0  0  0  0  0
    6.1445    0.3001   -1.5360 F   0  0  0  0  0  0  0  0  0  0  0  0
   -0.7082    0.5791    2.3024 O   0  0  0  0  0  0  0  0  0  0  0  0
   -0.4148    2.1908    0.3843 O   0  0  0  0  0  0  0  0  0  0  0  0
   -6.2507   -0.5492   -1.0543 O   0  0  0  0  0  0  0  0  0  0  0  0
   -6.8944   -1.7545   -0.6615 C   0  0  0  0  0  0  0  0  0  0  0  0
   -2.6473    2.6200   -1.1408 C   0  0  0  0  0  0  0  0  0  0  0  0
   -2.2840   -1.7968    1.5832 C   0  0  0  0  0  0  0  0  0  0  0  0
    1.8237    1.6527    1.0653 H   0  0  0  0  0  0  0  0  0  0  0  0
    4.2773    1.5496    0.8713 H   0  0  0  0  0  0  0  0  0  0  0  0
    4.0045   -2.1821   -1.2613 H   0  0  0  0  0  0  0  0  0  0  0  0
    1.5199   -2.1060   -1.0553 H   0  0  0  0  0  0  0  0  0  0  0  0
   -5.0062    1.5455   -1.6634 H   0  0  0  0  0  0  0  0  0  0  0  0
   -4.6970   -2.0937    0.5747 H   0  0  0  0  0  0  0  0  0  0  0  0
   -6.3395   -2.6369   -1.0046 H   0  0  0  0  0  0  0  0  0  0  0  0
   -7.0210   -1.8054    0.4273 H   0  0  0  0  0  0  0  0  0  0  0  0
   -7.8752   -1.7361   -1.1394 H   0  0  0  0  0  0  0  0  0  0  0  0
   -3.3972    3.0434   -1.8151 H   0  0  0  0  0  0  0  0  0  0  0  0
   -2.4569    3.3358   -0.3377 H   0  0  0  0  0  0  0  0  0  0  0  0
   -1.7072    2.5152   -1.6877 H   0  0  0  0  0  0  0  0  0  0  0  0
   -2.8746   -2.7134    1.6686 H   0  0  0  0  0  0  0  0  0  0  0  0
   -1.2962   -2.0582    1.1919 H   0  0  0  0  0  0  0  0  0  0  0  0
   -2.1301   -1.3828    2.5829 H   0  0  0  0  0  0  0  0  0  0  0  0
  1  7  1  0  0  0  0
  1  2  2  0  0  0  0
  2 25  1  0  0  0  0
  3  2  1  0  0  0  0
  3 26  1  0  0  0  0
  4  3  2  0  0  0  0
  5  6  2  0  0  0  0
  5  4  1  0  0  0  0
  6  1  1  0  0  0  0
  7  8  1  0  0  0  0
  8 19  2  0  0  0  0
  9 14  2  0  0  0  0
  9  8  1  0  0  0  0
 10  9  1  0  0  0  0
 11 10  2  0  0  0  0
 11 12  1  0  0  0  0
 12 13  2  0  0  0  0
 13 30  1  0  0  0  0
 13 14  1  0  0  0  0
 14 24  1  0  0  0  0
 15  4  1  0  0  0  0
 15 16  1  0  0  0  0
 17 15  1  0  0  0  0
 18 15  1  0  0  0  0
 20  8  2  0  0  0  0
 21 22  1  0  0  0  0
 21 12  1  0  0  0  0
 22 32  1  0  0  0  0
 23 10  1  0  0  0  0
 23 35  1  0  0  0  0
 24 37  1  0  0  0  0
 24 39  1  0  0  0  0
 27  5  1  0  0  0  0
 28  6  1  0  0  0  0
 29 11  1  0  0  0  0
 31 22  1  0  0  0  0
 33 22  1  0  0  0  0
 34 23  1  0  0  0  0
 36 23  1  0  0  0  0
 38 24  1  0  0  0  0
M  RAD  1   7   2
M  END
>  <program>
Gaussian 09, Revision D.01

>  <basis>
6-31G(d) (6D, 7F)

>  <method>
UB3LYP

$$$$
i4_3.log
 OpenBabel04281815093D
Gaussian scr1/g09_d1/g09/g09 #P B3LYP/6-31G(d) opt=tight int=finegrid scf=tight
 39 40  0  0  0  0  0  0  0  0999 V2000
   -1.2682    0.0780   -0.5186 C   0  0  0  0  0  0  0  0  0  0  0  0
   -1.9360    1.2665   -0.2050 C   0  0  0  0  0  0  0  0  0  0  0  0
   -3.3154    1.2488   -0.0247 C   0  0  0  0  0  0  0  0  0  0  0  0
   -4.0263    0.0560   -0.1805 C   0  0  0  0  0  0  0  0  0  0  0  0
   -3.3524   -1.1250   -0.5042 C   0  0  0  0  0  0  0  0  0  0  0  0
   -1.9703   -1.1232   -0.6623 C   0  0  0  0  0  0  0  0  0  0  0  0
    0.1573    0.1661   -0.6720 N   0  0  0  0  0  0  0  0  0  0  0  0
    1.0251   -0.1119    0.8974 S   0  0  0  0  0  0  0  0  0  0  0  0
    2.7318   -0.0009    0.3366 C   0  0  0  0  0  0  0  0  0  0  0  0
    3.2510    1.2836    0.0339 C   0  0  0  0  0  0  0  0  0  0  0  0
    4.5929    1.3640   -0.3444 C   0  0  0  0  0  0  0  0  0  0  0  0
    5.4155    0.2395   -0.4387 C   0  0  0  0  0  0  0  0  0  0  0  0
    4.8569   -1.0063   -0.1577 C   0  0  0  0  0  0  0  0  0  0  0  0
    3.5194   -1.1717    0.2229 C   0  0  0  0  0  0  0  0  0  0  0  0
   -5.5266    0.0552   -0.0625 C   0  0  0  0  0  0  0  0  0  0  0  0
   -5.9643    1.0099    0.7874 F   0  0  0  0  0  0  0  0  0  0  0  0
   -6.1210    0.2903   -1.2565 F   0  0  0  0  0  0  0  0  0  0  0  0
   -5.9955   -1.1321    0.3803 F   0  0  0  0  0  0  0  0  0  0  0  0
    0.5781   -0.9581   -1.4533 F   0  0  0  0  0  0  0  0  0  0  0  0
    0.6488    1.0579    1.6905 O   0  0  0  0  0  0  0  0  0  0  0  0
    0.7126   -1.4535    1.3875 O   0  0  0  0  0  0  0  0  0  0  0  0
    2.4581    2.5723    0.0744 C   0  0  0  0  0  0  0  0  0  0  0  0
    3.0420   -2.5887    0.4599 C   0  0  0  0  0  0  0  0  0  0  0  0
    6.8564    0.3706   -0.8675 C   0  0  0  0  0  0  0  0  0  0  0  0
   -1.3726    2.1861   -0.0975 H   0  0  0  0  0  0  0  0  0  0  0  0
   -3.8395    2.1636    0.2298 H   0  0  0  0  0  0  0  0  0  0  0  0
   -3.9070   -2.0508   -0.6145 H   0  0  0  0  0  0  0  0  0  0  0  0
   -1.4382   -2.0340   -0.9031 H   0  0  0  0  0  0  0  0  0  0  0  0
    5.0043    2.3438   -0.5747 H   0  0  0  0  0  0  0  0  0  0  0  0
    5.4780   -1.8944   -0.2417 H   0  0  0  0  0  0  0  0  0  0  0  0
    3.0530    3.3793   -0.3621 H   0  0  0  0  0  0  0  0  0  0  0  0
    1.5261    2.4898   -0.4920 H   0  0  0  0  0  0  0  0  0  0  0  0
    2.1889    2.8496    1.0965 H   0  0  0  0  0  0  0  0  0  0  0  0
    2.1547   -2.8186   -0.1345 H   0  0  0  0  0  0  0  0  0  0  0  0
    3.8371   -3.2873    0.1847 H   0  0  0  0  0  0  0  0  0  0  0  0
    2.7729   -2.7631    1.5047 H   0  0  0  0  0  0  0  0  0  0  0  0
    7.4375   -0.5169   -0.5994 H   0  0  0  0  0  0  0  0  0  0  0  0
    6.9306    0.4981   -1.9554 H   0  0  0  0  0  0  0  0  0  0  0  0
    7.3318    1.2433   -0.4069 H   0  0  0  0  0  0  0  0  0  0  0  0
  1  2  1  0  0  0  0
  2 25  1  0  0  0  0
  2  3  2  0  0  0  0
  3 26  1  0  0  0  0
  4 15  1  0  0  0  0
  4  3  1  0  0  0  0
  5  4  2  0  0  0  0
  6  1  2  0  0  0  0
  6  5  1  0  0  0  0
  7  1  1  0  0  0  0
  7  8  1  0  0  0  0
  8 21  2  0  0  0  0
  8 20  2  0  0  0  0
  9  8  1  0  0  0  0
 10 22  1  0  0  0  0
 10  9  2  0  0  0  0
 11 10  1  0  0  0  0
 12 11  2  0  0  0  0
 12 13  1  0  0  0  0
 13 14  2  0  0  0  0
 14  9  1  0  0  0  0
 14 23  1  0  0  0  0
 15 18  1  0  0  0  0
 15 16  1  0  0  0  0
 17 15  1  0  0  0  0
 19  7  1  0  0  0  0
 22 33  1  0  0  0  0
 23 36  1  0  0  0  0
 24 37  1  0  0  0  0
 24 12  1  0  0  0  0
 24 39  1  0  0  0  0
 27  5  1  0  0  0  0
 28  6  1  0  0  0  0
 29 11  1  0  0  0  0
 30 13  1  0  0  0  0
 31 22  1  0  0  0  0
 32 22  1  0  0  0  0
 34 23  1  0  0  0  0
 35 23  1  0  0  0  0
 38 24  1  0  0  0  0
M  END
>  <program>
Gaussian 09, Revision D.01

>  <basis>
6-31G(d) (6D, 7F)

>  <method>
B3LYP

$$$$
i4_1.log
 OpenBabel04281815093D
Gaussian scr1/g09_d1/g09/g09 #P B3LYP/6-31G(d) opt=tight int=finegrid scf=tight
 39 40  0  0  0  0  0  0  0  0999 V2000
    0.7808   -1.3336   -0.5270 C   0  0  0  0  0  0  0  0  0  0  0  0
    1.0347   -0.2101   -1.3220 C   0  0  0  0  0  0  0  0  0  0  0  0
    2.2589    0.4429   -1.2087 C   0  0  0  0  0  0  0  0  0  0  0  0
    3.2179   -0.0089   -0.2989 C   0  0  0  0  0  0  0  0  0  0  0  0
    2.9574   -1.1327    0.4917 C   0  0  0  0  0  0  0  0  0  0  0  0
    1.7475   -1.8077    0.3699 C   0  0  0  0  0  0  0  0  0  0  0  0
   -0.4378   -2.0780   -0.6056 N   0  0  0  0  0  0  0  0  0  0  0  0
   -1.6981   -1.7289    0.6440 S   0  0  0  0  0  0  0  0  0  0  0  0
   -2.2104   -0.0128    0.4032 C   0  0  0  0  0  0  0  0  0  0  0  0
   -1.5691    1.0188    1.1389 C   0  0  0  0  0  0  0  0  0  0  0  0
   -1.9812    2.3333    0.8938 C   0  0  0  0  0  0  0  0  0  0  0  0
   -2.9774    2.6551   -0.0275 C   0  0  0  0  0  0  0  0  0  0  0  0
   -3.5840    1.6113   -0.7258 C   0  0  0  0  0  0  0  0  0  0  0  0
   -3.2358    0.2693   -0.5386 C   0  0  0  0  0  0  0  0  0  0  0  0
    4.5115    0.7422   -0.1348 C   0  0  0  0  0  0  0  0  0  0  0  0
    5.5222   -0.0723    0.2390 F   0  0  0  0  0  0  0  0  0  0  0  0
    4.8843    1.3582   -1.2782 F   0  0  0  0  0  0  0  0  0  0  0  0
    4.4116    1.7039    0.8136 F   0  0  0  0  0  0  0  0  0  0  0  0
   -1.0648   -1.7562   -1.8447 F   0  0  0  0  0  0  0  0  0  0  0  0
   -2.7911   -2.6311    0.3084 O   0  0  0  0  0  0  0  0  0  0  0  0
   -0.9496   -1.8960    1.8875 O   0  0  0  0  0  0  0  0  0  0  0  0
   -0.4986    0.8309    2.1951 C   0  0  0  0  0  0  0  0  0  0  0  0
   -4.0177   -0.7527   -1.3388 C   0  0  0  0  0  0  0  0  0  0  0  0
   -3.4071    4.0859   -0.2394 C   0  0  0  0  0  0  0  0  0  0  0  0
    0.2908    0.1308   -2.0304 H   0  0  0  0  0  0  0  0  0  0  0  0
    2.4690    1.3059   -1.8316 H   0  0  0  0  0  0  0  0  0  0  0  0
    3.7107   -1.4952    1.1829 H   0  0  0  0  0  0  0  0  0  0  0  0
    1.5398   -2.6928    0.9592 H   0  0  0  0  0  0  0  0  0  0  0  0
   -1.4999    3.1327    1.4514 H   0  0  0  0  0  0  0  0  0  0  0  0
   -4.3656    1.8413   -1.4455 H   0  0  0  0  0  0  0  0  0  0  0  0
   -0.1715    1.8114    2.5519 H   0  0  0  0  0  0  0  0  0  0  0  0
   -0.8733    0.2590    3.0475 H   0  0  0  0  0  0  0  0  0  0  0  0
    0.3769    0.2965    1.8215 H   0  0  0  0  0  0  0  0  0  0  0  0
   -3.3730   -1.4484   -1.8759 H   0  0  0  0  0  0  0  0  0  0  0  0
   -4.6571   -1.3564   -0.6889 H   0  0  0  0  0  0  0  0  0  0  0  0
   -4.6520   -0.2335   -2.0627 H   0  0  0  0  0  0  0  0  0  0  0  0
   -3.7742    4.2478   -1.2579 H   0  0  0  0  0  0  0  0  0  0  0  0
   -4.2210    4.3538    0.4472 H   0  0  0  0  0  0  0  0  0  0  0  0
   -2.5836    4.7833   -0.0555 H   0  0  0  0  0  0  0  0  0  0  0  0
  1  6  2  0  0  0  0
  2  3  2  0  0  0  0
  2  1  1  0  0  0  0
  3  4  1  0  0  0  0
  4 15  1  0  0  0  0
  4  5  2  0  0  0  0
  5 27  1  0  0  0  0
  6  5  1  0  0  0  0
  6 28  1  0  0  0  0
  7  1  1  0  0  0  0
  7  8  1  0  0  0  0
  8 21  2  0  0  0  0
  9  8  1  0  0  0  0
  9 10  2  0  0  0  0
 10 22  1  0  0  0  0
 11 10  1  0  0  0  0
 11 29  1  0  0  0  0
 12 11  2  0  0  0  0
 13 14  2  0  0  0  0
 13 12  1  0  0  0  0
 14  9  1  0  0  0  0
 15 16  1  0  0  0  0
 15 18  1  0  0  0  0
 17 15  1  0  0  0  0
 19  7  1  0  0  0  0
 20  8  2  0  0  0  0
 22 31  1  0  0  0  0
 22 32  1  0  0  0  0
 23 35  1  0  0  0  0
 23 14  1  0  0  0  0
 24 39  1  0  0  0  0
 24 12  1  0  0  0  0
 24 38  1  0  0  0  0
 25  2  1  0  0  0  0
 26  3  1  0  0  0  0
 30 13  1  0  0  0  0
 33 22  1  0  0  0  0
 34 23  1  0  0  0  0
 36 23  1  0  0  0  0
 37 24  1  0  0  0  0
M  END
>  <program>
Gaussian 09, Revision D.01

>  <basis>
6-31G(d) (6D, 7F)

>  <method>
B3LYP

$$$$
i4_2.log
 OpenBabel04281815093D
Gaussian scr1/g09_d1/g09/g09 #P B3LYP/6-31G(d) opt=tight int=finegrid scf=tight
 39 40  0  0  0  0  0  0  0  0999 V2000
   -0.7904   -1.3088   -0.5107 C   0  0  0  0  0  0  0  0  0  0  0  0
   -1.0362   -0.1686   -1.2847 C   0  0  0  0  0  0  0  0  0  0  0  0
   -2.2507    0.4975   -1.1503 C   0  0  0  0  0  0  0  0  0  0  0  0
   -3.2075    0.0435   -0.2387 C   0  0  0  0  0  0  0  0  0  0  0  0
   -2.9542   -1.0952    0.5324 C   0  0  0  0  0  0  0  0  0  0  0  0
   -1.7536   -1.7831    0.3894 C   0  0  0  0  0  0  0  0  0  0  0  0
    0.4201   -2.0640   -0.6084 N   0  0  0  0  0  0  0  0  0  0  0  0
    1.6964   -1.7366    0.6312 S   0  0  0  0  0  0  0  0  0  0  0  0
    2.2237   -0.0241    0.3967 C   0  0  0  0  0  0  0  0  0  0  0  0
    3.2426    0.2541   -0.5532 C   0  0  0  0  0  0  0  0  0  0  0  0
    3.6028    1.5937   -0.7346 C   0  0  0  0  0  0  0  0  0  0  0  0
    3.0138    2.6387   -0.0233 C   0  0  0  0  0  0  0  0  0  0  0  0
    2.0232    2.3207    0.9054 C   0  0  0  0  0  0  0  0  0  0  0  0
    1.6000    1.0090    1.1454 C   0  0  0  0  0  0  0  0  0  0  0  0
   -4.5364    0.7422   -0.1382 C   0  0  0  0  0  0  0  0  0  0  0  0
   -5.0847    0.6056    1.0889 F   0  0  0  0  0  0  0  0  0  0  0  0
   -4.4262    2.0661   -0.3902 F   0  0  0  0  0  0  0  0  0  0  0  0
   -5.4301    0.2478   -1.0259 F   0  0  0  0  0  0  0  0  0  0  0  0
    1.0371   -1.7362   -1.8512 F   0  0  0  0  0  0  0  0  0  0  0  0
    0.9588   -1.9044    1.8811 O   0  0  0  0  0  0  0  0  0  0  0  0
    2.7768   -2.6475    0.2785 O   0  0  0  0  0  0  0  0  0  0  0  0
    4.0060   -0.7704   -1.3680 C   0  0  0  0  0  0  0  0  0  0  0  0
    0.5373    0.8245    2.2100 C   0  0  0  0  0  0  0  0  0  0  0  0
    3.4561    4.0665   -0.2294 C   0  0  0  0  0  0  0  0  0  0  0  0
   -0.2904    0.1785   -1.9880 H   0  0  0  0  0  0  0  0  0  0  0  0
   -2.4493    1.3820   -1.7464 H   0  0  0  0  0  0  0  0  0  0  0  0
   -3.6991   -1.4499    1.2365 H   0  0  0  0  0  0  0  0  0  0  0  0
   -1.5481   -2.6749    0.9695 H   0  0  0  0  0  0  0  0  0  0  0  0
    4.3797    1.8208   -1.4603 H   0  0  0  0  0  0  0  0  0  0  0  0
    1.5555    3.1212    1.4731 H   0  0  0  0  0  0  0  0  0  0  0  0
    4.6380   -0.2528   -2.0952 H   0  0  0  0  0  0  0  0  0  0  0  0
    4.6460   -1.3847   -0.7288 H   0  0  0  0  0  0  0  0  0  0  0  0
    3.3487   -1.4560   -1.9028 H   0  0  0  0  0  0  0  0  0  0  0  0
    0.9131    0.2415    3.0543 H   0  0  0  0  0  0  0  0  0  0  0  0
    0.2248    1.8058    2.5778 H   0  0  0  0  0  0  0  0  0  0  0  0
   -0.3477    0.3031    1.8400 H   0  0  0  0  0  0  0  0  0  0  0  0
    2.6402    4.7707   -0.0372 H   0  0  0  0  0  0  0  0  0  0  0  0
    4.2760    4.3228    0.4545 H   0  0  0  0  0  0  0  0  0  0  0  0
    3.8193    4.2307   -1.2489 H   0  0  0  0  0  0  0  0  0  0  0  0
  1  6  2  0  0  0  0
  2  3  2  0  0  0  0
  2  1  1  0  0  0  0
  3  4  1  0  0  0  0
  4 15  1  0  0  0  0
  4  5  2  0  0  0  0
  5 27  1  0  0  0  0
  6  5  1  0  0  0  0
  6 28  1  0  0  0  0
  7  1  1  0  0  0  0
  7  8  1  0  0  0  0
  8 20  2  0  0  0  0
  9  8  1  0  0  0  0
  9 14  2  0  0  0  0
 10  9  1  0  0  0  0
 11 10  2  0  0  0  0
 11 12  1  0  0  0  0
 12 13  2  0  0  0  0
 13 14  1  0  0  0  0
 13 30  1  0  0  0  0
 14 23  1  0  0  0  0
 15 16  1  0  0  0  0
 17 15  1  0  0  0  0
 18 15  1  0  0  0  0
 19  7  1  0  0  0  0
 21  8  2  0  0  0  0
 22 32  1  0  0  0  0
 22 10  1  0  0  0  0
 23 35  1  0  0  0  0
 23 34  1  0  0  0  0
 24 37  1  0  0  0  0
 24 12  1  0  0  0  0
 24 38  1  0  0  0  0
 25  2  1  0  0  0  0
 26  3  1  0  0  0  0
 29 11  1  0  0  0  0
 31 22  1  0  0  0  0
 33 22  1  0  0  0  0
 36 23  1  0  0  0  0
 39 24  1  0  0  0  0
M  END
>  <program>
Gaussian 09, Revision D.01

>  <basis>
6-31G(d) (6D, 7F)

>  <method>
B3LYP

$$$$
r_i4_1.log
 OpenBabel04281815093D
Gaussian scr1/g09_d1/g09/g09 #P UB3LYP/6-31G(d) opt=tight int=finegrid scf=tight
 38 39  0  0  0  0  0  0  0  0999 V2000
    1.1923   -0.2203   -0.1132 C   0  0  0  0  0  0  0  0  0  0  0  0
    1.9140   -1.1384   -0.9429 C   0  0  0  0  0  0  0  0  0  0  0  0
    3.2938   -1.1313   -0.9846 C   0  0  0  0  0  0  0  0  0  0  0  0
    4.0099   -0.2128   -0.1995 C   0  0  0  0  0  0  0  0  0  0  0  0
    3.3284    0.6965    0.6280 C   0  0  0  0  0  0  0  0  0  0  0  0
    1.9482    0.7061    0.6793 C   0  0  0  0  0  0  0  0  0  0  0  0
   -0.1513   -0.3430   -0.1681 N   0  0  0  0  0  0  0  0  0  0  0  0
   -1.1248    0.7040    0.7616 S   0  0  0  0  0  0  0  0  0  0  0  0
   -2.7602    0.2000    0.1870 C   0  0  0  0  0  0  0  0  0  0  0  0
   -3.5792    1.0945   -0.5402 C   0  0  0  0  0  0  0  0  0  0  0  0
   -4.8514    0.6398   -0.9139 C   0  0  0  0  0  0  0  0  0  0  0  0
   -5.3238   -0.6333   -0.6005 C   0  0  0  0  0  0  0  0  0  0  0  0
   -4.4790   -1.4882    0.1099 C   0  0  0  0  0  0  0  0  0  0  0  0
   -3.2007   -1.1049    0.5209 C   0  0  0  0  0  0  0  0  0  0  0  0
    5.5128   -0.1588   -0.2906 C   0  0  0  0  0  0  0  0  0  0  0  0
    6.0697    0.2484    0.8692 F   0  0  0  0  0  0  0  0  0  0  0  0
    6.0384   -1.3636   -0.5982 F   0  0  0  0  0  0  0  0  0  0  0  0
    5.9127    0.7065   -1.2497 F   0  0  0  0  0  0  0  0  0  0  0  0
   -0.9746    0.3478    2.1816 O   0  0  0  0  0  0  0  0  0  0  0  0
   -0.8396    2.0900    0.3623 O   0  0  0  0  0  0  0  0  0  0  0  0
   -3.2086    2.5031   -0.9581 C   0  0  0  0  0  0  0  0  0  0  0  0
   -2.3715   -2.1137    1.2841 C   0  0  0  0  0  0  0  0  0  0  0  0
   -6.7137   -1.0687   -0.9967 C   0  0  0  0  0  0  0  0  0  0  0  0
    1.3342   -1.8379   -1.5356 H   0  0  0  0  0  0  0  0  0  0  0  0
    3.8279   -1.8351   -1.6138 H   0  0  0  0  0  0  0  0  0  0  0  0
    3.8956    1.3934    1.2359 H   0  0  0  0  0  0  0  0  0  0  0  0
    1.4361    1.4121    1.3203 H   0  0  0  0  0  0  0  0  0  0  0  0
   -5.4910    1.3163   -1.4754 H   0  0  0  0  0  0  0  0  0  0  0  0
   -4.8219   -2.4905    0.3564 H   0  0  0  0  0  0  0  0  0  0  0  0
   -4.0299    2.9342   -1.5381 H   0  0  0  0  0  0  0  0  0  0  0  0
   -3.0157    3.1495   -0.0983 H   0  0  0  0  0  0  0  0  0  0  0  0
   -2.3028    2.5274   -1.5688 H   0  0  0  0  0  0  0  0  0  0  0  0
   -1.4060   -2.2866    0.7976 H   0  0  0  0  0  0  0  0  0  0  0  0
   -2.1597   -1.7719    2.3004 H   0  0  0  0  0  0  0  0  0  0  0  0
   -2.9037   -3.0676    1.3368 H   0  0  0  0  0  0  0  0  0  0  0  0
   -6.7434   -2.1344   -1.2476 H   0  0  0  0  0  0  0  0  0  0  0  0
   -7.4237   -0.9092   -0.1744 H   0  0  0  0  0  0  0  0  0  0  0  0
   -7.0806   -0.5038   -1.8595 H   0  0  0  0  0  0  0  0  0  0  0  0
  1  6  2  0  0  0  0
  2  1  1  0  0  0  0
  3  2  2  0  0  0  0
  3  4  1  0  0  0  0
  4  5  2  0  0  0  0
  5  6  1  0  0  0  0
  5 26  1  0  0  0  0
  6 27  1  0  0  0  0
  7  1  1  0  0  0  0
  7  8  1  0  0  0  0
  8 19  2  0  0  0  0
  9 14  1  0  0  0  0
  9  8  1  0  0  0  0
 10  9  2  0  0  0  0
 11 12  2  0  0  0  0
 11 10  1  0  0  0  0
 12 13  1  0  0  0  0
 13 29  1  0  0  0  0
 13 14  2  0  0  0  0
 14 22  1  0  0  0  0
 15  4  1  0  0  0  0
 15 16  1  0  0  0  0
 17 15  1  0  0  0  0
 18 15  1  0  0  0  0
 20  8  2  0  0  0  0
 21 10  1  0  0  0  0
 21 31  1  0  0  0  0
 22 35  1  0  0  0  0
 22 34  1  0  0  0  0
 23 12  1  0  0  0  0
 23 37  1  0  0  0  0
 24  2  1  0  0  0  0
 25  3  1  0  0  0  0
 28 11  1  0  0  0  0
 30 21  1  0  0  0  0
 32 21  1  0  0  0  0
 33 22  1  0  0  0  0
 36 23  1  0  0  0  0
 38 23  1  0  0  0  0
M  RAD  1   7   2
M  END
>  <program>
Gaussian 09, Revision D.01

>  <basis>
6-31G(d) (6D, 7F)

>  <method>
UB3LYP

$$$$
r_i4_2.log
 OpenBabel04281815093D
Gaussian scr1/g09_d1/g09/g09 #P UB3LYP/6-31G(d) opt=tight int=finegrid scf=tight
 38 39  0  0  0  0  0  0  0  0999 V2000
   -1.1922   -0.1604   -0.1812 C   0  0  0  0  0  0  0  0  0  0  0  0
   -1.9161   -1.0595   -1.0294 C   0  0  0  0  0  0  0  0  0  0  0  0
   -3.2960   -1.0540   -1.0642 C   0  0  0  0  0  0  0  0  0  0  0  0
   -4.0100   -0.1547   -0.2551 C   0  0  0  0  0  0  0  0  0  0  0  0
   -3.3262    0.7407    0.5854 C   0  0  0  0  0  0  0  0  0  0  0  0
   -1.9456    0.7511    0.6305 C   0  0  0  0  0  0  0  0  0  0  0  0
    0.1513   -0.2822   -0.2417 N   0  0  0  0  0  0  0  0  0  0  0  0
    1.1251    0.7557    0.6980 S   0  0  0  0  0  0  0  0  0  0  0  0
    2.7633    0.2019    0.1795 C   0  0  0  0  0  0  0  0  0  0  0  0
    3.1559   -1.1122    0.5362 C   0  0  0  0  0  0  0  0  0  0  0  0
    4.4348   -1.5346    0.1680 C   0  0  0  0  0  0  0  0  0  0  0  0
    5.3255   -0.7087   -0.5207 C   0  0  0  0  0  0  0  0  0  0  0  0
    4.9002    0.5753   -0.8555 C   0  0  0  0  0  0  0  0  0  0  0  0
    3.6301    1.0682   -0.5255 C   0  0  0  0  0  0  0  0  0  0  0  0
   -5.5161   -0.1945   -0.2406 C   0  0  0  0  0  0  0  0  0  0  0  0
   -6.0464    1.0129    0.0448 F   0  0  0  0  0  0  0  0  0  0  0  0
   -6.0160   -0.5924   -1.4299 F   0  0  0  0  0  0  0  0  0  0  0  0
   -5.9723   -1.0608    0.6924 F   0  0  0  0  0  0  0  0  0  0  0  0
    0.8785    2.1373    0.2602 O   0  0  0  0  0  0  0  0  0  0  0  0
    0.9326    0.4350    2.1216 O   0  0  0  0  0  0  0  0  0  0  0  0
    2.2743   -2.0907    1.2797 C   0  0  0  0  0  0  0  0  0  0  0  0
    3.3128    2.4840   -0.9621 C   0  0  0  0  0  0  0  0  0  0  0  0
    6.7139   -1.1867   -0.8708 C   0  0  0  0  0  0  0  0  0  0  0  0
   -1.3379   -1.7408   -1.6445 H   0  0  0  0  0  0  0  0  0  0  0  0
   -3.8317   -1.7358   -1.7159 H   0  0  0  0  0  0  0  0  0  0  0  0
   -3.8912    1.4341    1.1991 H   0  0  0  0  0  0  0  0  0  0  0  0
   -1.4317    1.4466    1.2818 H   0  0  0  0  0  0  0  0  0  0  0  0
    4.7409   -2.5444    0.4314 H   0  0  0  0  0  0  0  0  0  0  0  0
    5.5768    1.2299   -1.3994 H   0  0  0  0  0  0  0  0  0  0  0  0
    2.7813   -3.0557    1.3666 H   0  0  0  0  0  0  0  0  0  0  0  0
    2.0300   -1.7298    2.2820 H   0  0  0  0  0  0  0  0  0  0  0  0
    1.3253   -2.2489    0.7568 H   0  0  0  0  0  0  0  0  0  0  0  0
    3.1041    3.1394   -0.1130 H   0  0  0  0  0  0  0  0  0  0  0  0
    4.1668    2.8909   -1.5117 H   0  0  0  0  0  0  0  0  0  0  0  0
    2.4320    2.5281   -1.6071 H   0  0  0  0  0  0  0  0  0  0  0  0
    7.1325   -0.6231   -1.7105 H   0  0  0  0  0  0  0  0  0  0  0  0
    7.3971   -1.0639   -0.0199 H   0  0  0  0  0  0  0  0  0  0  0  0
    6.7165   -2.2493   -1.1367 H   0  0  0  0  0  0  0  0  0  0  0  0
  1  6  2  0  0  0  0
  2  1  1  0  0  0  0
  3  2  2  0  0  0  0
  3  4  1  0  0  0  0
  4 15  1  0  0  0  0
  4  5  2  0  0  0  0
  5  6  1  0  0  0  0
  5 26  1  0  0  0  0
  6 27  1  0  0  0  0
  7  1  1  0  0  0  0
  7  8  1  0  0  0  0
  8 20  2  0  0  0  0
  9 10  2  0  0  0  0
  9  8  1  0  0  0  0
 10 21  1  0  0  0  0
 11 28  1  0  0  0  0
 11 10  1  0  0  0  0
 12 11  2  0  0  0  0
 13 14  2  0  0  0  0
 13 12  1  0  0  0  0
 14  9  1  0  0  0  0
 15 16  1  0  0  0  0
 15 18  1  0  0  0  0
 17 15  1  0  0  0  0
 19  8  2  0  0  0  0
 21 30  1  0  0  0  0
 21 31  1  0  0  0  0
 22 14  1  0  0  0  0
 22 33  1  0  0  0  0
 23 12  1  0  0  0  0
 23 37  1  0  0  0  0
 24  2  1  0  0  0  0
 25  3  1  0  0  0  0
 29 13  1  0  0  0  0
 32 21  1  0  0  0  0
 34 22  1  0  0  0  0
 35 22  1  0  0  0  0
 36 23  1  0  0  0  0
 38 23  1  0  0  0  0
M  RAD  1   7   2
M  END
>  <program>
Gaussian 09, Revision D.01

>  <basis>
6-31G(d) (6D, 7F)

>  <method>
UB3LYP

$$$$
AH_4.log
 OpenBabel04281815093D
Gaussian scr1/g09_d1/g09/g09 #P B3LYP/6-31G(d) opt=tight int=finegrid scf=tight
 30 31  0  0  0  0  0  0  0  0999 V2000
   -0.2417   -1.1479    0.5405 C   0  0  0  0  0  0  0  0  0  0  0  0
   -0.8828   -1.3013   -0.6989 C   0  0  0  0  0  0  0  0  0  0  0  0
   -2.1604   -0.7833   -0.8816 C   0  0  0  0  0  0  0  0  0  0  0  0
   -2.8245   -0.1360    0.1653 C   0  0  0  0  0  0  0  0  0  0  0  0
   -2.1947   -0.0014    1.4040 C   0  0  0  0  0  0  0  0  0  0  0  0
   -0.9067   -0.4943    1.5875 C   0  0  0  0  0  0  0  0  0  0  0  0
    1.0433   -1.6982    0.7722 N   0  0  0  0  0  0  0  0  0  0  0  0
    2.4001   -1.4194   -0.2249 S   0  0  0  0  0  0  0  0  0  0  0  0
    2.7128    0.3483   -0.1747 C   0  0  0  0  0  0  0  0  0  0  0  0
    2.0757    1.1872   -1.0925 C   0  0  0  0  0  0  0  0  0  0  0  0
    2.3021    2.5618   -1.0185 C   0  0  0  0  0  0  0  0  0  0  0  0
    3.1565    3.0816   -0.0437 C   0  0  0  0  0  0  0  0  0  0  0  0
    3.7957    2.2296    0.8605 C   0  0  0  0  0  0  0  0  0  0  0  0
    3.5763    0.8538    0.8009 C   0  0  0  0  0  0  0  0  0  0  0  0
   -4.1868    0.4547   -0.0649 C   0  0  0  0  0  0  0  0  0  0  0  0
   -4.8787    0.5965    1.0876 F   0  0  0  0  0  0  0  0  0  0  0  0
   -4.1121    1.6839   -0.6308 F   0  0  0  0  0  0  0  0  0  0  0  0
   -4.9312   -0.3086   -0.8964 F   0  0  0  0  0  0  0  0  0  0  0  0
    1.3386   -1.7056    1.7446 H   0  0  0  0  0  0  0  0  0  0  0  0
    3.4858   -2.0952    0.4838 O   0  0  0  0  0  0  0  0  0  0  0  0
    2.0084   -1.7665   -1.5893 O   0  0  0  0  0  0  0  0  0  0  0  0
   -0.3802   -1.8319   -1.4983 H   0  0  0  0  0  0  0  0  0  0  0  0
   -2.6569   -0.9081   -1.8385 H   0  0  0  0  0  0  0  0  0  0  0  0
   -2.7068    0.4930    2.2225 H   0  0  0  0  0  0  0  0  0  0  0  0
   -0.4139   -0.3752    2.5493 H   0  0  0  0  0  0  0  0  0  0  0  0
    1.4322    0.7674   -1.8574 H   0  0  0  0  0  0  0  0  0  0  0  0
    1.8154    3.2250   -1.7277 H   0  0  0  0  0  0  0  0  0  0  0  0
    3.3312    4.1527    0.0067 H   0  0  0  0  0  0  0  0  0  0  0  0
    4.4718    2.6346    1.6080 H   0  0  0  0  0  0  0  0  0  0  0  0
    4.0807    0.1751    1.4807 H   0  0  0  0  0  0  0  0  0  0  0  0
  1  7  1  0  0  0  0
  1  6  2  0  0  0  0
  2  1  1  0  0  0  0
  3  2  2  0  0  0  0
  3  4  1  0  0  0  0
  4  5  2  0  0  0  0
  5  6  1  0  0  0  0
  5 24  1  0  0  0  0
  6 25  1  0  0  0  0
  7 19  1  0  0  0  0
  8  9  1  0  0  0  0
  8 20  2  0  0  0  0
  8  7  1  0  0  0  0
  9 14  2  0  0  0  0
 10 11  2  0  0  0  0
 10  9  1  0  0  0  0
 11 12  1  0  0  0  0
 12 28  1  0  0  0  0
 12 13  2  0  0  0  0
 13 29  1  0  0  0  0
 14 13  1  0  0  0  0
 14 30  1  0  0  0  0
 15  4  1  0  0  0  0
 15 16  1  0  0  0  0
 17 15  1  0  0  0  0
 18 15  1  0  0  0  0
 21  8  2  0  0  0  0
 22  2  1  0  0  0  0
 23  3  1  0  0  0  0
 26 10  1  0  0  0  0
 27 11  1  0  0  0  0
M  END
>  <program>
Gaussian 09, Revision D.01

>  <basis>
6-31G(d) (6D, 7F)

>  <method>
B3LYP

$$$$
AH_2.log
 OpenBabel04281815093D
Gaussian scr1/g09_d1/g09/g09 #P B3LYP/6-31G(d) opt=tight int=finegrid scf=tight
 30 31  0  0  0  0  0  0  0  0999 V2000
    0.2438   -1.1581   -0.5158 C   0  0  0  0  0  0  0  0  0  0  0  0
    0.9362   -0.5690   -1.5846 C   0  0  0  0  0  0  0  0  0  0  0  0
    2.2240   -0.0779   -1.4023 C   0  0  0  0  0  0  0  0  0  0  0  0
    2.8278   -0.1458   -0.1440 C   0  0  0  0  0  0  0  0  0  0  0  0
    2.1373   -0.7277    0.9223 C   0  0  0  0  0  0  0  0  0  0  0  0
    0.8591   -1.2474    0.7419 C   0  0  0  0  0  0  0  0  0  0  0  0
   -1.0409   -1.7071   -0.7468 N   0  0  0  0  0  0  0  0  0  0  0  0
   -2.4087   -1.4151    0.2302 S   0  0  0  0  0  0  0  0  0  0  0  0
   -2.7138    0.3532    0.1644 C   0  0  0  0  0  0  0  0  0  0  0  0
   -2.0918    1.1947    1.0902 C   0  0  0  0  0  0  0  0  0  0  0  0
   -2.3134    2.5695    1.0061 C   0  0  0  0  0  0  0  0  0  0  0  0
   -3.1487    3.0870    0.0138 C   0  0  0  0  0  0  0  0  0  0  0  0
   -3.7735    2.2324   -0.8981 C   0  0  0  0  0  0  0  0  0  0  0  0
   -3.5583    0.8565   -0.8288 C   0  0  0  0  0  0  0  0  0  0  0  0
    4.1897    0.4539    0.0640 C   0  0  0  0  0  0  0  0  0  0  0  0
    4.1206    1.7863    0.3027 F   0  0  0  0  0  0  0  0  0  0  0  0
    4.8320   -0.0989    1.1162 F   0  0  0  0  0  0  0  0  0  0  0  0
    4.9783    0.2974   -1.0239 F   0  0  0  0  0  0  0  0  0  0  0  0
   -1.3262   -1.7428   -1.7213 H   0  0  0  0  0  0  0  0  0  0  0  0
   -3.4867   -2.0923   -0.4888 O   0  0  0  0  0  0  0  0  0  0  0  0
   -2.0383   -1.7540    1.6026 O   0  0  0  0  0  0  0  0  0  0  0  0
    0.4644   -0.5010   -2.5618 H   0  0  0  0  0  0  0  0  0  0  0  0
    2.7576    0.3634   -2.2378 H   0  0  0  0  0  0  0  0  0  0  0  0
    2.6122   -0.8005    1.8950 H   0  0  0  0  0  0  0  0  0  0  0  0
    0.3383   -1.7312    1.5591 H   0  0  0  0  0  0  0  0  0  0  0  0
   -1.4640    0.7767    1.8690 H   0  0  0  0  0  0  0  0  0  0  0  0
   -1.8382    3.2346    1.7213 H   0  0  0  0  0  0  0  0  0  0  0  0
   -3.3201    4.1582   -0.0443 H   0  0  0  0  0  0  0  0  0  0  0  0
   -4.4351    2.6357   -1.6593 H   0  0  0  0  0  0  0  0  0  0  0  0
   -4.0522    0.1762   -1.5147 H   0  0  0  0  0  0  0  0  0  0  0  0
  1  6  2  0  0  0  0
  2  3  2  0  0  0  0
  2  1  1  0  0  0  0
  3  4  1  0  0  0  0
  4 15  1  0  0  0  0
  4  5  2  0  0  0  0
  5 24  1  0  0  0  0
  6  5  1  0  0  0  0
  6 25  1  0  0  0  0
  7  1  1  0  0  0  0
  7  8  1  0  0  0  0
  8 21  2  0  0  0  0
  9  8  1  0  0  0  0
  9 10  2  0  0  0  0
 10 26  1  0  0  0  0
 11 10  1  0  0  0  0
 11 27  1  0  0  0  0
 12 11  2  0  0  0  0
 13 14  2  0  0  0  0
 13 12  1  0  0  0  0
 14  9  1  0  0  0  0
 15 16  1  0  0  0  0
 15 17  1  0  0  0  0
 18 15  1  0  0  0  0
 19  7  1  0  0  0  0
 20  8  2  0  0  0  0
 22  2  1  0  0  0  0
 23  3  1  0  0  0  0
 28 12  1  0  0  0  0
 29 13  1  0  0  0  0
 30 14  1  0  0  0  0
M  END
>  <program>
Gaussian 09, Revision D.01

>  <basis>
6-31G(d) (6D, 7F)

>  <method>
B3LYP

$$$$
AH_1.log
 OpenBabel04281815093D
Gaussian scr1/g09_d1/g09/g09 #P B3LYP/6-31G(d) opt=tight int=finegrid scf=tight
 30 31  0  0  0  0  0  0  0  0999 V2000
    0.2515   -1.1173    0.5277 C   0  0  0  0  0  0  0  0  0  0  0  0
    0.8801   -1.2481   -0.7200 C   0  0  0  0  0  0  0  0  0  0  0  0
    2.1484   -0.7093   -0.9120 C   0  0  0  0  0  0  0  0  0  0  0  0
    2.8143   -0.0623    0.1329 C   0  0  0  0  0  0  0  0  0  0  0  0
    2.1959    0.0516    1.3802 C   0  0  0  0  0  0  0  0  0  0  0  0
    0.9175   -0.4607    1.5731 C   0  0  0  0  0  0  0  0  0  0  0  0
   -1.0234   -1.6857    0.7692 N   0  0  0  0  0  0  0  0  0  0  0  0
   -2.3938   -1.4305   -0.2151 S   0  0  0  0  0  0  0  0  0  0  0  0
   -2.7322    0.3324   -0.1693 C   0  0  0  0  0  0  0  0  0  0  0  0
   -3.5903    0.8301    0.8150 C   0  0  0  0  0  0  0  0  0  0  0  0
   -3.8305    2.2026    0.8698 C   0  0  0  0  0  0  0  0  0  0  0  0
   -3.2172    3.0593   -0.0478 C   0  0  0  0  0  0  0  0  0  0  0  0
   -2.3681    2.5472   -1.0313 C   0  0  0  0  0  0  0  0  0  0  0  0
   -2.1212    1.1759   -1.1006 C   0  0  0  0  0  0  0  0  0  0  0  0
    4.2125    0.4519   -0.0639 C   0  0  0  0  0  0  0  0  0  0  0  0
    4.4670    1.5263    0.7179 F   0  0  0  0  0  0  0  0  0  0  0  0
    5.1426   -0.4828    0.2448 F   0  0  0  0  0  0  0  0  0  0  0  0
    4.4384    0.8186   -1.3454 F   0  0  0  0  0  0  0  0  0  0  0  0
   -1.3099   -1.7012    1.7441 H   0  0  0  0  0  0  0  0  0  0  0  0
   -2.0117   -1.7772   -1.5824 O   0  0  0  0  0  0  0  0  0  0  0  0
   -3.4620   -2.1194    0.5074 O   0  0  0  0  0  0  0  0  0  0  0  0
    0.3742   -1.7727   -1.5212 H   0  0  0  0  0  0  0  0  0  0  0  0
    2.6293   -0.8039   -1.8801 H   0  0  0  0  0  0  0  0  0  0  0  0
    2.7040    0.5588    2.1937 H   0  0  0  0  0  0  0  0  0  0  0  0
    0.4299   -0.3497    2.5385 H   0  0  0  0  0  0  0  0  0  0  0  0
   -4.0751    0.1477    1.5053 H   0  0  0  0  0  0  0  0  0  0  0  0
   -4.5028    2.6013    1.6241 H   0  0  0  0  0  0  0  0  0  0  0  0
   -3.4082    4.1277   -0.0012 H   0  0  0  0  0  0  0  0  0  0  0  0
   -1.9019    3.2136   -1.7511 H   0  0  0  0  0  0  0  0  0  0  0  0
   -1.4822    0.7616   -1.8723 H   0  0  0  0  0  0  0  0  0  0  0  0
  1  7  1  0  0  0  0
  1  6  2  0  0  0  0
  2  1  1  0  0  0  0
  3  2  2  0  0  0  0
  3  4  1  0  0  0  0
  4  5  2  0  0  0  0
  5  6  1  0  0  0  0
  5 24  1  0  0  0  0
  6 25  1  0  0  0  0
  7 19  1  0  0  0  0
  8  9  1  0  0  0  0
  8 21  2  0  0  0  0
  8  7  1  0  0  0  0
  9 10  2  0  0  0  0
 10 11  1  0  0  0  0
 10 26  1  0  0  0  0
 11 27  1  0  0  0  0
 12 28  1  0  0  0  0
 12 11  2  0  0  0  0
 13 12  1  0  0  0  0
 14 13  2  0  0  0  0
 14  9  1  0  0  0  0
 15  4  1  0  0  0  0
 15 17  1  0  0  0  0
 15 16  1  0  0  0  0
 18 15  1  0  0  0  0
 20  8  2  0  0  0  0
 22  2  1  0  0  0  0
 23  3  1  0  0  0  0
 29 13  1  0  0  0  0
 30 14  1  0  0  0  0
M  END
>  <program>
Gaussian 09, Revision D.01

>  <basis>
6-31G(d) (6D, 7F)

>  <method>
B3LYP

$$$$
AH_7.log
 OpenBabel04281815093D
Gaussian scr1/g09_d1/g09/g09 #P B3LYP/6-31G(d) opt=tight int=finegrid scf=tight
 30 31  0  0  0  0  0  0  0  0999 V2000
    0.4587   -0.9207   -0.4040 C   0  0  0  0  0  0  0  0  0  0  0  0
    0.6673    0.3184    0.2173 C   0  0  0  0  0  0  0  0  0  0  0  0
    1.9600    0.8049    0.3787 C   0  0  0  0  0  0  0  0  0  0  0  0
    3.0581    0.0779   -0.0874 C   0  0  0  0  0  0  0  0  0  0  0  0
    2.8509   -1.1529   -0.7150 C   0  0  0  0  0  0  0  0  0  0  0  0
    1.5628   -1.6534   -0.8646 C   0  0  0  0  0  0  0  0  0  0  0  0
   -0.8392   -1.4291   -0.6356 N   0  0  0  0  0  0  0  0  0  0  0  0
   -2.1206   -1.3718    0.4973 S   0  0  0  0  0  0  0  0  0  0  0  0
   -2.9871    0.1402    0.0727 C   0  0  0  0  0  0  0  0  0  0  0  0
   -3.5945    0.2531   -1.1806 C   0  0  0  0  0  0  0  0  0  0  0  0
   -4.2979    1.4163   -1.4848 C   0  0  0  0  0  0  0  0  0  0  0  0
   -4.3964    2.4444   -0.5419 C   0  0  0  0  0  0  0  0  0  0  0  0
   -3.7947    2.3125    0.7101 C   0  0  0  0  0  0  0  0  0  0  0  0
   -3.0849    1.1524    1.0276 C   0  0  0  0  0  0  0  0  0  0  0  0
    4.4457    0.6400    0.0278 C   0  0  0  0  0  0  0  0  0  0  0  0
    5.3731   -0.3344    0.1702 F   0  0  0  0  0  0  0  0  0  0  0  0
    4.7963    1.3497   -1.0728 F   0  0  0  0  0  0  0  0  0  0  0  0
    4.5666    1.4756    1.0837 F   0  0  0  0  0  0  0  0  0  0  0  0
   -0.8720   -2.3398   -1.0861 H   0  0  0  0  0  0  0  0  0  0  0  0
   -2.9457   -2.5169    0.1052 O   0  0  0  0  0  0  0  0  0  0  0  0
   -1.5981   -1.2180    1.8545 O   0  0  0  0  0  0  0  0  0  0  0  0
   -0.1736    0.9013    0.5732 H   0  0  0  0  0  0  0  0  0  0  0  0
    2.1150    1.7592    0.8707 H   0  0  0  0  0  0  0  0  0  0  0  0
    3.6983   -1.7298   -1.0707 H   0  0  0  0  0  0  0  0  0  0  0  0
    1.4100   -2.6203   -1.3375 H   0  0  0  0  0  0  0  0  0  0  0  0
   -3.5185   -0.5552   -1.9003 H   0  0  0  0  0  0  0  0  0  0  0  0
   -4.7723    1.5198   -2.4563 H   0  0  0  0  0  0  0  0  0  0  0  0
   -4.9475    3.3486   -0.7849 H   0  0  0  0  0  0  0  0  0  0  0  0
   -3.8792    3.1085    1.4441 H   0  0  0  0  0  0  0  0  0  0  0  0
   -2.6175    1.0224    1.9977 H   0  0  0  0  0  0  0  0  0  0  0  0
  1  2  2  0  0  0  0
  2  3  1  0  0  0  0
  2 22  1  0  0  0  0
  3 23  1  0  0  0  0
  4 15  1  0  0  0  0
  4  3  2  0  0  0  0
  5  4  1  0  0  0  0
  6  5  2  0  0  0  0
  6  1  1  0  0  0  0
  7  1  1  0  0  0  0
  7  8  1  0  0  0  0
  8 21  2  0  0  0  0
  9  8  1  0  0  0  0
  9 14  2  0  0  0  0
 10  9  1  0  0  0  0
 11 10  2  0  0  0  0
 11 12  1  0  0  0  0
 12 13  2  0  0  0  0
 13 14  1  0  0  0  0
 13 29  1  0  0  0  0
 14 30  1  0  0  0  0
 15 16  1  0  0  0  0
 15 18  1  0  0  0  0
 17 15  1  0  0  0  0
 19  7  1  0  0  0  0
 20  8  2  0  0  0  0
 24  5  1  0  0  0  0
 25  6  1  0  0  0  0
 26 10  1  0  0  0  0
 27 11  1  0  0  0  0
 28 12  1  0  0  0  0
M  END
>  <program>
Gaussian 09, Revision D.01

>  <basis>
6-31G(d) (6D, 7F)

>  <method>
B3LYP

$$$$
AH_8.log
 OpenBabel04281815093D
Gaussian scr1/g09_d1/g09/g09 #P B3LYP/6-31G(d) opt=tight int=finegrid scf=tight
 30 31  0  0  0  0  0  0  0  0999 V2000
    0.4570   -0.9125   -0.4175 C   0  0  0  0  0  0  0  0  0  0  0  0
    1.5567   -1.6314   -0.9088 C   0  0  0  0  0  0  0  0  0  0  0  0
    2.8435   -1.1193   -0.7875 C   0  0  0  0  0  0  0  0  0  0  0  0
    3.0537    0.1113   -0.1612 C   0  0  0  0  0  0  0  0  0  0  0  0
    1.9595    0.8258    0.3335 C   0  0  0  0  0  0  0  0  0  0  0  0
    0.6682    0.3280    0.2008 C   0  0  0  0  0  0  0  0  0  0  0  0
   -0.8401   -1.4328   -0.6237 N   0  0  0  0  0  0  0  0  0  0  0  0
   -2.1107   -1.3648    0.5195 S   0  0  0  0  0  0  0  0  0  0  0  0
   -2.9888    0.1360    0.0792 C   0  0  0  0  0  0  0  0  0  0  0  0
   -3.0854    1.1619    1.0195 C   0  0  0  0  0  0  0  0  0  0  0  0
   -3.8039    2.3131    0.6899 C   0  0  0  0  0  0  0  0  0  0  0  0
   -4.4152    2.4231   -0.5596 C   0  0  0  0  0  0  0  0  0  0  0  0
   -4.3178    1.3814   -1.4877 C   0  0  0  0  0  0  0  0  0  0  0  0
   -3.6059    0.2269   -1.1712 C   0  0  0  0  0  0  0  0  0  0  0  0
    4.4480    0.6342    0.0318 C   0  0  0  0  0  0  0  0  0  0  0  0
    4.4809    1.9866    0.0460 F   0  0  0  0  0  0  0  0  0  0  0  0
    4.9875    0.2201    1.2032 F   0  0  0  0  0  0  0  0  0  0  0  0
    5.2823    0.2175   -0.9482 F   0  0  0  0  0  0  0  0  0  0  0  0
   -0.8739   -2.3481   -1.0645 H   0  0  0  0  0  0  0  0  0  0  0  0
   -2.9331   -2.5202    0.1527 O   0  0  0  0  0  0  0  0  0  0  0  0
   -1.5768   -1.1872    1.8694 O   0  0  0  0  0  0  0  0  0  0  0  0
    1.4014   -2.5937   -1.3904 H   0  0  0  0  0  0  0  0  0  0  0  0
    3.6858   -1.6798   -1.1793 H   0  0  0  0  0  0  0  0  0  0  0  0
    2.1155    1.7872    0.8118 H   0  0  0  0  0  0  0  0  0  0  0  0
   -0.1700    0.9054    0.5716 H   0  0  0  0  0  0  0  0  0  0  0  0
   -2.6104    1.0491    1.9881 H   0  0  0  0  0  0  0  0  0  0  0  0
   -3.8875    3.1197    1.4124 H   0  0  0  0  0  0  0  0  0  0  0  0
   -4.9730    3.3205   -0.8121 H   0  0  0  0  0  0  0  0  0  0  0  0
   -4.7998    1.4678   -2.4571 H   0  0  0  0  0  0  0  0  0  0  0  0
   -3.5305   -0.5917   -1.8793 H   0  0  0  0  0  0  0  0  0  0  0  0
  1  6  2  0  0  0  0
  2  3  2  0  0  0  0
  2  1  1  0  0  0  0
  3  4  1  0  0  0  0
  4 15  1  0  0  0  0
  4  5  2  0  0  0  0
  5 24  1  0  0  0  0
  6  5  1  0  0  0  0
  6 25  1  0  0  0  0
  7  1  1  0  0  0  0
  7  8  1  0  0  0  0
  8 21  2  0  0  0  0
  9  8  1  0  0  0  0
  9 10  2  0  0  0  0
 10 26  1  0  0  0  0
 11 10  1  0  0  0  0
 11 27  1  0  0  0  0
 12 11  2  0  0  0  0
 13 14  2  0  0  0  0
 13 12  1  0  0  0  0
 14  9  1  0  0  0  0
 15 16  1  0  0  0  0
 15 17  1  0  0  0  0
 18 15  1  0  0  0  0
 19  7  1  0  0  0  0
 20  8  2  0  0  0  0
 22  2  1  0  0  0  0
 23  3  1  0  0  0  0
 28 12  1  0  0  0  0
 29 13  1  0  0  0  0
 30 14  1  0  0  0  0
M  END
>  <program>
Gaussian 09, Revision D.01

>  <basis>
6-31G(d) (6D, 7F)

>  <method>
B3LYP

$$$$
AH_5.log
 OpenBabel04281815093D
Gaussian scr1/g09_d1/g09/g09 #P B3LYP/6-31G(d) opt=tight int=finegrid scf=tight
 30 31  0  0  0  0  0  0  0  0999 V2000
   -0.6055   -0.1185    0.3523 C   0  0  0  0  0  0  0  0  0  0  0  0
   -1.4050   -1.0370    1.0456 C   0  0  0  0  0  0  0  0  0  0  0  0
   -2.7921   -0.9594    0.9707 C   0  0  0  0  0  0  0  0  0  0  0  0
   -3.3947    0.0208    0.1799 C   0  0  0  0  0  0  0  0  0  0  0  0
   -2.5975    0.9287   -0.5236 C   0  0  0  0  0  0  0  0  0  0  0  0
   -1.2109    0.8731   -0.4334 C   0  0  0  0  0  0  0  0  0  0  0  0
    0.8114   -0.1611    0.5153 N   0  0  0  0  0  0  0  0  0  0  0  0
    1.8306   -0.3751   -0.8645 S   0  0  0  0  0  0  0  0  0  0  0  0
    3.4112    0.0045   -0.1096 C   0  0  0  0  0  0  0  0  0  0  0  0
    4.3395   -1.0214    0.0690 C   0  0  0  0  0  0  0  0  0  0  0  0
    5.5797   -0.7150    0.6325 C   0  0  0  0  0  0  0  0  0  0  0  0
    5.8750    0.5980    1.0025 C   0  0  0  0  0  0  0  0  0  0  0  0
    4.9363    1.6165    0.8092 C   0  0  0  0  0  0  0  0  0  0  0  0
    3.6955    1.3256    0.2468 C   0  0  0  0  0  0  0  0  0  0  0  0
   -4.8916    0.1420    0.1340 C   0  0  0  0  0  0  0  0  0  0  0  0
   -5.3542    1.0113    1.0655 F   0  0  0  0  0  0  0  0  0  0  0  0
   -5.3236    0.5926   -1.0650 F   0  0  0  0  0  0  0  0  0  0  0  0
   -5.5026   -1.0412    0.3689 F   0  0  0  0  0  0  0  0  0  0  0  0
    1.0888   -0.8571    1.2068 H   0  0  0  0  0  0  0  0  0  0  0  0
    1.8493   -1.7823   -1.2786 O   0  0  0  0  0  0  0  0  0  0  0  0
    1.4693    0.6766   -1.8157 O   0  0  0  0  0  0  0  0  0  0  0  0
   -0.9397   -1.8171    1.6433 H   0  0  0  0  0  0  0  0  0  0  0  0
   -3.4043   -1.6741    1.5104 H   0  0  0  0  0  0  0  0  0  0  0  0
   -3.0636    1.6887   -1.1421 H   0  0  0  0  0  0  0  0  0  0  0  0
   -0.5949    1.5828   -0.9704 H   0  0  0  0  0  0  0  0  0  0  0  0
    4.0908   -2.0315   -0.2385 H   0  0  0  0  0  0  0  0  0  0  0  0
    6.3144   -1.5018    0.7766 H   0  0  0  0  0  0  0  0  0  0  0  0
    6.8418    0.8317    1.4396 H   0  0  0  0  0  0  0  0  0  0  0  0
    5.1735    2.6378    1.0925 H   0  0  0  0  0  0  0  0  0  0  0  0
    2.9592    2.1049    0.0810 H   0  0  0  0  0  0  0  0  0  0  0  0
  1  7  1  0  0  0  0
  1  2  2  0  0  0  0
  2 22  1  0  0  0  0
  3  2  1  0  0  0  0
  3 23  1  0  0  0  0
  4  3  2  0  0  0  0
  5  6  2  0  0  0  0
  5  4  1  0  0  0  0
  6  1  1  0  0  0  0
  7 19  1  0  0  0  0
  8  9  1  0  0  0  0
  8  7  1  0  0  0  0
  9 10  2  0  0  0  0
  9 14  1  0  0  0  0
 10 11  1  0  0  0  0
 11 27  1  0  0  0  0
 11 12  2  0  0  0  0
 12 28  1  0  0  0  0
 13 12  1  0  0  0  0
 13 29  1  0  0  0  0
 14 13  2  0  0  0  0
 15  4  1  0  0  0  0
 15 18  1  0  0  0  0
 15 16  1  0  0  0  0
 17 15  1  0  0  0  0
 20  8  2  0  0  0  0
 21  8  2  0  0  0  0
 24  5  1  0  0  0  0
 25  6  1  0  0  0  0
 26 10  1  0  0  0  0
 30 14  1  0  0  0  0
M  END
>  <program>
Gaussian 09, Revision D.01

>  <basis>
6-31G(d) (6D, 7F)

>  <method>
B3LYP

$$$$
BH_5.log
 OpenBabel04281815093D
Gaussian scr1/g09_d1/g09/g09 #P B3LYP/6-31G(d) opt=tight int=finegrid scf=tight
 39 40  0  0  0  0  0  0  0  0999 V2000
    1.0463   -1.0505   -0.3893 C   0  0  0  0  0  0  0  0  0  0  0  0
    2.2290   -1.7584   -0.6441 C   0  0  0  0  0  0  0  0  0  0  0  0
    3.4629   -1.1234   -0.5509 C   0  0  0  0  0  0  0  0  0  0  0  0
    3.5340    0.2211   -0.1798 C   0  0  0  0  0  0  0  0  0  0  0  0
    2.3563    0.9270    0.0821 C   0  0  0  0  0  0  0  0  0  0  0  0
    1.1191    0.3035   -0.0321 C   0  0  0  0  0  0  0  0  0  0  0  0
   -0.2019   -1.6951   -0.5569 N   0  0  0  0  0  0  0  0  0  0  0  0
   -1.4232   -1.6787    0.6611 S   0  0  0  0  0  0  0  0  0  0  0  0
   -2.4482   -0.2560    0.2214 C   0  0  0  0  0  0  0  0  0  0  0  0
   -3.0915   -0.2643   -1.0436 C   0  0  0  0  0  0  0  0  0  0  0  0
   -3.9042    0.8225   -1.3698 C   0  0  0  0  0  0  0  0  0  0  0  0
   -4.1083    1.8947   -0.4980 C   0  0  0  0  0  0  0  0  0  0  0  0
   -3.4776    1.8548    0.7431 C   0  0  0  0  0  0  0  0  0  0  0  0
   -2.6449    0.7997    1.1441 C   0  0  0  0  0  0  0  0  0  0  0  0
    4.8608    0.9224   -0.1225 C   0  0  0  0  0  0  0  0  0  0  0  0
    5.8699    0.0712    0.1694 F   0  0  0  0  0  0  0  0  0  0  0  0
    5.1749    1.5079   -1.3042 F   0  0  0  0  0  0  0  0  0  0  0  0
    4.8720    1.9025    0.8091 F   0  0  0  0  0  0  0  0  0  0  0  0
   -0.1377   -2.6556   -0.8864 H   0  0  0  0  0  0  0  0  0  0  0  0
   -2.1616   -2.9187    0.4002 O   0  0  0  0  0  0  0  0  0  0  0  0
   -0.7951   -1.4549    1.9618 O   0  0  0  0  0  0  0  0  0  0  0  0
   -2.0506    0.8972    2.5352 C   0  0  0  0  0  0  0  0  0  0  0  0
   -2.9586   -1.3721   -2.0649 C   0  0  0  0  0  0  0  0  0  0  0  0
   -4.9792    3.0608   -0.8973 C   0  0  0  0  0  0  0  0  0  0  0  0
    2.1813   -2.8116   -0.9093 H   0  0  0  0  0  0  0  0  0  0  0  0
    4.3731   -1.6805   -0.7466 H   0  0  0  0  0  0  0  0  0  0  0  0
    2.4066    1.9718    0.3707 H   0  0  0  0  0  0  0  0  0  0  0  0
    0.2101    0.8677    0.1444 H   0  0  0  0  0  0  0  0  0  0  0  0
   -4.3985    0.8236   -2.3385 H   0  0  0  0  0  0  0  0  0  0  0  0
   -3.6380    2.6720    1.4417 H   0  0  0  0  0  0  0  0  0  0  0  0
   -2.4067    1.8141    3.0135 H   0  0  0  0  0  0  0  0  0  0  0  0
   -2.3313    0.0477    3.1622 H   0  0  0  0  0  0  0  0  0  0  0  0
   -0.9578    0.9160    2.5204 H   0  0  0  0  0  0  0  0  0  0  0  0
   -3.5753   -1.1461   -2.9389 H   0  0  0  0  0  0  0  0  0  0  0  0
   -3.2718   -2.3356   -1.6552 H   0  0  0  0  0  0  0  0  0  0  0  0
   -1.9217   -1.4820   -2.3982 H   0  0  0  0  0  0  0  0  0  0  0  0
   -5.2334    3.6854   -0.0357 H   0  0  0  0  0  0  0  0  0  0  0  0
   -4.4697    3.6986   -1.6311 H   0  0  0  0  0  0  0  0  0  0  0  0
   -5.9129    2.7212   -1.3596 H   0  0  0  0  0  0  0  0  0  0  0  0
  1  6  2  0  0  0  0
  2  3  2  0  0  0  0
  2  1  1  0  0  0  0
  3  4  1  0  0  0  0
  4 15  1  0  0  0  0
  4  5  2  0  0  0  0
  5 27  1  0  0  0  0
  6  5  1  0  0  0  0
  6 28  1  0  0  0  0
  7  1  1  0  0  0  0
  7  8  1  0  0  0  0
  8 21  2  0  0  0  0
  9  8  1  0  0  0  0
  9 14  2  0  0  0  0
 10  9  1  0  0  0  0
 11 10  2  0  0  0  0
 11 12  1  0  0  0  0
 12 13  2  0  0  0  0
 13 14  1  0  0  0  0
 13 30  1  0  0  0  0
 14 22  1  0  0  0  0
 15 16  1  0  0  0  0
 15 18  1  0  0  0  0
 17 15  1  0  0  0  0
 19  7  1  0  0  0  0
 20  8  2  0  0  0  0
 22 31  1  0  0  0  0
 22 32  1  0  0  0  0
 23 35  1  0  0  0  0
 23 10  1  0  0  0  0
 24 12  1  0  0  0  0
 24 37  1  0  0  0  0
 25  2  1  0  0  0  0
 26  3  1  0  0  0  0
 29 11  1  0  0  0  0
 33 22  1  0  0  0  0
 34 23  1  0  0  0  0
 36 23  1  0  0  0  0
 38 24  1  0  0  0  0
 39 24  1  0  0  0  0
M  END
>  <program>
Gaussian 09, Revision D.01

>  <basis>
6-31G(d) (6D, 7F)

>  <method>
B3LYP

$$$$
BH_6.log
 OpenBabel04281815093D
Gaussian scr1/g09_d1/g09/g09 #P B3LYP/6-31G(d) opt=tight int=finegrid scf=tight
 39 40  0  0  0  0  0  0  0  0999 V2000
    1.0437   -1.0460   -0.3995 C   0  0  0  0  0  0  0  0  0  0  0  0
    2.2251   -1.7502   -0.6718 C   0  0  0  0  0  0  0  0  0  0  0  0
    3.4567   -1.1076   -0.6107 C   0  0  0  0  0  0  0  0  0  0  0  0
    3.5280    0.2420   -0.2574 C   0  0  0  0  0  0  0  0  0  0  0  0
    2.3521    0.9443    0.0205 C   0  0  0  0  0  0  0  0  0  0  0  0
    1.1161    0.3129   -0.0619 C   0  0  0  0  0  0  0  0  0  0  0  0
   -0.2031   -1.6992   -0.5389 N   0  0  0  0  0  0  0  0  0  0  0  0
   -1.4127   -1.6634    0.6897 S   0  0  0  0  0  0  0  0  0  0  0  0
   -2.4476   -0.2537    0.2315 C   0  0  0  0  0  0  0  0  0  0  0  0
   -3.1029   -0.2898   -1.0268 C   0  0  0  0  0  0  0  0  0  0  0  0
   -3.9232    0.7870   -1.3667 C   0  0  0  0  0  0  0  0  0  0  0  0
   -4.1234    1.8756   -0.5147 C   0  0  0  0  0  0  0  0  0  0  0  0
   -3.4805    1.8632    0.7207 C   0  0  0  0  0  0  0  0  0  0  0  0
   -2.6396    0.8196    1.1347 C   0  0  0  0  0  0  0  0  0  0  0  0
    4.8636    0.9161   -0.1251 C   0  0  0  0  0  0  0  0  0  0  0  0
    5.7725    0.4034   -0.9861 F   0  0  0  0  0  0  0  0  0  0  0  0
    4.7838    2.2453   -0.3622 F   0  0  0  0  0  0  0  0  0  0  0  0
    5.3829    0.7730    1.1177 F   0  0  0  0  0  0  0  0  0  0  0  0
   -0.1393   -2.6651   -0.8524 H   0  0  0  0  0  0  0  0  0  0  0  0
   -2.1483   -2.9112    0.4600 O   0  0  0  0  0  0  0  0  0  0  0  0
   -0.7737   -1.4114    1.9799 O   0  0  0  0  0  0  0  0  0  0  0  0
   -2.0319    0.9478    2.5175 C   0  0  0  0  0  0  0  0  0  0  0  0
   -2.9754   -1.4171   -2.0274 C   0  0  0  0  0  0  0  0  0  0  0  0
   -5.0028    3.0301   -0.9290 C   0  0  0  0  0  0  0  0  0  0  0  0
    2.1774   -2.8044   -0.9330 H   0  0  0  0  0  0  0  0  0  0  0  0
    4.3646   -1.6583   -0.8339 H   0  0  0  0  0  0  0  0  0  0  0  0
    2.4014    1.9966    0.2801 H   0  0  0  0  0  0  0  0  0  0  0  0
    0.2074    0.8765    0.1173 H   0  0  0  0  0  0  0  0  0  0  0  0
   -4.4268    0.7670   -2.3304 H   0  0  0  0  0  0  0  0  0  0  0  0
   -3.6373    2.6938    1.4042 H   0  0  0  0  0  0  0  0  0  0  0  0
   -2.3860    1.8734    2.9802 H   0  0  0  0  0  0  0  0  0  0  0  0
   -2.3037    0.1107    3.1648 H   0  0  0  0  0  0  0  0  0  0  0  0
   -0.9393    0.9694    2.4914 H   0  0  0  0  0  0  0  0  0  0  0  0
   -3.6000   -1.2097   -2.9004 H   0  0  0  0  0  0  0  0  0  0  0  0
   -3.2827   -2.3732   -1.5966 H   0  0  0  0  0  0  0  0  0  0  0  0
   -1.9411   -1.5307   -2.3671 H   0  0  0  0  0  0  0  0  0  0  0  0
   -5.2534    3.6695   -0.0773 H   0  0  0  0  0  0  0  0  0  0  0  0
   -4.5017    3.6564   -1.6784 H   0  0  0  0  0  0  0  0  0  0  0  0
   -5.9382    2.6776   -1.3778 H   0  0  0  0  0  0  0  0  0  0  0  0
  1  6  2  0  0  0  0
  2  3  2  0  0  0  0
  2  1  1  0  0  0  0
  3  4  1  0  0  0  0
  4 15  1  0  0  0  0
  4  5  2  0  0  0  0
  5 27  1  0  0  0  0
  6  5  1  0  0  0  0
  6 28  1  0  0  0  0
  7  1  1  0  0  0  0
  7  8  1  0  0  0  0
  8 21  2  0  0  0  0
  9  8  1  0  0  0  0
  9 14  2  0  0  0  0
 10  9  1  0  0  0  0
 11 10  2  0  0  0  0
 11 12  1  0  0  0  0
 12 13  2  0  0  0  0
 13 14  1  0  0  0  0
 13 30  1  0  0  0  0
 14 22  1  0  0  0  0
 15 18  1  0  0  0  0
 16 15  1  0  0  0  0
 17 15  1  0  0  0  0
 19  7  1  0  0  0  0
 20  8  2  0  0  0  0
 22 31  1  0  0  0  0
 22 32  1  0  0  0  0
 23 35  1  0  0  0  0
 23 10  1  0  0  0  0
 24 12  1  0  0  0  0
 24 37  1  0  0  0  0
 25  2  1  0  0  0  0
 26  3  1  0  0  0  0
 29 11  1  0  0  0  0
 33 22  1  0  0  0  0
 34 23  1  0  0  0  0
 36 23  1  0  0  0  0
 38 24  1  0  0  0  0
 39 24  1  0  0  0  0
M  END
>  <program>
Gaussian 09, Revision D.01

>  <basis>
6-31G(d) (6D, 7F)

>  <method>
B3LYP

$$$$
BH_2.log
 OpenBabel04281815093D
Gaussian scr1/g09_d1/g09/g09 #P B3LYP/6-31G(d) opt=tight int=finegrid scf=tight
 39 40  0  0  0  0  0  0  0  0999 V2000
   -0.8280   -1.3734   -0.3889 C   0  0  0  0  0  0  0  0  0  0  0  0
   -1.2227   -0.9582    0.8925 C   0  0  0  0  0  0  0  0  0  0  0  0
   -2.4216   -0.2725    1.0571 C   0  0  0  0  0  0  0  0  0  0  0  0
   -3.2538   -0.0113   -0.0347 C   0  0  0  0  0  0  0  0  0  0  0  0
   -2.8722   -0.4443   -1.3068 C   0  0  0  0  0  0  0  0  0  0  0  0
   -1.6663   -1.1122   -1.4851 C   0  0  0  0  0  0  0  0  0  0  0  0
    0.3660   -2.0882   -0.6106 N   0  0  0  0  0  0  0  0  0  0  0  0
    1.8314   -1.8961    0.2334 S   0  0  0  0  0  0  0  0  0  0  0  0
    2.2879   -0.1454    0.0854 C   0  0  0  0  0  0  0  0  0  0  0  0
    2.4253    0.4015   -1.2149 C   0  0  0  0  0  0  0  0  0  0  0  0
    2.7987    1.7416   -1.3302 C   0  0  0  0  0  0  0  0  0  0  0  0
    3.0469    2.5468   -0.2171 C   0  0  0  0  0  0  0  0  0  0  0  0
    2.9334    1.9654    1.0438 C   0  0  0  0  0  0  0  0  0  0  0  0
    2.5619    0.6278    1.2393 C   0  0  0  0  0  0  0  0  0  0  0  0
   -4.5215    0.7725    0.1459 C   0  0  0  0  0  0  0  0  0  0  0  0
   -4.3190    2.1046   -0.0061 F   0  0  0  0  0  0  0  0  0  0  0  0
   -5.4644    0.4197   -0.7577 F   0  0  0  0  0  0  0  0  0  0  0  0
   -5.0522    0.5996    1.3772 F   0  0  0  0  0  0  0  0  0  0  0  0
    0.5370   -2.3928   -1.5620 H   0  0  0  0  0  0  0  0  0  0  0  0
    1.5512   -2.2022    1.6344 O   0  0  0  0  0  0  0  0  0  0  0  0
    2.7707   -2.7159   -0.5357 O   0  0  0  0  0  0  0  0  0  0  0  0
    2.5125    0.1428    2.6742 C   0  0  0  0  0  0  0  0  0  0  0  0
    2.1879   -0.3622   -2.5020 C   0  0  0  0  0  0  0  0  0  0  0  0
    3.4179    4.0006   -0.3778 C   0  0  0  0  0  0  0  0  0  0  0  0
   -0.6050   -1.1962    1.7494 H   0  0  0  0  0  0  0  0  0  0  0  0
   -2.7242    0.0419    2.0505 H   0  0  0  0  0  0  0  0  0  0  0  0
   -3.5175   -0.2593   -2.1592 H   0  0  0  0  0  0  0  0  0  0  0  0
   -1.3766   -1.4456   -2.4788 H   0  0  0  0  0  0  0  0  0  0  0  0
    2.9055    2.1643   -2.3266 H   0  0  0  0  0  0  0  0  0  0  0  0
    3.1478    2.5688    1.9224 H   0  0  0  0  0  0  0  0  0  0  0  0
    3.1247   -0.7472    2.8337 H   0  0  0  0  0  0  0  0  0  0  0  0
    2.8745    0.9368    3.3337 H   0  0  0  0  0  0  0  0  0  0  0  0
    1.4981   -0.1226    2.9833 H   0  0  0  0  0  0  0  0  0  0  0  0
    2.6260   -1.3624   -2.4774 H   0  0  0  0  0  0  0  0  0  0  0  0
    2.6325    0.1817   -3.3398 H   0  0  0  0  0  0  0  0  0  0  0  0
    1.1155   -0.4539   -2.7162 H   0  0  0  0  0  0  0  0  0  0  0  0
    3.9350    4.3829    0.5076 H   0  0  0  0  0  0  0  0  0  0  0  0
    4.0670    4.1546   -1.2465 H   0  0  0  0  0  0  0  0  0  0  0  0
    2.5228    4.6184   -0.5284 H   0  0  0  0  0  0  0  0  0  0  0  0
  1  2  2  0  0  0  0
  2  3  1  0  0  0  0
  2 25  1  0  0  0  0
  3 26  1  0  0  0  0
  4 15  1  0  0  0  0
  4  3  2  0  0  0  0
  5  4  1  0  0  0  0
  6  5  2  0  0  0  0
  6  1  1  0  0  0  0
  7  1  1  0  0  0  0
  7  8  1  0  0  0  0
  8 20  2  0  0  0  0
  9  8  1  0  0  0  0
  9 14  2  0  0  0  0
 10  9  1  0  0  0  0
 11 10  2  0  0  0  0
 11 12  1  0  0  0  0
 12 13  2  0  0  0  0
 13 14  1  0  0  0  0
 13 30  1  0  0  0  0
 14 22  1  0  0  0  0
 15 18  1  0  0  0  0
 16 15  1  0  0  0  0
 17 15  1  0  0  0  0
 19  7  1  0  0  0  0
 21  8  2  0  0  0  0
 22 31  1  0  0  0  0
 22 33  1  0  0  0  0
 22 32  1  0  0  0  0
 23 34  1  0  0  0  0
 23 10  1  0  0  0  0
 24 12  1  0  0  0  0
 24 37  1  0  0  0  0
 27  5  1  0  0  0  0
 28  6  1  0  0  0  0
 29 11  1  0  0  0  0
 35 23  1  0  0  0  0
 36 23  1  0  0  0  0
 38 24  1  0  0  0  0
 39 24  1  0  0  0  0
M  END
>  <program>
Gaussian 09, Revision D.01

>  <basis>
6-31G(d) (6D, 7F)

>  <method>
B3LYP

$$$$
BH_3.log
 OpenBabel04281815093D
Gaussian scr1/g09_d1/g09/g09 #P B3LYP/6-31G(d) opt=tight int=finegrid scf=tight
 39 40  0  0  0  0  0  0  0  0999 V2000
   -0.8361   -1.3376   -0.4009 C   0  0  0  0  0  0  0  0  0  0  0  0
   -1.2346   -0.9231    0.8799 C   0  0  0  0  0  0  0  0  0  0  0  0
   -2.4221   -0.2171    1.0378 C   0  0  0  0  0  0  0  0  0  0  0  0
   -3.2387    0.0683   -0.0603 C   0  0  0  0  0  0  0  0  0  0  0  0
   -2.8531   -0.3621   -1.3316 C   0  0  0  0  0  0  0  0  0  0  0  0
   -1.6571   -1.0501   -1.5032 C   0  0  0  0  0  0  0  0  0  0  0  0
    0.3481   -2.0709   -0.6158 N   0  0  0  0  0  0  0  0  0  0  0  0
    1.8108   -1.9016    0.2383 S   0  0  0  0  0  0  0  0  0  0  0  0
    2.2976   -0.1590    0.0914 C   0  0  0  0  0  0  0  0  0  0  0  0
    2.4582    0.3822   -1.2086 C   0  0  0  0  0  0  0  0  0  0  0  0
    2.8551    1.7156   -1.3232 C   0  0  0  0  0  0  0  0  0  0  0  0
    3.1041    2.5197   -0.2094 C   0  0  0  0  0  0  0  0  0  0  0  0
    2.9664    1.9438    1.0516 C   0  0  0  0  0  0  0  0  0  0  0  0
    2.5709    0.6130    1.2464 C   0  0  0  0  0  0  0  0  0  0  0  0
   -4.5490    0.7733    0.1404 C   0  0  0  0  0  0  0  0  0  0  0  0
   -4.9545    1.4147   -0.9793 F   0  0  0  0  0  0  0  0  0  0  0  0
   -5.5408   -0.0853    0.4790 F   0  0  0  0  0  0  0  0  0  0  0  0
   -4.4783    1.6915    1.1315 F   0  0  0  0  0  0  0  0  0  0  0  0
    0.5214   -2.3742   -1.5673 H   0  0  0  0  0  0  0  0  0  0  0  0
    1.5157   -2.2012    1.6376 O   0  0  0  0  0  0  0  0  0  0  0  0
    2.7422   -2.7378   -0.5228 O   0  0  0  0  0  0  0  0  0  0  0  0
    2.4969    0.1333    2.6821 C   0  0  0  0  0  0  0  0  0  0  0  0
    2.2219   -0.3807   -2.4963 C   0  0  0  0  0  0  0  0  0  0  0  0
    3.5009    3.9668   -0.3696 C   0  0  0  0  0  0  0  0  0  0  0  0
   -0.6256   -1.1718    1.7400 H   0  0  0  0  0  0  0  0  0  0  0  0
   -2.7207    0.1088    2.0290 H   0  0  0  0  0  0  0  0  0  0  0  0
   -3.4787   -0.1453   -2.1909 H   0  0  0  0  0  0  0  0  0  0  0  0
   -1.3591   -1.3726   -2.4980 H   0  0  0  0  0  0  0  0  0  0  0  0
    2.9800    2.1337   -2.3195 H   0  0  0  0  0  0  0  0  0  0  0  0
    3.1805    2.5461    1.9310 H   0  0  0  0  0  0  0  0  0  0  0  0
    3.0935   -0.7654    2.8515 H   0  0  0  0  0  0  0  0  0  0  0  0
    2.8631    0.9238    3.3435 H   0  0  0  0  0  0  0  0  0  0  0  0
    1.4750   -0.1154    2.9799 H   0  0  0  0  0  0  0  0  0  0  0  0
    2.6855    0.1530   -3.3305 H   0  0  0  0  0  0  0  0  0  0  0  0
    1.1505   -0.4537   -2.7224 H   0  0  0  0  0  0  0  0  0  0  0  0
    2.6415   -1.3885   -2.4643 H   0  0  0  0  0  0  0  0  0  0  0  0
    4.0172    4.3419    0.5194 H   0  0  0  0  0  0  0  0  0  0  0  0
    4.1596    4.1082   -1.2331 H   0  0  0  0  0  0  0  0  0  0  0  0
    2.6177    4.5994   -0.5285 H   0  0  0  0  0  0  0  0  0  0  0  0
  1  2  2  0  0  0  0
  2  3  1  0  0  0  0
  2 25  1  0  0  0  0
  3 26  1  0  0  0  0
  4 15  1  0  0  0  0
  4  3  2  0  0  0  0
  5  4  1  0  0  0  0
  6  5  2  0  0  0  0
  6  1  1  0  0  0  0
  7  1  1  0  0  0  0
  7  8  1  0  0  0  0
  8 20  2  0  0  0  0
  9  8  1  0  0  0  0
  9 14  2  0  0  0  0
 10  9  1  0  0  0  0
 11 10  2  0  0  0  0
 11 12  1  0  0  0  0
 12 13  2  0  0  0  0
 13 14  1  0  0  0  0
 13 30  1  0  0  0  0
 14 22  1  0  0  0  0
 15 17  1  0  0  0  0
 15 18  1  0  0  0  0
 16 15  1  0  0  0  0
 19  7  1  0  0  0  0
 21  8  2  0  0  0  0
 22 31  1  0  0  0  0
 22 33  1  0  0  0  0
 22 32  1  0  0  0  0
 23 36  1  0  0  0  0
 23 10  1  0  0  0  0
 24 12  1  0  0  0  0
 24 37  1  0  0  0  0
 27  5  1  0  0  0  0
 28  6  1  0  0  0  0
 29 11  1  0  0  0  0
 34 23  1  0  0  0  0
 35 23  1  0  0  0  0
 38 24  1  0  0  0  0
 39 24  1  0  0  0  0
M  END
>  <program>
Gaussian 09, Revision D.01

>  <basis>
6-31G(d) (6D, 7F)

>  <method>
B3LYP

$$$$
BH_10.log
 OpenBabel04281815093D
Gaussian scr1/g09_d1/g09/g09 #P B3LYP/6-31G(d) opt=tight int=finegrid scf=tight
 39 40  0  0  0  0  0  0  0  0999 V2000
   -1.2382    0.0264   -0.3226 C   0  0  0  0  0  0  0  0  0  0  0  0
   -1.8931   -0.6551    0.7145 C   0  0  0  0  0  0  0  0  0  0  0  0
   -3.2831   -0.6848    0.7490 C   0  0  0  0  0  0  0  0  0  0  0  0
   -4.0361   -0.0612   -0.2501 C   0  0  0  0  0  0  0  0  0  0  0  0
   -3.3844    0.6097   -1.2868 C   0  0  0  0  0  0  0  0  0  0  0  0
   -1.9948    0.6646   -1.3154 C   0  0  0  0  0  0  0  0  0  0  0  0
    0.1826    0.0214   -0.4281 N   0  0  0  0  0  0  0  0  0  0  0  0
    1.1533    0.5881    0.8932 S   0  0  0  0  0  0  0  0  0  0  0  0
    2.7828    0.1371    0.2560 C   0  0  0  0  0  0  0  0  0  0  0  0
    3.7227    1.1368   -0.0906 C   0  0  0  0  0  0  0  0  0  0  0  0
    4.9713    0.7070   -0.5629 C   0  0  0  0  0  0  0  0  0  0  0  0
    5.3088   -0.6376   -0.6968 C   0  0  0  0  0  0  0  0  0  0  0  0
    4.3547   -1.5922   -0.3353 C   0  0  0  0  0  0  0  0  0  0  0  0
    3.0921   -1.2445    0.1477 C   0  0  0  0  0  0  0  0  0  0  0  0
   -5.5344   -0.1667   -0.2406 C   0  0  0  0  0  0  0  0  0  0  0  0
   -5.9652   -1.2859   -0.8726 F   0  0  0  0  0  0  0  0  0  0  0  0
   -6.0280   -0.2181    1.0169 F   0  0  0  0  0  0  0  0  0  0  0  0
   -6.1192    0.8809   -0.8651 F   0  0  0  0  0  0  0  0  0  0  0  0
    0.4991    0.5114   -1.2638 H   0  0  0  0  0  0  0  0  0  0  0  0
    1.0275    2.0448    0.9985 O   0  0  0  0  0  0  0  0  0  0  0  0
    0.8113   -0.2339    2.0561 O   0  0  0  0  0  0  0  0  0  0  0  0
    2.1506   -2.3674    0.5252 C   0  0  0  0  0  0  0  0  0  0  0  0
    3.5136    2.6347    0.0104 C   0  0  0  0  0  0  0  0  0  0  0  0
    6.6610   -1.0588   -1.2185 C   0  0  0  0  0  0  0  0  0  0  0  0
   -1.3133   -1.1449    1.4861 H   0  0  0  0  0  0  0  0  0  0  0  0
   -3.7865   -1.2023    1.5591 H   0  0  0  0  0  0  0  0  0  0  0  0
   -3.9615    1.1064   -2.0596 H   0  0  0  0  0  0  0  0  0  0  0  0
   -1.4931    1.2075   -2.1128 H   0  0  0  0  0  0  0  0  0  0  0  0
    5.7040    1.4635   -0.8319 H   0  0  0  0  0  0  0  0  0  0  0  0
    4.5989   -2.6481   -0.4253 H   0  0  0  0  0  0  0  0  0  0  0  0
    2.6029   -3.3293    0.2686 H   0  0  0  0  0  0  0  0  0  0  0  0
    1.9312   -2.3579    1.5959 H   0  0  0  0  0  0  0  0  0  0  0  0
    1.1936   -2.2849    0.0021 H   0  0  0  0  0  0  0  0  0  0  0  0
    4.4143    3.1475   -0.3391 H   0  0  0  0  0  0  0  0  0  0  0  0
    3.3098    2.9501    1.0363 H   0  0  0  0  0  0  0  0  0  0  0  0
    2.6661    2.9804   -0.5869 H   0  0  0  0  0  0  0  0  0  0  0  0
    7.1562   -1.7485   -0.5250 H   0  0  0  0  0  0  0  0  0  0  0  0
    6.5682   -1.5809   -2.1790 H   0  0  0  0  0  0  0  0  0  0  0  0
    7.3198   -0.1982   -1.3676 H   0  0  0  0  0  0  0  0  0  0  0  0
  1  2  2  0  0  0  0
  2  3  1  0  0  0  0
  2 25  1  0  0  0  0
  3 26  1  0  0  0  0
  4 15  1  0  0  0  0
  4  3  2  0  0  0  0
  5  4  1  0  0  0  0
  6  5  2  0  0  0  0
  6  1  1  0  0  0  0
  7  1  1  0  0  0  0
  7  8  1  0  0  0  0
  8 20  2  0  0  0  0
  8 21  2  0  0  0  0
  9  8  1  0  0  0  0
 10 23  1  0  0  0  0
 10  9  2  0  0  0  0
 11 10  1  0  0  0  0
 12 11  2  0  0  0  0
 12 13  1  0  0  0  0
 13 14  2  0  0  0  0
 14  9  1  0  0  0  0
 14 22  1  0  0  0  0
 15 17  1  0  0  0  0
 16 15  1  0  0  0  0
 18 15  1  0  0  0  0
 19  7  1  0  0  0  0
 22 32  1  0  0  0  0
 23 35  1  0  0  0  0
 24 12  1  0  0  0  0
 24 37  1  0  0  0  0
 27  5  1  0  0  0  0
 28  6  1  0  0  0  0
 29 11  1  0  0  0  0
 30 13  1  0  0  0  0
 31 22  1  0  0  0  0
 33 22  1  0  0  0  0
 34 23  1  0  0  0  0
 36 23  1  0  0  0  0
 38 24  1  0  0  0  0
 39 24  1  0  0  0  0
M  END
>  <program>
Gaussian 09, Revision D.01

>  <basis>
6-31G(d) (6D, 7F)

>  <method>
B3LYP

$$$$
BH_9.log
 OpenBabel04281815093D
Gaussian scr1/g09_d1/g09/g09 #P B3LYP/6-31G(d) opt=tight int=finegrid scf=tight
 39 40  0  0  0  0  0  0  0  0999 V2000
    1.2358   -0.0053   -0.3486 C   0  0  0  0  0  0  0  0  0  0  0  0
    1.8888   -0.7174    0.6691 C   0  0  0  0  0  0  0  0  0  0  0  0
    3.2785   -0.7612    0.6964 C   0  0  0  0  0  0  0  0  0  0  0  0
    4.0329   -0.1232   -0.2927 C   0  0  0  0  0  0  0  0  0  0  0  0
    3.3829    0.5759   -1.3116 C   0  0  0  0  0  0  0  0  0  0  0  0
    1.9936    0.6440   -1.3328 C   0  0  0  0  0  0  0  0  0  0  0  0
   -0.1857    0.0043   -0.4471 N   0  0  0  0  0  0  0  0  0  0  0  0
   -1.1413    0.5607    0.8898 S   0  0  0  0  0  0  0  0  0  0  0  0
   -2.7803    0.1364    0.2583 C   0  0  0  0  0  0  0  0  0  0  0  0
   -3.1048   -1.2402    0.1307 C   0  0  0  0  0  0  0  0  0  0  0  0
   -4.3745   -1.5672   -0.3476 C   0  0  0  0  0  0  0  0  0  0  0  0
   -5.3217   -0.5974   -0.6862 C   0  0  0  0  0  0  0  0  0  0  0  0
   -4.9691    0.7414   -0.5343 C   0  0  0  0  0  0  0  0  0  0  0  0
   -3.7125    1.1509   -0.0651 C   0  0  0  0  0  0  0  0  0  0  0  0
    5.5334   -0.1426   -0.2257 C   0  0  0  0  0  0  0  0  0  0  0  0
    6.0949   -0.0069   -1.4491 F   0  0  0  0  0  0  0  0  0  0  0  0
    6.0187    0.8642    0.5395 F   0  0  0  0  0  0  0  0  0  0  0  0
    5.9986   -1.2947    0.3087 F   0  0  0  0  0  0  0  0  0  0  0  0
   -0.5014    0.5125   -1.2723 H   0  0  0  0  0  0  0  0  0  0  0  0
   -0.7993   -0.2824    2.0375 O   0  0  0  0  0  0  0  0  0  0  0  0
   -0.9995    2.0142    1.0159 O   0  0  0  0  0  0  0  0  0  0  0  0
   -3.4872    2.6448    0.0576 C   0  0  0  0  0  0  0  0  0  0  0  0
   -2.1718   -2.3783    0.4827 C   0  0  0  0  0  0  0  0  0  0  0  0
   -6.6834   -0.9968   -1.2002 C   0  0  0  0  0  0  0  0  0  0  0  0
    1.3073   -1.2247    1.4281 H   0  0  0  0  0  0  0  0  0  0  0  0
    3.7804   -1.3143    1.4836 H   0  0  0  0  0  0  0  0  0  0  0  0
    3.9607    1.0711   -2.0848 H   0  0  0  0  0  0  0  0  0  0  0  0
    1.4934    1.2011   -2.1214 H   0  0  0  0  0  0  0  0  0  0  0  0
   -4.6302   -2.6191   -0.4526 H   0  0  0  0  0  0  0  0  0  0  0  0
   -5.6959    1.5095   -0.7860 H   0  0  0  0  0  0  0  0  0  0  0  0
   -2.6415    2.9914   -0.5417 H   0  0  0  0  0  0  0  0  0  0  0  0
   -4.3856    3.1721   -0.2757 H   0  0  0  0  0  0  0  0  0  0  0  0
   -3.2712    2.9417    1.0865 H   0  0  0  0  0  0  0  0  0  0  0  0
   -2.6356   -3.3314    0.2139 H   0  0  0  0  0  0  0  0  0  0  0  0
   -1.9444   -2.3886    1.5517 H   0  0  0  0  0  0  0  0  0  0  0  0
   -1.2180   -2.2967   -0.0464 H   0  0  0  0  0  0  0  0  0  0  0  0
   -7.3217   -0.1242   -1.3667 H   0  0  0  0  0  0  0  0  0  0  0  0
   -6.6034   -1.5414   -2.1491 H   0  0  0  0  0  0  0  0  0  0  0  0
   -7.1949   -1.6597   -0.4921 H   0  0  0  0  0  0  0  0  0  0  0  0
  1  2  2  0  0  0  0
  2  3  1  0  0  0  0
  2 25  1  0  0  0  0
  3 26  1  0  0  0  0
  4 15  1  0  0  0  0
  4  3  2  0  0  0  0
  5  4  1  0  0  0  0
  6  5  2  0  0  0  0
  6  1  1  0  0  0  0
  7  1  1  0  0  0  0
  7  8  1  0  0  0  0
  8 21  2  0  0  0  0
  8 20  2  0  0  0  0
  9  8  1  0  0  0  0
 10  9  1  0  0  0  0
 10 23  1  0  0  0  0
 11 10  2  0  0  0  0
 12 13  2  0  0  0  0
 12 11  1  0  0  0  0
 13 14  1  0  0  0  0
 14 22  1  0  0  0  0
 14  9  2  0  0  0  0
 15 18  1  0  0  0  0
 15 17  1  0  0  0  0
 16 15  1  0  0  0  0
 19  7  1  0  0  0  0
 22 33  1  0  0  0  0
 23 35  1  0  0  0  0
 24 12  1  0  0  0  0
 24 39  1  0  0  0  0
 27  5  1  0  0  0  0
 28  6  1  0  0  0  0
 29 11  1  0  0  0  0
 30 13  1  0  0  0  0
 31 22  1  0  0  0  0
 32 22  1  0  0  0  0
 34 23  1  0  0  0  0
 36 23  1  0  0  0  0
 37 24  1  0  0  0  0
 38 24  1  0  0  0  0
M  END
>  <program>
Gaussian 09, Revision D.01

>  <basis>
6-31G(d) (6D, 7F)

>  <method>
B3LYP

$$$$
CH_1.log
 OpenBabel04281815093D
Gaussian scr1/g09_d1/g09/g09 #P B3LYP/6-31G(d) opt=tight int=finegrid scf=tight
 30 31  0  0  0  0  0  0  0  0999 V2000
   -2.5348   -0.3950   -0.0391 C   0  0  0  0  0  0  0  0  0  0  0  0
   -3.5845   -0.4696    0.8794 C   0  0  0  0  0  0  0  0  0  0  0  0
   -4.7817    0.1823    0.5845 C   0  0  0  0  0  0  0  0  0  0  0  0
   -4.9168    0.8909   -0.6114 C   0  0  0  0  0  0  0  0  0  0  0  0
   -3.8585    0.9492   -1.5216 C   0  0  0  0  0  0  0  0  0  0  0  0
   -2.6551    0.3026   -1.2433 C   0  0  0  0  0  0  0  0  0  0  0  0
    0.0419   -0.0941    1.0488 N   0  0  0  0  0  0  0  0  0  0  0  0
    0.9469    1.1436    0.2845 S   0  0  0  0  0  0  0  0  0  0  0  0
    2.5440    0.4023   -0.0391 C   0  0  0  0  0  0  0  0  0  0  0  0
    3.6187    0.7521    0.7797 C   0  0  0  0  0  0  0  0  0  0  0  0
    4.8701    0.1933    0.5178 C   0  0  0  0  0  0  0  0  0  0  0  0
    5.0303   -0.6984   -0.5442 C   0  0  0  0  0  0  0  0  0  0  0  0
    3.9424   -1.0350   -1.3546 C   0  0  0  0  0  0  0  0  0  0  0  0
    2.6862   -0.4826   -1.1110 C   0  0  0  0  0  0  0  0  0  0  0  0
   -0.0929    0.0525    2.0465 H   0  0  0  0  0  0  0  0  0  0  0  0
    0.3047    1.4430   -0.9923 O   0  0  0  0  0  0  0  0  0  0  0  0
    1.1052    2.1480    1.3363 O   0  0  0  0  0  0  0  0  0  0  0  0
   -1.0039   -1.2463    0.3385 S   0  0  0  0  0  0  0  0  0  0  0  0
   -1.2637   -2.1783    1.4343 O   0  0  0  0  0  0  0  0  0  0  0  0
   -0.3751   -1.6551   -0.9136 O   0  0  0  0  0  0  0  0  0  0  0  0
   -3.4655   -1.0414    1.7931 H   0  0  0  0  0  0  0  0  0  0  0  0
   -5.6090    0.1305    1.2862 H   0  0  0  0  0  0  0  0  0  0  0  0
   -5.8517    1.3965   -0.8369 H   0  0  0  0  0  0  0  0  0  0  0  0
   -3.9687    1.4977   -2.4524 H   0  0  0  0  0  0  0  0  0  0  0  0
   -1.8229    0.3430   -1.9352 H   0  0  0  0  0  0  0  0  0  0  0  0
    3.4730    1.4538    1.5935 H   0  0  0  0  0  0  0  0  0  0  0  0
    5.7179    0.4579    1.1429 H   0  0  0  0  0  0  0  0  0  0  0  0
    6.0064   -1.1320   -0.7432 H   0  0  0  0  0  0  0  0  0  0  0  0
    4.0709   -1.7284   -2.1804 H   0  0  0  0  0  0  0  0  0  0  0  0
    1.8314   -0.7404   -1.7256 H   0  0  0  0  0  0  0  0  0  0  0  0
  1 18  1  0  0  0  0
  1  2  2  0  0  0  0
  2 21  1  0  0  0  0
  3  2  1  0  0  0  0
  3 22  1  0  0  0  0
  4  3  2  0  0  0  0
  5  6  2  0  0  0  0
  5  4  1  0  0  0  0
  6  1  1  0  0  0  0
  7 15  1  0  0  0  0
  8  7  1  0  0  0  0
  8 17  2  0  0  0  0
  9  8  1  0  0  0  0
  9 10  2  0  0  0  0
 10 26  1  0  0  0  0
 11 10  1  0  0  0  0
 11 27  1  0  0  0  0
 12 11  2  0  0  0  0
 13 14  2  0  0  0  0
 13 12  1  0  0  0  0
 14  9  1  0  0  0  0
 16  8  2  0  0  0  0
 18  7  1  0  0  0  0
 18 19  2  0  0  0  0
 20 18  2  0  0  0  0
 23  4  1  0  0  0  0
 24  5  1  0  0  0  0
 25  6  1  0  0  0  0
 28 12  1  0  0  0  0
 29 13  1  0  0  0  0
 30 14  1  0  0  0  0
M  END
>  <program>
Gaussian 09, Revision D.01

>  <basis>
6-31G(d) (6D, 7F)

>  <method>
B3LYP

$$$$
CH_3.log
 OpenBabel04281815093D
Gaussian scr1/g09_d1/g09/g09 #P B3LYP/6-31G(d) opt=tight int=finegrid scf=tight
 30 31  0  0  0  0  0  0  0  0999 V2000
    2.3324    0.1198   -0.1583 C   0  0  0  0  0  0  0  0  0  0  0  0
    3.5919   -0.2674    0.2998 C   0  0  0  0  0  0  0  0  0  0  0  0
    4.5052    0.7220    0.6684 C   0  0  0  0  0  0  0  0  0  0  0  0
    4.1544    2.0696    0.5730 C   0  0  0  0  0  0  0  0  0  0  0  0
    2.8900    2.4402    0.1047 C   0  0  0  0  0  0  0  0  0  0  0  0
    1.9679    1.4642   -0.2668 C   0  0  0  0  0  0  0  0  0  0  0  0
    0.0933   -1.1357    0.7005 N   0  0  0  0  0  0  0  0  0  0  0  0
   -1.6216   -1.4183    0.5777 S   0  0  0  0  0  0  0  0  0  0  0  0
   -2.2590    0.2033    0.1731 C   0  0  0  0  0  0  0  0  0  0  0  0
   -2.5458    1.0888    1.2143 C   0  0  0  0  0  0  0  0  0  0  0  0
   -3.0718    2.3413    0.9011 C   0  0  0  0  0  0  0  0  0  0  0  0
   -3.3046    2.6895   -0.4323 C   0  0  0  0  0  0  0  0  0  0  0  0
   -3.0174    1.7878   -1.4596 C   0  0  0  0  0  0  0  0  0  0  0  0
   -2.4934    0.5290   -1.1638 C   0  0  0  0  0  0  0  0  0  0  0  0
    0.4502   -1.7065    1.4695 H   0  0  0  0  0  0  0  0  0  0  0  0
   -1.9282   -2.3322   -0.5159 O   0  0  0  0  0  0  0  0  0  0  0  0
   -1.9577   -1.7400    1.9662 O   0  0  0  0  0  0  0  0  0  0  0  0
    1.1598   -1.1416   -0.6569 S   0  0  0  0  0  0  0  0  0  0  0  0
    0.3720   -0.6408   -1.7810 O   0  0  0  0  0  0  0  0  0  0  0  0
    1.8677   -2.4200   -0.7037 O   0  0  0  0  0  0  0  0  0  0  0  0
    3.8481   -1.3201    0.3509 H   0  0  0  0  0  0  0  0  0  0  0  0
    5.4912    0.4379    1.0241 H   0  0  0  0  0  0  0  0  0  0  0  0
    4.8696    2.8357    0.8592 H   0  0  0  0  0  0  0  0  0  0  0  0
    2.6243    3.4902    0.0244 H   0  0  0  0  0  0  0  0  0  0  0  0
    0.9864    1.7338   -0.6422 H   0  0  0  0  0  0  0  0  0  0  0  0
   -2.3722    0.7915    2.2428 H   0  0  0  0  0  0  0  0  0  0  0  0
   -3.3060    3.0413    1.6978 H   0  0  0  0  0  0  0  0  0  0  0  0
   -3.7173    3.6660   -0.6707 H   0  0  0  0  0  0  0  0  0  0  0  0
   -3.2059    2.0600   -2.4939 H   0  0  0  0  0  0  0  0  0  0  0  0
   -2.2629   -0.1861   -1.9444 H   0  0  0  0  0  0  0  0  0  0  0  0
  1  2  1  0  0  0  0
  2 21  1  0  0  0  0
  2  3  2  0  0  0  0
  3 22  1  0  0  0  0
  4  3  1  0  0  0  0
  4 23  1  0  0  0  0
  5  4  2  0  0  0  0
  6  1  2  0  0  0  0
  6  5  1  0  0  0  0
  7 15  1  0  0  0  0
  8  7  1  0  0  0  0
  8 17  2  0  0  0  0
  9  8  1  0  0  0  0
  9 10  2  0  0  0  0
 10 26  1  0  0  0  0
 11 10  1  0  0  0  0
 11 27  1  0  0  0  0
 12 11  2  0  0  0  0
 13 14  2  0  0  0  0
 13 12  1  0  0  0  0
 14  9  1  0  0  0  0
 16  8  2  0  0  0  0
 18  1  1  0  0  0  0
 18  7  1  0  0  0  0
 19 18  2  0  0  0  0
 20 18  2  0  0  0  0
 24  5  1  0  0  0  0
 25  6  1  0  0  0  0
 28 12  1  0  0  0  0
 29 13  1  0  0  0  0
 30 14  1  0  0  0  0
M  END
>  <program>
Gaussian 09, Revision D.01

>  <basis>
6-31G(d) (6D, 7F)

>  <method>
B3LYP

$$$$
