# Supplementary material for: A third generation of radical fluorinating agents based on N-fluoro-N-arylsulfonamides
Source: Nat Commun. 2018 Nov 20;9:4888. doi: 10.1038/s41467-018-07196-9 (PMC6244228; doi:10.1038/s41467-018-07196-9)
Supplement: Supplementary file 5 — Supplementary Data 2 [file 41467_2018_7196_MOESM5_ESM.txt]

Fip_1.log
 OpenBabel04281816343D
Gaussian scr1/g09_d1/g09/g09 #P B3LYP/6-31G(d) opt=tight int=finegrid scf=tight
 11 10  0  0  0  0  0  0  0  0999 V2000
   -0.2811    0.2432    0.0000 C   0  0  0  0  0  0  0  0  0  0  0  0
   -0.2811   -0.5841    1.2759 C   0  0  0  0  0  0  0  0  0  0  0  0
   -0.2811   -0.5841   -1.2759 C   0  0  0  0  0  0  0  0  0  0  0  0
   -0.2266    0.0681    2.1533 H   0  0  0  0  0  0  0  0  0  0  0  0
   -1.1932   -1.1869    1.3481 H   0  0  0  0  0  0  0  0  0  0  0  0
    0.5825   -1.2583    1.2923 H   0  0  0  0  0  0  0  0  0  0  0  0
   -0.2266    0.0681   -2.1533 H   0  0  0  0  0  0  0  0  0  0  0  0
    0.5825   -1.2583   -1.2923 H   0  0  0  0  0  0  0  0  0  0  0  0
   -1.1932   -1.1869   -1.3481 H   0  0  0  0  0  0  0  0  0  0  0  0
   -1.1368    0.9324    0.0000 H   0  0  0  0  0  0  0  0  0  0  0  0
    0.8746    1.0413    0.0000 F   0  0  0  0  0  0  0  0  0  0  0  0
  1 10  1  0  0  0  0
  1 11  1  0  0  0  0
  1  2  1  0  0  0  0
  2  6  1  0  0  0  0
  2  5  1  0  0  0  0
  2  4  1  0  0  0  0
  3  1  1  0  0  0  0
  7  3  1  0  0  0  0
  8  3  1  0  0  0  0
  9  3  1  0  0  0  0
M  END
>  <program>
Gaussian 09, Revision D.01

>  <basis>
6-31G(d) (6D, 7F)

>  <method>
B3LYP

$$$$
r_ipc_1.log
 OpenBabel04281816343D
Gaussian scr1/g09_d1/g09/g09 #P UB3LYP/6-31G(d) opt=tight int=finegrid scf=tight
 10  9  0  0  0  0  0  0  0  0999 V2000
    0.0000    0.5317   -0.0531 C   0  0  0  0  0  0  0  0  0  0  0  0
   -1.3011   -0.1977    0.0037 C   0  0  0  0  0  0  0  0  0  0  0  0
    1.3011   -0.1977    0.0037 C   0  0  0  0  0  0  0  0  0  0  0  0
   -2.1416    0.4404   -0.2924 H   0  0  0  0  0  0  0  0  0  0  0  0
   -1.2977   -1.0808   -0.6510 H   0  0  0  0  0  0  0  0  0  0  0  0
   -1.5275   -0.5714    1.0199 H   0  0  0  0  0  0  0  0  0  0  0  0
    2.1416    0.4404   -0.2924 H   0  0  0  0  0  0  0  0  0  0  0  0
    1.5275   -0.5714    1.0199 H   0  0  0  0  0  0  0  0  0  0  0  0
    1.2977   -1.0808   -0.6510 H   0  0  0  0  0  0  0  0  0  0  0  0
    0.0000    1.6055    0.1209 H   0  0  0  0  0  0  0  0  0  0  0  0
  1  2  1  0  0  0  0
  1  3  1  0  0  0  0
  1 10  1  0  0  0  0
  2  6  1  0  0  0  0
  3  8  1  0  0  0  0
  4  2  1  0  0  0  0
  5  2  1  0  0  0  0
  7  3  1  0  0  0  0
  9  3  1  0  0  0  0
M  RAD  1   1   2
M  END
>  <program>
Gaussian 09, Revision D.01

>  <basis>
6-31G(d) (6D, 7F)

>  <method>
UB3LYP

$$$$
nfsi_ipr_ts_15.log
 OpenBabel04281816343D
Gaussian 09 #P UB3LYP/6-31G(d) opt=(ts,noeigentest,calcfc) int=finegrid scf=tigh
 40 40  0  0  0  0  0  0  0  0999 V2000
    1.9151   -1.3755    0.3701 C   0  0  0  0  0  0  0  0  0  0  0  0
    3.1177   -0.7872    0.7711 C   0  0  0  0  0  0  0  0  0  0  0  0
    4.2771   -1.0785    0.0543 C   0  0  0  0  0  0  0  0  0  0  0  0
    4.2253   -1.9486   -1.0386 C   0  0  0  0  0  0  0  0  0  0  0  0
    3.0165   -2.5350   -1.4188 C   0  0  0  0  0  0  0  0  0  0  0  0
    1.8467   -2.2515   -0.7144 C   0  0  0  0  0  0  0  0  0  0  0  0
   -0.2992    0.4350    0.7194 N   0  0  0  0  0  0  0  0  0  0  0  0
   -1.0505    0.4650   -0.8997 S   0  0  0  0  0  0  0  0  0  0  0  0
   -2.7279    0.0486   -0.4486 C   0  0  0  0  0  0  0  0  0  0  0  0
   -3.1842   -1.2554   -0.6456 C   0  0  0  0  0  0  0  0  0  0  0  0
   -4.5065   -1.5546   -0.3198 C   0  0  0  0  0  0  0  0  0  0  0  0
   -5.3448   -0.5627    0.1940 C   0  0  0  0  0  0  0  0  0  0  0  0
   -4.8702    0.7382    0.3837 C   0  0  0  0  0  0  0  0  0  0  0  0
   -3.5524    1.0552    0.0612 C   0  0  0  0  0  0  0  0  0  0  0  0
    0.9013    1.4300    0.5983 F   0  0  0  0  0  0  0  0  0  0  0  0
   -0.9920    1.8730   -1.2868 O   0  0  0  0  0  0  0  0  0  0  0  0
   -0.5069   -0.5778   -1.7728 O   0  0  0  0  0  0  0  0  0  0  0  0
    0.4399   -1.0442    1.3267 S   0  0  0  0  0  0  0  0  0  0  0  0
   -0.5661   -2.0739    1.0574 O   0  0  0  0  0  0  0  0  0  0  0  0
    0.8514   -0.7012    2.6829 O   0  0  0  0  0  0  0  0  0  0  0  0
    3.1378   -0.1322    1.6343 H   0  0  0  0  0  0  0  0  0  0  0  0
    5.2216   -0.6342    0.3545 H   0  0  0  0  0  0  0  0  0  0  0  0
    5.1328   -2.1744   -1.5918 H   0  0  0  0  0  0  0  0  0  0  0  0
    2.9815   -3.2155   -2.2644 H   0  0  0  0  0  0  0  0  0  0  0  0
    0.8997   -2.6940   -0.9960 H   0  0  0  0  0  0  0  0  0  0  0  0
   -2.5148   -2.0110   -1.0383 H   0  0  0  0  0  0  0  0  0  0  0  0
   -4.8800   -2.5637   -0.4662 H   0  0  0  0  0  0  0  0  0  0  0  0
   -6.3734   -0.8036    0.4477 H   0  0  0  0  0  0  0  0  0  0  0  0
   -5.5267    1.5069    0.7804 H   0  0  0  0  0  0  0  0  0  0  0  0
   -3.1673    2.0605    0.1910 H   0  0  0  0  0  0  0  0  0  0  0  0
    2.3453    3.1023    0.2606 C   0  0  0  0  0  0  0  0  0  0  0  0
    3.0340    2.7707    1.0349 H   0  0  0  0  0  0  0  0  0  0  0  0
    2.6866    2.7958   -1.1562 C   0  0  0  0  0  0  0  0  0  0  0  0
    3.3543    3.5687   -1.5777 H   0  0  0  0  0  0  0  0  0  0  0  0
    3.2023    1.8348   -1.2505 H   0  0  0  0  0  0  0  0  0  0  0  0
    1.7860    2.7721   -1.7800 H   0  0  0  0  0  0  0  0  0  0  0  0
    1.3842    4.1861    0.6052 C   0  0  0  0  0  0  0  0  0  0  0  0
    0.5013    4.1439   -0.0423 H   0  0  0  0  0  0  0  0  0  0  0  0
    1.0569    4.1185    1.6473 H   0  0  0  0  0  0  0  0  0  0  0  0
    1.8436    5.1814    0.4683 H   0  0  0  0  0  0  0  0  0  0  0  0
  1  2  1  0  0  0  0
  1 18  1  0  0  0  0
  2 21  1  0  0  0  0
  3 22  1  0  0  0  0
  3  2  2  0  0  0  0
  4  3  1  0  0  0  0
  5  4  2  0  0  0  0
  5  6  1  0  0  0  0
  6  1  2  0  0  0  0
  7 18  1  0  0  0  0
  8  9  1  0  0  0  0
  8  7  1  0  0  0  0
  9 14  1  0  0  0  0
 10  9  2  0  0  0  0
 10 11  1  0  0  0  0
 11 12  2  0  0  0  0
 12 13  1  0  0  0  0
 12 28  1  0  0  0  0
 13 29  1  0  0  0  0
 14 30  1  0  0  0  0
 14 13  2  0  0  0  0
 15  7  1  0  0  0  0
 16  8  2  0  0  0  0
 17  8  2  0  0  0  0
 18 20  2  0  0  0  0
 19 18  2  0  0  0  0
 23  4  1  0  0  0  0
 24  5  1  0  0  0  0
 25  6  1  0  0  0  0
 26 10  1  0  0  0  0
 27 11  1  0  0  0  0
 31 37  1  0  0  0  0
 31 32  1  0  0  0  0
 33 31  1  0  0  0  0
 34 33  1  0  0  0  0
 35 33  1  0  0  0  0
 36 33  1  0  0  0  0
 37 39  1  0  0  0  0
 38 37  1  0  0  0  0
 40 37  1  0  0  0  0
M  RAD  1  31   2
M  END
>  <program>
Gaussian 09, Revision D.01

>  <basis>
6-31G(d) (6D, 7F)

>  <method>
UB3LYP

$$$$
nfsi_ipr_ts_1.log
 OpenBabel04281816343D
Gaussian 09 #P UB3LYP/6-31G(d) opt=(ts,noeigentest,calcfc) int=finegrid scf=tigh
 40 40  0  0  0  0  0  0  0  0999 V2000
    1.8303   -1.3742    0.3333 C   0  0  0  0  0  0  0  0  0  0  0  0
    3.0648   -0.8316    0.6995 C   0  0  0  0  0  0  0  0  0  0  0  0
    4.1976   -1.1897   -0.0300 C   0  0  0  0  0  0  0  0  0  0  0  0
    4.0877   -2.0797   -1.1019 C   0  0  0  0  0  0  0  0  0  0  0  0
    2.8475   -2.6209   -1.4468 C   0  0  0  0  0  0  0  0  0  0  0  0
    1.7043   -2.2721   -0.7283 C   0  0  0  0  0  0  0  0  0  0  0  0
   -0.3449    0.4959    0.6449 N   0  0  0  0  0  0  0  0  0  0  0  0
   -1.1515    0.4538   -0.9476 S   0  0  0  0  0  0  0  0  0  0  0  0
   -2.8312    0.1603   -0.4140 C   0  0  0  0  0  0  0  0  0  0  0  0
   -3.3333   -1.1422   -0.4150 C   0  0  0  0  0  0  0  0  0  0  0  0
   -4.6562   -1.3451   -0.0240 C   0  0  0  0  0  0  0  0  0  0  0  0
   -5.4506   -0.2617    0.3580 C   0  0  0  0  0  0  0  0  0  0  0  0
   -4.9307    1.0355    0.3507 C   0  0  0  0  0  0  0  0  0  0  0  0
   -3.6110    1.2568   -0.0376 C   0  0  0  0  0  0  0  0  0  0  0  0
    0.8516    1.4881    0.4470 F   0  0  0  0  0  0  0  0  0  0  0  0
   -1.0380    1.8241   -1.4406 O   0  0  0  0  0  0  0  0  0  0  0  0
   -0.6936   -0.6777   -1.7573 O   0  0  0  0  0  0  0  0  0  0  0  0
    0.3917   -0.9544    1.3118 S   0  0  0  0  0  0  0  0  0  0  0  0
   -0.6397   -1.9796    1.1375 O   0  0  0  0  0  0  0  0  0  0  0  0
    0.8539   -0.5405    2.6316 O   0  0  0  0  0  0  0  0  0  0  0  0
    3.1287   -0.1629    1.5498 H   0  0  0  0  0  0  0  0  0  0  0  0
    5.1663   -0.7822    0.2448 H   0  0  0  0  0  0  0  0  0  0  0  0
    4.9740   -2.3577   -1.6657 H   0  0  0  0  0  0  0  0  0  0  0  0
    2.7674   -3.3183   -2.2754 H   0  0  0  0  0  0  0  0  0  0  0  0
    0.7347   -2.6800   -0.9832 H   0  0  0  0  0  0  0  0  0  0  0  0
   -2.6981   -1.9698   -0.7062 H   0  0  0  0  0  0  0  0  0  0  0  0
   -5.0649   -2.3512   -0.0171 H   0  0  0  0  0  0  0  0  0  0  0  0
   -6.4802   -0.4284    0.6621 H   0  0  0  0  0  0  0  0  0  0  0  0
   -5.5532    1.8756    0.6443 H   0  0  0  0  0  0  0  0  0  0  0  0
   -3.1903    2.2560   -0.0610 H   0  0  0  0  0  0  0  0  0  0  0  0
    2.2160    3.1948    0.0253 C   0  0  0  0  0  0  0  0  0  0  0  0
    1.3565    3.8501    0.1366 H   0  0  0  0  0  0  0  0  0  0  0  0
    3.1642    3.1132    1.1707 C   0  0  0  0  0  0  0  0  0  0  0  0
    2.6339    3.0333    2.1259 H   0  0  0  0  0  0  0  0  0  0  0  0
    3.7954    4.0182    1.2283 H   0  0  0  0  0  0  0  0  0  0  0  0
    3.8437    2.2587    1.0728 H   0  0  0  0  0  0  0  0  0  0  0  0
    2.6108    2.8123   -1.3579 C   0  0  0  0  0  0  0  0  0  0  0  0
    3.2228    3.6032   -1.8282 H   0  0  0  0  0  0  0  0  0  0  0  0
    3.2143    1.8968   -1.3638 H   0  0  0  0  0  0  0  0  0  0  0  0
    1.7314    2.6586   -1.9900 H   0  0  0  0  0  0  0  0  0  0  0  0
  1  2  1  0  0  0  0
  1 18  1  0  0  0  0
  2 21  1  0  0  0  0
  3 22  1  0  0  0  0
  3  2  2  0  0  0  0
  4  3  1  0  0  0  0
  5  4  2  0  0  0  0
  5  6  1  0  0  0  0
  6  1  2  0  0  0  0
  7 18  1  0  0  0  0
  8  9  1  0  0  0  0
  8  7  1  0  0  0  0
  9 14  1  0  0  0  0
 10  9  2  0  0  0  0
 10 11  1  0  0  0  0
 11 27  1  0  0  0  0
 11 12  2  0  0  0  0
 12 28  1  0  0  0  0
 13 12  1  0  0  0  0
 13 29  1  0  0  0  0
 14 13  2  0  0  0  0
 15  7  1  0  0  0  0
 16  8  2  0  0  0  0
 17  8  2  0  0  0  0
 18 20  2  0  0  0  0
 19 18  2  0  0  0  0
 23  4  1  0  0  0  0
 24  5  1  0  0  0  0
 25  6  1  0  0  0  0
 26 10  1  0  0  0  0
 30 14  1  0  0  0  0
 31 32  1  0  0  0  0
 31 33  1  0  0  0  0
 33 35  1  0  0  0  0
 33 34  1  0  0  0  0
 36 33  1  0  0  0  0
 37 31  1  0  0  0  0
 38 37  1  0  0  0  0
 39 37  1  0  0  0  0
 40 37  1  0  0  0  0
M  RAD  1  31   2
M  END
>  <program>
Gaussian 09, Revision D.01

>  <basis>
6-31G(d) (6D, 7F)

>  <method>
UB3LYP

$$$$
nfsi_ipr_ts_32.log
 OpenBabel04281816343D
Gaussian 09 #P UB3LYP/6-31G(d) opt=(ts,noeigentest,calcfc) int=finegrid scf=tigh
 40 40  0  0  0  0  0  0  0  0999 V2000
    1.8667   -1.6433   -0.2696 C   0  0  0  0  0  0  0  0  0  0  0  0
    1.4164   -2.7773    0.4092 C   0  0  0  0  0  0  0  0  0  0  0  0
    2.3403   -3.5420    1.1194 C   0  0  0  0  0  0  0  0  0  0  0  0
    3.6874   -3.1705    1.1425 C   0  0  0  0  0  0  0  0  0  0  0  0
    4.1207   -2.0355    0.4533 C   0  0  0  0  0  0  0  0  0  0  0  0
    3.2081   -1.2596   -0.2613 C   0  0  0  0  0  0  0  0  0  0  0  0
    0.0071    0.2645    0.1384 N   0  0  0  0  0  0  0  0  0  0  0  0
   -1.4198    1.2940   -0.2303 S   0  0  0  0  0  0  0  0  0  0  0  0
   -2.7241    0.1379    0.1670 C   0  0  0  0  0  0  0  0  0  0  0  0
   -3.3472   -0.5646   -0.8658 C   0  0  0  0  0  0  0  0  0  0  0  0
   -4.3900   -1.4329   -0.5445 C   0  0  0  0  0  0  0  0  0  0  0  0
   -4.7916   -1.5876    0.7844 C   0  0  0  0  0  0  0  0  0  0  0  0
   -4.1572   -0.8733    1.8047 C   0  0  0  0  0  0  0  0  0  0  0  0
   -3.1150    0.0007    1.5014 C   0  0  0  0  0  0  0  0  0  0  0  0
    1.1285    1.3086    0.4158 F   0  0  0  0  0  0  0  0  0  0  0  0
   -1.3692    2.3269    0.8012 O   0  0  0  0  0  0  0  0  0  0  0  0
   -1.4829    1.6348   -1.6498 O   0  0  0  0  0  0  0  0  0  0  0  0
    0.6910   -0.6683   -1.2003 S   0  0  0  0  0  0  0  0  0  0  0  0
    1.4227    0.1707   -2.1444 O   0  0  0  0  0  0  0  0  0  0  0  0
   -0.4230   -1.5213   -1.6253 O   0  0  0  0  0  0  0  0  0  0  0  0
    0.3682   -3.0534    0.3702 H   0  0  0  0  0  0  0  0  0  0  0  0
    2.0096   -4.4294    1.6512 H   0  0  0  0  0  0  0  0  0  0  0  0
    4.4031   -3.7712    1.6969 H   0  0  0  0  0  0  0  0  0  0  0  0
    5.1699   -1.7551    0.4685 H   0  0  0  0  0  0  0  0  0  0  0  0
    3.5213   -0.3806   -0.8132 H   0  0  0  0  0  0  0  0  0  0  0  0
   -3.0134   -0.4346   -1.8884 H   0  0  0  0  0  0  0  0  0  0  0  0
   -4.8883   -1.9876   -1.3339 H   0  0  0  0  0  0  0  0  0  0  0  0
   -5.6052   -2.2657    1.0266 H   0  0  0  0  0  0  0  0  0  0  0  0
   -4.4777   -0.9918    2.8357 H   0  0  0  0  0  0  0  0  0  0  0  0
   -2.6183    0.5764    2.2748 H   0  0  0  0  0  0  0  0  0  0  0  0
    2.5670    3.0208    0.6724 C   0  0  0  0  0  0  0  0  0  0  0  0
    3.4337    2.3684    0.7597 H   0  0  0  0  0  0  0  0  0  0  0  0
    2.3066    3.6504   -0.6520 C   0  0  0  0  0  0  0  0  0  0  0  0
    2.4634    2.9421   -1.4721 H   0  0  0  0  0  0  0  0  0  0  0  0
    2.9814    4.5081   -0.8238 H   0  0  0  0  0  0  0  0  0  0  0  0
    1.2801    4.0282   -0.7163 H   0  0  0  0  0  0  0  0  0  0  0  0
    1.9758    3.5678    1.9253 C   0  0  0  0  0  0  0  0  0  0  0  0
    2.4535    4.5236    2.2071 H   0  0  0  0  0  0  0  0  0  0  0  0
    0.9058    3.7664    1.7967 H   0  0  0  0  0  0  0  0  0  0  0  0
    2.1018    2.8804    2.7678 H   0  0  0  0  0  0  0  0  0  0  0  0
  1  6  2  0  0  0  0
  1  2  1  0  0  0  0
  2  3  2  0  0  0  0
  3  4  1  0  0  0  0
  3 22  1  0  0  0  0
  4 23  1  0  0  0  0
  5 24  1  0  0  0  0
  5  4  2  0  0  0  0
  6  5  1  0  0  0  0
  7 15  1  0  0  0  0
  8  7  1  0  0  0  0
  8  9  1  0  0  0  0
  8 16  2  0  0  0  0
  9 14  2  0  0  0  0
 10 11  2  0  0  0  0
 10  9  1  0  0  0  0
 11 12  1  0  0  0  0
 12 28  1  0  0  0  0
 12 13  2  0  0  0  0
 13 29  1  0  0  0  0
 14 13  1  0  0  0  0
 14 30  1  0  0  0  0
 17  8  2  0  0  0  0
 18  1  1  0  0  0  0
 18  7  1  0  0  0  0
 19 18  2  0  0  0  0
 20 18  2  0  0  0  0
 21  2  1  0  0  0  0
 25  6  1  0  0  0  0
 26 10  1  0  0  0  0
 27 11  1  0  0  0  0
 31 32  1  0  0  0  0
 31 37  1  0  0  0  0
 33 31  1  0  0  0  0
 34 33  1  0  0  0  0
 35 33  1  0  0  0  0
 36 33  1  0  0  0  0
 37 38  1  0  0  0  0
 37 40  1  0  0  0  0
 39 37  1  0  0  0  0
M  RAD  1  31   2
M  END
>  <program>
Gaussian 09, Revision D.01

>  <basis>
6-31G(d) (6D, 7F)

>  <method>
UB3LYP

$$$$
nfsi_ipr_ts_23.log
 OpenBabel04281816343D
Gaussian 09 #P UB3LYP/6-31G(d) opt=(ts,noeigentest,calcfc) int=finegrid scf=tigh
 40 40  0  0  0  0  0  0  0  0999 V2000
   -1.7858   -1.6093    0.2881 C   0  0  0  0  0  0  0  0  0  0  0  0
   -1.2611   -2.6529   -0.4779 C   0  0  0  0  0  0  0  0  0  0  0  0
   -2.1421   -3.5139   -1.1286 C   0  0  0  0  0  0  0  0  0  0  0  0
   -3.5225   -3.3309   -1.0033 C   0  0  0  0  0  0  0  0  0  0  0  0
   -4.0299   -2.2879   -0.2263 C   0  0  0  0  0  0  0  0  0  0  0  0
   -3.1597   -1.4149    0.4282 C   0  0  0  0  0  0  0  0  0  0  0  0
    0.0384    0.3082   -0.2231 N   0  0  0  0  0  0  0  0  0  0  0  0
    1.4600    1.3624    0.0909 S   0  0  0  0  0  0  0  0  0  0  0  0
    2.7739    0.1785   -0.1714 C   0  0  0  0  0  0  0  0  0  0  0  0
    3.1900   -0.0814   -1.4798 C   0  0  0  0  0  0  0  0  0  0  0  0
    4.2436   -0.9714   -1.6804 C   0  0  0  0  0  0  0  0  0  0  0  0
    4.8648   -1.5795   -0.5858 C   0  0  0  0  0  0  0  0  0  0  0  0
    4.4381   -1.3024    0.7151 C   0  0  0  0  0  0  0  0  0  0  0  0
    3.3833   -0.4171    0.9341 C   0  0  0  0  0  0  0  0  0  0  0  0
   -1.0736    1.3314   -0.6093 F   0  0  0  0  0  0  0  0  0  0  0  0
    1.4390    2.2998   -1.0289 O   0  0  0  0  0  0  0  0  0  0  0  0
    1.4866    1.8258    1.4764 O   0  0  0  0  0  0  0  0  0  0  0  0
   -0.6629   -0.5275    1.1659 S   0  0  0  0  0  0  0  0  0  0  0  0
   -1.4426    0.3604    2.0228 O   0  0  0  0  0  0  0  0  0  0  0  0
    0.4614   -1.3111    1.6875 O   0  0  0  0  0  0  0  0  0  0  0  0
   -0.1873   -2.7848   -0.5564 H   0  0  0  0  0  0  0  0  0  0  0  0
   -1.7522   -4.3300   -1.7298 H   0  0  0  0  0  0  0  0  0  0  0  0
   -4.2044   -4.0073   -1.5112 H   0  0  0  0  0  0  0  0  0  0  0  0
   -5.1030   -2.1537   -0.1257 H   0  0  0  0  0  0  0  0  0  0  0  0
   -3.5282   -0.6009    1.0420 H   0  0  0  0  0  0  0  0  0  0  0  0
    2.7045    0.4148   -2.3129 H   0  0  0  0  0  0  0  0  0  0  0  0
    4.5836   -1.1843   -2.6897 H   0  0  0  0  0  0  0  0  0  0  0  0
    5.6877   -2.2701   -0.7482 H   0  0  0  0  0  0  0  0  0  0  0  0
    4.9262   -1.7749    1.5623 H   0  0  0  0  0  0  0  0  0  0  0  0
    3.0298   -0.1936    1.9335 H   0  0  0  0  0  0  0  0  0  0  0  0
   -2.5247    2.9865   -1.0571 C   0  0  0  0  0  0  0  0  0  0  0  0
   -2.4219    2.8190   -2.1266 H   0  0  0  0  0  0  0  0  0  0  0  0
   -3.7271    2.4309   -0.3760 C   0  0  0  0  0  0  0  0  0  0  0  0
   -4.5749    3.1381   -0.4220 H   0  0  0  0  0  0  0  0  0  0  0  0
   -4.0597    1.4960   -0.8390 H   0  0  0  0  0  0  0  0  0  0  0  0
   -3.5247    2.2447    0.6858 H   0  0  0  0  0  0  0  0  0  0  0  0
   -1.7277    4.0873   -0.4494 C   0  0  0  0  0  0  0  0  0  0  0  0
   -1.6454    3.9649    0.6367 H   0  0  0  0  0  0  0  0  0  0  0  0
   -0.7185    4.1271   -0.8698 H   0  0  0  0  0  0  0  0  0  0  0  0
   -2.2036    5.0678   -0.6308 H   0  0  0  0  0  0  0  0  0  0  0  0
  1  6  1  0  0  0  0
  1 18  1  0  0  0  0
  2  1  2  0  0  0  0
  3  4  2  0  0  0  0
  3  2  1  0  0  0  0
  4  5  1  0  0  0  0
  5 24  1  0  0  0  0
  5  6  2  0  0  0  0
  6 25  1  0  0  0  0
  7  8  1  0  0  0  0
  7 18  1  0  0  0  0
  8 17  2  0  0  0  0
  9  8  1  0  0  0  0
  9 14  2  0  0  0  0
 10  9  1  0  0  0  0
 11 10  2  0  0  0  0
 11 12  1  0  0  0  0
 12 13  2  0  0  0  0
 13 14  1  0  0  0  0
 13 29  1  0  0  0  0
 14 30  1  0  0  0  0
 15  7  1  0  0  0  0
 16  8  2  0  0  0  0
 18 20  2  0  0  0  0
 18 19  2  0  0  0  0
 21  2  1  0  0  0  0
 22  3  1  0  0  0  0
 23  4  1  0  0  0  0
 26 10  1  0  0  0  0
 27 11  1  0  0  0  0
 28 12  1  0  0  0  0
 31 37  1  0  0  0  0
 31 33  1  0  0  0  0
 32 31  1  0  0  0  0
 33 36  1  0  0  0  0
 34 33  1  0  0  0  0
 35 33  1  0  0  0  0
 37 38  1  0  0  0  0
 39 37  1  0  0  0  0
 40 37  1  0  0  0  0
M  RAD  1  31   2
M  END
>  <program>
Gaussian 09, Revision D.01

>  <basis>
6-31G(d) (6D, 7F)

>  <method>
UB3LYP

$$$$
nfsi_ipr_ts_30.log
 OpenBabel04281816343D
Gaussian 09 #P UB3LYP/6-31G(d) opt=(ts,noeigentest,calcfc) int=finegrid scf=tigh
 40 40  0  0  0  0  0  0  0  0999 V2000
   -2.6073   -0.4164    0.2317 C   0  0  0  0  0  0  0  0  0  0  0  0
   -3.1617    0.7876   -0.2083 C   0  0  0  0  0  0  0  0  0  0  0  0
   -4.0853    0.7551   -1.2515 C   0  0  0  0  0  0  0  0  0  0  0  0
   -4.4398   -0.4637   -1.8358 C   0  0  0  0  0  0  0  0  0  0  0  0
   -3.8777   -1.6581   -1.3797 C   0  0  0  0  0  0  0  0  0  0  0  0
   -2.9521   -1.6447   -0.3369 C   0  0  0  0  0  0  0  0  0  0  0  0
    0.1849   -0.1523    0.8899 N   0  0  0  0  0  0  0  0  0  0  0  0
    0.6867   -1.0720   -0.5339 S   0  0  0  0  0  0  0  0  0  0  0  0
    2.4553   -0.8774   -0.3640 C   0  0  0  0  0  0  0  0  0  0  0  0
    3.1462   -0.1179   -1.3076 C   0  0  0  0  0  0  0  0  0  0  0  0
    4.5320   -0.0024   -1.1877 C   0  0  0  0  0  0  0  0  0  0  0  0
    5.1994   -0.6382   -0.1392 C   0  0  0  0  0  0  0  0  0  0  0  0
    4.4897   -1.3984    0.7956 C   0  0  0  0  0  0  0  0  0  0  0  0
    3.1068   -1.5265    0.6876 C   0  0  0  0  0  0  0  0  0  0  0  0
    0.1793    1.3354    0.3700 F   0  0  0  0  0  0  0  0  0  0  0  0
    0.3133   -2.4565   -0.2394 O   0  0  0  0  0  0  0  0  0  0  0  0
    0.2524   -0.4187   -1.7675 O   0  0  0  0  0  0  0  0  0  0  0  0
   -1.4330   -0.3853    1.5789 S   0  0  0  0  0  0  0  0  0  0  0  0
   -1.6513    0.8251    2.3639 O   0  0  0  0  0  0  0  0  0  0  0  0
   -1.3627   -1.7061    2.1942 O   0  0  0  0  0  0  0  0  0  0  0  0
   -2.8857    1.7186    0.2735 H   0  0  0  0  0  0  0  0  0  0  0  0
   -4.5314    1.6801   -1.6051 H   0  0  0  0  0  0  0  0  0  0  0  0
   -5.1606   -0.4825   -2.6486 H   0  0  0  0  0  0  0  0  0  0  0  0
   -4.1598   -2.6032   -1.8340 H   0  0  0  0  0  0  0  0  0  0  0  0
   -2.5008   -2.5590    0.0308 H   0  0  0  0  0  0  0  0  0  0  0  0
    2.6041    0.3611   -2.1150 H   0  0  0  0  0  0  0  0  0  0  0  0
    5.0883    0.5820   -1.9149 H   0  0  0  0  0  0  0  0  0  0  0  0
    6.2781   -0.5440   -0.0499 H   0  0  0  0  0  0  0  0  0  0  0  0
    5.0140   -1.8933    1.6077 H   0  0  0  0  0  0  0  0  0  0  0  0
    2.5399   -2.1156    1.4007 H   0  0  0  0  0  0  0  0  0  0  0  0
    0.1469    3.4625   -0.1877 C   0  0  0  0  0  0  0  0  0  0  0  0
   -0.8909    3.4148   -0.5095 H   0  0  0  0  0  0  0  0  0  0  0  0
    0.4171    3.9916    1.1775 C   0  0  0  0  0  0  0  0  0  0  0  0
    0.3230    5.0917    1.2056 H   0  0  0  0  0  0  0  0  0  0  0  0
    1.4331    3.7455    1.5063 H   0  0  0  0  0  0  0  0  0  0  0  0
   -0.2906    3.5831    1.9061 H   0  0  0  0  0  0  0  0  0  0  0  0
    1.1896    3.4345   -1.2502 C   0  0  0  0  0  0  0  0  0  0  0  0
    1.3160    4.4295   -1.7134 H   0  0  0  0  0  0  0  0  0  0  0  0
    2.1652    3.1454   -0.8420 H   0  0  0  0  0  0  0  0  0  0  0  0
    0.9225    2.7353   -2.0495 H   0  0  0  0  0  0  0  0  0  0  0  0
  1 18  1  0  0  0  0
  2  1  1  0  0  0  0
  2 21  1  0  0  0  0
  3  2  2  0  0  0  0
  4  5  2  0  0  0  0
  4  3  1  0  0  0  0
  5  6  1  0  0  0  0
  6 25  1  0  0  0  0
  6  1  2  0  0  0  0
  7 18  1  0  0  0  0
  8  9  1  0  0  0  0
  8 16  2  0  0  0  0
  8  7  1  0  0  0  0
  9 14  2  0  0  0  0
 10 11  2  0  0  0  0
 10  9  1  0  0  0  0
 11 12  1  0  0  0  0
 12 28  1  0  0  0  0
 12 13  2  0  0  0  0
 13 29  1  0  0  0  0
 14 13  1  0  0  0  0
 14 30  1  0  0  0  0
 15  7  1  0  0  0  0
 17  8  2  0  0  0  0
 18 20  2  0  0  0  0
 18 19  2  0  0  0  0
 22  3  1  0  0  0  0
 23  4  1  0  0  0  0
 24  5  1  0  0  0  0
 26 10  1  0  0  0  0
 27 11  1  0  0  0  0
 31 33  1  0  0  0  0
 32 31  1  0  0  0  0
 33 34  1  0  0  0  0
 33 35  1  0  0  0  0
 33 36  1  0  0  0  0
 37 39  1  0  0  0  0
 37 31  1  0  0  0  0
 38 37  1  0  0  0  0
 40 37  1  0  0  0  0
M  RAD  1  31   2
M  END
>  <program>
Gaussian 09, Revision D.01

>  <basis>
6-31G(d) (6D, 7F)

>  <method>
UB3LYP

$$$$
nfsi_ipr_ts_20.log
 OpenBabel04281816343D
Gaussian 09 #P UB3LYP/6-31G(d) opt=(ts,noeigentest,calcfc) int=finegrid scf=tigh
 40 40  0  0  0  0  0  0  0  0999 V2000
   -2.4970   -0.5917    0.2594 C   0  0  0  0  0  0  0  0  0  0  0  0
   -3.2217    0.5555   -0.0702 C   0  0  0  0  0  0  0  0  0  0  0  0
   -4.1680    0.4783   -1.0911 C   0  0  0  0  0  0  0  0  0  0  0  0
   -4.3768   -0.7290   -1.7624 C   0  0  0  0  0  0  0  0  0  0  0  0
   -3.6476   -1.8682   -1.4140 C   0  0  0  0  0  0  0  0  0  0  0  0
   -2.6995   -1.8102   -0.3934 C   0  0  0  0  0  0  0  0  0  0  0  0
    0.3000   -0.1850    0.9200 N   0  0  0  0  0  0  0  0  0  0  0  0
    0.8405   -1.0148   -0.5407 S   0  0  0  0  0  0  0  0  0  0  0  0
    2.5908   -0.6828   -0.4034 C   0  0  0  0  0  0  0  0  0  0  0  0
    3.3288   -1.3546    0.5740 C   0  0  0  0  0  0  0  0  0  0  0  0
    4.6984   -1.1132    0.6583 C   0  0  0  0  0  0  0  0  0  0  0  0
    5.3091   -0.2189   -0.2260 C   0  0  0  0  0  0  0  0  0  0  0  0
    4.5560    0.4389   -1.2004 C   0  0  0  0  0  0  0  0  0  0  0  0
    3.1826    0.2108   -1.2957 C   0  0  0  0  0  0  0  0  0  0  0  0
    0.2859    1.3222    0.4616 F   0  0  0  0  0  0  0  0  0  0  0  0
    0.5855   -2.4334   -0.2840 O   0  0  0  0  0  0  0  0  0  0  0  0
    0.3260   -0.3635   -1.7452 O   0  0  0  0  0  0  0  0  0  0  0  0
   -1.3094   -0.5073    1.5948 S   0  0  0  0  0  0  0  0  0  0  0  0
   -1.5925    0.6791    2.3953 O   0  0  0  0  0  0  0  0  0  0  0  0
   -1.1643   -1.8318    2.1892 O   0  0  0  0  0  0  0  0  0  0  0  0
   -3.0565    1.4749    0.4797 H   0  0  0  0  0  0  0  0  0  0  0  0
   -4.7454    1.3586   -1.3579 H   0  0  0  0  0  0  0  0  0  0  0  0
   -5.1155   -0.7833   -2.5573 H   0  0  0  0  0  0  0  0  0  0  0  0
   -3.8182   -2.8062   -1.9339 H   0  0  0  0  0  0  0  0  0  0  0  0
   -2.1249   -2.6836   -0.1074 H   0  0  0  0  0  0  0  0  0  0  0  0
    2.8382   -2.0492    1.2475 H   0  0  0  0  0  0  0  0  0  0  0  0
    5.2892   -1.6247    1.4124 H   0  0  0  0  0  0  0  0  0  0  0  0
    6.3779   -0.0367   -0.1557 H   0  0  0  0  0  0  0  0  0  0  0  0
    5.0362    1.1282   -1.8888 H   0  0  0  0  0  0  0  0  0  0  0  0
    2.5761    0.7022   -2.0481 H   0  0  0  0  0  0  0  0  0  0  0  0
    0.3266    3.4345   -0.1560 C   0  0  0  0  0  0  0  0  0  0  0  0
    1.3927    3.3822   -0.3648 H   0  0  0  0  0  0  0  0  0  0  0  0
   -0.5994    3.3407   -1.3189 C   0  0  0  0  0  0  0  0  0  0  0  0
   -0.3058    2.5337   -1.9984 H   0  0  0  0  0  0  0  0  0  0  0  0
   -1.6309    3.1592   -0.9966 H   0  0  0  0  0  0  0  0  0  0  0  0
   -0.6026    4.2786   -1.9020 H   0  0  0  0  0  0  0  0  0  0  0  0
   -0.0958    4.0301    1.1417 C   0  0  0  0  0  0  0  0  0  0  0  0
   -1.0621    3.6279    1.4678 H   0  0  0  0  0  0  0  0  0  0  0  0
   -0.2114    5.1255    1.0584 H   0  0  0  0  0  0  0  0  0  0  0  0
    0.6360    3.8361    1.9314 H   0  0  0  0  0  0  0  0  0  0  0  0
  1 18  1  0  0  0  0
  2  1  1  0  0  0  0
  2 21  1  0  0  0  0
  3  2  2  0  0  0  0
  4  5  2  0  0  0  0
  4  3  1  0  0  0  0
  5  6  1  0  0  0  0
  6 25  1  0  0  0  0
  6  1  2  0  0  0  0
  7 18  1  0  0  0  0
  8  9  1  0  0  0  0
  8 16  2  0  0  0  0
  8  7  1  0  0  0  0
  9 10  2  0  0  0  0
 10 11  1  0  0  0  0
 10 26  1  0  0  0  0
 11 27  1  0  0  0  0
 12 28  1  0  0  0  0
 12 11  2  0  0  0  0
 13 12  1  0  0  0  0
 14 13  2  0  0  0  0
 14  9  1  0  0  0  0
 15  7  1  0  0  0  0
 17  8  2  0  0  0  0
 18 20  2  0  0  0  0
 18 19  2  0  0  0  0
 22  3  1  0  0  0  0
 23  4  1  0  0  0  0
 24  5  1  0  0  0  0
 29 13  1  0  0  0  0
 30 14  1  0  0  0  0
 31 37  1  0  0  0  0
 32 31  1  0  0  0  0
 33 35  1  0  0  0  0
 33 31  1  0  0  0  0
 34 33  1  0  0  0  0
 36 33  1  0  0  0  0
 37 38  1  0  0  0  0
 37 40  1  0  0  0  0
 39 37  1  0  0  0  0
M  RAD  1  31   2
M  END
>  <program>
Gaussian 09, Revision D.01

>  <basis>
6-31G(d) (6D, 7F)

>  <method>
UB3LYP

$$$$
nfsi_ipr_ts_34.log
 OpenBabel04281816343D
Gaussian 09 #P UB3LYP/6-31G(d) opt=(ts,noeigentest,calcfc) int=finegrid scf=tigh
 40 40  0  0  0  0  0  0  0  0999 V2000
    1.7532   -1.6193   -0.2515 C   0  0  0  0  0  0  0  0  0  0  0  0
    3.1166   -1.3999   -0.4469 C   0  0  0  0  0  0  0  0  0  0  0  0
    4.0289   -2.1552    0.2911 C   0  0  0  0  0  0  0  0  0  0  0  0
    3.5729   -3.1081    1.2041 C   0  0  0  0  0  0  0  0  0  0  0  0
    2.2024   -3.3180    1.3836 C   0  0  0  0  0  0  0  0  0  0  0  0
    1.2796   -2.5736    0.6518 C   0  0  0  0  0  0  0  0  0  0  0  0
   -0.0521    0.3586    0.0517 N   0  0  0  0  0  0  0  0  0  0  0  0
   -1.4851    1.3693   -0.3443 S   0  0  0  0  0  0  0  0  0  0  0  0
   -2.7854    0.2504    0.1592 C   0  0  0  0  0  0  0  0  0  0  0  0
   -3.1435    0.2016    1.5089 C   0  0  0  0  0  0  0  0  0  0  0  0
   -4.1848   -0.6412    1.8931 C   0  0  0  0  0  0  0  0  0  0  0  0
   -4.8512   -1.4118    0.9362 C   0  0  0  0  0  0  0  0  0  0  0  0
   -4.4826   -1.3450   -0.4095 C   0  0  0  0  0  0  0  0  0  0  0  0
   -3.4412   -0.5092   -0.8110 C   0  0  0  0  0  0  0  0  0  0  0  0
    1.0728    1.4277    0.2081 F   0  0  0  0  0  0  0  0  0  0  0  0
   -1.4009    2.4640    0.6185 O   0  0  0  0  0  0  0  0  0  0  0  0
   -1.5842    1.6187   -1.7805 O   0  0  0  0  0  0  0  0  0  0  0  0
    0.5773   -0.6870   -1.2262 S   0  0  0  0  0  0  0  0  0  0  0  0
    1.3044    0.0541   -2.2515 O   0  0  0  0  0  0  0  0  0  0  0  0
   -0.5680   -1.5413   -1.5559 O   0  0  0  0  0  0  0  0  0  0  0  0
    3.4449   -0.6600   -1.1678 H   0  0  0  0  0  0  0  0  0  0  0  0
    5.0946   -2.0006    0.1494 H   0  0  0  0  0  0  0  0  0  0  0  0
    4.2876   -3.6935    1.7760 H   0  0  0  0  0  0  0  0  0  0  0  0
    1.8528   -4.0646    2.0906 H   0  0  0  0  0  0  0  0  0  0  0  0
    0.2126   -2.7289    0.7700 H   0  0  0  0  0  0  0  0  0  0  0  0
   -2.6232    0.8209    2.2314 H   0  0  0  0  0  0  0  0  0  0  0  0
   -4.4800   -0.6910    2.9372 H   0  0  0  0  0  0  0  0  0  0  0  0
   -5.6643   -2.0651    1.2410 H   0  0  0  0  0  0  0  0  0  0  0  0
   -5.0058   -1.9433   -1.1495 H   0  0  0  0  0  0  0  0  0  0  0  0
   -3.1323   -0.4471   -1.8476 H   0  0  0  0  0  0  0  0  0  0  0  0
    2.4628    3.1684    0.4102 C   0  0  0  0  0  0  0  0  0  0  0  0
    1.8734    3.7271   -0.3119 H   0  0  0  0  0  0  0  0  0  0  0  0
    2.2041    3.4277    1.8532 C   0  0  0  0  0  0  0  0  0  0  0  0
    1.1325    3.5432    2.0433 H   0  0  0  0  0  0  0  0  0  0  0  0
    2.7004    4.3562    2.1883 H   0  0  0  0  0  0  0  0  0  0  0  0
    2.5873    2.6154    2.4823 H   0  0  0  0  0  0  0  0  0  0  0  0
    3.7245    2.5409   -0.0707 C   0  0  0  0  0  0  0  0  0  0  0  0
    4.5489    3.2758   -0.1093 H   0  0  0  0  0  0  0  0  0  0  0  0
    4.0505    1.7330    0.5960 H   0  0  0  0  0  0  0  0  0  0  0  0
    3.6053    2.1373   -1.0819 H   0  0  0  0  0  0  0  0  0  0  0  0
  1  6  1  0  0  0  0
  2  1  2  0  0  0  0
  2  3  1  0  0  0  0
  3  4  2  0  0  0  0
  4  5  1  0  0  0  0
  4 23  1  0  0  0  0
  5 24  1  0  0  0  0
  6 25  1  0  0  0  0
  6  5  2  0  0  0  0
  7 15  1  0  0  0  0
  8  7  1  0  0  0  0
  8  9  1  0  0  0  0
  8 16  2  0  0  0  0
  9 10  2  0  0  0  0
 10 11  1  0  0  0  0
 10 26  1  0  0  0  0
 11 27  1  0  0  0  0
 12 28  1  0  0  0  0
 12 11  2  0  0  0  0
 13 12  1  0  0  0  0
 14 13  2  0  0  0  0
 14  9  1  0  0  0  0
 17  8  2  0  0  0  0
 18  1  1  0  0  0  0
 18  7  1  0  0  0  0
 19 18  2  0  0  0  0
 20 18  2  0  0  0  0
 21  2  1  0  0  0  0
 22  3  1  0  0  0  0
 29 13  1  0  0  0  0
 30 14  1  0  0  0  0
 31 33  1  0  0  0  0
 32 31  1  0  0  0  0
 33 34  1  0  0  0  0
 33 35  1  0  0  0  0
 33 36  1  0  0  0  0
 37 31  1  0  0  0  0
 37 39  1  0  0  0  0
 38 37  1  0  0  0  0
 40 37  1  0  0  0  0
M  RAD  1  31   2
M  END
>  <program>
Gaussian 09, Revision D.01

>  <basis>
6-31G(d) (6D, 7F)

>  <method>
UB3LYP

$$$$
nfsi_ipr_ts_16.log
 OpenBabel04281816343D
Gaussian 09 #P UB3LYP/6-31G(d) opt=(ts,noeigentest,calcfc) int=finegrid scf=tigh
 40 40  0  0  0  0  0  0  0  0999 V2000
   -2.6085   -0.4336    0.2441 C   0  0  0  0  0  0  0  0  0  0  0  0
   -2.9215   -1.4767   -0.6302 C   0  0  0  0  0  0  0  0  0  0  0  0
   -3.8537   -1.2410   -1.6400 C   0  0  0  0  0  0  0  0  0  0  0  0
   -4.4565    0.0131   -1.7615 C   0  0  0  0  0  0  0  0  0  0  0  0
   -4.1362    1.0424   -0.8725 C   0  0  0  0  0  0  0  0  0  0  0  0
   -3.2050    0.8252    0.1421 C   0  0  0  0  0  0  0  0  0  0  0  0
    0.1926   -0.3713    0.9270 N   0  0  0  0  0  0  0  0  0  0  0  0
    0.6839   -0.9695   -0.6609 S   0  0  0  0  0  0  0  0  0  0  0  0
    2.4509   -0.7640   -0.4859 C   0  0  0  0  0  0  0  0  0  0  0  0
    3.1421   -1.5876    0.4057 C   0  0  0  0  0  0  0  0  0  0  0  0
    4.5240   -1.4449    0.5109 C   0  0  0  0  0  0  0  0  0  0  0  0
    5.1937   -0.4979   -0.2699 C   0  0  0  0  0  0  0  0  0  0  0  0
    4.4871    0.3115   -1.1615 C   0  0  0  0  0  0  0  0  0  0  0  0
    3.1019    0.1834   -1.2754 C   0  0  0  0  0  0  0  0  0  0  0  0
    0.2114    1.1937    0.7306 F   0  0  0  0  0  0  0  0  0  0  0  0
    0.3482   -2.3943   -0.6467 O   0  0  0  0  0  0  0  0  0  0  0  0
    0.2095   -0.0944   -1.7321 O   0  0  0  0  0  0  0  0  0  0  0  0
   -1.4286   -0.7249    1.5555 S   0  0  0  0  0  0  0  0  0  0  0  0
   -1.6246    0.2822    2.5917 O   0  0  0  0  0  0  0  0  0  0  0  0
   -1.3793   -2.1513    1.8571 O   0  0  0  0  0  0  0  0  0  0  0  0
   -2.4414   -2.4424   -0.5190 H   0  0  0  0  0  0  0  0  0  0  0  0
   -4.1101   -2.0394   -2.3300 H   0  0  0  0  0  0  0  0  0  0  0  0
   -5.1832    0.1882   -2.5500 H   0  0  0  0  0  0  0  0  0  0  0  0
   -4.6164    2.0124   -0.9643 H   0  0  0  0  0  0  0  0  0  0  0  0
   -2.9551    1.6008    0.8571 H   0  0  0  0  0  0  0  0  0  0  0  0
    2.6063   -2.3204    0.9998 H   0  0  0  0  0  0  0  0  0  0  0  0
    5.0785   -2.0744    1.2005 H   0  0  0  0  0  0  0  0  0  0  0  0
    6.2717   -0.3935   -0.1841 H   0  0  0  0  0  0  0  0  0  0  0  0
    5.0122    1.0409   -1.7714 H   0  0  0  0  0  0  0  0  0  0  0  0
    2.5294    0.7936   -1.9650 H   0  0  0  0  0  0  0  0  0  0  0  0
    0.2710    3.3823    0.5300 C   0  0  0  0  0  0  0  0  0  0  0  0
   -0.4877    3.4920    1.3008 H   0  0  0  0  0  0  0  0  0  0  0  0
    1.6909    3.5779    0.9349 C   0  0  0  0  0  0  0  0  0  0  0  0
    1.9576    4.6498    0.9460 H   0  0  0  0  0  0  0  0  0  0  0  0
    1.8785    3.1855    1.9391 H   0  0  0  0  0  0  0  0  0  0  0  0
    2.3772    3.0856    0.2356 H   0  0  0  0  0  0  0  0  0  0  0  0
   -0.1586    3.5089   -0.8903 C   0  0  0  0  0  0  0  0  0  0  0  0
   -0.2269    4.5699   -1.1905 H   0  0  0  0  0  0  0  0  0  0  0  0
   -1.1416    3.0577   -1.0573 H   0  0  0  0  0  0  0  0  0  0  0  0
    0.5540    3.0271   -1.5692 H   0  0  0  0  0  0  0  0  0  0  0  0
  1 18  1  0  0  0  0
  2 21  1  0  0  0  0
  2  1  2  0  0  0  0
  3  2  1  0  0  0  0
  4  3  2  0  0  0  0
  4  5  1  0  0  0  0
  5  6  2  0  0  0  0
  6  1  1  0  0  0  0
  6 25  1  0  0  0  0
  7 18  1  0  0  0  0
  8 16  2  0  0  0  0
  8  9  1  0  0  0  0
  8  7  1  0  0  0  0
  9 10  2  0  0  0  0
 10 11  1  0  0  0  0
 10 26  1  0  0  0  0
 11 27  1  0  0  0  0
 12 28  1  0  0  0  0
 12 11  2  0  0  0  0
 13 12  1  0  0  0  0
 14 13  2  0  0  0  0
 14  9  1  0  0  0  0
 15  7  1  0  0  0  0
 17  8  2  0  0  0  0
 18 20  2  0  0  0  0
 18 19  2  0  0  0  0
 22  3  1  0  0  0  0
 23  4  1  0  0  0  0
 24  5  1  0  0  0  0
 29 13  1  0  0  0  0
 30 14  1  0  0  0  0
 31 33  1  0  0  0  0
 31 32  1  0  0  0  0
 33 34  1  0  0  0  0
 33 35  1  0  0  0  0
 36 33  1  0  0  0  0
 37 31  1  0  0  0  0
 38 37  1  0  0  0  0
 39 37  1  0  0  0  0
 40 37  1  0  0  0  0
M  RAD  1  31   2
M  END
>  <program>
Gaussian 09, Revision D.01

>  <basis>
6-31G(d) (6D, 7F)

>  <method>
UB3LYP

$$$$
nfsi_ipr_ts_25.log
 OpenBabel04281816343D
Gaussian 09 #P UB3LYP/6-31G(d) opt=(ts,noeigentest,calcfc) int=finegrid scf=tigh
 40 40  0  0  0  0  0  0  0  0999 V2000
   -2.5357   -0.5656    0.1898 C   0  0  0  0  0  0  0  0  0  0  0  0
   -3.1969    0.6225   -0.1282 C   0  0  0  0  0  0  0  0  0  0  0  0
   -4.1106    0.6174   -1.1810 C   0  0  0  0  0  0  0  0  0  0  0  0
   -4.3507   -0.5593   -1.8948 C   0  0  0  0  0  0  0  0  0  0  0  0
   -3.6847   -1.7399   -1.5580 C   0  0  0  0  0  0  0  0  0  0  0  0
   -2.7689   -1.7541   -0.5067 C   0  0  0  0  0  0  0  0  0  0  0  0
    0.2461   -0.2374    0.9449 N   0  0  0  0  0  0  0  0  0  0  0  0
    0.7864   -0.9563   -0.5704 S   0  0  0  0  0  0  0  0  0  0  0  0
    2.5451   -0.7059   -0.3751 C   0  0  0  0  0  0  0  0  0  0  0  0
    3.2092    0.1375   -1.2652 C   0  0  0  0  0  0  0  0  0  0  0  0
    4.5903    0.2922   -1.1357 C   0  0  0  0  0  0  0  0  0  0  0  0
    5.2798   -0.3889   -0.1308 C   0  0  0  0  0  0  0  0  0  0  0  0
    4.5971   -1.2337    0.7499 C   0  0  0  0  0  0  0  0  0  0  0  0
    3.2193   -1.4019    0.6311 C   0  0  0  0  0  0  0  0  0  0  0  0
    0.2898    1.3119    0.6380 F   0  0  0  0  0  0  0  0  0  0  0  0
    0.4732   -2.3808   -0.4377 O   0  0  0  0  0  0  0  0  0  0  0  0
    0.3220   -0.1894   -1.7256 O   0  0  0  0  0  0  0  0  0  0  0  0
   -1.3850   -0.5748    1.5595 S   0  0  0  0  0  0  0  0  0  0  0  0
   -1.6740    0.5662    2.4220 O   0  0  0  0  0  0  0  0  0  0  0  0
   -1.2729   -1.9333    2.0798 O   0  0  0  0  0  0  0  0  0  0  0  0
   -3.0100    1.5183    0.4522 H   0  0  0  0  0  0  0  0  0  0  0  0
   -4.6383    1.5307   -1.4401 H   0  0  0  0  0  0  0  0  0  0  0  0
   -5.0638   -0.5570   -2.7145 H   0  0  0  0  0  0  0  0  0  0  0  0
   -3.8790   -2.6537   -2.1115 H   0  0  0  0  0  0  0  0  0  0  0  0
   -2.2416   -2.6595   -0.2301 H   0  0  0  0  0  0  0  0  0  0  0  0
    2.6496    0.6498   -2.0398 H   0  0  0  0  0  0  0  0  0  0  0  0
    5.1258    0.9424   -1.8214 H   0  0  0  0  0  0  0  0  0  0  0  0
    6.3546   -0.2639   -0.0334 H   0  0  0  0  0  0  0  0  0  0  0  0
    5.1384   -1.7633    1.5282 H   0  0  0  0  0  0  0  0  0  0  0  0
    2.6734   -2.0558    1.3029 H   0  0  0  0  0  0  0  0  0  0  0  0
    0.4250    3.4905    0.3837 C   0  0  0  0  0  0  0  0  0  0  0  0
    1.1457    3.5447    1.1954 H   0  0  0  0  0  0  0  0  0  0  0  0
    0.9413    3.5266   -1.0128 C   0  0  0  0  0  0  0  0  0  0  0  0
    0.9910    4.5627   -1.3925 H   0  0  0  0  0  0  0  0  0  0  0  0
    1.9482    3.1041   -1.0810 H   0  0  0  0  0  0  0  0  0  0  0  0
    0.2850    2.9672   -1.6903 H   0  0  0  0  0  0  0  0  0  0  0  0
   -0.9843    3.8490    0.7033 C   0  0  0  0  0  0  0  0  0  0  0  0
   -1.0914    4.9374    0.8551 H   0  0  0  0  0  0  0  0  0  0  0  0
   -1.3171    3.3577    1.6239 H   0  0  0  0  0  0  0  0  0  0  0  0
   -1.6620    3.5703   -0.1119 H   0  0  0  0  0  0  0  0  0  0  0  0
  1 18  1  0  0  0  0
  2  1  1  0  0  0  0
  2 21  1  0  0  0  0
  3  2  2  0  0  0  0
  4  5  2  0  0  0  0
  4  3  1  0  0  0  0
  5  6  1  0  0  0  0
  6 25  1  0  0  0  0
  6  1  2  0  0  0  0
  7 18  1  0  0  0  0
  8 16  2  0  0  0  0
  8  9  1  0  0  0  0
  8  7  1  0  0  0  0
  9 14  2  0  0  0  0
 10 11  2  0  0  0  0
 10  9  1  0  0  0  0
 11 12  1  0  0  0  0
 12 28  1  0  0  0  0
 12 13  2  0  0  0  0
 13 29  1  0  0  0  0
 14 13  1  0  0  0  0
 14 30  1  0  0  0  0
 15  7  1  0  0  0  0
 17  8  2  0  0  0  0
 18 20  2  0  0  0  0
 18 19  2  0  0  0  0
 22  3  1  0  0  0  0
 23  4  1  0  0  0  0
 24  5  1  0  0  0  0
 26 10  1  0  0  0  0
 27 11  1  0  0  0  0
 31 37  1  0  0  0  0
 31 32  1  0  0  0  0
 33 31  1  0  0  0  0
 34 33  1  0  0  0  0
 35 33  1  0  0  0  0
 36 33  1  0  0  0  0
 37 38  1  0  0  0  0
 37 39  1  0  0  0  0
 40 37  1  0  0  0  0
M  RAD  1  31   2
M  END
>  <program>
Gaussian 09, Revision D.01

>  <basis>
6-31G(d) (6D, 7F)

>  <method>
UB3LYP

$$$$
nfsi_ipr_ts_40.log
 OpenBabel04281816343D
Gaussian 09 #P UB3LYP/6-31G(d) opt=(ts,noeigentest,calcfc) int=finegrid scf=tigh
 40 40  0  0  0  0  0  0  0  0999 V2000
   -0.2680    1.7514    0.8369 C   0  0  0  0  0  0  0  0  0  0  0  0
   -1.4444    2.3798    0.4180 C   0  0  0  0  0  0  0  0  0  0  0  0
   -1.3525    3.4647   -0.4513 C   0  0  0  0  0  0  0  0  0  0  0  0
   -0.1010    3.9147   -0.8834 C   0  0  0  0  0  0  0  0  0  0  0  0
    1.0646    3.2859   -0.4434 C   0  0  0  0  0  0  0  0  0  0  0  0
    0.9886    2.1963    0.4255 C   0  0  0  0  0  0  0  0  0  0  0  0
   -0.7721   -1.0538    1.1113 N   0  0  0  0  0  0  0  0  0  0  0  0
    0.4065   -2.1156    0.3451 S   0  0  0  0  0  0  0  0  0  0  0  0
    1.6737   -1.1567   -0.4831 C   0  0  0  0  0  0  0  0  0  0  0  0
    2.8887   -0.9433    0.1728 C   0  0  0  0  0  0  0  0  0  0  0  0
    3.8943   -0.2434   -0.4944 C   0  0  0  0  0  0  0  0  0  0  0  0
    3.6790    0.2301   -1.7915 C   0  0  0  0  0  0  0  0  0  0  0  0
    2.4583    0.0045   -2.4332 C   0  0  0  0  0  0  0  0  0  0  0  0
    1.4445   -0.6973   -1.7820 C   0  0  0  0  0  0  0  0  0  0  0  0
   -1.7812   -0.5775   -0.0084 F   0  0  0  0  0  0  0  0  0  0  0  0
    1.0210   -2.8059    1.4731 O   0  0  0  0  0  0  0  0  0  0  0  0
   -0.3713   -2.8148   -0.6741 O   0  0  0  0  0  0  0  0  0  0  0  0
   -0.3730    0.4024    2.0141 S   0  0  0  0  0  0  0  0  0  0  0  0
    0.9531    0.1578    2.5831 O   0  0  0  0  0  0  0  0  0  0  0  0
   -1.5469    0.6368    2.8455 O   0  0  0  0  0  0  0  0  0  0  0  0
   -2.4034    2.0309    0.7826 H   0  0  0  0  0  0  0  0  0  0  0  0
   -2.2568    3.9670   -0.7826 H   0  0  0  0  0  0  0  0  0  0  0  0
   -0.0361    4.7649   -1.5568 H   0  0  0  0  0  0  0  0  0  0  0  0
    2.0365    3.6446   -0.7690 H   0  0  0  0  0  0  0  0  0  0  0  0
    1.8838    1.7054    0.7878 H   0  0  0  0  0  0  0  0  0  0  0  0
    3.0320   -1.3225    1.1778 H   0  0  0  0  0  0  0  0  0  0  0  0
    4.8483   -0.0759   -0.0029 H   0  0  0  0  0  0  0  0  0  0  0  0
    4.4686    0.7693   -2.3077 H   0  0  0  0  0  0  0  0  0  0  0  0
    2.2986    0.3653   -3.4451 H   0  0  0  0  0  0  0  0  0  0  0  0
    0.5000   -0.9025   -2.2729 H   0  0  0  0  0  0  0  0  0  0  0  0
   -3.3777   -0.4208   -1.5137 C   0  0  0  0  0  0  0  0  0  0  0  0
   -3.7550    0.5275   -1.1375 H   0  0  0  0  0  0  0  0  0  0  0  0
   -2.5365   -0.3895   -2.7420 C   0  0  0  0  0  0  0  0  0  0  0  0
   -3.1637   -0.3554   -3.6507 H   0  0  0  0  0  0  0  0  0  0  0  0
   -1.9190   -1.2924   -2.8135 H   0  0  0  0  0  0  0  0  0  0  0  0
   -1.8874    0.4925   -2.7653 H   0  0  0  0  0  0  0  0  0  0  0  0
   -4.0773   -1.6653   -1.0926 C   0  0  0  0  0  0  0  0  0  0  0  0
   -4.9403   -1.8734   -1.7493 H   0  0  0  0  0  0  0  0  0  0  0  0
   -3.4056   -2.5289   -1.1518 H   0  0  0  0  0  0  0  0  0  0  0  0
   -4.4544   -1.5882   -0.0687 H   0  0  0  0  0  0  0  0  0  0  0  0
  1 18  1  0  0  0  0
  2 21  1  0  0  0  0
  2  1  2  0  0  0  0
  3  2  1  0  0  0  0
  4  3  2  0  0  0  0
  4  5  1  0  0  0  0
  5  6  2  0  0  0  0
  6 25  1  0  0  0  0
  6  1  1  0  0  0  0
  7 18  1  0  0  0  0
  8  7  1  0  0  0  0
  8 16  2  0  0  0  0
  9 10  1  0  0  0  0
  9  8  1  0  0  0  0
 10 26  1  0  0  0  0
 11 27  1  0  0  0  0
 11 10  2  0  0  0  0
 12 11  1  0  0  0  0
 13 12  2  0  0  0  0
 13 14  1  0  0  0  0
 14  9  2  0  0  0  0
 15  7  1  0  0  0  0
 17  8  2  0  0  0  0
 18 19  2  0  0  0  0
 18 20  2  0  0  0  0
 22  3  1  0  0  0  0
 23  4  1  0  0  0  0
 24  5  1  0  0  0  0
 28 12  1  0  0  0  0
 29 13  1  0  0  0  0
 30 14  1  0  0  0  0
 31 32  1  0  0  0  0
 31 37  1  0  0  0  0
 33 31  1  0  0  0  0
 34 33  1  0  0  0  0
 35 33  1  0  0  0  0
 36 33  1  0  0  0  0
 37 40  1  0  0  0  0
 38 37  1  0  0  0  0
 39 37  1  0  0  0  0
M  RAD  1  31   2
M  END
>  <program>
Gaussian 09, Revision D.01

>  <basis>
6-31G(d) (6D, 7F)

>  <method>
UB3LYP

$$$$
nfsi_ipr_ts_47.log
 OpenBabel04281816343D
Gaussian 09 #P UB3LYP/6-31G(d) opt=(ts,noeigentest,calcfc) int=finegrid scf=tigh
 40 40  0  0  0  0  0  0  0  0999 V2000
   -1.9595   -0.7597   -0.4932 C   0  0  0  0  0  0  0  0  0  0  0  0
   -1.5825   -0.4202   -1.7947 C   0  0  0  0  0  0  0  0  0  0  0  0
   -2.3666    0.4894   -2.5029 C   0  0  0  0  0  0  0  0  0  0  0  0
   -3.5096    1.0375   -1.9139 C   0  0  0  0  0  0  0  0  0  0  0  0
   -3.8750    0.6826   -0.6126 C   0  0  0  0  0  0  0  0  0  0  0  0
   -3.0976   -0.2220    0.1119 C   0  0  0  0  0  0  0  0  0  0  0  0
    0.4474   -1.2077    1.0665 N   0  0  0  0  0  0  0  0  0  0  0  0
    0.4499    0.3103    1.9658 S   0  0  0  0  0  0  0  0  0  0  0  0
    0.6699    1.6449    0.7874 C   0  0  0  0  0  0  0  0  0  0  0  0
    1.9688    2.0366    0.4533 C   0  0  0  0  0  0  0  0  0  0  0  0
    2.1443    3.1229   -0.4018 C   0  0  0  0  0  0  0  0  0  0  0  0
    1.0336    3.8047   -0.9073 C   0  0  0  0  0  0  0  0  0  0  0  0
   -0.2573    3.4096   -0.5521 C   0  0  0  0  0  0  0  0  0  0  0  0
   -0.4487    2.3252    0.3051 C   0  0  0  0  0  0  0  0  0  0  0  0
    1.4433   -0.9974   -0.1484 F   0  0  0  0  0  0  0  0  0  0  0  0
   -0.8805    0.4191    2.5649 O   0  0  0  0  0  0  0  0  0  0  0  0
    1.6634    0.2372    2.7705 O   0  0  0  0  0  0  0  0  0  0  0  0
   -0.9942   -1.9679    0.4094 S   0  0  0  0  0  0  0  0  0  0  0  0
   -1.7439   -2.3746    1.5918 O   0  0  0  0  0  0  0  0  0  0  0  0
   -0.4688   -2.9326   -0.5520 O   0  0  0  0  0  0  0  0  0  0  0  0
   -0.7032   -0.8713   -2.2404 H   0  0  0  0  0  0  0  0  0  0  0  0
   -2.0908    0.7628   -3.5173 H   0  0  0  0  0  0  0  0  0  0  0  0
   -4.1222    1.7381   -2.4746 H   0  0  0  0  0  0  0  0  0  0  0  0
   -4.7690    1.1038   -0.1619 H   0  0  0  0  0  0  0  0  0  0  0  0
   -3.3571   -0.5145    1.1228 H   0  0  0  0  0  0  0  0  0  0  0  0
    2.8158    1.5098    0.8767 H   0  0  0  0  0  0  0  0  0  0  0  0
    3.1481    3.4450   -0.6639 H   0  0  0  0  0  0  0  0  0  0  0  0
    1.1764    4.6540   -1.5698 H   0  0  0  0  0  0  0  0  0  0  0  0
   -1.1191    3.9494   -0.9333 H   0  0  0  0  0  0  0  0  0  0  0  0
   -1.4441    2.0216    0.6064 H   0  0  0  0  0  0  0  0  0  0  0  0
    2.8541   -1.3286   -1.8238 C   0  0  0  0  0  0  0  0  0  0  0  0
    2.1772   -0.8659   -2.5389 H   0  0  0  0  0  0  0  0  0  0  0  0
    4.0327   -0.5347   -1.3793 C   0  0  0  0  0  0  0  0  0  0  0  0
    3.8133    0.5365   -1.3420 H   0  0  0  0  0  0  0  0  0  0  0  0
    4.8816   -0.6705   -2.0732 H   0  0  0  0  0  0  0  0  0  0  0  0
    4.3794   -0.8607   -0.3912 H   0  0  0  0  0  0  0  0  0  0  0  0
    2.8427   -2.8137   -1.7275 C   0  0  0  0  0  0  0  0  0  0  0  0
    3.3728   -3.2635   -2.5856 H   0  0  0  0  0  0  0  0  0  0  0  0
    3.3491   -3.1562   -0.8183 H   0  0  0  0  0  0  0  0  0  0  0  0
    1.8220   -3.2062   -1.7226 H   0  0  0  0  0  0  0  0  0  0  0  0
  1  6  1  0  0  0  0
  1 18  1  0  0  0  0
  2  1  2  0  0  0  0
  3  4  2  0  0  0  0
  3  2  1  0  0  0  0
  4  5  1  0  0  0  0
  5 24  1  0  0  0  0
  5  6  2  0  0  0  0
  6 25  1  0  0  0  0
  7  8  1  0  0  0  0
  8 16  2  0  0  0  0
  8 17  2  0  0  0  0
  9  8  1  0  0  0  0
 10  9  1  0  0  0  0
 10 26  1  0  0  0  0
 11 10  2  0  0  0  0
 12 13  2  0  0  0  0
 12 11  1  0  0  0  0
 13 14  1  0  0  0  0
 14 30  1  0  0  0  0
 14  9  2  0  0  0  0
 15  7  1  0  0  0  0
 18  7  1  0  0  0  0
 18 19  2  0  0  0  0
 20 18  2  0  0  0  0
 21  2  1  0  0  0  0
 22  3  1  0  0  0  0
 23  4  1  0  0  0  0
 27 11  1  0  0  0  0
 28 12  1  0  0  0  0
 29 13  1  0  0  0  0
 31 37  1  0  0  0  0
 31 33  1  0  0  0  0
 32 31  1  0  0  0  0
 33 34  1  0  0  0  0
 33 36  1  0  0  0  0
 35 33  1  0  0  0  0
 37 40  1  0  0  0  0
 37 39  1  0  0  0  0
 38 37  1  0  0  0  0
M  RAD  1  31   2
M  END
>  <program>
Gaussian 09, Revision D.01

>  <basis>
6-31G(d) (6D, 7F)

>  <method>
UB3LYP

$$$$
nfsi_ipr_ts_1_ircf_o.log
 OpenBabel04281816343D
Gaussian 09 #P UB3LYP/6-31G(d) opt=tight int=finegrid scf=tight
 40 40  0  0  0  0  0  0  0  0999 V2000
    1.5254    1.3948   -0.4640 C   0  0  0  0  0  0  0  0  0  0  0  0
    2.8029    1.0078   -0.0467 C   0  0  0  0  0  0  0  0  0  0  0  0
    3.6535    1.9835    0.4700 C   0  0  0  0  0  0  0  0  0  0  0  0
    3.2304    3.3123    0.5558 C   0  0  0  0  0  0  0  0  0  0  0  0
    1.9529    3.6793    0.1263 C   0  0  0  0  0  0  0  0  0  0  0  0
    1.0838    2.7178   -0.3860 C   0  0  0  0  0  0  0  0  0  0  0  0
   -0.3480   -0.6902    0.2117 N   0  0  0  0  0  0  0  0  0  0  0  0
   -1.5749    0.2041    1.2310 S   0  0  0  0  0  0  0  0  0  0  0  0
   -3.0501   -0.2520    0.3385 C   0  0  0  0  0  0  0  0  0  0  0  0
   -3.6270    0.6658   -0.5403 C   0  0  0  0  0  0  0  0  0  0  0  0
   -4.7995    0.3039   -1.2024 C   0  0  0  0  0  0  0  0  0  0  0  0
   -5.3709   -0.9513   -0.9826 C   0  0  0  0  0  0  0  0  0  0  0  0
   -4.7792   -1.8559   -0.0965 C   0  0  0  0  0  0  0  0  0  0  0  0
   -3.6087   -1.5107    0.5757 C   0  0  0  0  0  0  0  0  0  0  0  0
    0.7046   -1.0126    1.1014 F   0  0  0  0  0  0  0  0  0  0  0  0
   -1.5195   -0.5081    2.5017 O   0  0  0  0  0  0  0  0  0  0  0  0
   -1.3782    1.6517    1.1539 O   0  0  0  0  0  0  0  0  0  0  0  0
    0.4384    0.1609   -1.1561 S   0  0  0  0  0  0  0  0  0  0  0  0
   -0.6928    0.7866   -1.8382 O   0  0  0  0  0  0  0  0  0  0  0  0
    1.2487   -0.8773   -1.7808 O   0  0  0  0  0  0  0  0  0  0  0  0
    3.1269   -0.0248   -0.1342 H   0  0  0  0  0  0  0  0  0  0  0  0
    4.6492    1.7041    0.8012 H   0  0  0  0  0  0  0  0  0  0  0  0
    3.9013    4.0668    0.9575 H   0  0  0  0  0  0  0  0  0  0  0  0
    1.6301    4.7140    0.1915 H   0  0  0  0  0  0  0  0  0  0  0  0
    0.0863    2.9789   -0.7166 H   0  0  0  0  0  0  0  0  0  0  0  0
   -3.1614    1.6303   -0.7017 H   0  0  0  0  0  0  0  0  0  0  0  0
   -5.2640    1.0027   -1.8914 H   0  0  0  0  0  0  0  0  0  0  0  0
   -6.2834   -1.2268   -1.5039 H   0  0  0  0  0  0  0  0  0  0  0  0
   -5.2298   -2.8291    0.0735 H   0  0  0  0  0  0  0  0  0  0  0  0
   -3.1390   -2.1937    1.2749 H   0  0  0  0  0  0  0  0  0  0  0  0
    4.0643   -2.6179   -0.3935 C   0  0  0  0  0  0  0  0  0  0  0  0
    3.4680   -2.2873   -1.2408 H   0  0  0  0  0  0  0  0  0  0  0  0
    5.5422   -2.7474   -0.5679 C   0  0  0  0  0  0  0  0  0  0  0  0
    5.9363   -2.0239   -1.2910 H   0  0  0  0  0  0  0  0  0  0  0  0
    5.8297   -3.7506   -0.9347 H   0  0  0  0  0  0  0  0  0  0  0  0
    6.0771   -2.6081    0.3825 H   0  0  0  0  0  0  0  0  0  0  0  0
    3.3589   -3.2962    0.7348 C   0  0  0  0  0  0  0  0  0  0  0  0
    3.2595   -4.3846    0.5643 H   0  0  0  0  0  0  0  0  0  0  0  0
    3.9060   -3.1849    1.6817 H   0  0  0  0  0  0  0  0  0  0  0  0
    2.3470   -2.9025    0.8733 H   0  0  0  0  0  0  0  0  0  0  0  0
  1  6  2  0  0  0  0
  1  2  1  0  0  0  0
  2  3  2  0  0  0  0
  3  4  1  0  0  0  0
  3 22  1  0  0  0  0
  4 23  1  0  0  0  0
  5 24  1  0  0  0  0
  5  4  2  0  0  0  0
  6  5  1  0  0  0  0
  7 15  1  0  0  0  0
  7  8  1  0  0  0  0
  8 16  2  0  0  0  0
  9 14  1  0  0  0  0
  9  8  1  0  0  0  0
 10  9  2  0  0  0  0
 11 12  2  0  0  0  0
 11 10  1  0  0  0  0
 12 13  1  0  0  0  0
 13 29  1  0  0  0  0
 13 14  2  0  0  0  0
 14 30  1  0  0  0  0
 17  8  2  0  0  0  0
 18  1  1  0  0  0  0
 18  7  1  0  0  0  0
 19 18  2  0  0  0  0
 20 18  2  0  0  0  0
 21  2  1  0  0  0  0
 25  6  1  0  0  0  0
 26 10  1  0  0  0  0
 27 11  1  0  0  0  0
 28 12  1  0  0  0  0
 31 37  1  0  0  0  0
 32 31  1  0  0  0  0
 33 31  1  0  0  0  0
 33 36  1  0  0  0  0
 34 33  1  0  0  0  0
 35 33  1  0  0  0  0
 37 40  1  0  0  0  0
 37 39  1  0  0  0  0
 38 37  1  0  0  0  0
M  RAD  1  31   2
M  END
>  <program>
Gaussian 09, Revision D.01

>  <basis>
6-31G(d) (6D, 7F)

>  <method>
UB3LYP

$$$$
nfsi_ipr_ts_16_ircf_o.log
 OpenBabel04281816343D
Gaussian 09 #P UB3LYP/6-31G(d) opt=tight int=finegrid scf=tight
 40 40  0  0  0  0  0  0  0  0999 V2000
   -2.1483   -1.0891    0.2330 C   0  0  0  0  0  0  0  0  0  0  0  0
   -2.1788   -2.3522   -0.3647 C   0  0  0  0  0  0  0  0  0  0  0  0
   -3.0562   -2.5611   -1.4271 C   0  0  0  0  0  0  0  0  0  0  0  0
   -3.8765   -1.5225   -1.8747 C   0  0  0  0  0  0  0  0  0  0  0  0
   -3.8297   -0.2673   -1.2634 C   0  0  0  0  0  0  0  0  0  0  0  0
   -2.9611   -0.0372   -0.1977 C   0  0  0  0  0  0  0  0  0  0  0  0
    0.5123   -0.1334    0.9521 N   0  0  0  0  0  0  0  0  0  0  0  0
    1.2028   -0.8329   -0.5573 S   0  0  0  0  0  0  0  0  0  0  0  0
    2.8637   -0.1967   -0.4219 C   0  0  0  0  0  0  0  0  0  0  0  0
    3.7753   -0.8679    0.3966 C   0  0  0  0  0  0  0  0  0  0  0  0
    5.0736   -0.3710    0.4911 C   0  0  0  0  0  0  0  0  0  0  0  0
    5.4398    0.7745   -0.2216 C   0  0  0  0  0  0  0  0  0  0  0  0
    4.5139    1.4304   -1.0360 C   0  0  0  0  0  0  0  0  0  0  0  0
    3.2100    0.9472   -1.1426 C   0  0  0  0  0  0  0  0  0  0  0  0
    0.2409    1.2160    0.6046 F   0  0  0  0  0  0  0  0  0  0  0  0
    1.1942   -2.2729   -0.3132 O   0  0  0  0  0  0  0  0  0  0  0  0
    0.5507   -0.2326   -1.7181 O   0  0  0  0  0  0  0  0  0  0  0  0
   -1.0403   -0.8200    1.6049 S   0  0  0  0  0  0  0  0  0  0  0  0
   -1.5469    0.2708    2.4273 O   0  0  0  0  0  0  0  0  0  0  0  0
   -0.6103   -2.0979    2.1544 O   0  0  0  0  0  0  0  0  0  0  0  0
   -1.5297   -3.1412   -0.0030 H   0  0  0  0  0  0  0  0  0  0  0  0
   -3.0985   -3.5358   -1.9039 H   0  0  0  0  0  0  0  0  0  0  0  0
   -4.5571   -1.6932   -2.7042 H   0  0  0  0  0  0  0  0  0  0  0  0
   -4.4708    0.5365   -1.6125 H   0  0  0  0  0  0  0  0  0  0  0  0
   -2.9222    0.9320    0.2888 H   0  0  0  0  0  0  0  0  0  0  0  0
    3.4714   -1.7581    0.9368 H   0  0  0  0  0  0  0  0  0  0  0  0
    5.7992   -0.8784    1.1197 H   0  0  0  0  0  0  0  0  0  0  0  0
    6.4538    1.1564   -0.1428 H   0  0  0  0  0  0  0  0  0  0  0  0
    4.8055    2.3175   -1.5903 H   0  0  0  0  0  0  0  0  0  0  0  0
    2.4752    1.4337   -1.7743 H   0  0  0  0  0  0  0  0  0  0  0  0
   -2.6324    3.7052   -0.0959 C   0  0  0  0  0  0  0  0  0  0  0  0
   -3.6496    4.0524   -0.2701 H   0  0  0  0  0  0  0  0  0  0  0  0
   -2.0397    3.9061    1.2609 C   0  0  0  0  0  0  0  0  0  0  0  0
   -1.5165    4.8777    1.3396 H   0  0  0  0  0  0  0  0  0  0  0  0
   -2.8024    3.8920    2.0473 H   0  0  0  0  0  0  0  0  0  0  0  0
   -1.2968    3.1336    1.4964 H   0  0  0  0  0  0  0  0  0  0  0  0
   -1.7634    3.4418   -1.2831 C   0  0  0  0  0  0  0  0  0  0  0  0
   -1.1818    4.3369   -1.5733 H   0  0  0  0  0  0  0  0  0  0  0  0
   -2.3460    3.1446   -2.1625 H   0  0  0  0  0  0  0  0  0  0  0  0
   -1.0299    2.6507   -1.0793 H   0  0  0  0  0  0  0  0  0  0  0  0
  1 18  1  0  0  0  0
  2 21  1  0  0  0  0
  2  1  2  0  0  0  0
  3  2  1  0  0  0  0
  4  3  2  0  0  0  0
  4  5  1  0  0  0  0
  5  6  2  0  0  0  0
  6  1  1  0  0  0  0
  6 25  1  0  0  0  0
  7 18  1  0  0  0  0
  8  9  1  0  0  0  0
  8 16  2  0  0  0  0
  8  7  1  0  0  0  0
  9 10  2  0  0  0  0
 10 11  1  0  0  0  0
 10 26  1  0  0  0  0
 11 27  1  0  0  0  0
 12 28  1  0  0  0  0
 12 11  2  0  0  0  0
 13 12  1  0  0  0  0
 14 13  2  0  0  0  0
 14  9  1  0  0  0  0
 15  7  1  0  0  0  0
 17  8  2  0  0  0  0
 18 20  2  0  0  0  0
 18 19  2  0  0  0  0
 22  3  1  0  0  0  0
 23  4  1  0  0  0  0
 24  5  1  0  0  0  0
 29 13  1  0  0  0  0
 30 14  1  0  0  0  0
 31 33  1  0  0  0  0
 32 31  1  0  0  0  0
 33 34  1  0  0  0  0
 33 36  1  0  0  0  0
 33 35  1  0  0  0  0
 37 40  1  0  0  0  0
 37 31  1  0  0  0  0
 38 37  1  0  0  0  0
 39 37  1  0  0  0  0
M  RAD  1  31   2
M  END
>  <program>
Gaussian 09, Revision D.01

>  <basis>
6-31G(d) (6D, 7F)

>  <method>
UB3LYP

$$$$
nfsi_ipr_ts_30_ircf_o.log
 OpenBabel04281816343D
Gaussian 09 #P UB3LYP/6-31G(d) opt=tight int=finegrid scf=tight
 40 40  0  0  0  0  0  0  0  0999 V2000
   -2.1483   -1.0891    0.2330 C   0  0  0  0  0  0  0  0  0  0  0  0
   -2.9611   -0.0372   -0.1977 C   0  0  0  0  0  0  0  0  0  0  0  0
   -3.8297   -0.2673   -1.2634 C   0  0  0  0  0  0  0  0  0  0  0  0
   -3.8765   -1.5226   -1.8747 C   0  0  0  0  0  0  0  0  0  0  0  0
   -3.0562   -2.5611   -1.4271 C   0  0  0  0  0  0  0  0  0  0  0  0
   -2.1788   -2.3522   -0.3647 C   0  0  0  0  0  0  0  0  0  0  0  0
    0.5123   -0.1334    0.9521 N   0  0  0  0  0  0  0  0  0  0  0  0
    1.2028   -0.8329   -0.5572 S   0  0  0  0  0  0  0  0  0  0  0  0
    2.8637   -0.1967   -0.4219 C   0  0  0  0  0  0  0  0  0  0  0  0
    3.2100    0.9472   -1.1426 C   0  0  0  0  0  0  0  0  0  0  0  0
    4.5139    1.4304   -1.0360 C   0  0  0  0  0  0  0  0  0  0  0  0
    5.4398    0.7745   -0.2217 C   0  0  0  0  0  0  0  0  0  0  0  0
    5.0736   -0.3710    0.4911 C   0  0  0  0  0  0  0  0  0  0  0  0
    3.7753   -0.8679    0.3966 C   0  0  0  0  0  0  0  0  0  0  0  0
    0.2409    1.2160    0.6046 F   0  0  0  0  0  0  0  0  0  0  0  0
    1.1941   -2.2729   -0.3132 O   0  0  0  0  0  0  0  0  0  0  0  0
    0.5507   -0.2326   -1.7181 O   0  0  0  0  0  0  0  0  0  0  0  0
   -1.0403   -0.8200    1.6049 S   0  0  0  0  0  0  0  0  0  0  0  0
   -1.5469    0.2708    2.4273 O   0  0  0  0  0  0  0  0  0  0  0  0
   -0.6103   -2.0979    2.1544 O   0  0  0  0  0  0  0  0  0  0  0  0
   -2.9222    0.9320    0.2888 H   0  0  0  0  0  0  0  0  0  0  0  0
   -4.4708    0.5365   -1.6125 H   0  0  0  0  0  0  0  0  0  0  0  0
   -4.5571   -1.6932   -2.7042 H   0  0  0  0  0  0  0  0  0  0  0  0
   -3.0985   -3.5358   -1.9039 H   0  0  0  0  0  0  0  0  0  0  0  0
   -1.5297   -3.1412   -0.0029 H   0  0  0  0  0  0  0  0  0  0  0  0
    2.4752    1.4336   -1.7743 H   0  0  0  0  0  0  0  0  0  0  0  0
    4.8056    2.3175   -1.5903 H   0  0  0  0  0  0  0  0  0  0  0  0
    6.4538    1.1564   -0.1428 H   0  0  0  0  0  0  0  0  0  0  0  0
    5.7992   -0.8784    1.1197 H   0  0  0  0  0  0  0  0  0  0  0  0
    3.4714   -1.7581    0.9368 H   0  0  0  0  0  0  0  0  0  0  0  0
   -2.6324    3.7052   -0.0959 C   0  0  0  0  0  0  0  0  0  0  0  0
   -3.6496    4.0524   -0.2701 H   0  0  0  0  0  0  0  0  0  0  0  0
   -2.0397    3.9061    1.2609 C   0  0  0  0  0  0  0  0  0  0  0  0
   -1.5165    4.8777    1.3396 H   0  0  0  0  0  0  0  0  0  0  0  0
   -1.2968    3.1336    1.4964 H   0  0  0  0  0  0  0  0  0  0  0  0
   -2.8024    3.8920    2.0473 H   0  0  0  0  0  0  0  0  0  0  0  0
   -1.7634    3.4418   -1.2831 C   0  0  0  0  0  0  0  0  0  0  0  0
   -1.1818    4.3369   -1.5733 H   0  0  0  0  0  0  0  0  0  0  0  0
   -1.0299    2.6507   -1.0793 H   0  0  0  0  0  0  0  0  0  0  0  0
   -2.3460    3.1447   -2.1625 H   0  0  0  0  0  0  0  0  0  0  0  0
  1 18  1  0  0  0  0
  2  1  1  0  0  0  0
  2 21  1  0  0  0  0
  3  2  2  0  0  0  0
  4  5  2  0  0  0  0
  4  3  1  0  0  0  0
  5  6  1  0  0  0  0
  6 25  1  0  0  0  0
  6  1  2  0  0  0  0
  7 18  1  0  0  0  0
  8  9  1  0  0  0  0
  8 16  2  0  0  0  0
  8  7  1  0  0  0  0
  9 14  2  0  0  0  0
 10 11  2  0  0  0  0
 10  9  1  0  0  0  0
 11 12  1  0  0  0  0
 12 28  1  0  0  0  0
 12 13  2  0  0  0  0
 13 29  1  0  0  0  0
 14 13  1  0  0  0  0
 14 30  1  0  0  0  0
 15  7  1  0  0  0  0
 17  8  2  0  0  0  0
 18 20  2  0  0  0  0
 18 19  2  0  0  0  0
 22  3  1  0  0  0  0
 23  4  1  0  0  0  0
 24  5  1  0  0  0  0
 26 10  1  0  0  0  0
 27 11  1  0  0  0  0
 31 33  1  0  0  0  0
 32 31  1  0  0  0  0
 33 34  1  0  0  0  0
 33 35  1  0  0  0  0
 33 36  1  0  0  0  0
 37 39  1  0  0  0  0
 37 31  1  0  0  0  0
 38 37  1  0  0  0  0
 40 37  1  0  0  0  0
M  RAD  1  31   2
M  END
>  <program>
Gaussian 09, Revision D.01

>  <basis>
6-31G(d) (6D, 7F)

>  <method>
UB3LYP

$$$$
nfsi_ipr_ts_20_ircf_o.log
 OpenBabel04281816343D
Gaussian 09 #P UB3LYP/6-31G(d) opt=tight int=finegrid scf=tight
 40 40  0  0  0  0  0  0  0  0999 V2000
   -2.7482   -0.2824    0.1081 C   0  0  0  0  0  0  0  0  0  0  0  0
   -3.0438    0.9453    0.7062 C   0  0  0  0  0  0  0  0  0  0  0  0
   -3.7420    1.8944   -0.0379 C   0  0  0  0  0  0  0  0  0  0  0  0
   -4.1308    1.6095   -1.3494 C   0  0  0  0  0  0  0  0  0  0  0  0
   -3.8282    0.3746   -1.9280 C   0  0  0  0  0  0  0  0  0  0  0  0
   -3.1282   -0.5870   -1.2011 C   0  0  0  0  0  0  0  0  0  0  0  0
   -0.0827   -1.1312    0.8544 N   0  0  0  0  0  0  0  0  0  0  0  0
    0.5543   -0.7710   -0.7963 S   0  0  0  0  0  0  0  0  0  0  0  0
    2.2974   -0.9376   -0.4583 C   0  0  0  0  0  0  0  0  0  0  0  0
    2.8658   -2.2129   -0.5128 C   0  0  0  0  0  0  0  0  0  0  0  0
    4.2290   -2.3437   -0.2559 C   0  0  0  0  0  0  0  0  0  0  0  0
    4.9954   -1.2157    0.0507 C   0  0  0  0  0  0  0  0  0  0  0  0
    4.4072    0.0502    0.0997 C   0  0  0  0  0  0  0  0  0  0  0  0
    3.0443    0.2025   -0.1554 C   0  0  0  0  0  0  0  0  0  0  0  0
    0.1402    0.0729    1.5726 F   0  0  0  0  0  0  0  0  0  0  0  0
    0.0874   -1.8918   -1.6074 O   0  0  0  0  0  0  0  0  0  0  0  0
    0.2547    0.6164   -1.1429 O   0  0  0  0  0  0  0  0  0  0  0  0
   -1.8471   -1.5000    1.0496 S   0  0  0  0  0  0  0  0  0  0  0  0
   -2.0679   -1.2636    2.4701 O   0  0  0  0  0  0  0  0  0  0  0  0
   -1.9786   -2.8110    0.4309 O   0  0  0  0  0  0  0  0  0  0  0  0
   -2.7451    1.1383    1.7303 H   0  0  0  0  0  0  0  0  0  0  0  0
   -3.9848    2.8546    0.4076 H   0  0  0  0  0  0  0  0  0  0  0  0
   -4.6750    2.3543   -1.9233 H   0  0  0  0  0  0  0  0  0  0  0  0
   -4.1366    0.1581   -2.9464 H   0  0  0  0  0  0  0  0  0  0  0  0
   -2.8777   -1.5506   -1.6305 H   0  0  0  0  0  0  0  0  0  0  0  0
    2.2521   -3.0730   -0.7579 H   0  0  0  0  0  0  0  0  0  0  0  0
    4.6921   -3.3250   -0.2964 H   0  0  0  0  0  0  0  0  0  0  0  0
    6.0577   -1.3248    0.2507 H   0  0  0  0  0  0  0  0  0  0  0  0
    5.0083    0.9233    0.3353 H   0  0  0  0  0  0  0  0  0  0  0  0
    2.5747    1.1814   -0.1276 H   0  0  0  0  0  0  0  0  0  0  0  0
    1.5394    3.7129   -0.0154 C   0  0  0  0  0  0  0  0  0  0  0  0
    1.1701    3.1677   -0.8808 H   0  0  0  0  0  0  0  0  0  0  0  0
    0.7718    3.5973    1.2604 C   0  0  0  0  0  0  0  0  0  0  0  0
    0.2886    2.6193    1.3507 H   0  0  0  0  0  0  0  0  0  0  0  0
    1.4160    3.7483    2.1383 H   0  0  0  0  0  0  0  0  0  0  0  0
   -0.0260    4.3604    1.3327 H   0  0  0  0  0  0  0  0  0  0  0  0
    2.5180    4.8206   -0.2304 C   0  0  0  0  0  0  0  0  0  0  0  0
    3.1667    4.9647    0.6454 H   0  0  0  0  0  0  0  0  0  0  0  0
    2.0151    5.7912   -0.3993 H   0  0  0  0  0  0  0  0  0  0  0  0
    3.1568    4.6418   -1.1030 H   0  0  0  0  0  0  0  0  0  0  0  0
  1  2  1  0  0  0  0
  1 18  1  0  0  0  0
  2 21  1  0  0  0  0
  3 22  1  0  0  0  0
  3  2  2  0  0  0  0
  4  3  1  0  0  0  0
  5  4  2  0  0  0  0
  5  6  1  0  0  0  0
  6  1  2  0  0  0  0
  7 18  1  0  0  0  0
  7 15  1  0  0  0  0
  8  9  1  0  0  0  0
  8  7  1  0  0  0  0
  9 14  1  0  0  0  0
 10  9  2  0  0  0  0
 10 11  1  0  0  0  0
 11 12  2  0  0  0  0
 12 13  1  0  0  0  0
 12 28  1  0  0  0  0
 13 29  1  0  0  0  0
 14 30  1  0  0  0  0
 14 13  2  0  0  0  0
 16  8  2  0  0  0  0
 17  8  2  0  0  0  0
 18 19  2  0  0  0  0
 20 18  2  0  0  0  0
 23  4  1  0  0  0  0
 24  5  1  0  0  0  0
 25  6  1  0  0  0  0
 26 10  1  0  0  0  0
 27 11  1  0  0  0  0
 31 33  1  0  0  0  0
 32 31  1  0  0  0  0
 33 36  1  0  0  0  0
 33 34  1  0  0  0  0
 33 35  1  0  0  0  0
 37 31  1  0  0  0  0
 37 38  1  0  0  0  0
 39 37  1  0  0  0  0
 40 37  1  0  0  0  0
M  RAD  1  31   2
M  END
>  <program>
Gaussian 09, Revision D.01

>  <basis>
6-31G(d) (6D, 7F)

>  <method>
UB3LYP

$$$$
nfsi_ipr_ts_15_ircf_o.log
 OpenBabel04281816343D
Gaussian 09 #P UB3LYP/6-31G(d) opt=tight int=finegrid scf=tight
 40 40  0  0  0  0  0  0  0  0999 V2000
    1.6582   -1.3685    0.5035 C   0  0  0  0  0  0  0  0  0  0  0  0
    2.9210   -0.8096    0.2831 C   0  0  0  0  0  0  0  0  0  0  0  0
    3.8892   -1.5907   -0.3457 C   0  0  0  0  0  0  0  0  0  0  0  0
    3.5944   -2.9004   -0.7328 C   0  0  0  0  0  0  0  0  0  0  0  0
    2.3288   -3.4423   -0.4961 C   0  0  0  0  0  0  0  0  0  0  0  0
    1.3438   -2.6754    0.1234 C   0  0  0  0  0  0  0  0  0  0  0  0
   -0.3309    0.6852    0.1091 N   0  0  0  0  0  0  0  0  0  0  0  0
   -1.3640   -0.0486   -1.2107 S   0  0  0  0  0  0  0  0  0  0  0  0
   -2.9632    0.1642   -0.4493 C   0  0  0  0  0  0  0  0  0  0  0  0
   -3.5449   -0.9072    0.2302 C   0  0  0  0  0  0  0  0  0  0  0  0
   -4.8093   -0.7293    0.7905 C   0  0  0  0  0  0  0  0  0  0  0  0
   -5.4662    0.4970    0.6666 C   0  0  0  0  0  0  0  0  0  0  0  0
   -4.8675    1.5571   -0.0198 C   0  0  0  0  0  0  0  0  0  0  0  0
   -3.6048    1.3977   -0.5867 C   0  0  0  0  0  0  0  0  0  0  0  0
    0.7519    1.3052   -0.5599 F   0  0  0  0  0  0  0  0  0  0  0  0
   -1.2087    0.8915   -2.3139 O   0  0  0  0  0  0  0  0  0  0  0  0
   -1.0816   -1.4749   -1.3701 O   0  0  0  0  0  0  0  0  0  0  0  0
    0.4189   -0.3886    1.3329 S   0  0  0  0  0  0  0  0  0  0  0  0
   -0.7064   -1.2218    1.7527 O   0  0  0  0  0  0  0  0  0  0  0  0
    1.0852    0.5406    2.2359 O   0  0  0  0  0  0  0  0  0  0  0  0
    3.1441    0.2048    0.5988 H   0  0  0  0  0  0  0  0  0  0  0  0
    4.8753   -1.1745   -0.5288 H   0  0  0  0  0  0  0  0  0  0  0  0
    4.3560   -3.5030   -1.2200 H   0  0  0  0  0  0  0  0  0  0  0  0
    2.1058   -4.4619   -0.7957 H   0  0  0  0  0  0  0  0  0  0  0  0
    0.3533   -3.0717    0.3087 H   0  0  0  0  0  0  0  0  0  0  0  0
   -3.0138   -1.8468    0.3212 H   0  0  0  0  0  0  0  0  0  0  0  0
   -5.2793   -1.5495    1.3247 H   0  0  0  0  0  0  0  0  0  0  0  0
   -6.4508    0.6279    1.1066 H   0  0  0  0  0  0  0  0  0  0  0  0
   -5.3843    2.5072   -0.1162 H   0  0  0  0  0  0  0  0  0  0  0  0
   -3.1260    2.2036   -1.1319 H   0  0  0  0  0  0  0  0  0  0  0  0
    4.0845    2.7840    0.2439 C   0  0  0  0  0  0  0  0  0  0  0  0
    5.0713    2.6292    0.6780 H   0  0  0  0  0  0  0  0  0  0  0  0
    3.9579    2.7581   -1.2449 C   0  0  0  0  0  0  0  0  0  0  0  0
    4.1022    3.7607   -1.6889 H   0  0  0  0  0  0  0  0  0  0  0  0
    4.6982    2.0976   -1.7112 H   0  0  0  0  0  0  0  0  0  0  0  0
    2.9586    2.4268   -1.5578 H   0  0  0  0  0  0  0  0  0  0  0  0
    3.0314    3.4191    1.0919 C   0  0  0  0  0  0  0  0  0  0  0  0
    2.0265    3.1195    0.7712 H   0  0  0  0  0  0  0  0  0  0  0  0
    3.1397    3.1532    2.1489 H   0  0  0  0  0  0  0  0  0  0  0  0
    3.0670    4.5231    1.0310 H   0  0  0  0  0  0  0  0  0  0  0  0
  1 18  1  0  0  0  0
  2  1  1  0  0  0  0
  2 21  1  0  0  0  0
  3  2  2  0  0  0  0
  4  5  2  0  0  0  0
  4  3  1  0  0  0  0
  5  6  1  0  0  0  0
  6 25  1  0  0  0  0
  6  1  2  0  0  0  0
  7 18  1  0  0  0  0
  8  9  1  0  0  0  0
  8  7  1  0  0  0  0
  9 10  1  0  0  0  0
 10 26  1  0  0  0  0
 10 11  2  0  0  0  0
 11 27  1  0  0  0  0
 12 11  1  0  0  0  0
 12 28  1  0  0  0  0
 13 12  2  0  0  0  0
 14  9  2  0  0  0  0
 14 13  1  0  0  0  0
 15  7  1  0  0  0  0
 16  8  2  0  0  0  0
 17  8  2  0  0  0  0
 18 19  2  0  0  0  0
 18 20  2  0  0  0  0
 22  3  1  0  0  0  0
 23  4  1  0  0  0  0
 24  5  1  0  0  0  0
 29 13  1  0  0  0  0
 30 14  1  0  0  0  0
 31 32  1  0  0  0  0
 31 37  1  0  0  0  0
 33 31  1  0  0  0  0
 34 33  1  0  0  0  0
 35 33  1  0  0  0  0
 36 33  1  0  0  0  0
 37 39  1  0  0  0  0
 38 37  1  0  0  0  0
 40 37  1  0  0  0  0
M  RAD  1  31   2
M  END
>  <program>
Gaussian 09, Revision D.01

>  <basis>
6-31G(d) (6D, 7F)

>  <method>
UB3LYP

$$$$
nfsi_ipr_ts_25_ircf_o.log
 OpenBabel04281816343D
Gaussian 09 #P UB3LYP/6-31G(d) opt=tight int=finegrid scf=tight
 40 40  0  0  0  0  0  0  0  0999 V2000
   -2.9480    0.5998    0.1582 C   0  0  0  0  0  0  0  0  0  0  0  0
   -3.0881    1.5650   -0.8423 C   0  0  0  0  0  0  0  0  0  0  0  0
   -4.0829    1.3859   -1.8014 C   0  0  0  0  0  0  0  0  0  0  0  0
   -4.9132    0.2632   -1.7496 C   0  0  0  0  0  0  0  0  0  0  0  0
   -4.7581   -0.6893   -0.7397 C   0  0  0  0  0  0  0  0  0  0  0  0
   -3.7664   -0.5301    0.2270 C   0  0  0  0  0  0  0  0  0  0  0  0
   -0.1363    0.1618    0.6801 N   0  0  0  0  0  0  0  0  0  0  0  0
   -0.1705   -1.4364   -0.1590 S   0  0  0  0  0  0  0  0  0  0  0  0
    1.5836   -1.7574   -0.1930 C   0  0  0  0  0  0  0  0  0  0  0  0
    2.3120   -1.4116   -1.3325 C   0  0  0  0  0  0  0  0  0  0  0  0
    3.6830   -1.6684   -1.3478 C   0  0  0  0  0  0  0  0  0  0  0  0
    4.2980   -2.2577   -0.2403 C   0  0  0  0  0  0  0  0  0  0  0  0
    3.5500   -2.5986    0.8902 C   0  0  0  0  0  0  0  0  0  0  0  0
    2.1796   -2.3482    0.9236 C   0  0  0  0  0  0  0  0  0  0  0  0
    0.2238    1.0697   -0.3523 F   0  0  0  0  0  0  0  0  0  0  0  0
   -0.8284   -2.3249    0.7946 O   0  0  0  0  0  0  0  0  0  0  0  0
   -0.6540   -1.2597   -1.5254 O   0  0  0  0  0  0  0  0  0  0  0  0
   -1.6732    0.8152    1.3863 S   0  0  0  0  0  0  0  0  0  0  0  0
   -1.3789    2.2350    1.5268 O   0  0  0  0  0  0  0  0  0  0  0  0
   -1.9139   -0.0641    2.5211 O   0  0  0  0  0  0  0  0  0  0  0  0
   -2.4417    2.4353   -0.8552 H   0  0  0  0  0  0  0  0  0  0  0  0
   -4.2114    2.1246   -2.5870 H   0  0  0  0  0  0  0  0  0  0  0  0
   -5.6871    0.1309   -2.5006 H   0  0  0  0  0  0  0  0  0  0  0  0
   -5.4084   -1.5581   -0.7031 H   0  0  0  0  0  0  0  0  0  0  0  0
   -3.6229   -1.2581    1.0174 H   0  0  0  0  0  0  0  0  0  0  0  0
    1.8114   -0.9625   -2.1829 H   0  0  0  0  0  0  0  0  0  0  0  0
    4.2683   -1.4103   -2.2253 H   0  0  0  0  0  0  0  0  0  0  0  0
    5.3661   -2.4549   -0.2589 H   0  0  0  0  0  0  0  0  0  0  0  0
    4.0333   -3.0602    1.7461 H   0  0  0  0  0  0  0  0  0  0  0  0
    1.5789   -2.6078    1.7886 H   0  0  0  0  0  0  0  0  0  0  0  0
    4.2384    2.5163   -0.3280 C   0  0  0  0  0  0  0  0  0  0  0  0
    4.2777    1.4291   -0.3437 H   0  0  0  0  0  0  0  0  0  0  0  0
    5.4983    3.2766   -0.5817 C   0  0  0  0  0  0  0  0  0  0  0  0
    6.0513    3.4941    0.3513 H   0  0  0  0  0  0  0  0  0  0  0  0
    6.1864    2.7281   -1.2357 H   0  0  0  0  0  0  0  0  0  0  0  0
    5.2939    4.2518   -1.0465 H   0  0  0  0  0  0  0  0  0  0  0  0
    3.0435    3.1747    0.2773 C   0  0  0  0  0  0  0  0  0  0  0  0
    3.1793    3.3719    1.3571 H   0  0  0  0  0  0  0  0  0  0  0  0
    2.1421    2.5614    0.1802 H   0  0  0  0  0  0  0  0  0  0  0  0
    2.8445    4.1520   -0.1857 H   0  0  0  0  0  0  0  0  0  0  0  0
  1  6  1  0  0  0  0
  1 18  1  0  0  0  0
  2  1  2  0  0  0  0
  3  4  2  0  0  0  0
  3  2  1  0  0  0  0
  4  5  1  0  0  0  0
  5 24  1  0  0  0  0
  5  6  2  0  0  0  0
  6 25  1  0  0  0  0
  7 18  1  0  0  0  0
  8  7  1  0  0  0  0
  8 16  2  0  0  0  0
  9  8  1  0  0  0  0
  9 14  2  0  0  0  0
 10  9  1  0  0  0  0
 11 10  2  0  0  0  0
 11 12  1  0  0  0  0
 12 13  2  0  0  0  0
 13 14  1  0  0  0  0
 13 29  1  0  0  0  0
 14 30  1  0  0  0  0
 15  7  1  0  0  0  0
 17  8  2  0  0  0  0
 18 19  2  0  0  0  0
 18 20  2  0  0  0  0
 21  2  1  0  0  0  0
 22  3  1  0  0  0  0
 23  4  1  0  0  0  0
 26 10  1  0  0  0  0
 27 11  1  0  0  0  0
 28 12  1  0  0  0  0
 31 37  1  0  0  0  0
 32 31  1  0  0  0  0
 33 31  1  0  0  0  0
 33 34  1  0  0  0  0
 35 33  1  0  0  0  0
 36 33  1  0  0  0  0
 37 38  1  0  0  0  0
 39 37  1  0  0  0  0
 40 37  1  0  0  0  0
M  RAD  1  31   2
M  END
>  <program>
Gaussian 09, Revision D.01

>  <basis>
6-31G(d) (6D, 7F)

>  <method>
UB3LYP

$$$$
nfsi_ipr_ts_34_ircf_o.log
 OpenBabel04281816343D
Gaussian 09 #P UB3LYP/6-31G(d) opt=tight int=finegrid scf=tight
 40 40  0  0  0  0  0  0  0  0999 V2000
    1.4025    1.6492    0.2604 C   0  0  0  0  0  0  0  0  0  0  0  0
    2.7309    1.4385   -0.1157 C   0  0  0  0  0  0  0  0  0  0  0  0
    3.4394    2.5070   -0.6655 C   0  0  0  0  0  0  0  0  0  0  0  0
    2.8249    3.7506   -0.8284 C   0  0  0  0  0  0  0  0  0  0  0  0
    1.4954    3.9413   -0.4414 C   0  0  0  0  0  0  0  0  0  0  0  0
    0.7702    2.8856    0.1073 C   0  0  0  0  0  0  0  0  0  0  0  0
   -0.3433   -0.2910   -0.5116 N   0  0  0  0  0  0  0  0  0  0  0  0
   -1.6132   -1.5999   -0.2584 S   0  0  0  0  0  0  0  0  0  0  0  0
   -3.0629   -0.5622   -0.1620 C   0  0  0  0  0  0  0  0  0  0  0  0
   -3.6682   -0.1471   -1.3508 C   0  0  0  0  0  0  0  0  0  0  0  0
   -4.8251    0.6260   -1.2734 C   0  0  0  0  0  0  0  0  0  0  0  0
   -5.3573    0.9668   -0.0267 C   0  0  0  0  0  0  0  0  0  0  0  0
   -4.7394    0.5378    1.1502 C   0  0  0  0  0  0  0  0  0  0  0  0
   -3.5801   -0.2350    1.0924 C   0  0  0  0  0  0  0  0  0  0  0  0
    0.6803   -0.9255   -1.2562 F   0  0  0  0  0  0  0  0  0  0  0  0
   -1.5963   -2.3068   -1.5332 O   0  0  0  0  0  0  0  0  0  0  0  0
   -1.4130   -2.2849    1.0149 O   0  0  0  0  0  0  0  0  0  0  0  0
    0.4777    0.2988    0.9739 S   0  0  0  0  0  0  0  0  0  0  0  0
    1.4088   -0.6964    1.4920 O   0  0  0  0  0  0  0  0  0  0  0  0
   -0.6447    0.8158    1.7578 O   0  0  0  0  0  0  0  0  0  0  0  0
    3.1999    0.4687    0.0249 H   0  0  0  0  0  0  0  0  0  0  0  0
    4.4739    2.3654   -0.9638 H   0  0  0  0  0  0  0  0  0  0  0  0
    3.3851    4.5772   -1.2564 H   0  0  0  0  0  0  0  0  0  0  0  0
    1.0242    4.9120   -0.5643 H   0  0  0  0  0  0  0  0  0  0  0  0
   -0.2601    3.0121    0.4219 H   0  0  0  0  0  0  0  0  0  0  0  0
   -3.2455   -0.4357   -2.3070 H   0  0  0  0  0  0  0  0  0  0  0  0
   -5.3132    0.9568   -2.1853 H   0  0  0  0  0  0  0  0  0  0  0  0
   -6.2610    1.5676    0.0271 H   0  0  0  0  0  0  0  0  0  0  0  0
   -5.1591    0.8031    2.1159 H   0  0  0  0  0  0  0  0  0  0  0  0
   -3.0797   -0.5732    1.9919 H   0  0  0  0  0  0  0  0  0  0  0  0
    4.4694   -1.9298    0.2766 C   0  0  0  0  0  0  0  0  0  0  0  0
    3.8952   -1.7007    1.1714 H   0  0  0  0  0  0  0  0  0  0  0  0
    3.7803   -2.6746   -0.8191 C   0  0  0  0  0  0  0  0  0  0  0  0
    2.7176   -2.4186   -0.8754 H   0  0  0  0  0  0  0  0  0  0  0  0
    3.8372   -3.7692   -0.6713 H   0  0  0  0  0  0  0  0  0  0  0  0
    4.2389   -2.4749   -1.7980 H   0  0  0  0  0  0  0  0  0  0  0  0
    5.9604   -1.8739    0.3526 C   0  0  0  0  0  0  0  0  0  0  0  0
    6.3946   -2.8385    0.6757 H   0  0  0  0  0  0  0  0  0  0  0  0
    6.4092   -1.6532   -0.6265 H   0  0  0  0  0  0  0  0  0  0  0  0
    6.3087   -1.1183    1.0665 H   0  0  0  0  0  0  0  0  0  0  0  0
  1 18  1  0  0  0  0
  2 21  1  0  0  0  0
  2  1  2  0  0  0  0
  3  2  1  0  0  0  0
  4  3  2  0  0  0  0
  4  5  1  0  0  0  0
  5  6  2  0  0  0  0
  6  1  1  0  0  0  0
  6 25  1  0  0  0  0
  7  8  1  0  0  0  0
  7 18  1  0  0  0  0
  8  9  1  0  0  0  0
  8 17  2  0  0  0  0
  9 14  2  0  0  0  0
 10 11  2  0  0  0  0
 10  9  1  0  0  0  0
 11 12  1  0  0  0  0
 12 28  1  0  0  0  0
 12 13  2  0  0  0  0
 13 29  1  0  0  0  0
 14 13  1  0  0  0  0
 14 30  1  0  0  0  0
 15  7  1  0  0  0  0
 16  8  2  0  0  0  0
 18 19  2  0  0  0  0
 18 20  2  0  0  0  0
 22  3  1  0  0  0  0
 23  4  1  0  0  0  0
 24  5  1  0  0  0  0
 26 10  1  0  0  0  0
 27 11  1  0  0  0  0
 31 37  1  0  0  0  0
 31 32  1  0  0  0  0
 33 35  1  0  0  0  0
 33 31  1  0  0  0  0
 34 33  1  0  0  0  0
 36 33  1  0  0  0  0
 37 38  1  0  0  0  0
 37 40  1  0  0  0  0
 39 37  1  0  0  0  0
M  RAD  1  31   2
M  END
>  <program>
Gaussian 09, Revision D.01

>  <basis>
6-31G(d) (6D, 7F)

>  <method>
UB3LYP

$$$$
nfsi_ipr_ts_23_ircf_o.log
 OpenBabel04281816343D
Gaussian 09 #P UB3LYP/6-31G(d) opt=tight int=finegrid scf=tight
 40 40  0  0  0  0  0  0  0  0999 V2000
    1.4807    1.5898    0.2622 C   0  0  0  0  0  0  0  0  0  0  0  0
    0.8803    2.8472    0.1605 C   0  0  0  0  0  0  0  0  0  0  0  0
    1.6240    3.9000   -0.3690 C   0  0  0  0  0  0  0  0  0  0  0  0
    2.9400    3.6858   -0.7886 C   0  0  0  0  0  0  0  0  0  0  0  0
    3.5225    2.4213   -0.6773 C   0  0  0  0  0  0  0  0  0  0  0  0
    2.7953    1.3555   -0.1471 C   0  0  0  0  0  0  0  0  0  0  0  0
   -0.3114   -0.2963   -0.5418 N   0  0  0  0  0  0  0  0  0  0  0  0
   -1.6169   -1.5733   -0.3072 S   0  0  0  0  0  0  0  0  0  0  0  0
   -3.0334   -0.4964   -0.1625 C   0  0  0  0  0  0  0  0  0  0  0  0
   -3.6311   -0.0168   -1.3308 C   0  0  0  0  0  0  0  0  0  0  0  0
   -4.7626    0.7884   -1.2166 C   0  0  0  0  0  0  0  0  0  0  0  0
   -5.2782    1.0967    0.0455 C   0  0  0  0  0  0  0  0  0  0  0  0
   -4.6687    0.6031    1.2013 C   0  0  0  0  0  0  0  0  0  0  0  0
   -3.5344   -0.2025    1.1066 C   0  0  0  0  0  0  0  0  0  0  0  0
    0.6917   -0.9498   -1.2972 F   0  0  0  0  0  0  0  0  0  0  0  0
   -1.6362   -2.2433   -1.6017 O   0  0  0  0  0  0  0  0  0  0  0  0
   -1.4219   -2.3013    0.9429 O   0  0  0  0  0  0  0  0  0  0  0  0
    0.5316    0.2429    0.9501 S   0  0  0  0  0  0  0  0  0  0  0  0
    1.4442   -0.7857    1.4353 O   0  0  0  0  0  0  0  0  0  0  0  0
   -0.5721    0.7656    1.7562 O   0  0  0  0  0  0  0  0  0  0  0  0
   -0.1398    2.9918    0.4993 H   0  0  0  0  0  0  0  0  0  0  0  0
    1.1776    4.8865   -0.4515 H   0  0  0  0  0  0  0  0  0  0  0  0
    3.5147    4.5102   -1.2015 H   0  0  0  0  0  0  0  0  0  0  0  0
    4.5466    2.2601   -1.0003 H   0  0  0  0  0  0  0  0  0  0  0  0
    3.2428    0.3707   -0.0483 H   0  0  0  0  0  0  0  0  0  0  0  0
   -3.2221   -0.2809   -2.2999 H   0  0  0  0  0  0  0  0  0  0  0  0
   -5.2444    1.1697   -2.1121 H   0  0  0  0  0  0  0  0  0  0  0  0
   -6.1623    1.7228    0.1278 H   0  0  0  0  0  0  0  0  0  0  0  0
   -5.0755    0.8434    2.1790 H   0  0  0  0  0  0  0  0  0  0  0  0
   -3.0403   -0.5906    1.9893 H   0  0  0  0  0  0  0  0  0  0  0  0
    4.8116   -1.8435   -0.2396 C   0  0  0  0  0  0  0  0  0  0  0  0
    5.7373   -1.4382   -0.6464 H   0  0  0  0  0  0  0  0  0  0  0  0
    4.7501   -2.1247    1.2269 C   0  0  0  0  0  0  0  0  0  0  0  0
    5.0930   -3.1500    1.4609 H   0  0  0  0  0  0  0  0  0  0  0  0
    5.3839   -1.4404    1.8028 H   0  0  0  0  0  0  0  0  0  0  0  0
    3.7239   -2.0454    1.6072 H   0  0  0  0  0  0  0  0  0  0  0  0
    3.8529   -2.4936   -1.1840 C   0  0  0  0  0  0  0  0  0  0  0  0
    2.8149   -2.3907   -0.8425 H   0  0  0  0  0  0  0  0  0  0  0  0
    3.9230   -2.0743   -2.1942 H   0  0  0  0  0  0  0  0  0  0  0  0
    4.0413   -3.5795   -1.2748 H   0  0  0  0  0  0  0  0  0  0  0  0
  1 18  1  0  0  0  0
  2  1  1  0  0  0  0
  2 21  1  0  0  0  0
  3  2  2  0  0  0  0
  4  5  2  0  0  0  0
  4  3  1  0  0  0  0
  5  6  1  0  0  0  0
  6 25  1  0  0  0  0
  6  1  2  0  0  0  0
  7  8  1  0  0  0  0
  7 18  1  0  0  0  0
  8  9  1  0  0  0  0
  8 17  2  0  0  0  0
  9 14  2  0  0  0  0
 10 11  2  0  0  0  0
 10  9  1  0  0  0  0
 11 12  1  0  0  0  0
 12 28  1  0  0  0  0
 12 13  2  0  0  0  0
 13 29  1  0  0  0  0
 14 13  1  0  0  0  0
 14 30  1  0  0  0  0
 15  7  1  0  0  0  0
 16  8  2  0  0  0  0
 18 19  2  0  0  0  0
 18 20  2  0  0  0  0
 22  3  1  0  0  0  0
 23  4  1  0  0  0  0
 24  5  1  0  0  0  0
 26 10  1  0  0  0  0
 27 11  1  0  0  0  0
 31 33  1  0  0  0  0
 32 31  1  0  0  0  0
 33 34  1  0  0  0  0
 33 36  1  0  0  0  0
 33 35  1  0  0  0  0
 37 38  1  0  0  0  0
 37 31  1  0  0  0  0
 39 37  1  0  0  0  0
 40 37  1  0  0  0  0
M  RAD  1  31   2
M  END
>  <program>
Gaussian 09, Revision D.01

>  <basis>
6-31G(d) (6D, 7F)

>  <method>
UB3LYP

$$$$
nfsi_ipr_ts_32_ircf_o.log
 OpenBabel04281816343D
Gaussian 09 #P UB3LYP/6-31G(d) opt=tight int=finegrid scf=tight
 40 40  0  0  0  0  0  0  0  0999 V2000
   -1.5060    1.6019   -0.4152 C   0  0  0  0  0  0  0  0  0  0  0  0
   -0.9605    2.8446   -0.0842 C   0  0  0  0  0  0  0  0  0  0  0  0
   -1.7862    3.7979    0.5089 C   0  0  0  0  0  0  0  0  0  0  0  0
   -3.1275    3.5003    0.7650 C   0  0  0  0  0  0  0  0  0  0  0  0
   -3.6535    2.2512    0.4275 C   0  0  0  0  0  0  0  0  0  0  0  0
   -2.8440    1.2854   -0.1704 C   0  0  0  0  0  0  0  0  0  0  0  0
    0.2013   -0.4095    0.2793 N   0  0  0  0  0  0  0  0  0  0  0  0
    1.5923   -1.5845    0.0041 S   0  0  0  0  0  0  0  0  0  0  0  0
    2.9559   -0.4631    0.2690 C   0  0  0  0  0  0  0  0  0  0  0  0
    3.6143    0.0763   -0.8371 C   0  0  0  0  0  0  0  0  0  0  0  0
    4.7064    0.9145   -0.6146 C   0  0  0  0  0  0  0  0  0  0  0  0
    5.1194    1.1990    0.6891 C   0  0  0  0  0  0  0  0  0  0  0  0
    4.4478    0.6469    1.7836 C   0  0  0  0  0  0  0  0  0  0  0  0
    3.3560   -0.1949    1.5805 C   0  0  0  0  0  0  0  0  0  0  0  0
   -0.8601   -1.2263    0.7444 F   0  0  0  0  0  0  0  0  0  0  0  0
    1.4676   -2.4878    1.1416 O   0  0  0  0  0  0  0  0  0  0  0  0
    1.6104   -2.0671   -1.3733 O   0  0  0  0  0  0  0  0  0  0  0  0
   -0.4548    0.3869   -1.1943 S   0  0  0  0  0  0  0  0  0  0  0  0
   -1.2793   -0.5386   -1.9609 O   0  0  0  0  0  0  0  0  0  0  0  0
    0.7333    1.0395   -1.7458 O   0  0  0  0  0  0  0  0  0  0  0  0
    0.0813    3.0551   -0.2999 H   0  0  0  0  0  0  0  0  0  0  0  0
   -1.3835    4.7726    0.7679 H   0  0  0  0  0  0  0  0  0  0  0  0
   -3.7662    4.2473    1.2280 H   0  0  0  0  0  0  0  0  0  0  0  0
   -4.6968    2.0249    0.6263 H   0  0  0  0  0  0  0  0  0  0  0  0
   -3.2429    0.3115   -0.4378 H   0  0  0  0  0  0  0  0  0  0  0  0
    3.2699   -0.1519   -1.8387 H   0  0  0  0  0  0  0  0  0  0  0  0
    5.2337    1.3441   -1.4610 H   0  0  0  0  0  0  0  0  0  0  0  0
    5.9717    1.8524    0.8539 H   0  0  0  0  0  0  0  0  0  0  0  0
    4.7771    0.8668    2.7948 H   0  0  0  0  0  0  0  0  0  0  0  0
    2.8289   -0.6456    2.4142 H   0  0  0  0  0  0  0  0  0  0  0  0
   -4.5393   -2.0063    0.3393 C   0  0  0  0  0  0  0  0  0  0  0  0
   -5.5458   -1.7501    0.0111 H   0  0  0  0  0  0  0  0  0  0  0  0
   -3.7217   -2.9068   -0.5281 C   0  0  0  0  0  0  0  0  0  0  0  0
   -3.9466   -2.7678   -1.5912 H   0  0  0  0  0  0  0  0  0  0  0  0
   -3.9040   -3.9731   -0.2974 H   0  0  0  0  0  0  0  0  0  0  0  0
   -2.6477   -2.7363   -0.3857 H   0  0  0  0  0  0  0  0  0  0  0  0
   -4.2005   -1.8171    1.7827 C   0  0  0  0  0  0  0  0  0  0  0  0
   -4.4195   -2.7222    2.3794 H   0  0  0  0  0  0  0  0  0  0  0  0
   -3.1305   -1.6123    1.9204 H   0  0  0  0  0  0  0  0  0  0  0  0
   -4.7675   -0.9955    2.2361 H   0  0  0  0  0  0  0  0  0  0  0  0
  1  6  2  0  0  0  0
  1  2  1  0  0  0  0
  2  3  2  0  0  0  0
  3  4  1  0  0  0  0
  3 22  1  0  0  0  0
  4 23  1  0  0  0  0
  5 24  1  0  0  0  0
  5  4  2  0  0  0  0
  6  5  1  0  0  0  0
  7 15  1  0  0  0  0
  8  9  1  0  0  0  0
  8  7  1  0  0  0  0
  8 16  2  0  0  0  0
  9 14  2  0  0  0  0
 10 11  2  0  0  0  0
 10  9  1  0  0  0  0
 11 12  1  0  0  0  0
 12 28  1  0  0  0  0
 12 13  2  0  0  0  0
 13 29  1  0  0  0  0
 14 13  1  0  0  0  0
 14 30  1  0  0  0  0
 17  8  2  0  0  0  0
 18  1  1  0  0  0  0
 18  7  1  0  0  0  0
 19 18  2  0  0  0  0
 20 18  2  0  0  0  0
 21  2  1  0  0  0  0
 25  6  1  0  0  0  0
 26 10  1  0  0  0  0
 27 11  1  0  0  0  0
 31 37  1  0  0  0  0
 32 31  1  0  0  0  0
 33 36  1  0  0  0  0
 33 35  1  0  0  0  0
 33 31  1  0  0  0  0
 34 33  1  0  0  0  0
 37 39  1  0  0  0  0
 37 40  1  0  0  0  0
 37 38  1  0  0  0  0
M  RAD  1  31   2
M  END
>  <program>
Gaussian 09, Revision D.01

>  <basis>
6-31G(d) (6D, 7F)

>  <method>
UB3LYP

$$$$
nfsi_ipr_ts_47_ircf_o.log
 OpenBabel04281816343D
Gaussian 09 #P UB3LYP/6-31G(d) opt=tight int=finegrid scf=tight
 40 40  0  0  0  0  0  0  0  0999 V2000
   -0.4889   -1.2734    1.1679 C   0  0  0  0  0  0  0  0  0  0  0  0
   -1.3108   -0.1881    1.4850 C   0  0  0  0  0  0  0  0  0  0  0  0
   -1.2389    0.3416    2.7730 C   0  0  0  0  0  0  0  0  0  0  0  0
   -0.3713   -0.2151    3.7167 C   0  0  0  0  0  0  0  0  0  0  0  0
    0.4366   -1.3050    3.3815 C   0  0  0  0  0  0  0  0  0  0  0  0
    0.3867   -1.8438    2.0959 C   0  0  0  0  0  0  0  0  0  0  0  0
    0.3384   -0.9972   -1.6176 N   0  0  0  0  0  0  0  0  0  0  0  0
    2.0395   -0.4657   -1.3332 S   0  0  0  0  0  0  0  0  0  0  0  0
    1.9399    1.0614   -0.4048 C   0  0  0  0  0  0  0  0  0  0  0  0
    1.6211    2.2459   -1.0761 C   0  0  0  0  0  0  0  0  0  0  0  0
    1.5986    3.4368   -0.3538 C   0  0  0  0  0  0  0  0  0  0  0  0
    1.9017    3.4363    1.0108 C   0  0  0  0  0  0  0  0  0  0  0  0
    2.2330    2.2464    1.6616 C   0  0  0  0  0  0  0  0  0  0  0  0
    2.2549    1.0440    0.9548 C   0  0  0  0  0  0  0  0  0  0  0  0
   -0.3919    0.2019   -1.8216 F   0  0  0  0  0  0  0  0  0  0  0  0
    2.6294   -1.5159   -0.5095 O   0  0  0  0  0  0  0  0  0  0  0  0
    2.5147   -0.1505   -2.6730 O   0  0  0  0  0  0  0  0  0  0  0  0
   -0.5959   -2.0030   -0.4592 S   0  0  0  0  0  0  0  0  0  0  0  0
    0.1301   -3.2638   -0.4745 O   0  0  0  0  0  0  0  0  0  0  0  0
   -1.9621   -1.8592   -0.9463 O   0  0  0  0  0  0  0  0  0  0  0  0
   -2.0025    0.2182    0.7523 H   0  0  0  0  0  0  0  0  0  0  0  0
   -1.8711    1.1828    3.0415 H   0  0  0  0  0  0  0  0  0  0  0  0
   -0.3310    0.1970    4.7213 H   0  0  0  0  0  0  0  0  0  0  0  0
    1.1006   -1.7421    4.1215 H   0  0  0  0  0  0  0  0  0  0  0  0
    1.0006   -2.6902    1.8092 H   0  0  0  0  0  0  0  0  0  0  0  0
    1.4086    2.2312   -2.1388 H   0  0  0  0  0  0  0  0  0  0  0  0
    1.3517    4.3661   -0.8583 H   0  0  0  0  0  0  0  0  0  0  0  0
    1.8872    4.3698    1.5665 H   0  0  0  0  0  0  0  0  0  0  0  0
    2.4804    2.2513    2.7189 H   0  0  0  0  0  0  0  0  0  0  0  0
    2.5198    0.1122    1.4398 H   0  0  0  0  0  0  0  0  0  0  0  0
   -4.2102    0.9023   -0.7347 C   0  0  0  0  0  0  0  0  0  0  0  0
   -4.0989   -0.1727   -0.6132 H   0  0  0  0  0  0  0  0  0  0  0  0
   -5.2500    1.6093    0.0720 C   0  0  0  0  0  0  0  0  0  0  0  0
   -5.4156    1.1288    1.0433 H   0  0  0  0  0  0  0  0  0  0  0  0
   -6.2290    1.6294   -0.4422 H   0  0  0  0  0  0  0  0  0  0  0  0
   -4.9810    2.6603    0.2508 H   0  0  0  0  0  0  0  0  0  0  0  0
   -3.6341    1.5256   -1.9636 C   0  0  0  0  0  0  0  0  0  0  0  0
   -4.3519    1.5156   -2.8049 H   0  0  0  0  0  0  0  0  0  0  0  0
   -3.3727    2.5811   -1.7999 H   0  0  0  0  0  0  0  0  0  0  0  0
   -2.7398    0.9938   -2.3024 H   0  0  0  0  0  0  0  0  0  0  0  0
  1  2  2  0  0  0  0
  1  6  1  0  0  0  0
  2  3  1  0  0  0  0
  3 22  1  0  0  0  0
  3  4  2  0  0  0  0
  4 23  1  0  0  0  0
  5  4  1  0  0  0  0
  5 24  1  0  0  0  0
  6  5  2  0  0  0  0
  7  8  1  0  0  0  0
  7 18  1  0  0  0  0
  8 16  2  0  0  0  0
  8  9  1  0  0  0  0
  9 14  1  0  0  0  0
 10  9  2  0  0  0  0
 10 11  1  0  0  0  0
 11 12  2  0  0  0  0
 12 28  1  0  0  0  0
 12 13  1  0  0  0  0
 13 29  1  0  0  0  0
 14 30  1  0  0  0  0
 14 13  2  0  0  0  0
 15  7  1  0  0  0  0
 17  8  2  0  0  0  0
 18  1  1  0  0  0  0
 19 18  2  0  0  0  0
 20 18  2  0  0  0  0
 21  2  1  0  0  0  0
 25  6  1  0  0  0  0
 26 10  1  0  0  0  0
 27 11  1  0  0  0  0
 31 32  1  0  0  0  0
 31 33  1  0  0  0  0
 33 36  1  0  0  0  0
 33 34  1  0  0  0  0
 35 33  1  0  0  0  0
 37 39  1  0  0  0  0
 37 31  1  0  0  0  0
 38 37  1  0  0  0  0
 40 37  1  0  0  0  0
M  RAD  1  31   2
M  END
>  <program>
Gaussian 09, Revision D.01

>  <basis>
6-31G(d) (6D, 7F)

>  <method>
UB3LYP

$$$$
nfsi_ipr_ts_40_ircf_o.log
 OpenBabel04281816343D
Gaussian 09 #P UB3LYP/6-31G(d) opt=tight int=finegrid scf=tight
 40 40  0  0  0  0  0  0  0  0999 V2000
    0.4941    1.8102    0.5631 C   0  0  0  0  0  0  0  0  0  0  0  0
   -0.3003    2.6155   -0.2595 C   0  0  0  0  0  0  0  0  0  0  0  0
    0.3285    3.4680   -1.1646 C   0  0  0  0  0  0  0  0  0  0  0  0
    1.7238    3.5182   -1.2301 C   0  0  0  0  0  0  0  0  0  0  0  0
    2.5010    2.7182   -0.3901 C   0  0  0  0  0  0  0  0  0  0  0  0
    1.8886    1.8538    0.5171 C   0  0  0  0  0  0  0  0  0  0  0  0
   -0.9578   -0.6557    0.8926 N   0  0  0  0  0  0  0  0  0  0  0  0
   -0.0080   -2.1112    0.4447 S   0  0  0  0  0  0  0  0  0  0  0  0
    1.4841   -1.5920   -0.3891 C   0  0  0  0  0  0  0  0  0  0  0  0
    2.6944   -1.6454    0.3061 C   0  0  0  0  0  0  0  0  0  0  0  0
    3.8635   -1.2882   -0.3662 C   0  0  0  0  0  0  0  0  0  0  0  0
    3.8082   -0.8805   -1.7014 C   0  0  0  0  0  0  0  0  0  0  0  0
    2.5865   -0.8306   -2.3789 C   0  0  0  0  0  0  0  0  0  0  0  0
    1.4095   -1.1938   -1.7268 C   0  0  0  0  0  0  0  0  0  0  0  0
   -1.4919   -0.1201   -0.3100 F   0  0  0  0  0  0  0  0  0  0  0  0
    0.3331   -2.6878    1.7358 O   0  0  0  0  0  0  0  0  0  0  0  0
   -0.8763   -2.7648   -0.5256 O   0  0  0  0  0  0  0  0  0  0  0  0
   -0.2893    0.7599    1.7819 S   0  0  0  0  0  0  0  0  0  0  0  0
    0.7168    0.1931    2.6731 O   0  0  0  0  0  0  0  0  0  0  0  0
   -1.4864    1.4361    2.2616 O   0  0  0  0  0  0  0  0  0  0  0  0
   -1.3806    2.5820   -0.1807 H   0  0  0  0  0  0  0  0  0  0  0  0
   -0.2721    4.0996   -1.8123 H   0  0  0  0  0  0  0  0  0  0  0  0
    2.2065    4.1908   -1.9337 H   0  0  0  0  0  0  0  0  0  0  0  0
    3.5848    2.7693   -0.4343 H   0  0  0  0  0  0  0  0  0  0  0  0
    2.4727    1.2328    1.1855 H   0  0  0  0  0  0  0  0  0  0  0  0
    2.7083   -1.9683    1.3412 H   0  0  0  0  0  0  0  0  0  0  0  0
    4.8170   -1.3358    0.1518 H   0  0  0  0  0  0  0  0  0  0  0  0
    4.7230   -0.6078   -2.2203 H   0  0  0  0  0  0  0  0  0  0  0  0
    2.5511   -0.5200   -3.4188 H   0  0  0  0  0  0  0  0  0  0  0  0
    0.4551   -1.1851   -2.2416 H   0  0  0  0  0  0  0  0  0  0  0  0
   -5.0920    0.1415   -1.5845 C   0  0  0  0  0  0  0  0  0  0  0  0
   -5.8248    0.5185   -2.2958 H   0  0  0  0  0  0  0  0  0  0  0  0
   -4.5664   -1.2434   -1.7740 C   0  0  0  0  0  0  0  0  0  0  0  0
   -5.1865   -1.9983   -1.2552 H   0  0  0  0  0  0  0  0  0  0  0  0
   -3.5531   -1.3520   -1.3660 H   0  0  0  0  0  0  0  0  0  0  0  0
   -4.5427   -1.5306   -2.8320 H   0  0  0  0  0  0  0  0  0  0  0  0
   -4.9360    0.8568   -0.2829 C   0  0  0  0  0  0  0  0  0  0  0  0
   -5.6216    0.4674    0.4928 H   0  0  0  0  0  0  0  0  0  0  0  0
   -3.9231    0.7376    0.1235 H   0  0  0  0  0  0  0  0  0  0  0  0
   -5.1465    1.9292   -0.3761 H   0  0  0  0  0  0  0  0  0  0  0  0
  1 18  1  0  0  0  0
  2 21  1  0  0  0  0
  2  1  2  0  0  0  0
  3  2  1  0  0  0  0
  4  3  2  0  0  0  0
  4  5  1  0  0  0  0
  5  6  2  0  0  0  0
  6  1  1  0  0  0  0
  6 25  1  0  0  0  0
  7 18  1  0  0  0  0
  8  7  1  0  0  0  0
  8 16  2  0  0  0  0
  9 10  2  0  0  0  0
  9  8  1  0  0  0  0
 10 26  1  0  0  0  0
 11 27  1  0  0  0  0
 11 10  1  0  0  0  0
 12 11  2  0  0  0  0
 13 14  2  0  0  0  0
 13 12  1  0  0  0  0
 14  9  1  0  0  0  0
 15  7  1  0  0  0  0
 17  8  2  0  0  0  0
 18 20  2  0  0  0  0
 18 19  2  0  0  0  0
 22  3  1  0  0  0  0
 23  4  1  0  0  0  0
 24  5  1  0  0  0  0
 28 12  1  0  0  0  0
 29 13  1  0  0  0  0
 30 14  1  0  0  0  0
 31 37  1  0  0  0  0
 32 31  1  0  0  0  0
 33 31  1  0  0  0  0
 33 35  1  0  0  0  0
 33 34  1  0  0  0  0
 36 33  1  0  0  0  0
 37 39  1  0  0  0  0
 37 38  1  0  0  0  0
 40 37  1  0  0  0  0
M  RAD  1  31   2
M  END
>  <program>
Gaussian 09, Revision D.01

>  <basis>
6-31G(d) (6D, 7F)

>  <method>
UB3LYP

$$$$
nfsi_ipr_ts_23_ircr_o.log
 OpenBabel04281816343D
Gaussian 09 #P UB3LYP/6-31G(d) opt=tight int=finegrid scf=tight
 40 40  0  0  0  0  0  0  0  0999 V2000
    1.5774    1.8285    0.2448 C   0  0  0  0  0  0  0  0  0  0  0  0
    1.3066    3.1996    0.2718 C   0  0  0  0  0  0  0  0  0  0  0  0
    2.0667    4.0444   -0.5341 C   0  0  0  0  0  0  0  0  0  0  0  0
    3.0750    3.5171   -1.3469 C   0  0  0  0  0  0  0  0  0  0  0  0
    3.3319    2.1446   -1.3566 C   0  0  0  0  0  0  0  0  0  0  0  0
    2.5824    1.2817   -0.5564 C   0  0  0  0  0  0  0  0  0  0  0  0
   -0.7503    0.4956    0.2640 N   0  0  0  0  0  0  0  0  0  0  0  0
   -1.6337   -0.9689    0.4500 S   0  0  0  0  0  0  0  0  0  0  0  0
   -3.2074   -0.4542   -0.2212 C   0  0  0  0  0  0  0  0  0  0  0  0
   -3.3923   -0.4591   -1.6057 C   0  0  0  0  0  0  0  0  0  0  0  0
   -4.6284   -0.0654   -2.1150 C   0  0  0  0  0  0  0  0  0  0  0  0
   -5.6531    0.3228   -1.2472 C   0  0  0  0  0  0  0  0  0  0  0  0
   -5.4519    0.3165    0.1349 C   0  0  0  0  0  0  0  0  0  0  0  0
   -4.2210   -0.0749    0.6610 C   0  0  0  0  0  0  0  0  0  0  0  0
    3.9136   -1.5727   -1.2084 F   0  0  0  0  0  0  0  0  0  0  0  0
   -0.9810   -1.8849   -0.4962 O   0  0  0  0  0  0  0  0  0  0  0  0
   -1.8168   -1.3263    1.8558 O   0  0  0  0  0  0  0  0  0  0  0  0
    0.6176    0.7427    1.2854 S   0  0  0  0  0  0  0  0  0  0  0  0
    1.3639   -0.4968    1.5023 O   0  0  0  0  0  0  0  0  0  0  0  0
    0.0598    1.5047    2.4098 O   0  0  0  0  0  0  0  0  0  0  0  0
    0.5284    3.5885    0.9194 H   0  0  0  0  0  0  0  0  0  0  0  0
    1.8758    5.1135   -0.5240 H   0  0  0  0  0  0  0  0  0  0  0  0
    3.6650    4.1817   -1.9722 H   0  0  0  0  0  0  0  0  0  0  0  0
    4.1194    1.7364   -1.9829 H   0  0  0  0  0  0  0  0  0  0  0  0
    2.7859    0.2165   -0.5557 H   0  0  0  0  0  0  0  0  0  0  0  0
   -2.5879   -0.7753   -2.2610 H   0  0  0  0  0  0  0  0  0  0  0  0
   -4.7931   -0.0661   -3.1885 H   0  0  0  0  0  0  0  0  0  0  0  0
   -6.6146    0.6276   -1.6509 H   0  0  0  0  0  0  0  0  0  0  0  0
   -6.2535    0.6122    0.8052 H   0  0  0  0  0  0  0  0  0  0  0  0
   -4.0449   -0.0978    1.7310 H   0  0  0  0  0  0  0  0  0  0  0  0
    3.7770   -2.8767   -0.6661 C   0  0  0  0  0  0  0  0  0  0  0  0
    4.5572   -3.4757   -1.1541 H   0  0  0  0  0  0  0  0  0  0  0  0
    4.0334   -2.7929    0.8284 C   0  0  0  0  0  0  0  0  0  0  0  0
    4.0064   -3.7934    1.2750 H   0  0  0  0  0  0  0  0  0  0  0  0
    5.0189   -2.3568    1.0232 H   0  0  0  0  0  0  0  0  0  0  0  0
    3.2714   -2.1753    1.3137 H   0  0  0  0  0  0  0  0  0  0  0  0
    2.4009   -3.3985   -1.0394 C   0  0  0  0  0  0  0  0  0  0  0  0
    1.6134   -2.7966   -0.5752 H   0  0  0  0  0  0  0  0  0  0  0  0
    2.2654   -3.3743   -2.1257 H   0  0  0  0  0  0  0  0  0  0  0  0
    2.2847   -4.4349   -0.7026 H   0  0  0  0  0  0  0  0  0  0  0  0
  1  2  1  0  0  0  0
  1 18  1  0  0  0  0
  2 21  1  0  0  0  0
  3 22  1  0  0  0  0
  3  2  2  0  0  0  0
  4  3  1  0  0  0  0
  5  4  2  0  0  0  0
  5  6  1  0  0  0  0
  6 25  1  0  0  0  0
  6  1  2  0  0  0  0
  7  8  1  0  0  0  0
  7 18  1  0  0  0  0
  8 17  2  0  0  0  0
  9  8  1  0  0  0  0
  9 14  2  0  0  0  0
 10  9  1  0  0  0  0
 11 10  2  0  0  0  0
 11 12  1  0  0  0  0
 12 13  2  0  0  0  0
 13 14  1  0  0  0  0
 13 29  1  0  0  0  0
 14 30  1  0  0  0  0
 15 31  1  0  0  0  0
 16  8  2  0  0  0  0
 18 19  2  0  0  0  0
 18 20  2  0  0  0  0
 23  4  1  0  0  0  0
 24  5  1  0  0  0  0
 26 10  1  0  0  0  0
 27 11  1  0  0  0  0
 28 12  1  0  0  0  0
 31 33  1  0  0  0  0
 32 31  1  0  0  0  0
 33 35  1  0  0  0  0
 33 34  1  0  0  0  0
 33 36  1  0  0  0  0
 37 40  1  0  0  0  0
 37 31  1  0  0  0  0
 37 38  1  0  0  0  0
 39 37  1  0  0  0  0
M  RAD  1   7   2
M  END
>  <program>
Gaussian 09, Revision D.01

>  <basis>
6-31G(d) (6D, 7F)

>  <method>
UB3LYP

$$$$
nfsi_ipr_ts_32_ircr_o.log
 OpenBabel04281816343D
Gaussian 09 #P UB3LYP/6-31G(d) opt=tight int=finegrid scf=tight
 40 40  0  0  0  0  0  0  0  0999 V2000
    1.5774    1.8285    0.2448 C   0  0  0  0  0  0  0  0  0  0  0  0
    1.3066    3.1996    0.2718 C   0  0  0  0  0  0  0  0  0  0  0  0
    2.0667    4.0444   -0.5341 C   0  0  0  0  0  0  0  0  0  0  0  0
    3.0750    3.5171   -1.3470 C   0  0  0  0  0  0  0  0  0  0  0  0
    3.3319    2.1446   -1.3566 C   0  0  0  0  0  0  0  0  0  0  0  0
    2.5824    1.2817   -0.5564 C   0  0  0  0  0  0  0  0  0  0  0  0
   -0.7503    0.4956    0.2640 N   0  0  0  0  0  0  0  0  0  0  0  0
   -1.6337   -0.9689    0.4500 S   0  0  0  0  0  0  0  0  0  0  0  0
   -3.2074   -0.4542   -0.2212 C   0  0  0  0  0  0  0  0  0  0  0  0
   -4.2210   -0.0749    0.6610 C   0  0  0  0  0  0  0  0  0  0  0  0
   -5.4519    0.3165    0.1349 C   0  0  0  0  0  0  0  0  0  0  0  0
   -5.6531    0.3228   -1.2472 C   0  0  0  0  0  0  0  0  0  0  0  0
   -4.6284   -0.0654   -2.1150 C   0  0  0  0  0  0  0  0  0  0  0  0
   -3.3923   -0.4591   -1.6057 C   0  0  0  0  0  0  0  0  0  0  0  0
    3.9136   -1.5727   -1.2084 F   0  0  0  0  0  0  0  0  0  0  0  0
   -0.9810   -1.8849   -0.4962 O   0  0  0  0  0  0  0  0  0  0  0  0
   -1.8168   -1.3263    1.8558 O   0  0  0  0  0  0  0  0  0  0  0  0
    0.6176    0.7427    1.2854 S   0  0  0  0  0  0  0  0  0  0  0  0
    1.3639   -0.4968    1.5023 O   0  0  0  0  0  0  0  0  0  0  0  0
    0.0598    1.5048    2.4098 O   0  0  0  0  0  0  0  0  0  0  0  0
    0.5284    3.5885    0.9194 H   0  0  0  0  0  0  0  0  0  0  0  0
    1.8758    5.1135   -0.5240 H   0  0  0  0  0  0  0  0  0  0  0  0
    3.6649    4.1817   -1.9722 H   0  0  0  0  0  0  0  0  0  0  0  0
    4.1194    1.7364   -1.9829 H   0  0  0  0  0  0  0  0  0  0  0  0
    2.7859    0.2165   -0.5557 H   0  0  0  0  0  0  0  0  0  0  0  0
   -4.0449   -0.0977    1.7310 H   0  0  0  0  0  0  0  0  0  0  0  0
   -6.2535    0.6123    0.8052 H   0  0  0  0  0  0  0  0  0  0  0  0
   -6.6146    0.6276   -1.6509 H   0  0  0  0  0  0  0  0  0  0  0  0
   -4.7931   -0.0661   -3.1885 H   0  0  0  0  0  0  0  0  0  0  0  0
   -2.5879   -0.7754   -2.2610 H   0  0  0  0  0  0  0  0  0  0  0  0
    3.7770   -2.8767   -0.6660 C   0  0  0  0  0  0  0  0  0  0  0  0
    4.5573   -3.4757   -1.1541 H   0  0  0  0  0  0  0  0  0  0  0  0
    4.0334   -2.7929    0.8284 C   0  0  0  0  0  0  0  0  0  0  0  0
    5.0189   -2.3568    1.0233 H   0  0  0  0  0  0  0  0  0  0  0  0
    4.0064   -3.7934    1.2750 H   0  0  0  0  0  0  0  0  0  0  0  0
    3.2714   -2.1753    1.3137 H   0  0  0  0  0  0  0  0  0  0  0  0
    2.4009   -3.3985   -1.0394 C   0  0  0  0  0  0  0  0  0  0  0  0
    2.2847   -4.4350   -0.7026 H   0  0  0  0  0  0  0  0  0  0  0  0
    1.6134   -2.7966   -0.5752 H   0  0  0  0  0  0  0  0  0  0  0  0
    2.2654   -3.3743   -2.1257 H   0  0  0  0  0  0  0  0  0  0  0  0
  1  2  1  0  0  0  0
  1 18  1  0  0  0  0
  2 21  1  0  0  0  0
  3 22  1  0  0  0  0
  3  2  2  0  0  0  0
  4  3  1  0  0  0  0
  5  4  2  0  0  0  0
  5  6  1  0  0  0  0
  6 25  1  0  0  0  0
  6  1  2  0  0  0  0
  7  8  1  0  0  0  0
  7 18  1  0  0  0  0
  8 17  2  0  0  0  0
  9  8  1  0  0  0  0
  9 10  2  0  0  0  0
 10 26  1  0  0  0  0
 11 10  1  0  0  0  0
 11 27  1  0  0  0  0
 12 11  2  0  0  0  0
 13 14  2  0  0  0  0
 13 12  1  0  0  0  0
 14  9  1  0  0  0  0
 15 31  1  0  0  0  0
 16  8  2  0  0  0  0
 18 19  2  0  0  0  0
 18 20  2  0  0  0  0
 23  4  1  0  0  0  0
 24  5  1  0  0  0  0
 28 12  1  0  0  0  0
 29 13  1  0  0  0  0
 30 14  1  0  0  0  0
 31 33  1  0  0  0  0
 32 31  1  0  0  0  0
 33 34  1  0  0  0  0
 33 35  1  0  0  0  0
 33 36  1  0  0  0  0
 37 38  1  0  0  0  0
 37 31  1  0  0  0  0
 37 39  1  0  0  0  0
 40 37  1  0  0  0  0
M  RAD  1   7   2
M  END
>  <program>
Gaussian 09, Revision D.01

>  <basis>
6-31G(d) (6D, 7F)

>  <method>
UB3LYP

$$$$
nfsi_ipr_ts_40_ircr_o.log
 OpenBabel04281816343D
Gaussian 09 #P UB3LYP/6-31G(d) opt=tight int=finegrid scf=tight
 40 40  0  0  0  0  0  0  0  0999 V2000
   -1.5774    1.8285    0.2448 C   0  0  0  0  0  0  0  0  0  0  0  0
   -2.5824    1.2817   -0.5564 C   0  0  0  0  0  0  0  0  0  0  0  0
   -3.3319    2.1446   -1.3566 C   0  0  0  0  0  0  0  0  0  0  0  0
   -3.0750    3.5171   -1.3470 C   0  0  0  0  0  0  0  0  0  0  0  0
   -2.0667    4.0444   -0.5341 C   0  0  0  0  0  0  0  0  0  0  0  0
   -1.3066    3.1996    0.2717 C   0  0  0  0  0  0  0  0  0  0  0  0
    0.7503    0.4956    0.2640 N   0  0  0  0  0  0  0  0  0  0  0  0
    1.6338   -0.9689    0.4500 S   0  0  0  0  0  0  0  0  0  0  0  0
    3.2074   -0.4542   -0.2212 C   0  0  0  0  0  0  0  0  0  0  0  0
    4.2210   -0.0749    0.6610 C   0  0  0  0  0  0  0  0  0  0  0  0
    5.4519    0.3165    0.1349 C   0  0  0  0  0  0  0  0  0  0  0  0
    5.6531    0.3228   -1.2472 C   0  0  0  0  0  0  0  0  0  0  0  0
    4.6284   -0.0654   -2.1150 C   0  0  0  0  0  0  0  0  0  0  0  0
    3.3923   -0.4591   -1.6057 C   0  0  0  0  0  0  0  0  0  0  0  0
   -3.9136   -1.5727   -1.2084 F   0  0  0  0  0  0  0  0  0  0  0  0
    1.8168   -1.3263    1.8558 O   0  0  0  0  0  0  0  0  0  0  0  0
    0.9810   -1.8849   -0.4962 O   0  0  0  0  0  0  0  0  0  0  0  0
   -0.6176    0.7427    1.2854 S   0  0  0  0  0  0  0  0  0  0  0  0
   -0.0598    1.5048    2.4097 O   0  0  0  0  0  0  0  0  0  0  0  0
   -1.3639   -0.4968    1.5023 O   0  0  0  0  0  0  0  0  0  0  0  0
   -2.7859    0.2165   -0.5557 H   0  0  0  0  0  0  0  0  0  0  0  0
   -4.1194    1.7364   -1.9829 H   0  0  0  0  0  0  0  0  0  0  0  0
   -3.6650    4.1817   -1.9722 H   0  0  0  0  0  0  0  0  0  0  0  0
   -1.8759    5.1135   -0.5240 H   0  0  0  0  0  0  0  0  0  0  0  0
   -0.5283    3.5885    0.9194 H   0  0  0  0  0  0  0  0  0  0  0  0
    4.0449   -0.0977    1.7310 H   0  0  0  0  0  0  0  0  0  0  0  0
    6.2535    0.6123    0.8052 H   0  0  0  0  0  0  0  0  0  0  0  0
    6.6146    0.6276   -1.6510 H   0  0  0  0  0  0  0  0  0  0  0  0
    4.7931   -0.0661   -3.1885 H   0  0  0  0  0  0  0  0  0  0  0  0
    2.5879   -0.7754   -2.2610 H   0  0  0  0  0  0  0  0  0  0  0  0
   -3.7770   -2.8767   -0.6660 C   0  0  0  0  0  0  0  0  0  0  0  0
   -4.5573   -3.4757   -1.1540 H   0  0  0  0  0  0  0  0  0  0  0  0
   -2.4009   -3.3985   -1.0394 C   0  0  0  0  0  0  0  0  0  0  0  0
   -2.2847   -4.4350   -0.7025 H   0  0  0  0  0  0  0  0  0  0  0  0
   -1.6134   -2.7966   -0.5752 H   0  0  0  0  0  0  0  0  0  0  0  0
   -2.2654   -3.3743   -2.1257 H   0  0  0  0  0  0  0  0  0  0  0  0
   -4.0334   -2.7929    0.8284 C   0  0  0  0  0  0  0  0  0  0  0  0
   -4.0064   -3.7934    1.2750 H   0  0  0  0  0  0  0  0  0  0  0  0
   -3.2714   -2.1753    1.3137 H   0  0  0  0  0  0  0  0  0  0  0  0
   -5.0189   -2.3568    1.0233 H   0  0  0  0  0  0  0  0  0  0  0  0
  1  6  1  0  0  0  0
  1 18  1  0  0  0  0
  2 21  1  0  0  0  0
  2  1  2  0  0  0  0
  3  4  2  0  0  0  0
  3  2  1  0  0  0  0
  4  5  1  0  0  0  0
  5 24  1  0  0  0  0
  5  6  2  0  0  0  0
  6 25  1  0  0  0  0
  7  8  1  0  0  0  0
  7 18  1  0  0  0  0
  8 16  2  0  0  0  0
  9  8  1  0  0  0  0
  9 10  2  0  0  0  0
 10 26  1  0  0  0  0
 11 10  1  0  0  0  0
 11 27  1  0  0  0  0
 12 11  2  0  0  0  0
 13 14  2  0  0  0  0
 13 12  1  0  0  0  0
 14  9  1  0  0  0  0
 15 31  1  0  0  0  0
 17  8  2  0  0  0  0
 18 20  2  0  0  0  0
 18 19  2  0  0  0  0
 22  3  1  0  0  0  0
 23  4  1  0  0  0  0
 28 12  1  0  0  0  0
 29 13  1  0  0  0  0
 30 14  1  0  0  0  0
 31 37  1  0  0  0  0
 32 31  1  0  0  0  0
 33 34  1  0  0  0  0
 33 31  1  0  0  0  0
 33 35  1  0  0  0  0
 36 33  1  0  0  0  0
 37 40  1  0  0  0  0
 37 38  1  0  0  0  0
 37 39  1  0  0  0  0
M  RAD  1   7   2
M  END
>  <program>
Gaussian 09, Revision D.01

>  <basis>
6-31G(d) (6D, 7F)

>  <method>
UB3LYP

$$$$
nfsi_ipr_ts_34_ircr_o.log
 OpenBabel04281816343D
Gaussian 09 #P UB3LYP/6-31G(d) opt=tight int=finegrid scf=tight
 40 40  0  0  0  0  0  0  0  0999 V2000
   -1.8096   -1.8501    0.1518 C   0  0  0  0  0  0  0  0  0  0  0  0
   -2.6870   -1.1476   -0.6789 C   0  0  0  0  0  0  0  0  0  0  0  0
   -3.4907   -1.8784   -1.5542 C   0  0  0  0  0  0  0  0  0  0  0  0
   -3.4148   -3.2728   -1.5863 C   0  0  0  0  0  0  0  0  0  0  0  0
   -2.5330   -3.9549   -0.7435 C   0  0  0  0  0  0  0  0  0  0  0  0
   -1.7176   -3.2439    0.1352 C   0  0  0  0  0  0  0  0  0  0  0  0
    0.5745   -0.6279    0.2653 N   0  0  0  0  0  0  0  0  0  0  0  0
    1.5354    0.7581    0.6028 S   0  0  0  0  0  0  0  0  0  0  0  0
    3.0649    0.2542   -0.1705 C   0  0  0  0  0  0  0  0  0  0  0  0
    3.2085    0.3941   -1.5530 C   0  0  0  0  0  0  0  0  0  0  0  0
    4.4108    0.0069   -2.1413 C   0  0  0  0  0  0  0  0  0  0  0  0
    5.4437   -0.5082   -1.3526 C   0  0  0  0  0  0  0  0  0  0  0  0
    5.2843   -0.6362    0.0290 C   0  0  0  0  0  0  0  0  0  0  0  0
    4.0872   -0.2533    0.6337 C   0  0  0  0  0  0  0  0  0  0  0  0
   -2.9838    2.0528   -1.1032 F   0  0  0  0  0  0  0  0  0  0  0  0
    0.9100    1.8150   -0.2059 O   0  0  0  0  0  0  0  0  0  0  0  0
    1.7676    0.9335    2.0356 O   0  0  0  0  0  0  0  0  0  0  0  0
   -0.7799   -0.9378    1.2886 S   0  0  0  0  0  0  0  0  0  0  0  0
   -1.4618    0.2993    1.6698 O   0  0  0  0  0  0  0  0  0  0  0  0
   -0.2378   -1.8523    2.3013 O   0  0  0  0  0  0  0  0  0  0  0  0
   -2.7426   -0.0639   -0.6492 H   0  0  0  0  0  0  0  0  0  0  0  0
   -4.1794   -1.3529   -2.2090 H   0  0  0  0  0  0  0  0  0  0  0  0
   -4.0478   -3.8321   -2.2699 H   0  0  0  0  0  0  0  0  0  0  0  0
   -2.4820   -5.0395   -0.7673 H   0  0  0  0  0  0  0  0  0  0  0  0
   -1.0312   -3.7504    0.8049 H   0  0  0  0  0  0  0  0  0  0  0  0
    2.3989    0.8062   -2.1457 H   0  0  0  0  0  0  0  0  0  0  0  0
    4.5432    0.1109   -3.2142 H   0  0  0  0  0  0  0  0  0  0  0  0
    6.3788   -0.8074   -1.8177 H   0  0  0  0  0  0  0  0  0  0  0  0
    6.0923   -1.0306    0.6381 H   0  0  0  0  0  0  0  0  0  0  0  0
    3.9442   -0.3340    1.7058 H   0  0  0  0  0  0  0  0  0  0  0  0
   -2.4701    3.0441   -0.2219 C   0  0  0  0  0  0  0  0  0  0  0  0
   -1.7969    2.5207    0.4620 H   0  0  0  0  0  0  0  0  0  0  0  0
   -1.6978    4.0432   -1.0642 C   0  0  0  0  0  0  0  0  0  0  0  0
   -0.8832    3.5407   -1.5932 H   0  0  0  0  0  0  0  0  0  0  0  0
   -1.2614    4.8201   -0.4267 H   0  0  0  0  0  0  0  0  0  0  0  0
   -2.3580    4.5231   -1.7959 H   0  0  0  0  0  0  0  0  0  0  0  0
   -3.6487    3.6325    0.5336 C   0  0  0  0  0  0  0  0  0  0  0  0
   -3.3034    4.3732    1.2635 H   0  0  0  0  0  0  0  0  0  0  0  0
   -4.3443    4.1237   -0.1566 H   0  0  0  0  0  0  0  0  0  0  0  0
   -4.1871    2.8466    1.0725 H   0  0  0  0  0  0  0  0  0  0  0  0
  1 18  1  0  0  0  0
  2 21  1  0  0  0  0
  2  1  2  0  0  0  0
  3  2  1  0  0  0  0
  4  3  2  0  0  0  0
  4  5  1  0  0  0  0
  5  6  2  0  0  0  0
  6  1  1  0  0  0  0
  6 25  1  0  0  0  0
  7  8  1  0  0  0  0
  7 18  1  0  0  0  0
  8 17  2  0  0  0  0
  9  8  1  0  0  0  0
  9 14  2  0  0  0  0
 10  9  1  0  0  0  0
 11 10  2  0  0  0  0
 11 12  1  0  0  0  0
 12 13  2  0  0  0  0
 13 14  1  0  0  0  0
 13 29  1  0  0  0  0
 14 30  1  0  0  0  0
 15 31  1  0  0  0  0
 16  8  2  0  0  0  0
 18 19  2  0  0  0  0
 18 20  2  0  0  0  0
 22  3  1  0  0  0  0
 23  4  1  0  0  0  0
 24  5  1  0  0  0  0
 26 10  1  0  0  0  0
 27 11  1  0  0  0  0
 28 12  1  0  0  0  0
 31 32  1  0  0  0  0
 31 37  1  0  0  0  0
 33 35  1  0  0  0  0
 33 31  1  0  0  0  0
 34 33  1  0  0  0  0
 36 33  1  0  0  0  0
 37 40  1  0  0  0  0
 37 38  1  0  0  0  0
 39 37  1  0  0  0  0
M  RAD  1   7   2
M  END
>  <program>
Gaussian 09, Revision D.01

>  <basis>
6-31G(d) (6D, 7F)

>  <method>
UB3LYP

$$$$
nfsi_ipr_ts_16_ircr_o.log
 OpenBabel04281816343D
Gaussian 09 #P UB3LYP/6-31G(d) opt=tight int=finegrid scf=tight
 40 40  0  0  0  0  0  0  0  0999 V2000
   -2.5869   -0.3216    0.2158 C   0  0  0  0  0  0  0  0  0  0  0  0
   -3.4293   -1.4329    0.2703 C   0  0  0  0  0  0  0  0  0  0  0  0
   -4.3791   -1.5978   -0.7379 C   0  0  0  0  0  0  0  0  0  0  0  0
   -4.4687   -0.6657   -1.7733 C   0  0  0  0  0  0  0  0  0  0  0  0
   -3.6088    0.4358   -1.8141 C   0  0  0  0  0  0  0  0  0  0  0  0
   -2.6565    0.6199   -0.8150 C   0  0  0  0  0  0  0  0  0  0  0  0
    0.1838   -0.4498    1.0612 N   0  0  0  0  0  0  0  0  0  0  0  0
    0.5487   -1.3509   -0.3523 S   0  0  0  0  0  0  0  0  0  0  0  0
    2.3277   -1.2181   -0.3322 C   0  0  0  0  0  0  0  0  0  0  0  0
    3.0830   -2.3168    0.0767 C   0  0  0  0  0  0  0  0  0  0  0  0
    4.4743   -2.2123    0.0582 C   0  0  0  0  0  0  0  0  0  0  0  0
    5.0815   -1.0263   -0.3590 C   0  0  0  0  0  0  0  0  0  0  0  0
    4.3054    0.0643   -0.7629 C   0  0  0  0  0  0  0  0  0  0  0  0
    2.9144   -0.0226   -0.7570 C   0  0  0  0  0  0  0  0  0  0  0  0
    0.4022    2.2799   -0.6497 F   0  0  0  0  0  0  0  0  0  0  0  0
    0.1507   -2.7338   -0.0602 O   0  0  0  0  0  0  0  0  0  0  0  0
    0.0408   -0.6617   -1.5396 O   0  0  0  0  0  0  0  0  0  0  0  0
   -1.4207   -0.0713    1.5451 S   0  0  0  0  0  0  0  0  0  0  0  0
   -1.3467    1.3639    1.8303 O   0  0  0  0  0  0  0  0  0  0  0  0
   -1.6946   -1.0378    2.6112 O   0  0  0  0  0  0  0  0  0  0  0  0
   -3.3423   -2.1396    1.0878 H   0  0  0  0  0  0  0  0  0  0  0  0
   -5.0471   -2.4535   -0.7121 H   0  0  0  0  0  0  0  0  0  0  0  0
   -5.2096   -0.7997   -2.5567 H   0  0  0  0  0  0  0  0  0  0  0  0
   -3.6764    1.1506   -2.6288 H   0  0  0  0  0  0  0  0  0  0  0  0
   -1.9590    1.4493   -0.8464 H   0  0  0  0  0  0  0  0  0  0  0  0
    2.5871   -3.2277    0.3938 H   0  0  0  0  0  0  0  0  0  0  0  0
    5.0814   -3.0575    0.3688 H   0  0  0  0  0  0  0  0  0  0  0  0
    6.1653   -0.9503   -0.3705 H   0  0  0  0  0  0  0  0  0  0  0  0
    4.7849    0.9835   -1.0868 H   0  0  0  0  0  0  0  0  0  0  0  0
    2.2928    0.8146   -1.0571 H   0  0  0  0  0  0  0  0  0  0  0  0
    0.4799    3.4658    0.1321 C   0  0  0  0  0  0  0  0  0  0  0  0
   -0.4848    3.5420    0.6425 H   0  0  0  0  0  0  0  0  0  0  0  0
    1.5908    3.2888    1.1507 C   0  0  0  0  0  0  0  0  0  0  0  0
    1.6453    4.1658    1.8054 H   0  0  0  0  0  0  0  0  0  0  0  0
    1.3980    2.4077    1.7681 H   0  0  0  0  0  0  0  0  0  0  0  0
    2.5607    3.1712    0.6534 H   0  0  0  0  0  0  0  0  0  0  0  0
    0.6809    4.6262   -0.8277 C   0  0  0  0  0  0  0  0  0  0  0  0
    0.6887    5.5767   -0.2826 H   0  0  0  0  0  0  0  0  0  0  0  0
   -0.1260    4.6596   -1.5666 H   0  0  0  0  0  0  0  0  0  0  0  0
    1.6336    4.5257   -1.3599 H   0  0  0  0  0  0  0  0  0  0  0  0
  1  2  1  0  0  0  0
  1 18  1  0  0  0  0
  2 21  1  0  0  0  0
  3 22  1  0  0  0  0
  3  2  2  0  0  0  0
  4  3  1  0  0  0  0
  5  4  2  0  0  0  0
  5  6  1  0  0  0  0
  6  1  2  0  0  0  0
  7 18  1  0  0  0  0
  8  9  1  0  0  0  0
  8 16  2  0  0  0  0
  8  7  1  0  0  0  0
  9 10  2  0  0  0  0
 10 26  1  0  0  0  0
 11 10  1  0  0  0  0
 11 27  1  0  0  0  0
 12 11  2  0  0  0  0
 13 14  2  0  0  0  0
 13 12  1  0  0  0  0
 14  9  1  0  0  0  0
 15 31  1  0  0  0  0
 17  8  2  0  0  0  0
 18 19  2  0  0  0  0
 18 20  2  0  0  0  0
 23  4  1  0  0  0  0
 24  5  1  0  0  0  0
 25  6  1  0  0  0  0
 28 12  1  0  0  0  0
 29 13  1  0  0  0  0
 30 14  1  0  0  0  0
 31 32  1  0  0  0  0
 31 33  1  0  0  0  0
 33 35  1  0  0  0  0
 33 34  1  0  0  0  0
 36 33  1  0  0  0  0
 37 38  1  0  0  0  0
 37 31  1  0  0  0  0
 39 37  1  0  0  0  0
 40 37  1  0  0  0  0
M  RAD  1   7   2
M  END
>  <program>
Gaussian 09, Revision D.01

>  <basis>
6-31G(d) (6D, 7F)

>  <method>
UB3LYP

$$$$
nfsi_ipr_ts_30_ircr_o.log
 OpenBabel04281816343D
Gaussian 09 #P UB3LYP/6-31G(d) opt=tight int=finegrid scf=tight
 40 40  0  0  0  0  0  0  0  0999 V2000
   -2.5869   -0.3216    0.2158 C   0  0  0  0  0  0  0  0  0  0  0  0
   -2.6565    0.6199   -0.8150 C   0  0  0  0  0  0  0  0  0  0  0  0
   -3.6088    0.4358   -1.8141 C   0  0  0  0  0  0  0  0  0  0  0  0
   -4.4687   -0.6657   -1.7733 C   0  0  0  0  0  0  0  0  0  0  0  0
   -4.3791   -1.5978   -0.7379 C   0  0  0  0  0  0  0  0  0  0  0  0
   -3.4293   -1.4329    0.2703 C   0  0  0  0  0  0  0  0  0  0  0  0
    0.1838   -0.4498    1.0612 N   0  0  0  0  0  0  0  0  0  0  0  0
    0.5487   -1.3508   -0.3524 S   0  0  0  0  0  0  0  0  0  0  0  0
    2.3277   -1.2181   -0.3322 C   0  0  0  0  0  0  0  0  0  0  0  0
    2.9144   -0.0226   -0.7570 C   0  0  0  0  0  0  0  0  0  0  0  0
    4.3054    0.0643   -0.7629 C   0  0  0  0  0  0  0  0  0  0  0  0
    5.0815   -1.0263   -0.3590 C   0  0  0  0  0  0  0  0  0  0  0  0
    4.4743   -2.2123    0.0582 C   0  0  0  0  0  0  0  0  0  0  0  0
    3.0830   -2.3168    0.0767 C   0  0  0  0  0  0  0  0  0  0  0  0
    0.4022    2.2799   -0.6497 F   0  0  0  0  0  0  0  0  0  0  0  0
    0.1507   -2.7338   -0.0603 O   0  0  0  0  0  0  0  0  0  0  0  0
    0.0408   -0.6617   -1.5396 O   0  0  0  0  0  0  0  0  0  0  0  0
   -1.4207   -0.0713    1.5451 S   0  0  0  0  0  0  0  0  0  0  0  0
   -1.3467    1.3639    1.8303 O   0  0  0  0  0  0  0  0  0  0  0  0
   -1.6946   -1.0378    2.6112 O   0  0  0  0  0  0  0  0  0  0  0  0
   -1.9590    1.4492   -0.8464 H   0  0  0  0  0  0  0  0  0  0  0  0
   -3.6764    1.1505   -2.6288 H   0  0  0  0  0  0  0  0  0  0  0  0
   -5.2096   -0.7997   -2.5567 H   0  0  0  0  0  0  0  0  0  0  0  0
   -5.0471   -2.4536   -0.7121 H   0  0  0  0  0  0  0  0  0  0  0  0
   -3.3423   -2.1396    1.0878 H   0  0  0  0  0  0  0  0  0  0  0  0
    2.2928    0.8146   -1.0571 H   0  0  0  0  0  0  0  0  0  0  0  0
    4.7849    0.9835   -1.0868 H   0  0  0  0  0  0  0  0  0  0  0  0
    6.1653   -0.9503   -0.3705 H   0  0  0  0  0  0  0  0  0  0  0  0
    5.0814   -3.0575    0.3688 H   0  0  0  0  0  0  0  0  0  0  0  0
    2.5871   -3.2277    0.3938 H   0  0  0  0  0  0  0  0  0  0  0  0
    0.4798    3.4658    0.1321 C   0  0  0  0  0  0  0  0  0  0  0  0
   -0.4849    3.5420    0.6425 H   0  0  0  0  0  0  0  0  0  0  0  0
    1.5907    3.2888    1.1507 C   0  0  0  0  0  0  0  0  0  0  0  0
    1.6453    4.1658    1.8054 H   0  0  0  0  0  0  0  0  0  0  0  0
    2.5607    3.1712    0.6534 H   0  0  0  0  0  0  0  0  0  0  0  0
    1.3980    2.4077    1.7681 H   0  0  0  0  0  0  0  0  0  0  0  0
    0.6809    4.6262   -0.8276 C   0  0  0  0  0  0  0  0  0  0  0  0
    0.6887    5.5767   -0.2826 H   0  0  0  0  0  0  0  0  0  0  0  0
    1.6336    4.5258   -1.3598 H   0  0  0  0  0  0  0  0  0  0  0  0
   -0.1260    4.6596   -1.5666 H   0  0  0  0  0  0  0  0  0  0  0  0
  1  6  1  0  0  0  0
  1 18  1  0  0  0  0
  2  1  2  0  0  0  0
  3  4  2  0  0  0  0
  3  2  1  0  0  0  0
  4  5  1  0  0  0  0
  5 24  1  0  0  0  0
  5  6  2  0  0  0  0
  6 25  1  0  0  0  0
  7 18  1  0  0  0  0
  8  9  1  0  0  0  0
  8 16  2  0  0  0  0
  8  7  1  0  0  0  0
  9 14  2  0  0  0  0
 10  9  1  0  0  0  0
 11 10  2  0  0  0  0
 11 12  1  0  0  0  0
 12 13  2  0  0  0  0
 13 14  1  0  0  0  0
 13 29  1  0  0  0  0
 14 30  1  0  0  0  0
 15 31  1  0  0  0  0
 17  8  2  0  0  0  0
 18 19  2  0  0  0  0
 18 20  2  0  0  0  0
 21  2  1  0  0  0  0
 22  3  1  0  0  0  0
 23  4  1  0  0  0  0
 26 10  1  0  0  0  0
 27 11  1  0  0  0  0
 28 12  1  0  0  0  0
 31 32  1  0  0  0  0
 31 33  1  0  0  0  0
 33 36  1  0  0  0  0
 33 34  1  0  0  0  0
 35 33  1  0  0  0  0
 37 38  1  0  0  0  0
 37 31  1  0  0  0  0
 39 37  1  0  0  0  0
 40 37  1  0  0  0  0
M  RAD  1   7   2
M  END
>  <program>
Gaussian 09, Revision D.01

>  <basis>
6-31G(d) (6D, 7F)

>  <method>
UB3LYP

$$$$
nfsi_ipr_ts_47_ircr_o.log
 OpenBabel04281816343D
Gaussian 09 #P UB3LYP/6-31G(d) opt=tight int=finegrid scf=tight
 40 40  0  0  0  0  0  0  0  0999 V2000
    2.5869   -0.3216    0.2158 C   0  0  0  0  0  0  0  0  0  0  0  0
    2.6565    0.6199   -0.8150 C   0  0  0  0  0  0  0  0  0  0  0  0
    3.6088    0.4358   -1.8141 C   0  0  0  0  0  0  0  0  0  0  0  0
    4.4687   -0.6657   -1.7733 C   0  0  0  0  0  0  0  0  0  0  0  0
    4.3791   -1.5978   -0.7379 C   0  0  0  0  0  0  0  0  0  0  0  0
    3.4293   -1.4329    0.2703 C   0  0  0  0  0  0  0  0  0  0  0  0
   -0.1838   -0.4498    1.0612 N   0  0  0  0  0  0  0  0  0  0  0  0
   -0.5487   -1.3509   -0.3524 S   0  0  0  0  0  0  0  0  0  0  0  0
   -2.3277   -1.2181   -0.3322 C   0  0  0  0  0  0  0  0  0  0  0  0
   -3.0830   -2.3168    0.0767 C   0  0  0  0  0  0  0  0  0  0  0  0
   -4.4743   -2.2123    0.0583 C   0  0  0  0  0  0  0  0  0  0  0  0
   -5.0815   -1.0262   -0.3590 C   0  0  0  0  0  0  0  0  0  0  0  0
   -4.3054    0.0643   -0.7629 C   0  0  0  0  0  0  0  0  0  0  0  0
   -2.9144   -0.0226   -0.7570 C   0  0  0  0  0  0  0  0  0  0  0  0
   -0.4022    2.2799   -0.6497 F   0  0  0  0  0  0  0  0  0  0  0  0
   -0.0408   -0.6617   -1.5396 O   0  0  0  0  0  0  0  0  0  0  0  0
   -0.1507   -2.7338   -0.0603 O   0  0  0  0  0  0  0  0  0  0  0  0
    1.4207   -0.0713    1.5451 S   0  0  0  0  0  0  0  0  0  0  0  0
    1.6946   -1.0378    2.6112 O   0  0  0  0  0  0  0  0  0  0  0  0
    1.3467    1.3639    1.8303 O   0  0  0  0  0  0  0  0  0  0  0  0
    1.9590    1.4493   -0.8464 H   0  0  0  0  0  0  0  0  0  0  0  0
    3.6764    1.1506   -2.6288 H   0  0  0  0  0  0  0  0  0  0  0  0
    5.2096   -0.7996   -2.5567 H   0  0  0  0  0  0  0  0  0  0  0  0
    5.0471   -2.4535   -0.7121 H   0  0  0  0  0  0  0  0  0  0  0  0
    3.3423   -2.1396    1.0878 H   0  0  0  0  0  0  0  0  0  0  0  0
   -2.5871   -3.2277    0.3938 H   0  0  0  0  0  0  0  0  0  0  0  0
   -5.0814   -3.0575    0.3688 H   0  0  0  0  0  0  0  0  0  0  0  0
   -6.1653   -0.9503   -0.3705 H   0  0  0  0  0  0  0  0  0  0  0  0
   -4.7849    0.9835   -1.0868 H   0  0  0  0  0  0  0  0  0  0  0  0
   -2.2928    0.8146   -1.0571 H   0  0  0  0  0  0  0  0  0  0  0  0
   -0.4799    3.4658    0.1321 C   0  0  0  0  0  0  0  0  0  0  0  0
    0.4848    3.5420    0.6425 H   0  0  0  0  0  0  0  0  0  0  0  0
   -0.6809    4.6262   -0.8276 C   0  0  0  0  0  0  0  0  0  0  0  0
    0.1260    4.6596   -1.5666 H   0  0  0  0  0  0  0  0  0  0  0  0
   -0.6887    5.5767   -0.2826 H   0  0  0  0  0  0  0  0  0  0  0  0
   -1.6336    4.5258   -1.3598 H   0  0  0  0  0  0  0  0  0  0  0  0
   -1.5908    3.2887    1.1507 C   0  0  0  0  0  0  0  0  0  0  0  0
   -1.6453    4.1658    1.8054 H   0  0  0  0  0  0  0  0  0  0  0  0
   -2.5607    3.1712    0.6534 H   0  0  0  0  0  0  0  0  0  0  0  0
   -1.3981    2.4076    1.7681 H   0  0  0  0  0  0  0  0  0  0  0  0
  1  6  1  0  0  0  0
  1 18  1  0  0  0  0
  2  1  2  0  0  0  0
  3  4  2  0  0  0  0
  3  2  1  0  0  0  0
  4  5  1  0  0  0  0
  5 24  1  0  0  0  0
  5  6  2  0  0  0  0
  6 25  1  0  0  0  0
  7 18  1  0  0  0  0
  8  9  1  0  0  0  0
  8 17  2  0  0  0  0
  8  7  1  0  0  0  0
  9 10  2  0  0  0  0
 10 26  1  0  0  0  0
 11 10  1  0  0  0  0
 11 27  1  0  0  0  0
 12 11  2  0  0  0  0
 13 14  2  0  0  0  0
 13 12  1  0  0  0  0
 14  9  1  0  0  0  0
 15 31  1  0  0  0  0
 16  8  2  0  0  0  0
 18 20  2  0  0  0  0
 18 19  2  0  0  0  0
 21  2  1  0  0  0  0
 22  3  1  0  0  0  0
 23  4  1  0  0  0  0
 28 12  1  0  0  0  0
 29 13  1  0  0  0  0
 30 14  1  0  0  0  0
 31 32  1  0  0  0  0
 31 37  1  0  0  0  0
 33 35  1  0  0  0  0
 33 31  1  0  0  0  0
 34 33  1  0  0  0  0
 36 33  1  0  0  0  0
 37 40  1  0  0  0  0
 37 38  1  0  0  0  0
 39 37  1  0  0  0  0
M  RAD  1   7   2
M  END
>  <program>
Gaussian 09, Revision D.01

>  <basis>
6-31G(d) (6D, 7F)

>  <method>
UB3LYP

$$$$
nfsi_ipr_ts_25_ircr_o.log
 OpenBabel04281816343D
Gaussian 09 #P UB3LYP/6-31G(d) opt=tight int=finegrid scf=tight
 40 40  0  0  0  0  0  0  0  0999 V2000
   -2.5596   -0.3840    0.1924 C   0  0  0  0  0  0  0  0  0  0  0  0
   -2.6388    0.5398   -0.8535 C   0  0  0  0  0  0  0  0  0  0  0  0
   -3.5704    0.3147   -1.8637 C   0  0  0  0  0  0  0  0  0  0  0  0
   -4.4002   -0.8095   -1.8191 C   0  0  0  0  0  0  0  0  0  0  0  0
   -4.3010   -1.7234   -0.7684 C   0  0  0  0  0  0  0  0  0  0  0  0
   -3.3718   -1.5174    0.2513 C   0  0  0  0  0  0  0  0  0  0  0  0
    0.2011   -0.4223    1.0694 N   0  0  0  0  0  0  0  0  0  0  0  0
    0.6004   -1.3633   -0.3084 S   0  0  0  0  0  0  0  0  0  0  0  0
    2.3751   -1.1822   -0.2824 C   0  0  0  0  0  0  0  0  0  0  0  0
    2.9343   -0.0095   -0.7975 C   0  0  0  0  0  0  0  0  0  0  0  0
    4.3224    0.1170   -0.7960 C   0  0  0  0  0  0  0  0  0  0  0  0
    5.1229   -0.9134   -0.2938 C   0  0  0  0  0  0  0  0  0  0  0  0
    4.5432   -2.0781    0.2134 C   0  0  0  0  0  0  0  0  0  0  0  0
    3.1553   -2.2213    0.2242 C   0  0  0  0  0  0  0  0  0  0  0  0
    0.4090    2.2831   -0.6863 F   0  0  0  0  0  0  0  0  0  0  0  0
    0.2386   -2.7451    0.0320 O   0  0  0  0  0  0  0  0  0  0  0  0
    0.0837   -0.7318   -1.5235 O   0  0  0  0  0  0  0  0  0  0  0  0
   -1.4187   -0.0832    1.5325 S   0  0  0  0  0  0  0  0  0  0  0  0
   -1.3888    1.3576    1.7978 O   0  0  0  0  0  0  0  0  0  0  0  0
   -1.6774   -1.0416    2.6096 O   0  0  0  0  0  0  0  0  0  0  0  0
   -1.9648    1.3886   -0.8870 H   0  0  0  0  0  0  0  0  0  0  0  0
   -3.6452    1.0154   -2.6900 H   0  0  0  0  0  0  0  0  0  0  0  0
   -5.1249   -0.9757   -2.6115 H   0  0  0  0  0  0  0  0  0  0  0  0
   -4.9455   -2.5969   -0.7396 H   0  0  0  0  0  0  0  0  0  0  0  0
   -3.2775   -2.2094    1.0806 H   0  0  0  0  0  0  0  0  0  0  0  0
    2.2927    0.7809   -1.1724 H   0  0  0  0  0  0  0  0  0  0  0  0
    4.7802    1.0190   -1.1917 H   0  0  0  0  0  0  0  0  0  0  0  0
    6.2042   -0.8077   -0.2995 H   0  0  0  0  0  0  0  0  0  0  0  0
    5.1693   -2.8769    0.5995 H   0  0  0  0  0  0  0  0  0  0  0  0
    2.6811   -3.1177    0.6087 H   0  0  0  0  0  0  0  0  0  0  0  0
    0.6375    3.3409    0.2370 C   0  0  0  0  0  0  0  0  0  0  0  0
    0.6189    2.8786    1.2278 H   0  0  0  0  0  0  0  0  0  0  0  0
    2.0064    3.9269   -0.0651 C   0  0  0  0  0  0  0  0  0  0  0  0
    2.2410    4.7304    0.6419 H   0  0  0  0  0  0  0  0  0  0  0  0
    2.7832    3.1603    0.0219 H   0  0  0  0  0  0  0  0  0  0  0  0
    2.0338    4.3405   -1.0796 H   0  0  0  0  0  0  0  0  0  0  0  0
   -0.5071    4.3286    0.0988 C   0  0  0  0  0  0  0  0  0  0  0  0
   -0.3771    5.1613    0.7990 H   0  0  0  0  0  0  0  0  0  0  0  0
   -1.4586    3.8390    0.3245 H   0  0  0  0  0  0  0  0  0  0  0  0
   -0.5449    4.7347   -0.9186 H   0  0  0  0  0  0  0  0  0  0  0  0
  1  6  1  0  0  0  0
  1 18  1  0  0  0  0
  2  1  2  0  0  0  0
  3  4  2  0  0  0  0
  3  2  1  0  0  0  0
  4  5  1  0  0  0  0
  5 24  1  0  0  0  0
  5  6  2  0  0  0  0
  6 25  1  0  0  0  0
  7 18  1  0  0  0  0
  8  9  1  0  0  0  0
  8 16  2  0  0  0  0
  8  7  1  0  0  0  0
  9 14  2  0  0  0  0
 10 11  2  0  0  0  0
 10  9  1  0  0  0  0
 11 12  1  0  0  0  0
 12 13  2  0  0  0  0
 13 14  1  0  0  0  0
 13 29  1  0  0  0  0
 14 30  1  0  0  0  0
 15 31  1  0  0  0  0
 17  8  2  0  0  0  0
 18 19  2  0  0  0  0
 18 20  2  0  0  0  0
 21  2  1  0  0  0  0
 22  3  1  0  0  0  0
 23  4  1  0  0  0  0
 26 10  1  0  0  0  0
 27 11  1  0  0  0  0
 28 12  1  0  0  0  0
 31 32  1  0  0  0  0
 33 35  1  0  0  0  0
 33 31  1  0  0  0  0
 33 34  1  0  0  0  0
 36 33  1  0  0  0  0
 37 31  1  0  0  0  0
 37 39  1  0  0  0  0
 37 38  1  0  0  0  0
 40 37  1  0  0  0  0
M  RAD  1   7   2
M  END
>  <program>
Gaussian 09, Revision D.01

>  <basis>
6-31G(d) (6D, 7F)

>  <method>
UB3LYP

$$$$
nfsi_ipr_ts_1_ircr_o.log
 OpenBabel04281816343D
Gaussian 09 #P UB3LYP/6-31G(d) opt=tight int=finegrid scf=tight
 40 40  0  0  0  0  0  0  0  0999 V2000
    2.1173   -1.2137    0.3221 C   0  0  0  0  0  0  0  0  0  0  0  0
    3.0858   -0.3766   -0.2400 C   0  0  0  0  0  0  0  0  0  0  0  0
    4.0663   -0.9501   -1.0478 C   0  0  0  0  0  0  0  0  0  0  0  0
    4.0775   -2.3291   -1.2718 C   0  0  0  0  0  0  0  0  0  0  0  0
    3.1039   -3.1486   -0.6957 C   0  0  0  0  0  0  0  0  0  0  0  0
    2.1084   -2.5936    0.1054 C   0  0  0  0  0  0  0  0  0  0  0  0
   -0.3593    0.2878    0.5629 N   0  0  0  0  0  0  0  0  0  0  0  0
   -1.0287   -0.3223   -0.9101 S   0  0  0  0  0  0  0  0  0  0  0  0
   -2.7394   -0.4005   -0.4010 C   0  0  0  0  0  0  0  0  0  0  0  0
   -3.1622   -1.4802    0.3805 C   0  0  0  0  0  0  0  0  0  0  0  0
   -4.5012   -1.5427    0.7597 C   0  0  0  0  0  0  0  0  0  0  0  0
   -5.3918   -0.5428    0.3579 C   0  0  0  0  0  0  0  0  0  0  0  0
   -4.9510    0.5282   -0.4234 C   0  0  0  0  0  0  0  0  0  0  0  0
   -3.6125    0.6104   -0.8059 C   0  0  0  0  0  0  0  0  0  0  0  0
    1.5810    2.2801   -0.4409 F   0  0  0  0  0  0  0  0  0  0  0  0
   -0.8517    0.7673   -1.8723 O   0  0  0  0  0  0  0  0  0  0  0  0
   -0.5655   -1.6784   -1.2124 O   0  0  0  0  0  0  0  0  0  0  0  0
    0.8954   -0.5132    1.4203 S   0  0  0  0  0  0  0  0  0  0  0  0
    0.1437   -1.6044    2.0651 O   0  0  0  0  0  0  0  0  0  0  0  0
    1.5301    0.5351    2.2138 O   0  0  0  0  0  0  0  0  0  0  0  0
    3.0570    0.6915   -0.0635 H   0  0  0  0  0  0  0  0  0  0  0  0
    4.8240   -0.3174   -1.5002 H   0  0  0  0  0  0  0  0  0  0  0  0
    4.8485   -2.7673   -1.8997 H   0  0  0  0  0  0  0  0  0  0  0  0
    3.1160   -4.2199   -0.8726 H   0  0  0  0  0  0  0  0  0  0  0  0
    1.3390   -3.2079    0.5572 H   0  0  0  0  0  0  0  0  0  0  0  0
   -2.4549   -2.2434    0.6870 H   0  0  0  0  0  0  0  0  0  0  0  0
   -4.8494   -2.3713    1.3689 H   0  0  0  0  0  0  0  0  0  0  0  0
   -6.4349   -0.5986    0.6567 H   0  0  0  0  0  0  0  0  0  0  0  0
   -5.6485    1.3000   -0.7355 H   0  0  0  0  0  0  0  0  0  0  0  0
   -3.2455    1.4297   -1.4143 H   0  0  0  0  0  0  0  0  0  0  0  0
    0.9695    3.4027    0.1749 C   0  0  0  0  0  0  0  0  0  0  0  0
    0.1198    3.0048    0.7389 H   0  0  0  0  0  0  0  0  0  0  0  0
    1.9843    4.0212    1.1196 C   0  0  0  0  0  0  0  0  0  0  0  0
    2.3048    3.2826    1.8602 H   0  0  0  0  0  0  0  0  0  0  0  0
    1.5447    4.8751    1.6476 H   0  0  0  0  0  0  0  0  0  0  0  0
    2.8617    4.3735    0.5649 H   0  0  0  0  0  0  0  0  0  0  0  0
    0.4905    4.3169   -0.9391 C   0  0  0  0  0  0  0  0  0  0  0  0
   -0.0516    5.1752   -0.5258 H   0  0  0  0  0  0  0  0  0  0  0  0
    1.3399    4.6919   -1.5211 H   0  0  0  0  0  0  0  0  0  0  0  0
   -0.1772    3.7689   -1.6107 H   0  0  0  0  0  0  0  0  0  0  0  0
  1 18  1  0  0  0  0
  2 21  1  0  0  0  0
  2  1  2  0  0  0  0
  3  2  1  0  0  0  0
  4  3  2  0  0  0  0
  4  5  1  0  0  0  0
  5  6  2  0  0  0  0
  6  1  1  0  0  0  0
  6 25  1  0  0  0  0
  7 18  1  0  0  0  0
  8  9  1  0  0  0  0
  8  7  1  0  0  0  0
  9 10  2  0  0  0  0
 10 26  1  0  0  0  0
 10 11  1  0  0  0  0
 11 27  1  0  0  0  0
 12 28  1  0  0  0  0
 12 11  2  0  0  0  0
 13 12  1  0  0  0  0
 14 13  2  0  0  0  0
 14  9  1  0  0  0  0
 15 31  1  0  0  0  0
 16  8  2  0  0  0  0
 17  8  2  0  0  0  0
 18 19  2  0  0  0  0
 18 20  2  0  0  0  0
 22  3  1  0  0  0  0
 23  4  1  0  0  0  0
 24  5  1  0  0  0  0
 29 13  1  0  0  0  0
 30 14  1  0  0  0  0
 31 32  1  0  0  0  0
 31 33  1  0  0  0  0
 33 35  1  0  0  0  0
 33 34  1  0  0  0  0
 36 33  1  0  0  0  0
 37 38  1  0  0  0  0
 37 31  1  0  0  0  0
 39 37  1  0  0  0  0
 40 37  1  0  0  0  0
M  RAD  1   7   2
M  END
>  <program>
Gaussian 09, Revision D.01

>  <basis>
6-31G(d) (6D, 7F)

>  <method>
UB3LYP

$$$$
nfsi_ipr_ts_15_ircr_o.log
 OpenBabel04281816343D
Gaussian 09 #P UB3LYP/6-31G(d) opt=tight int=finegrid scf=tight
 40 40  0  0  0  0  0  0  0  0999 V2000
    2.2014   -1.1367    0.3368 C   0  0  0  0  0  0  0  0  0  0  0  0
    3.1858   -0.2148   -0.0318 C   0  0  0  0  0  0  0  0  0  0  0  0
    4.2232   -0.6485   -0.8555 C   0  0  0  0  0  0  0  0  0  0  0  0
    4.2737   -1.9769   -1.2849 C   0  0  0  0  0  0  0  0  0  0  0  0
    3.2835   -2.8841   -0.9000 C   0  0  0  0  0  0  0  0  0  0  0  0
    2.2323   -2.4678   -0.0861 C   0  0  0  0  0  0  0  0  0  0  0  0
   -0.3474    0.2309    0.6409 N   0  0  0  0  0  0  0  0  0  0  0  0
   -0.9544   -0.2402   -0.9076 S   0  0  0  0  0  0  0  0  0  0  0  0
   -2.6666   -0.4738   -0.4533 C   0  0  0  0  0  0  0  0  0  0  0  0
   -3.0442   -1.6689    0.1665 C   0  0  0  0  0  0  0  0  0  0  0  0
   -4.3845   -1.8507    0.5002 C   0  0  0  0  0  0  0  0  0  0  0  0
   -5.3209   -0.8530    0.2138 C   0  0  0  0  0  0  0  0  0  0  0  0
   -4.9248    0.3349   -0.4058 C   0  0  0  0  0  0  0  0  0  0  0  0
   -3.5862    0.5363   -0.7406 C   0  0  0  0  0  0  0  0  0  0  0  0
    1.6352    2.3898   -0.1251 F   0  0  0  0  0  0  0  0  0  0  0  0
   -0.8269    0.9634   -1.7325 O   0  0  0  0  0  0  0  0  0  0  0  0
   -0.4095   -1.5226   -1.3591 O   0  0  0  0  0  0  0  0  0  0  0  0
    0.9057   -0.6201    1.4522 S   0  0  0  0  0  0  0  0  0  0  0  0
    0.1741   -1.8104    1.9222 O   0  0  0  0  0  0  0  0  0  0  0  0
    1.4639    0.3441    2.3942 O   0  0  0  0  0  0  0  0  0  0  0  0
    3.1264    0.8131    0.3030 H   0  0  0  0  0  0  0  0  0  0  0  0
    4.9946    0.0532   -1.1587 H   0  0  0  0  0  0  0  0  0  0  0  0
    5.0885   -2.3070   -1.9235 H   0  0  0  0  0  0  0  0  0  0  0  0
    3.3265   -3.9159   -1.2360 H   0  0  0  0  0  0  0  0  0  0  0  0
    1.4498   -3.1512    0.2198 H   0  0  0  0  0  0  0  0  0  0  0  0
   -2.3023   -2.4290    0.3864 H   0  0  0  0  0  0  0  0  0  0  0  0
   -4.6978   -2.7709    0.9841 H   0  0  0  0  0  0  0  0  0  0  0  0
   -6.3645   -1.0022    0.4763 H   0  0  0  0  0  0  0  0  0  0  0  0
   -5.6572    1.1051   -0.6289 H   0  0  0  0  0  0  0  0  0  0  0  0
   -3.2535    1.4476   -1.2252 H   0  0  0  0  0  0  0  0  0  0  0  0
    1.2363    3.7218    0.1449 C   0  0  0  0  0  0  0  0  0  0  0  0
    2.1590    4.2649    0.3891 H   0  0  0  0  0  0  0  0  0  0  0  0
    0.6170    4.2762   -1.1266 C   0  0  0  0  0  0  0  0  0  0  0  0
    0.3102    5.3182   -0.9810 H   0  0  0  0  0  0  0  0  0  0  0  0
    1.3356    4.2389   -1.9516 H   0  0  0  0  0  0  0  0  0  0  0  0
   -0.2582    3.6823   -1.4076 H   0  0  0  0  0  0  0  0  0  0  0  0
    0.3074    3.7056    1.3458 C   0  0  0  0  0  0  0  0  0  0  0  0
   -0.6164    3.1689    1.1082 H   0  0  0  0  0  0  0  0  0  0  0  0
    0.7852    3.2003    2.1898 H   0  0  0  0  0  0  0  0  0  0  0  0
    0.0540    4.7299    1.6426 H   0  0  0  0  0  0  0  0  0  0  0  0
  1 18  1  0  0  0  0
  2 21  1  0  0  0  0
  2  1  1  0  0  0  0
  3  2  2  0  0  0  0
  4  5  2  0  0  0  0
  4  3  1  0  0  0  0
  5  6  1  0  0  0  0
  6 25  1  0  0  0  0
  6  1  2  0  0  0  0
  7 18  1  0  0  0  0
  8  9  1  0  0  0  0
  8  7  1  0  0  0  0
  9 10  1  0  0  0  0
 10 26  1  0  0  0  0
 10 11  2  0  0  0  0
 11 27  1  0  0  0  0
 12 28  1  0  0  0  0
 12 11  1  0  0  0  0
 13 12  2  0  0  0  0
 14  9  2  0  0  0  0
 14 13  1  0  0  0  0
 15 31  1  0  0  0  0
 16  8  2  0  0  0  0
 17  8  2  0  0  0  0
 18 19  2  0  0  0  0
 18 20  2  0  0  0  0
 22  3  1  0  0  0  0
 23  4  1  0  0  0  0
 24  5  1  0  0  0  0
 29 13  1  0  0  0  0
 30 14  1  0  0  0  0
 31 32  1  0  0  0  0
 31 37  1  0  0  0  0
 33 34  1  0  0  0  0
 33 31  1  0  0  0  0
 35 33  1  0  0  0  0
 36 33  1  0  0  0  0
 37 40  1  0  0  0  0
 37 39  1  0  0  0  0
 38 37  1  0  0  0  0
M  RAD  1   7   2
M  END
>  <program>
Gaussian 09, Revision D.01

>  <basis>
6-31G(d) (6D, 7F)

>  <method>
UB3LYP

$$$$
a4_ipr_ts_16.log
 OpenBabel04281816343D
Gaussian 09 #P UB3LYP/6-31G(d) opt=(ts,noeigentest,calcfc) int=finegrid scf=tigh
 40 40  0  0  0  0  0  0  0  0999 V2000
    0.8382   -0.3312    0.3143 C   0  0  0  0  0  0  0  0  0  0  0  0
    1.4668    0.2608   -0.7948 C   0  0  0  0  0  0  0  0  0  0  0  0
    2.8547    0.2882   -0.8587 C   0  0  0  0  0  0  0  0  0  0  0  0
    3.6193   -0.2675    0.1739 C   0  0  0  0  0  0  0  0  0  0  0  0
    2.9944   -0.8499    1.2796 C   0  0  0  0  0  0  0  0  0  0  0  0
    1.6052   -0.8738    1.3536 C   0  0  0  0  0  0  0  0  0  0  0  0
   -0.5706   -0.3922    0.4874 N   0  0  0  0  0  0  0  0  0  0  0  0
   -1.4718   -1.0715   -0.8468 S   0  0  0  0  0  0  0  0  0  0  0  0
   -3.1292   -0.9460   -0.1864 C   0  0  0  0  0  0  0  0  0  0  0  0
   -4.0260   -0.0505   -0.7680 C   0  0  0  0  0  0  0  0  0  0  0  0
   -5.3281    0.0137   -0.2706 C   0  0  0  0  0  0  0  0  0  0  0  0
   -5.7139   -0.8079    0.7907 C   0  0  0  0  0  0  0  0  0  0  0  0
   -4.8040   -1.7045    1.3577 C   0  0  0  0  0  0  0  0  0  0  0  0
   -3.5016   -1.7828    0.8675 C   0  0  0  0  0  0  0  0  0  0  0  0
    5.1213   -0.2819    0.0655 C   0  0  0  0  0  0  0  0  0  0  0  0
    5.5611   -1.3738   -0.6008 F   0  0  0  0  0  0  0  0  0  0  0  0
    5.5862    0.7983   -0.6005 F   0  0  0  0  0  0  0  0  0  0  0  0
    5.7132   -0.2966    1.2803 F   0  0  0  0  0  0  0  0  0  0  0  0
   -1.0629    1.1243    0.4264 F   0  0  0  0  0  0  0  0  0  0  0  0
   -1.3932   -0.2586   -2.0665 O   0  0  0  0  0  0  0  0  0  0  0  0
   -1.0459   -2.4739   -0.8566 O   0  0  0  0  0  0  0  0  0  0  0  0
    0.8666    0.6920   -1.5865 H   0  0  0  0  0  0  0  0  0  0  0  0
    3.3495    0.7470   -1.7082 H   0  0  0  0  0  0  0  0  0  0  0  0
    3.5918   -1.2701    2.0814 H   0  0  0  0  0  0  0  0  0  0  0  0
    1.0961   -1.3113    2.2055 H   0  0  0  0  0  0  0  0  0  0  0  0
   -3.7034    0.5703   -1.5962 H   0  0  0  0  0  0  0  0  0  0  0  0
   -6.0407    0.7028   -0.7146 H   0  0  0  0  0  0  0  0  0  0  0  0
   -6.7288   -0.7538    1.1746 H   0  0  0  0  0  0  0  0  0  0  0  0
   -5.1100   -2.3469    2.1783 H   0  0  0  0  0  0  0  0  0  0  0  0
   -2.7860   -2.4816    1.2870 H   0  0  0  0  0  0  0  0  0  0  0  0
   -1.0635    3.5370   -1.0713 C   0  0  0  0  0  0  0  0  0  0  0  0
   -1.3962    2.8242   -1.8332 H   0  0  0  0  0  0  0  0  0  0  0  0
   -1.3046    4.5498   -1.4404 H   0  0  0  0  0  0  0  0  0  0  0  0
    0.0292    3.4779   -0.9967 H   0  0  0  0  0  0  0  0  0  0  0  0
   -1.1181    3.7598    1.5197 C   0  0  0  0  0  0  0  0  0  0  0  0
   -1.7074    3.2679    0.2439 C   0  0  0  0  0  0  0  0  0  0  0  0
   -1.5417    3.2408    2.3855 H   0  0  0  0  0  0  0  0  0  0  0  0
   -0.0300    3.6231    1.5317 H   0  0  0  0  0  0  0  0  0  0  0  0
   -1.3057    4.8393    1.6621 H   0  0  0  0  0  0  0  0  0  0  0  0
   -2.7577    2.9875    0.2455 H   0  0  0  0  0  0  0  0  0  0  0  0
  1  7  1  0  0  0  0
  1  6  2  0  0  0  0
  2  1  1  0  0  0  0
  3  2  2  0  0  0  0
  3  4  1  0  0  0  0
  4  5  2  0  0  0  0
  5  6  1  0  0  0  0
  5 24  1  0  0  0  0
  6 25  1  0  0  0  0
  8  9  1  0  0  0  0
  8  7  1  0  0  0  0
  9 14  2  0  0  0  0
 10 11  2  0  0  0  0
 10  9  1  0  0  0  0
 11 12  1  0  0  0  0
 12 28  1  0  0  0  0
 12 13  2  0  0  0  0
 13 29  1  0  0  0  0
 14 30  1  0  0  0  0
 14 13  1  0  0  0  0
 15  4  1  0  0  0  0
 15 18  1  0  0  0  0
 16 15  1  0  0  0  0
 17 15  1  0  0  0  0
 19  7  1  0  0  0  0
 20  8  2  0  0  0  0
 21  8  2  0  0  0  0
 22  2  1  0  0  0  0
 23  3  1  0  0  0  0
 26 10  1  0  0  0  0
 27 11  1  0  0  0  0
 31 34  1  0  0  0  0
 31 36  1  0  0  0  0
 32 31  1  0  0  0  0
 33 31  1  0  0  0  0
 35 38  1  0  0  0  0
 35 39  1  0  0  0  0
 35 37  1  0  0  0  0
 36 40  1  0  0  0  0
 36 35  1  0  0  0  0
M  RAD  1  36   2
M  END
>  <program>
Gaussian 09, Revision D.01

>  <basis>
6-31G(d) (6D, 7F)

>  <method>
UB3LYP

$$$$
a4_ipr_ts_13.log
 OpenBabel04281816343D
Gaussian 09 #P UB3LYP/6-31G(d) opt=(ts,noeigentest,calcfc) int=finegrid scf=tigh
 40 40  0  0  0  0  0  0  0  0999 V2000
    0.8724   -0.2896   -0.3105 C   0  0  0  0  0  0  0  0  0  0  0  0
    1.4957    0.2104    0.8454 C   0  0  0  0  0  0  0  0  0  0  0  0
    2.8830    0.2215    0.9223 C   0  0  0  0  0  0  0  0  0  0  0  0
    3.6515   -0.2659   -0.1415 C   0  0  0  0  0  0  0  0  0  0  0  0
    3.0310   -0.7619   -1.2908 C   0  0  0  0  0  0  0  0  0  0  0  0
    1.6420   -0.7642   -1.3799 C   0  0  0  0  0  0  0  0  0  0  0  0
   -0.5380   -0.3270   -0.4873 N   0  0  0  0  0  0  0  0  0  0  0  0
   -1.4055   -1.2478    0.7221 S   0  0  0  0  0  0  0  0  0  0  0  0
   -3.0848   -0.9919    0.1641 C   0  0  0  0  0  0  0  0  0  0  0  0
   -3.5158   -1.6344   -0.9981 C   0  0  0  0  0  0  0  0  0  0  0  0
   -4.8359   -1.4607   -1.4105 C   0  0  0  0  0  0  0  0  0  0  0  0
   -5.7050   -0.6629   -0.6614 C   0  0  0  0  0  0  0  0  0  0  0  0
   -5.2607   -0.0361    0.5051 C   0  0  0  0  0  0  0  0  0  0  0  0
   -3.9402   -0.1975    0.9271 C   0  0  0  0  0  0  0  0  0  0  0  0
    5.1536   -0.1928   -0.0691 C   0  0  0  0  0  0  0  0  0  0  0  0
    5.6023   -0.3340    1.1971 F   0  0  0  0  0  0  0  0  0  0  0  0
    5.7428   -1.1483   -0.8202 F   0  0  0  0  0  0  0  0  0  0  0  0
    5.6133    0.9997   -0.5174 F   0  0  0  0  0  0  0  0  0  0  0  0
   -1.0326    1.1578   -0.1457 F   0  0  0  0  0  0  0  0  0  0  0  0
   -0.9966   -2.6269    0.4398 O   0  0  0  0  0  0  0  0  0  0  0  0
   -1.2709   -0.6889    2.0714 O   0  0  0  0  0  0  0  0  0  0  0  0
    0.8891    0.5802    1.6627 H   0  0  0  0  0  0  0  0  0  0  0  0
    3.3743    0.5984    1.8132 H   0  0  0  0  0  0  0  0  0  0  0  0
    3.6312   -1.1433   -2.1098 H   0  0  0  0  0  0  0  0  0  0  0  0
    1.1373   -1.1397   -2.2634 H   0  0  0  0  0  0  0  0  0  0  0  0
   -2.8313   -2.2616   -1.5591 H   0  0  0  0  0  0  0  0  0  0  0  0
   -5.1875   -1.9528   -2.3127 H   0  0  0  0  0  0  0  0  0  0  0  0
   -6.7342   -0.5345   -0.9851 H   0  0  0  0  0  0  0  0  0  0  0  0
   -5.9423    0.5744    1.0904 H   0  0  0  0  0  0  0  0  0  0  0  0
   -3.5724    0.2707    1.8332 H   0  0  0  0  0  0  0  0  0  0  0  0
   -2.7347    3.3770   -0.6936 C   0  0  0  0  0  0  0  0  0  0  0  0
   -3.5224    2.6638   -0.4307 H   0  0  0  0  0  0  0  0  0  0  0  0
   -3.1872    4.3849   -0.6793 H   0  0  0  0  0  0  0  0  0  0  0  0
   -2.4231    3.1827   -1.7267 H   0  0  0  0  0  0  0  0  0  0  0  0
   -0.2533    3.8727   -0.1007 C   0  0  0  0  0  0  0  0  0  0  0  0
   -1.5793    3.2883    0.2414 C   0  0  0  0  0  0  0  0  0  0  0  0
    0.5500    3.4212    0.4916 H   0  0  0  0  0  0  0  0  0  0  0  0
   -0.0189    3.7331   -1.1624 H   0  0  0  0  0  0  0  0  0  0  0  0
   -0.2292    4.9592    0.0957 H   0  0  0  0  0  0  0  0  0  0  0  0
   -1.7891    3.0954    1.2907 H   0  0  0  0  0  0  0  0  0  0  0  0
  1  2  2  0  0  0  0
  2  3  1  0  0  0  0
  2 22  1  0  0  0  0
  3 23  1  0  0  0  0
  4 15  1  0  0  0  0
  4  3  2  0  0  0  0
  5  4  1  0  0  0  0
  6  5  2  0  0  0  0
  6  1  1  0  0  0  0
  7  1  1  0  0  0  0
  7 19  1  0  0  0  0
  7  8  1  0  0  0  0
  8 21  2  0  0  0  0
  9  8  1  0  0  0  0
  9 14  2  0  0  0  0
 10  9  1  0  0  0  0
 11 10  2  0  0  0  0
 11 12  1  0  0  0  0
 12 13  2  0  0  0  0
 13 14  1  0  0  0  0
 13 29  1  0  0  0  0
 14 30  1  0  0  0  0
 15 16  1  0  0  0  0
 17 15  1  0  0  0  0
 18 15  1  0  0  0  0
 20  8  2  0  0  0  0
 24  5  1  0  0  0  0
 25  6  1  0  0  0  0
 26 10  1  0  0  0  0
 27 11  1  0  0  0  0
 28 12  1  0  0  0  0
 31 33  1  0  0  0  0
 31 32  1  0  0  0  0
 31 36  1  0  0  0  0
 34 31  1  0  0  0  0
 35 39  1  0  0  0  0
 35 36  1  0  0  0  0
 35 37  1  0  0  0  0
 36 40  1  0  0  0  0
 38 35  1  0  0  0  0
M  RAD  1  36   2
M  END
>  <program>
Gaussian 09, Revision D.01

>  <basis>
6-31G(d) (6D, 7F)

>  <method>
UB3LYP

$$$$
a4_ipr_ts_15.log
 OpenBabel04281816343D
Gaussian 09 #P UB3LYP/6-31G(d) opt=(ts,noeigentest,calcfc) int=finegrid scf=tigh
 40 40  0  0  0  0  0  0  0  0999 V2000
    0.8468   -0.3840   -0.3049 C   0  0  0  0  0  0  0  0  0  0  0  0
    1.6265   -1.0321   -1.2714 C   0  0  0  0  0  0  0  0  0  0  0  0
    3.0142   -1.0229   -1.1674 C   0  0  0  0  0  0  0  0  0  0  0  0
    3.6249   -0.3523   -0.1048 C   0  0  0  0  0  0  0  0  0  0  0  0
    2.8477    0.3055    0.8561 C   0  0  0  0  0  0  0  0  0  0  0  0
    1.4617    0.2944    0.7618 C   0  0  0  0  0  0  0  0  0  0  0  0
   -0.5595   -0.4372   -0.5003 N   0  0  0  0  0  0  0  0  0  0  0  0
   -1.4896   -0.9890    0.8696 S   0  0  0  0  0  0  0  0  0  0  0  0
   -3.1355   -0.9019    0.1755 C   0  0  0  0  0  0  0  0  0  0  0  0
   -4.0848   -0.0914    0.7971 C   0  0  0  0  0  0  0  0  0  0  0  0
   -5.3858   -0.0716    0.2920 C   0  0  0  0  0  0  0  0  0  0  0  0
   -5.7186   -0.8526   -0.8163 C   0  0  0  0  0  0  0  0  0  0  0  0
   -4.7561   -1.6644   -1.4238 C   0  0  0  0  0  0  0  0  0  0  0  0
   -3.4552   -1.6993   -0.9256 C   0  0  0  0  0  0  0  0  0  0  0  0
    5.1267   -0.2794   -0.0217 C   0  0  0  0  0  0  0  0  0  0  0  0
    5.6008    0.8435   -0.6117 F   0  0  0  0  0  0  0  0  0  0  0  0
    5.5573   -0.2599    1.2585 F   0  0  0  0  0  0  0  0  0  0  0  0
    5.7184   -1.3266   -0.6359 F   0  0  0  0  0  0  0  0  0  0  0  0
   -1.0177    1.0925   -0.5924 F   0  0  0  0  0  0  0  0  0  0  0  0
   -1.0772   -2.3894    1.0040 O   0  0  0  0  0  0  0  0  0  0  0  0
   -1.4220   -0.0808    2.0207 O   0  0  0  0  0  0  0  0  0  0  0  0
    1.1286   -1.5437   -2.0879 H   0  0  0  0  0  0  0  0  0  0  0  0
    3.6210   -1.5357   -1.9058 H   0  0  0  0  0  0  0  0  0  0  0  0
    3.3313    0.8174    1.6816 H   0  0  0  0  0  0  0  0  0  0  0  0
    0.8511    0.7973    1.5018 H   0  0  0  0  0  0  0  0  0  0  0  0
   -3.8004    0.5034    1.6578 H   0  0  0  0  0  0  0  0  0  0  0  0
   -6.1380    0.5520    0.7665 H   0  0  0  0  0  0  0  0  0  0  0  0
   -6.7324   -0.8331   -1.2067 H   0  0  0  0  0  0  0  0  0  0  0  0
   -5.0202   -2.2744   -2.2827 H   0  0  0  0  0  0  0  0  0  0  0  0
   -2.6993   -2.3305   -1.3799 H   0  0  0  0  0  0  0  0  0  0  0  0
   -0.0515    3.7451   -0.7332 C   0  0  0  0  0  0  0  0  0  0  0  0
    0.4994    3.3361   -1.5860 H   0  0  0  0  0  0  0  0  0  0  0  0
    0.0145    4.8457   -0.7969 H   0  0  0  0  0  0  0  0  0  0  0  0
    0.4678    3.4492    0.1866 H   0  0  0  0  0  0  0  0  0  0  0  0
   -2.3142    3.4155    0.4935 C   0  0  0  0  0  0  0  0  0  0  0  0
   -1.4681    3.2877   -0.7249 C   0  0  0  0  0  0  0  0  0  0  0  0
   -3.2590    2.8740    0.3855 H   0  0  0  0  0  0  0  0  0  0  0  0
   -1.7943    3.0274    1.3781 H   0  0  0  0  0  0  0  0  0  0  0  0
   -2.5608    4.4719    0.7025 H   0  0  0  0  0  0  0  0  0  0  0  0
   -1.9667    3.1663   -1.6830 H   0  0  0  0  0  0  0  0  0  0  0  0
  1  6  2  0  0  0  0
  2  3  2  0  0  0  0
  2  1  1  0  0  0  0
  3  4  1  0  0  0  0
  4 15  1  0  0  0  0
  4  5  2  0  0  0  0
  5 24  1  0  0  0  0
  6  5  1  0  0  0  0
  6 25  1  0  0  0  0
  7  1  1  0  0  0  0
  7  8  1  0  0  0  0
  8 20  2  0  0  0  0
  8 21  2  0  0  0  0
  9 10  2  0  0  0  0
  9  8  1  0  0  0  0
 10 26  1  0  0  0  0
 11 27  1  0  0  0  0
 11 10  1  0  0  0  0
 12 11  2  0  0  0  0
 13 14  2  0  0  0  0
 13 12  1  0  0  0  0
 14  9  1  0  0  0  0
 15 17  1  0  0  0  0
 16 15  1  0  0  0  0
 18 15  1  0  0  0  0
 19  7  1  0  0  0  0
 22  2  1  0  0  0  0
 23  3  1  0  0  0  0
 28 12  1  0  0  0  0
 29 13  1  0  0  0  0
 30 14  1  0  0  0  0
 31 36  1  0  0  0  0
 31 34  1  0  0  0  0
 32 31  1  0  0  0  0
 33 31  1  0  0  0  0
 35 39  1  0  0  0  0
 35 38  1  0  0  0  0
 36 35  1  0  0  0  0
 37 35  1  0  0  0  0
 40 36  1  0  0  0  0
M  RAD  1  36   2
M  END
>  <program>
Gaussian 09, Revision D.01

>  <basis>
6-31G(d) (6D, 7F)

>  <method>
UB3LYP

$$$$
a4_ipr_ts_2.log
 OpenBabel04281816343D
Gaussian 09 #P UB3LYP/6-31G(d) opt=(ts,noeigentest,calcfc) int=finegrid scf=tigh
 40 40  0  0  0  0  0  0  0  0999 V2000
    0.4445    0.6580    0.7825 C   0  0  0  0  0  0  0  0  0  0  0  0
    1.4523    0.6549    1.7595 C   0  0  0  0  0  0  0  0  0  0  0  0
    2.7814    0.5055    1.3798 C   0  0  0  0  0  0  0  0  0  0  0  0
    3.1166    0.3920    0.0266 C   0  0  0  0  0  0  0  0  0  0  0  0
    2.1138    0.4167   -0.9459 C   0  0  0  0  0  0  0  0  0  0  0  0
    0.7784    0.5397   -0.5738 C   0  0  0  0  0  0  0  0  0  0  0  0
   -0.8876    0.8225    1.2482 N   0  0  0  0  0  0  0  0  0  0  0  0
   -1.8113   -0.6137    1.6050 S   0  0  0  0  0  0  0  0  0  0  0  0
   -1.8198   -1.6374    0.1349 C   0  0  0  0  0  0  0  0  0  0  0  0
   -0.8265   -2.6064   -0.0251 C   0  0  0  0  0  0  0  0  0  0  0  0
   -0.8384   -3.3987   -1.1735 C   0  0  0  0  0  0  0  0  0  0  0  0
   -1.8292   -3.2164   -2.1407 C   0  0  0  0  0  0  0  0  0  0  0  0
   -2.8189   -2.2452   -1.9643 C   0  0  0  0  0  0  0  0  0  0  0  0
   -2.8202   -1.4464   -0.8218 C   0  0  0  0  0  0  0  0  0  0  0  0
    4.5544    0.1956   -0.3692 C   0  0  0  0  0  0  0  0  0  0  0  0
    4.7896    0.5931   -1.6393 F   0  0  0  0  0  0  0  0  0  0  0  0
    5.3939    0.8847    0.4354 F   0  0  0  0  0  0  0  0  0  0  0  0
    4.9206   -1.1061   -0.2905 F   0  0  0  0  0  0  0  0  0  0  0  0
   -1.7279    1.4783    0.0447 F   0  0  0  0  0  0  0  0  0  0  0  0
   -1.0063   -1.2795    2.6322 O   0  0  0  0  0  0  0  0  0  0  0  0
   -3.1736   -0.1588    1.8613 O   0  0  0  0  0  0  0  0  0  0  0  0
    1.1770    0.7618    2.8023 H   0  0  0  0  0  0  0  0  0  0  0  0
    3.5617    0.5003    2.1337 H   0  0  0  0  0  0  0  0  0  0  0  0
    2.3774    0.3413   -1.9954 H   0  0  0  0  0  0  0  0  0  0  0  0
   -0.0043    0.5710   -1.3204 H   0  0  0  0  0  0  0  0  0  0  0  0
   -0.0762   -2.7434    0.7455 H   0  0  0  0  0  0  0  0  0  0  0  0
   -0.0764   -4.1607   -1.3087 H   0  0  0  0  0  0  0  0  0  0  0  0
   -1.8352   -3.8379   -3.0319 H   0  0  0  0  0  0  0  0  0  0  0  0
   -3.5953   -2.1160   -2.7130 H   0  0  0  0  0  0  0  0  0  0  0  0
   -3.5905   -0.7027   -0.6541 H   0  0  0  0  0  0  0  0  0  0  0  0
   -1.9934    3.5988   -1.7886 C   0  0  0  0  0  0  0  0  0  0  0  0
   -1.1682    3.1303   -2.3349 H   0  0  0  0  0  0  0  0  0  0  0  0
   -2.4576    4.3339   -2.4697 H   0  0  0  0  0  0  0  0  0  0  0  0
   -1.5771    4.1636   -0.9465 H   0  0  0  0  0  0  0  0  0  0  0  0
   -4.0307    2.9531   -0.3129 C   0  0  0  0  0  0  0  0  0  0  0  0
   -2.9923    2.5983   -1.3197 C   0  0  0  0  0  0  0  0  0  0  0  0
   -4.4063    2.0658    0.2065 H   0  0  0  0  0  0  0  0  0  0  0  0
   -3.6326    3.6440    0.4382 H   0  0  0  0  0  0  0  0  0  0  0  0
   -4.8931    3.4495   -0.7910 H   0  0  0  0  0  0  0  0  0  0  0  0
   -3.1884    1.7439   -1.9640 H   0  0  0  0  0  0  0  0  0  0  0  0
  1  7  1  0  0  0  0
  1  2  2  0  0  0  0
  2 22  1  0  0  0  0
  3  2  1  0  0  0  0
  3 23  1  0  0  0  0
  4  3  2  0  0  0  0
  5  6  2  0  0  0  0
  5  4  1  0  0  0  0
  6  1  1  0  0  0  0
  7  8  1  0  0  0  0
  8 21  2  0  0  0  0
  8 20  2  0  0  0  0
  9  8  1  0  0  0  0
 10  9  1  0  0  0  0
 10 26  1  0  0  0  0
 11 10  2  0  0  0  0
 12 13  2  0  0  0  0
 12 11  1  0  0  0  0
 13 14  1  0  0  0  0
 14 30  1  0  0  0  0
 14  9  2  0  0  0  0
 15 18  1  0  0  0  0
 15  4  1  0  0  0  0
 15 17  1  0  0  0  0
 16 15  1  0  0  0  0
 19  7  1  0  0  0  0
 24  5  1  0  0  0  0
 25  6  1  0  0  0  0
 27 11  1  0  0  0  0
 28 12  1  0  0  0  0
 29 13  1  0  0  0  0
 31 36  1  0  0  0  0
 31 34  1  0  0  0  0
 32 31  1  0  0  0  0
 33 31  1  0  0  0  0
 35 37  1  0  0  0  0
 35 38  1  0  0  0  0
 36 35  1  0  0  0  0
 39 35  1  0  0  0  0
 40 36  1  0  0  0  0
M  RAD  1  36   2
M  END
>  <program>
Gaussian 09, Revision D.01

>  <basis>
6-31G(d) (6D, 7F)

>  <method>
UB3LYP

$$$$
a4_ipr_ts_10.log
 OpenBabel04281816343D
Gaussian 09 #P UB3LYP/6-31G(d) opt=(ts,noeigentest,calcfc) int=finegrid scf=tigh
 40 40  0  0  0  0  0  0  0  0999 V2000
    0.2587   -0.4365   -0.5284 C   0  0  0  0  0  0  0  0  0  0  0  0
    1.1017    0.2098   -1.4419 C   0  0  0  0  0  0  0  0  0  0  0  0
    2.4826    0.1602   -1.2717 C   0  0  0  0  0  0  0  0  0  0  0  0
    3.0237   -0.5578   -0.2030 C   0  0  0  0  0  0  0  0  0  0  0  0
    2.1828   -1.2250    0.6965 C   0  0  0  0  0  0  0  0  0  0  0  0
    0.8035   -1.1669    0.5413 C   0  0  0  0  0  0  0  0  0  0  0  0
   -1.1369   -0.3294   -0.7830 N   0  0  0  0  0  0  0  0  0  0  0  0
   -2.1219    0.4012    0.4886 S   0  0  0  0  0  0  0  0  0  0  0  0
   -1.6300    2.1056    0.2535 C   0  0  0  0  0  0  0  0  0  0  0  0
   -2.1750    2.8230   -0.8155 C   0  0  0  0  0  0  0  0  0  0  0  0
   -1.7990    4.1535   -0.9903 C   0  0  0  0  0  0  0  0  0  0  0  0
   -0.8970    4.7495   -0.1038 C   0  0  0  0  0  0  0  0  0  0  0  0
   -0.3674    4.0210    0.9638 C   0  0  0  0  0  0  0  0  0  0  0  0
   -0.7320    2.6875    1.1504 C   0  0  0  0  0  0  0  0  0  0  0  0
    4.5124   -0.5764    0.0189 C   0  0  0  0  0  0  0  0  0  0  0  0
    5.1979   -0.3607   -1.1250 F   0  0  0  0  0  0  0  0  0  0  0  0
    4.8946    0.3835    0.8945 F   0  0  0  0  0  0  0  0  0  0  0  0
    4.9289   -1.7569    0.5276 F   0  0  0  0  0  0  0  0  0  0  0  0
   -1.6846   -1.8060   -0.6843 F   0  0  0  0  0  0  0  0  0  0  0  0
   -3.5043    0.2319    0.0467 O   0  0  0  0  0  0  0  0  0  0  0  0
   -1.7048   -0.0328    1.8280 O   0  0  0  0  0  0  0  0  0  0  0  0
    0.6596    0.7453   -2.2752 H   0  0  0  0  0  0  0  0  0  0  0  0
    3.1378    0.6619   -1.9756 H   0  0  0  0  0  0  0  0  0  0  0  0
    2.6125   -1.7938    1.5147 H   0  0  0  0  0  0  0  0  0  0  0  0
    0.1446   -1.6788    1.2306 H   0  0  0  0  0  0  0  0  0  0  0  0
   -2.8854    2.3457   -1.4820 H   0  0  0  0  0  0  0  0  0  0  0  0
   -2.2144    4.7271   -1.8137 H   0  0  0  0  0  0  0  0  0  0  0  0
   -0.6098    5.7879   -0.2437 H   0  0  0  0  0  0  0  0  0  0  0  0
    0.3270    4.4907    1.6541 H   0  0  0  0  0  0  0  0  0  0  0  0
   -0.3410    2.1048    1.9772 H   0  0  0  0  0  0  0  0  0  0  0  0
   -4.0722   -3.3193   -0.8879 C   0  0  0  0  0  0  0  0  0  0  0  0
   -4.8454   -4.0955   -0.7448 H   0  0  0  0  0  0  0  0  0  0  0  0
   -4.3828   -2.4410   -0.3104 H   0  0  0  0  0  0  0  0  0  0  0  0
   -4.0728   -3.0481   -1.9480 H   0  0  0  0  0  0  0  0  0  0  0  0
   -2.4273   -4.0117    0.9962 C   0  0  0  0  0  0  0  0  0  0  0  0
   -2.7355   -3.8049   -0.4465 C   0  0  0  0  0  0  0  0  0  0  0  0
   -1.3546   -4.1543    1.1658 H   0  0  0  0  0  0  0  0  0  0  0  0
   -2.7655   -3.1618    1.6011 H   0  0  0  0  0  0  0  0  0  0  0  0
   -2.9390   -4.9083    1.3899 H   0  0  0  0  0  0  0  0  0  0  0  0
   -2.1010   -4.2989   -1.1785 H   0  0  0  0  0  0  0  0  0  0  0  0
  1  6  2  0  0  0  0
  2  3  2  0  0  0  0
  2  1  1  0  0  0  0
  3  4  1  0  0  0  0
  4 15  1  0  0  0  0
  4  5  2  0  0  0  0
  5 24  1  0  0  0  0
  6  5  1  0  0  0  0
  6 25  1  0  0  0  0
  7 19  1  0  0  0  0
  7  1  1  0  0  0  0
  7  8  1  0  0  0  0
  8 21  2  0  0  0  0
  9  8  1  0  0  0  0
  9 14  2  0  0  0  0
 10  9  1  0  0  0  0
 11 10  2  0  0  0  0
 11 12  1  0  0  0  0
 12 13  2  0  0  0  0
 13 14  1  0  0  0  0
 13 29  1  0  0  0  0
 14 30  1  0  0  0  0
 15 18  1  0  0  0  0
 15 17  1  0  0  0  0
 16 15  1  0  0  0  0
 20  8  2  0  0  0  0
 22  2  1  0  0  0  0
 23  3  1  0  0  0  0
 26 10  1  0  0  0  0
 27 11  1  0  0  0  0
 28 12  1  0  0  0  0
 31 32  1  0  0  0  0
 31 36  1  0  0  0  0
 31 33  1  0  0  0  0
 34 31  1  0  0  0  0
 35 37  1  0  0  0  0
 35 39  1  0  0  0  0
 35 38  1  0  0  0  0
 36 35  1  0  0  0  0
 40 36  1  0  0  0  0
M  RAD  1  36   2
M  END
>  <program>
Gaussian 09, Revision D.01

>  <basis>
6-31G(d) (6D, 7F)

>  <method>
UB3LYP

$$$$
a4_ipr_ts_9.log
 OpenBabel04281816343D
Gaussian 09 #P UB3LYP/6-31G(d) opt=(ts,noeigentest,calcfc) int=finegrid scf=tigh
 40 40  0  0  0  0  0  0  0  0999 V2000
    0.2630    0.4014   -0.3317 C   0  0  0  0  0  0  0  0  0  0  0  0
    0.9102    0.9908    0.7670 C   0  0  0  0  0  0  0  0  0  0  0  0
    2.2915    0.8937    0.8786 C   0  0  0  0  0  0  0  0  0  0  0  0
    3.0318    0.2086   -0.0928 C   0  0  0  0  0  0  0  0  0  0  0  0
    2.3885   -0.3727   -1.1880 C   0  0  0  0  0  0  0  0  0  0  0  0
    1.0060   -0.2661   -1.3139 C   0  0  0  0  0  0  0  0  0  0  0  0
   -1.1434    0.4593   -0.5391 N   0  0  0  0  0  0  0  0  0  0  0  0
   -2.1547   -0.3118    0.6919 S   0  0  0  0  0  0  0  0  0  0  0  0
   -1.9007   -2.0138    0.2012 C   0  0  0  0  0  0  0  0  0  0  0  0
   -2.5819   -2.5025   -0.9176 C   0  0  0  0  0  0  0  0  0  0  0  0
   -2.3921   -3.8319   -1.2899 C   0  0  0  0  0  0  0  0  0  0  0  0
   -1.5380   -4.6529   -0.5474 C   0  0  0  0  0  0  0  0  0  0  0  0
   -0.8708   -4.1515    0.5725 C   0  0  0  0  0  0  0  0  0  0  0  0
   -1.0484   -2.8219    0.9561 C   0  0  0  0  0  0  0  0  0  0  0  0
    4.5324    0.1562    0.0147 C   0  0  0  0  0  0  0  0  0  0  0  0
    5.0455   -0.9248   -0.6134 F   0  0  0  0  0  0  0  0  0  0  0  0
    5.1105    1.2463   -0.5416 F   0  0  0  0  0  0  0  0  0  0  0  0
    4.9410    0.1109    1.3021 F   0  0  0  0  0  0  0  0  0  0  0  0
   -1.5333    1.9602   -0.2579 F   0  0  0  0  0  0  0  0  0  0  0  0
   -1.6157   -0.1256    2.0443 O   0  0  0  0  0  0  0  0  0  0  0  0
   -3.5222    0.0867    0.3674 O   0  0  0  0  0  0  0  0  0  0  0  0
    0.3258    1.5134    1.5131 H   0  0  0  0  0  0  0  0  0  0  0  0
    2.7997    1.3404    1.7269 H   0  0  0  0  0  0  0  0  0  0  0  0
    2.9657   -0.9011   -1.9391 H   0  0  0  0  0  0  0  0  0  0  0  0
    0.4860   -0.6989   -2.1618 H   0  0  0  0  0  0  0  0  0  0  0  0
   -3.2519   -1.8525   -1.4703 H   0  0  0  0  0  0  0  0  0  0  0  0
   -2.9154   -4.2293   -2.1547 H   0  0  0  0  0  0  0  0  0  0  0  0
   -1.3964   -5.6894   -0.8408 H   0  0  0  0  0  0  0  0  0  0  0  0
   -0.2145   -4.7953    1.1507 H   0  0  0  0  0  0  0  0  0  0  0  0
   -0.5489   -2.4126    1.8273 H   0  0  0  0  0  0  0  0  0  0  0  0
   -3.6844    3.7889   -0.4849 C   0  0  0  0  0  0  0  0  0  0  0  0
   -4.1443    2.9027   -0.0362 H   0  0  0  0  0  0  0  0  0  0  0  0
   -4.3661    4.6404   -0.3099 H   0  0  0  0  0  0  0  0  0  0  0  0
   -3.6295    3.6377   -1.5692 H   0  0  0  0  0  0  0  0  0  0  0  0
   -1.2915    4.8072   -0.6453 C   0  0  0  0  0  0  0  0  0  0  0  0
   -2.3372    4.0470    0.0938 C   0  0  0  0  0  0  0  0  0  0  0  0
   -1.4743    5.8961   -0.5978 H   0  0  0  0  0  0  0  0  0  0  0  0
   -0.2932    4.6324   -0.2296 H   0  0  0  0  0  0  0  0  0  0  0  0
   -1.2776    4.5343   -1.7072 H   0  0  0  0  0  0  0  0  0  0  0  0
   -2.2263    3.9488    1.1712 H   0  0  0  0  0  0  0  0  0  0  0  0
  1  2  2  0  0  0  0
  2  3  1  0  0  0  0
  2 22  1  0  0  0  0
  3 23  1  0  0  0  0
  4 15  1  0  0  0  0
  4  3  2  0  0  0  0
  5  4  1  0  0  0  0
  6  5  2  0  0  0  0
  6  1  1  0  0  0  0
  7  1  1  0  0  0  0
  7 19  1  0  0  0  0
  7  8  1  0  0  0  0
  8 20  2  0  0  0  0
  9  8  1  0  0  0  0
  9 14  2  0  0  0  0
 10  9  1  0  0  0  0
 11 10  2  0  0  0  0
 11 12  1  0  0  0  0
 12 13  2  0  0  0  0
 13 14  1  0  0  0  0
 13 29  1  0  0  0  0
 14 30  1  0  0  0  0
 15 18  1  0  0  0  0
 16 15  1  0  0  0  0
 17 15  1  0  0  0  0
 21  8  2  0  0  0  0
 24  5  1  0  0  0  0
 25  6  1  0  0  0  0
 26 10  1  0  0  0  0
 27 11  1  0  0  0  0
 28 12  1  0  0  0  0
 31 33  1  0  0  0  0
 31 32  1  0  0  0  0
 31 36  1  0  0  0  0
 34 31  1  0  0  0  0
 35 37  1  0  0  0  0
 35 38  1  0  0  0  0
 35 36  1  0  0  0  0
 36 40  1  0  0  0  0
 39 35  1  0  0  0  0
M  RAD  1  36   2
M  END
>  <program>
Gaussian 09, Revision D.01

>  <basis>
6-31G(d) (6D, 7F)

>  <method>
UB3LYP

$$$$
a4_ipr_ts_12.log
 OpenBabel04281816343D
Gaussian 09 #P UB3LYP/6-31G(d) opt=(ts,noeigentest,calcfc) int=finegrid scf=tigh
 40 40  0  0  0  0  0  0  0  0999 V2000
   -0.2853   -0.3997   -0.5044 C   0  0  0  0  0  0  0  0  0  0  0  0
   -1.1078    0.2818   -1.4108 C   0  0  0  0  0  0  0  0  0  0  0  0
   -2.4880    0.2914   -1.2285 C   0  0  0  0  0  0  0  0  0  0  0  0
   -3.0496   -0.3996   -0.1525 C   0  0  0  0  0  0  0  0  0  0  0  0
   -2.2297   -1.0976    0.7430 C   0  0  0  0  0  0  0  0  0  0  0  0
   -0.8508   -1.1002    0.5746 C   0  0  0  0  0  0  0  0  0  0  0  0
    1.1110   -0.3551   -0.7726 N   0  0  0  0  0  0  0  0  0  0  0  0
    2.1434    0.3300    0.4864 S   0  0  0  0  0  0  0  0  0  0  0  0
    1.7352    2.0557    0.2462 C   0  0  0  0  0  0  0  0  0  0  0  0
    0.9063    2.6959    1.1693 C   0  0  0  0  0  0  0  0  0  0  0  0
    0.6086    4.0457    0.9799 C   0  0  0  0  0  0  0  0  0  0  0  0
    1.1351    4.7321   -0.1165 C   0  0  0  0  0  0  0  0  0  0  0  0
    1.9681    4.0778   -1.0291 C   0  0  0  0  0  0  0  0  0  0  0  0
    2.2773    2.7307   -0.8517 C   0  0  0  0  0  0  0  0  0  0  0  0
   -4.5446   -0.4518    0.0152 C   0  0  0  0  0  0  0  0  0  0  0  0
   -5.1548    0.6087   -0.5584 F   0  0  0  0  0  0  0  0  0  0  0  0
   -5.0703   -1.5634   -0.5501 F   0  0  0  0  0  0  0  0  0  0  0  0
   -4.9013   -0.4705    1.3189 F   0  0  0  0  0  0  0  0  0  0  0  0
    1.5914   -1.8550   -0.6796 F   0  0  0  0  0  0  0  0  0  0  0  0
    1.7181   -0.0748    1.8324 O   0  0  0  0  0  0  0  0  0  0  0  0
    3.5111    0.0885    0.0329 O   0  0  0  0  0  0  0  0  0  0  0  0
   -0.6500    0.8012   -2.2459 H   0  0  0  0  0  0  0  0  0  0  0  0
   -3.1265    0.8292   -1.9210 H   0  0  0  0  0  0  0  0  0  0  0  0
   -2.6748   -1.6307    1.5769 H   0  0  0  0  0  0  0  0  0  0  0  0
   -0.2077   -1.6322    1.2635 H   0  0  0  0  0  0  0  0  0  0  0  0
    0.5170    2.1441    2.0179 H   0  0  0  0  0  0  0  0  0  0  0  0
   -0.0313    4.5606    1.6904 H   0  0  0  0  0  0  0  0  0  0  0  0
    0.9000    5.7833   -0.2587 H   0  0  0  0  0  0  0  0  0  0  0  0
    2.3819    4.6188   -1.8751 H   0  0  0  0  0  0  0  0  0  0  0  0
    2.9338    2.2080   -1.5391 H   0  0  0  0  0  0  0  0  0  0  0  0
    2.2457   -4.0968    0.9888 C   0  0  0  0  0  0  0  0  0  0  0  0
    1.1686   -4.1811    1.1685 H   0  0  0  0  0  0  0  0  0  0  0  0
    2.7113   -5.0216    1.3747 H   0  0  0  0  0  0  0  0  0  0  0  0
    2.6358   -3.2689    1.5930 H   0  0  0  0  0  0  0  0  0  0  0  0
    3.9049   -3.4813   -0.9099 C   0  0  0  0  0  0  0  0  0  0  0  0
    2.5503   -3.9018   -0.4562 C   0  0  0  0  0  0  0  0  0  0  0  0
    3.9069   -3.2024   -1.9680 H   0  0  0  0  0  0  0  0  0  0  0  0
    4.2668   -2.6246   -0.3299 H   0  0  0  0  0  0  0  0  0  0  0  0
    4.6391   -4.2971   -0.7819 H   0  0  0  0  0  0  0  0  0  0  0  0
    1.8857   -4.3628   -1.1830 H   0  0  0  0  0  0  0  0  0  0  0  0
  1  6  2  0  0  0  0
  2  3  2  0  0  0  0
  2  1  1  0  0  0  0
  3  4  1  0  0  0  0
  4 15  1  0  0  0  0
  4  5  2  0  0  0  0
  5 24  1  0  0  0  0
  6  5  1  0  0  0  0
  6 25  1  0  0  0  0
  7 19  1  0  0  0  0
  7  1  1  0  0  0  0
  7  8  1  0  0  0  0
  8 20  2  0  0  0  0
  9  8  1  0  0  0  0
  9 10  2  0  0  0  0
 10 26  1  0  0  0  0
 11 10  1  0  0  0  0
 11 27  1  0  0  0  0
 12 11  2  0  0  0  0
 13 14  2  0  0  0  0
 13 12  1  0  0  0  0
 14  9  1  0  0  0  0
 15 18  1  0  0  0  0
 16 15  1  0  0  0  0
 17 15  1  0  0  0  0
 21  8  2  0  0  0  0
 22  2  1  0  0  0  0
 23  3  1  0  0  0  0
 28 12  1  0  0  0  0
 29 13  1  0  0  0  0
 30 14  1  0  0  0  0
 31 32  1  0  0  0  0
 31 33  1  0  0  0  0
 31 34  1  0  0  0  0
 35 39  1  0  0  0  0
 35 36  1  0  0  0  0
 35 38  1  0  0  0  0
 36 31  1  0  0  0  0
 37 35  1  0  0  0  0
 40 36  1  0  0  0  0
M  RAD  1  36   2
M  END
>  <program>
Gaussian 09, Revision D.01

>  <basis>
6-31G(d) (6D, 7F)

>  <method>
UB3LYP

$$$$
a4_ipr_ts_7.log
 OpenBabel04281816343D
Gaussian 09 #P UB3LYP/6-31G(d) opt=(ts,noeigentest,calcfc) int=finegrid scf=tigh
 40 40  0  0  0  0  0  0  0  0999 V2000
   -0.5148   -0.7057    0.8530 C   0  0  0  0  0  0  0  0  0  0  0  0
   -0.8077   -0.6268   -0.5165 C   0  0  0  0  0  0  0  0  0  0  0  0
   -2.1283   -0.4908   -0.9307 C   0  0  0  0  0  0  0  0  0  0  0  0
   -3.1586   -0.4114    0.0113 C   0  0  0  0  0  0  0  0  0  0  0  0
   -2.8652   -0.4862    1.3756 C   0  0  0  0  0  0  0  0  0  0  0  0
   -1.5501   -0.6515    1.7984 C   0  0  0  0  0  0  0  0  0  0  0  0
    0.7999   -0.8745    1.3627 N   0  0  0  0  0  0  0  0  0  0  0  0
    1.7389    0.5539    1.6934 S   0  0  0  0  0  0  0  0  0  0  0  0
    1.8059    1.5313    0.1934 C   0  0  0  0  0  0  0  0  0  0  0  0
    0.8135    2.4856   -0.0427 C   0  0  0  0  0  0  0  0  0  0  0  0
    0.8693    3.2385   -1.2160 C   0  0  0  0  0  0  0  0  0  0  0  0
    1.9030    3.0331   -2.1324 C   0  0  0  0  0  0  0  0  0  0  0  0
    2.8925    2.0788   -1.8792 C   0  0  0  0  0  0  0  0  0  0  0  0
    2.8495    1.3188   -0.7110 C   0  0  0  0  0  0  0  0  0  0  0  0
   -4.5733   -0.1926   -0.4501 C   0  0  0  0  0  0  0  0  0  0  0  0
   -4.8314    1.1207   -0.6596 F   0  0  0  0  0  0  0  0  0  0  0  0
   -4.8243   -0.8279   -1.6175 F   0  0  0  0  0  0  0  0  0  0  0  0
   -5.4758   -0.6306    0.4542 F   0  0  0  0  0  0  0  0  0  0  0  0
    1.6614   -1.6154    0.2159 F   0  0  0  0  0  0  0  0  0  0  0  0
    0.9184    1.2681    2.6750 O   0  0  0  0  0  0  0  0  0  0  0  0
    3.0851    0.0846    2.0029 O   0  0  0  0  0  0  0  0  0  0  0  0
   -0.0052   -0.6963   -1.2389 H   0  0  0  0  0  0  0  0  0  0  0  0
   -2.3603   -0.4464   -1.9899 H   0  0  0  0  0  0  0  0  0  0  0  0
   -3.6660   -0.4376    2.1055 H   0  0  0  0  0  0  0  0  0  0  0  0
   -1.3069   -0.7288    2.8518 H   0  0  0  0  0  0  0  0  0  0  0  0
    0.0291    2.6433    0.6892 H   0  0  0  0  0  0  0  0  0  0  0  0
    0.1080    3.9884   -1.4102 H   0  0  0  0  0  0  0  0  0  0  0  0
    1.9432    3.6242   -3.0431 H   0  0  0  0  0  0  0  0  0  0  0  0
    3.7037    1.9337   -2.5870 H   0  0  0  0  0  0  0  0  0  0  0  0
    3.6187    0.5907   -0.4816 H   0  0  0  0  0  0  0  0  0  0  0  0
    4.2257   -2.5550   -0.4655 C   0  0  0  0  0  0  0  0  0  0  0  0
    4.9710   -3.3420   -0.6726 H   0  0  0  0  0  0  0  0  0  0  0  0
    4.5919   -1.6330   -0.9310 H   0  0  0  0  0  0  0  0  0  0  0  0
    4.1995   -2.4072    0.6192 H   0  0  0  0  0  0  0  0  0  0  0  0
    2.4451   -2.5888   -2.3644 C   0  0  0  0  0  0  0  0  0  0  0  0
    2.8848   -2.9410   -0.9856 C   0  0  0  0  0  0  0  0  0  0  0  0
    1.3684   -2.7381   -2.4968 H   0  0  0  0  0  0  0  0  0  0  0  0
    2.6890   -1.5478   -2.6091 H   0  0  0  0  0  0  0  0  0  0  0  0
    2.9529   -3.2192   -3.1163 H   0  0  0  0  0  0  0  0  0  0  0  0
    2.3979   -3.7869   -0.5077 H   0  0  0  0  0  0  0  0  0  0  0  0
  1  7  1  0  0  0  0
  1  6  2  0  0  0  0
  2  1  1  0  0  0  0
  3  2  2  0  0  0  0
  3  4  1  0  0  0  0
  4  5  2  0  0  0  0
  5  6  1  0  0  0  0
  5 24  1  0  0  0  0
  6 25  1  0  0  0  0
  7  8  1  0  0  0  0
  8 21  2  0  0  0  0
  8 20  2  0  0  0  0
  9  8  1  0  0  0  0
 10  9  1  0  0  0  0
 10 26  1  0  0  0  0
 11 10  2  0  0  0  0
 12 13  2  0  0  0  0
 12 11  1  0  0  0  0
 13 14  1  0  0  0  0
 14 30  1  0  0  0  0
 14  9  2  0  0  0  0
 15  4  1  0  0  0  0
 15 18  1  0  0  0  0
 16 15  1  0  0  0  0
 17 15  1  0  0  0  0
 19  7  1  0  0  0  0
 22  2  1  0  0  0  0
 23  3  1  0  0  0  0
 27 11  1  0  0  0  0
 28 12  1  0  0  0  0
 29 13  1  0  0  0  0
 31 34  1  0  0  0  0
 32 31  1  0  0  0  0
 33 31  1  0  0  0  0
 35 36  1  0  0  0  0
 36 40  1  0  0  0  0
 36 31  1  0  0  0  0
 37 35  1  0  0  0  0
 38 35  1  0  0  0  0
 39 35  1  0  0  0  0
M  RAD  1  36   2
M  END
>  <program>
Gaussian 09, Revision D.01

>  <basis>
6-31G(d) (6D, 7F)

>  <method>
UB3LYP

$$$$
a4_ipr_ts_1.log
 OpenBabel04281816343D
Gaussian 09 #P UB3LYP/6-31G(d) opt=(ts,noeigentest,calcfc,tight) int=finegrid sc
 40 40  0  0  0  0  0  0  0  0999 V2000
    0.5213   -0.6342    0.8774 C   0  0  0  0  0  0  0  0  0  0  0  0
    0.8088   -0.5663   -0.4937 C   0  0  0  0  0  0  0  0  0  0  0  0
    2.1258   -0.4131   -0.9137 C   0  0  0  0  0  0  0  0  0  0  0  0
    3.1570   -0.3055    0.0241 C   0  0  0  0  0  0  0  0  0  0  0  0
    2.8687   -0.3670    1.3905 C   0  0  0  0  0  0  0  0  0  0  0  0
    1.5576   -0.5472    1.8192 C   0  0  0  0  0  0  0  0  0  0  0  0
   -0.7890   -0.8173    1.3929 N   0  0  0  0  0  0  0  0  0  0  0  0
   -1.7644    0.5966    1.6750 S   0  0  0  0  0  0  0  0  0  0  0  0
   -1.8477    1.5267    0.1462 C   0  0  0  0  0  0  0  0  0  0  0  0
   -0.8896    2.5117   -0.1050 C   0  0  0  0  0  0  0  0  0  0  0  0
   -0.9588    3.2285   -1.3000 C   0  0  0  0  0  0  0  0  0  0  0  0
   -1.9711    2.9568   -2.2229 C   0  0  0  0  0  0  0  0  0  0  0  0
   -2.9258    1.9714   -1.9553 C   0  0  0  0  0  0  0  0  0  0  0  0
   -2.8694    1.2472   -0.7651 C   0  0  0  0  0  0  0  0  0  0  0  0
    4.5825   -0.1891   -0.4420 C   0  0  0  0  0  0  0  0  0  0  0  0
    5.1470   -1.4043   -0.6367 F   0  0  0  0  0  0  0  0  0  0  0  0
    4.6734    0.4752   -1.6167 F   0  0  0  0  0  0  0  0  0  0  0  0
    5.3547    0.4628    0.4548 F   0  0  0  0  0  0  0  0  0  0  0  0
   -1.6282   -1.6173    0.2697 F   0  0  0  0  0  0  0  0  0  0  0  0
   -3.1004    0.1042    1.9925 O   0  0  0  0  0  0  0  0  0  0  0  0
   -0.9666    1.3603    2.6380 O   0  0  0  0  0  0  0  0  0  0  0  0
    0.0049   -0.6514   -1.2129 H   0  0  0  0  0  0  0  0  0  0  0  0
    2.3527   -0.3627   -1.9737 H   0  0  0  0  0  0  0  0  0  0  0  0
    3.6689   -0.2818    2.1180 H   0  0  0  0  0  0  0  0  0  0  0  0
    1.3171   -0.6067    2.8745 H   0  0  0  0  0  0  0  0  0  0  0  0
   -0.1216    2.7194    0.6317 H   0  0  0  0  0  0  0  0  0  0  0  0
   -0.2249    4.0021   -1.5063 H   0  0  0  0  0  0  0  0  0  0  0  0
   -2.0219    3.5201   -3.1506 H   0  0  0  0  0  0  0  0  0  0  0  0
   -3.7205    1.7742   -2.6692 H   0  0  0  0  0  0  0  0  0  0  0  0
   -3.6121    0.4953   -0.5252 H   0  0  0  0  0  0  0  0  0  0  0  0
   -2.3232   -2.7419   -2.2713 C   0  0  0  0  0  0  0  0  0  0  0  0
   -1.2384   -2.8634   -2.3577 H   0  0  0  0  0  0  0  0  0  0  0  0
   -2.7841   -3.4314   -3.0011 H   0  0  0  0  0  0  0  0  0  0  0  0
   -2.5900   -1.7254   -2.5855 H   0  0  0  0  0  0  0  0  0  0  0  0
   -4.1625   -2.6370   -0.4312 C   0  0  0  0  0  0  0  0  0  0  0  0
   -2.8003   -3.0268   -0.8895 C   0  0  0  0  0  0  0  0  0  0  0  0
   -4.8887   -3.4468   -0.6174 H   0  0  0  0  0  0  0  0  0  0  0  0
   -4.1721   -2.4314    0.6445 H   0  0  0  0  0  0  0  0  0  0  0  0
   -4.5289   -1.7482   -0.9571 H   0  0  0  0  0  0  0  0  0  0  0  0
   -2.3142   -3.8362   -0.3514 H   0  0  0  0  0  0  0  0  0  0  0  0
  1  7  1  0  0  0  0
  1  6  2  0  0  0  0
  2  1  1  0  0  0  0
  3  2  2  0  0  0  0
  3  4  1  0  0  0  0
  4  5  2  0  0  0  0
  5  6  1  0  0  0  0
  5 24  1  0  0  0  0
  6 25  1  0  0  0  0
  7  8  1  0  0  0  0
  8 20  2  0  0  0  0
  8 21  2  0  0  0  0
  9  8  1  0  0  0  0
 10  9  1  0  0  0  0
 10 26  1  0  0  0  0
 11 10  2  0  0  0  0
 12 13  2  0  0  0  0
 12 11  1  0  0  0  0
 13 14  1  0  0  0  0
 14 30  1  0  0  0  0
 14  9  2  0  0  0  0
 15  4  1  0  0  0  0
 15 18  1  0  0  0  0
 16 15  1  0  0  0  0
 17 15  1  0  0  0  0
 19  7  1  0  0  0  0
 22  2  1  0  0  0  0
 23  3  1  0  0  0  0
 27 11  1  0  0  0  0
 28 12  1  0  0  0  0
 29 13  1  0  0  0  0
 31 36  1  0  0  0  0
 32 31  1  0  0  0  0
 33 31  1  0  0  0  0
 34 31  1  0  0  0  0
 35 38  1  0  0  0  0
 36 35  1  0  0  0  0
 36 40  1  0  0  0  0
 37 35  1  0  0  0  0
 39 35  1  0  0  0  0
M  RAD  1  36   2
M  END
>  <program>
Gaussian 09, Revision D.01

>  <basis>
6-31G(d) (6D, 7F)

>  <method>
UB3LYP

$$$$
a4_ipr_ts_16_ircr_o.log
 OpenBabel04281816343D
Gaussian 09 #P UB3LYP/6-31G(d) opt=tight int=finegrid scf=tight
 40 40  0  0  0  0  0  0  0  0999 V2000
   -0.7513   -0.6228   -0.5289 C   0  0  0  0  0  0  0  0  0  0  0  0
   -1.4099    0.6047   -0.3946 C   0  0  0  0  0  0  0  0  0  0  0  0
   -2.7899    0.6122   -0.2187 C   0  0  0  0  0  0  0  0  0  0  0  0
   -3.5016   -0.5898   -0.1540 C   0  0  0  0  0  0  0  0  0  0  0  0
   -2.8327   -1.8097   -0.2768 C   0  0  0  0  0  0  0  0  0  0  0  0
   -1.4554   -1.8294   -0.4770 C   0  0  0  0  0  0  0  0  0  0  0  0
    0.6702   -0.7291   -0.7188 N   0  0  0  0  0  0  0  0  0  0  0  0
    1.5679   -0.7628    0.8425 S   0  0  0  0  0  0  0  0  0  0  0  0
    3.2420   -0.8803    0.2347 C   0  0  0  0  0  0  0  0  0  0  0  0
    4.0292    0.2710    0.1843 C   0  0  0  0  0  0  0  0  0  0  0  0
    5.3380    0.1629   -0.2845 C   0  0  0  0  0  0  0  0  0  0  0  0
    5.8363   -1.0763   -0.6932 C   0  0  0  0  0  0  0  0  0  0  0  0
    5.0340   -2.2190   -0.6322 C   0  0  0  0  0  0  0  0  0  0  0  0
    3.7243   -2.1287   -0.1642 C   0  0  0  0  0  0  0  0  0  0  0  0
   -5.0000   -0.5585   -0.0123 C   0  0  0  0  0  0  0  0  0  0  0  0
   -5.4814   -1.7023    0.5210 F   0  0  0  0  0  0  0  0  0  0  0  0
   -5.4060    0.4619    0.7751 F   0  0  0  0  0  0  0  0  0  0  0  0
   -5.6097   -0.3943   -1.2101 F   0  0  0  0  0  0  0  0  0  0  0  0
    1.1250    0.4886   -1.3212 F   0  0  0  0  0  0  0  0  0  0  0  0
    1.4026    0.5046    1.5563 O   0  0  0  0  0  0  0  0  0  0  0  0
    1.1493   -2.0371    1.4247 O   0  0  0  0  0  0  0  0  0  0  0  0
   -0.8546    1.5345   -0.4354 H   0  0  0  0  0  0  0  0  0  0  0  0
   -3.3135    1.5565   -0.1130 H   0  0  0  0  0  0  0  0  0  0  0  0
   -3.3865   -2.7405   -0.2243 H   0  0  0  0  0  0  0  0  0  0  0  0
   -0.9206   -2.7658   -0.5870 H   0  0  0  0  0  0  0  0  0  0  0  0
    3.6229    1.2207    0.5137 H   0  0  0  0  0  0  0  0  0  0  0  0
    5.9678    1.0465   -0.3291 H   0  0  0  0  0  0  0  0  0  0  0  0
    6.8568   -1.1534   -1.0579 H   0  0  0  0  0  0  0  0  0  0  0  0
    5.4289   -3.1810   -0.9449 H   0  0  0  0  0  0  0  0  0  0  0  0
    3.0888   -3.0050   -0.0979 H   0  0  0  0  0  0  0  0  0  0  0  0
    0.6395    4.0153    1.3860 C   0  0  0  0  0  0  0  0  0  0  0  0
    0.6810    3.0599    1.9179 H   0  0  0  0  0  0  0  0  0  0  0  0
    1.4825    4.6303    1.7532 H   0  0  0  0  0  0  0  0  0  0  0  0
   -0.2738    4.5465    1.6926 H   0  0  0  0  0  0  0  0  0  0  0  0
    0.4479    4.9576   -1.0318 C   0  0  0  0  0  0  0  0  0  0  0  0
    0.6934    3.8222   -0.0934 C   0  0  0  0  0  0  0  0  0  0  0  0
    0.3074    4.6164   -2.0637 H   0  0  0  0  0  0  0  0  0  0  0  0
   -0.4391    5.5389   -0.7411 H   0  0  0  0  0  0  0  0  0  0  0  0
    1.2894    5.6752   -1.0439 H   0  0  0  0  0  0  0  0  0  0  0  0
    1.1551    2.9169   -0.4793 H   0  0  0  0  0  0  0  0  0  0  0  0
  1  6  2  0  0  0  0
  1  2  1  0  0  0  0
  2  3  2  0  0  0  0
  3  4  1  0  0  0  0
  3 23  1  0  0  0  0
  4 15  1  0  0  0  0
  5 24  1  0  0  0  0
  5  4  2  0  0  0  0
  6  5  1  0  0  0  0
  7  1  1  0  0  0  0
  7  8  1  0  0  0  0
  8 21  2  0  0  0  0
  8 20  2  0  0  0  0
  9  8  1  0  0  0  0
 10  9  1  0  0  0  0
 10 26  1  0  0  0  0
 11 10  2  0  0  0  0
 12 13  2  0  0  0  0
 12 11  1  0  0  0  0
 13 14  1  0  0  0  0
 14 30  1  0  0  0  0
 14  9  2  0  0  0  0
 15 16  1  0  0  0  0
 15 17  1  0  0  0  0
 18 15  1  0  0  0  0
 19  7  1  0  0  0  0
 22  2  1  0  0  0  0
 25  6  1  0  0  0  0
 27 11  1  0  0  0  0
 28 12  1  0  0  0  0
 29 13  1  0  0  0  0
 31 34  1  0  0  0  0
 31 33  1  0  0  0  0
 31 32  1  0  0  0  0
 35 38  1  0  0  0  0
 35 36  1  0  0  0  0
 36 31  1  0  0  0  0
 37 35  1  0  0  0  0
 39 35  1  0  0  0  0
 40 36  1  0  0  0  0
M  RAD  1  36   2
M  END
>  <program>
Gaussian 09, Revision D.01

>  <basis>
6-31G(d) (6D, 7F)

>  <method>
UB3LYP

$$$$
a4_ipr_ts_15_ircr_o.log
 OpenBabel04281816343D
Gaussian 09 #P UB3LYP/6-31G(d) opt=tight int=finegrid scf=tight
 40 40  0  0  0  0  0  0  0  0999 V2000
    0.6910   -0.6068   -0.5279 C   0  0  0  0  0  0  0  0  0  0  0  0
    1.3527   -1.8279   -0.3595 C   0  0  0  0  0  0  0  0  0  0  0  0
    2.7307   -1.8376   -0.1697 C   0  0  0  0  0  0  0  0  0  0  0  0
    3.4452   -0.6365   -0.1754 C   0  0  0  0  0  0  0  0  0  0  0  0
    2.7767    0.5768   -0.3585 C   0  0  0  0  0  0  0  0  0  0  0  0
    1.3947    0.6016   -0.5233 C   0  0  0  0  0  0  0  0  0  0  0  0
   -0.7345   -0.6792   -0.7031 N   0  0  0  0  0  0  0  0  0  0  0  0
   -1.6279   -0.5928    0.8590 S   0  0  0  0  0  0  0  0  0  0  0  0
   -3.3039   -0.7500    0.2657 C   0  0  0  0  0  0  0  0  0  0  0  0
   -4.0815    0.3985    0.1102 C   0  0  0  0  0  0  0  0  0  0  0  0
   -5.3922    0.2592   -0.3449 C   0  0  0  0  0  0  0  0  0  0  0  0
   -5.9024   -1.0081   -0.6361 C   0  0  0  0  0  0  0  0  0  0  0  0
   -5.1100   -2.1472   -0.4705 C   0  0  0  0  0  0  0  0  0  0  0  0
   -3.7982   -2.0255   -0.0154 C   0  0  0  0  0  0  0  0  0  0  0  0
    4.9447   -0.6603   -0.0470 C   0  0  0  0  0  0  0  0  0  0  0  0
    5.5453   -0.8260   -1.2493 F   0  0  0  0  0  0  0  0  0  0  0  0
    5.4246    0.4888    0.4763 F   0  0  0  0  0  0  0  0  0  0  0  0
    5.3636   -1.6745    0.7418 F   0  0  0  0  0  0  0  0  0  0  0  0
   -1.1569    0.5115   -1.3748 F   0  0  0  0  0  0  0  0  0  0  0  0
   -1.2151   -1.8211    1.5363 O   0  0  0  0  0  0  0  0  0  0  0  0
   -1.4569    0.7254    1.4730 O   0  0  0  0  0  0  0  0  0  0  0  0
    0.7848   -2.7509   -0.3714 H   0  0  0  0  0  0  0  0  0  0  0  0
    3.2508   -2.7785   -0.0254 H   0  0  0  0  0  0  0  0  0  0  0  0
    3.3335    1.5076   -0.3545 H   0  0  0  0  0  0  0  0  0  0  0  0
    0.8769    1.5440   -0.6564 H   0  0  0  0  0  0  0  0  0  0  0  0
   -3.6673    1.3710    0.3514 H   0  0  0  0  0  0  0  0  0  0  0  0
   -6.0143    1.1404   -0.4703 H   0  0  0  0  0  0  0  0  0  0  0  0
   -6.9244   -1.1094   -0.9903 H   0  0  0  0  0  0  0  0  0  0  0  0
   -5.5139   -3.1306   -0.6918 H   0  0  0  0  0  0  0  0  0  0  0  0
   -3.1703   -2.8975    0.1313 H   0  0  0  0  0  0  0  0  0  0  0  0
    0.3097    3.9779    1.2943 C   0  0  0  0  0  0  0  0  0  0  0  0
    1.3479    3.9445    1.6441 H   0  0  0  0  0  0  0  0  0  0  0  0
   -0.1904    4.7844    1.8627 H   0  0  0  0  0  0  0  0  0  0  0  0
   -0.1827    3.0417    1.5878 H   0  0  0  0  0  0  0  0  0  0  0  0
   -1.0644    4.0088   -0.9112 C   0  0  0  0  0  0  0  0  0  0  0  0
    0.2239    4.2054   -0.1798 C   0  0  0  0  0  0  0  0  0  0  0  0
   -0.9366    4.0860   -1.9967 H   0  0  0  0  0  0  0  0  0  0  0  0
   -1.5032    3.0267   -0.6892 H   0  0  0  0  0  0  0  0  0  0  0  0
   -1.8215    4.7612   -0.6214 H   0  0  0  0  0  0  0  0  0  0  0  0
    1.0036    4.7952   -0.6586 H   0  0  0  0  0  0  0  0  0  0  0  0
  1  6  2  0  0  0  0
  1  2  1  0  0  0  0
  2  3  2  0  0  0  0
  3 23  1  0  0  0  0
  4  3  1  0  0  0  0
  4 15  1  0  0  0  0
  5 24  1  0  0  0  0
  5  4  2  0  0  0  0
  6  5  1  0  0  0  0
  7  1  1  0  0  0  0
  7  8  1  0  0  0  0
  8 21  2  0  0  0  0
  8 20  2  0  0  0  0
  9  8  1  0  0  0  0
 10  9  1  0  0  0  0
 10 26  1  0  0  0  0
 11 10  2  0  0  0  0
 12 13  2  0  0  0  0
 12 11  1  0  0  0  0
 13 14  1  0  0  0  0
 14 30  1  0  0  0  0
 14  9  2  0  0  0  0
 15 17  1  0  0  0  0
 15 18  1  0  0  0  0
 16 15  1  0  0  0  0
 19  7  1  0  0  0  0
 22  2  1  0  0  0  0
 25  6  1  0  0  0  0
 27 11  1  0  0  0  0
 28 12  1  0  0  0  0
 29 13  1  0  0  0  0
 31 34  1  0  0  0  0
 31 32  1  0  0  0  0
 31 33  1  0  0  0  0
 35 38  1  0  0  0  0
 35 39  1  0  0  0  0
 35 36  1  0  0  0  0
 36 31  1  0  0  0  0
 37 35  1  0  0  0  0
 40 36  1  0  0  0  0
M  RAD  1  36   2
M  END
>  <program>
Gaussian 09, Revision D.01

>  <basis>
6-31G(d) (6D, 7F)

>  <method>
UB3LYP

$$$$
a4_ipr_ts_2_ircr_o.log
 OpenBabel04281816343D
Gaussian 09 #P UB3LYP/6-31G(d) opt=tight int=finegrid scf=tight
 40 40  0  0  0  0  0  0  0  0999 V2000
   -0.6839   -1.0227    0.5001 C   0  0  0  0  0  0  0  0  0  0  0  0
   -1.6957   -1.0867    1.4661 C   0  0  0  0  0  0  0  0  0  0  0  0
   -3.0117   -0.8268    1.0961 C   0  0  0  0  0  0  0  0  0  0  0  0
   -3.3241   -0.5398   -0.2350 C   0  0  0  0  0  0  0  0  0  0  0  0
   -2.3115   -0.5037   -1.1978 C   0  0  0  0  0  0  0  0  0  0  0  0
   -0.9881   -0.7334   -0.8354 C   0  0  0  0  0  0  0  0  0  0  0  0
    0.6480   -1.3014    0.9462 N   0  0  0  0  0  0  0  0  0  0  0  0
    1.5118    0.0350    1.7844 S   0  0  0  0  0  0  0  0  0  0  0  0
    1.5574    1.3917    0.6245 C   0  0  0  0  0  0  0  0  0  0  0  0
    0.5732    2.3808    0.7076 C   0  0  0  0  0  0  0  0  0  0  0  0
    0.6047    3.4332   -0.2066 C   0  0  0  0  0  0  0  0  0  0  0  0
    1.6008    3.4812   -1.1849 C   0  0  0  0  0  0  0  0  0  0  0  0
    2.5745    2.4812   -1.2549 C   0  0  0  0  0  0  0  0  0  0  0  0
    2.5622    1.4224   -0.3476 C   0  0  0  0  0  0  0  0  0  0  0  0
   -4.7388   -0.2255   -0.6399 C   0  0  0  0  0  0  0  0  0  0  0  0
   -5.0507   -0.7805   -1.8327 F   0  0  0  0  0  0  0  0  0  0  0  0
   -5.6375   -0.6689    0.2643 F   0  0  0  0  0  0  0  0  0  0  0  0
   -4.9322    1.1087   -0.7707 F   0  0  0  0  0  0  0  0  0  0  0  0
    1.4576   -1.5647   -0.1984 F   0  0  0  0  0  0  0  0  0  0  0  0
    0.6109    0.3614    2.8878 O   0  0  0  0  0  0  0  0  0  0  0  0
    2.8597   -0.4760    1.9907 O   0  0  0  0  0  0  0  0  0  0  0  0
   -1.4436   -1.3335    2.4903 H   0  0  0  0  0  0  0  0  0  0  0  0
   -3.7996   -0.8722    1.8395 H   0  0  0  0  0  0  0  0  0  0  0  0
   -2.5570   -0.2950   -2.2341 H   0  0  0  0  0  0  0  0  0  0  0  0
   -0.2015   -0.7090   -1.5780 H   0  0  0  0  0  0  0  0  0  0  0  0
   -0.1846    2.3290    1.4815 H   0  0  0  0  0  0  0  0  0  0  0  0
   -0.1465    4.2155   -0.1519 H   0  0  0  0  0  0  0  0  0  0  0  0
    1.6205    4.3040   -1.8942 H   0  0  0  0  0  0  0  0  0  0  0  0
    3.3502    2.5257   -2.0136 H   0  0  0  0  0  0  0  0  0  0  0  0
    3.3202    0.6460   -0.3874 H   0  0  0  0  0  0  0  0  0  0  0  0
    3.9655   -1.4825   -2.7347 C   0  0  0  0  0  0  0  0  0  0  0  0
    3.9191   -0.6233   -3.4143 H   0  0  0  0  0  0  0  0  0  0  0  0
    4.2506   -2.3574   -3.3483 H   0  0  0  0  0  0  0  0  0  0  0  0
    2.9505   -1.6857   -2.3672 H   0  0  0  0  0  0  0  0  0  0  0  0
    4.9417   -2.1776   -0.4287 C   0  0  0  0  0  0  0  0  0  0  0  0
    4.9179   -1.2575   -1.6052 C   0  0  0  0  0  0  0  0  0  0  0  0
    5.5315   -1.7695    0.3989 H   0  0  0  0  0  0  0  0  0  0  0  0
    3.9302   -2.3755   -0.0539 H   0  0  0  0  0  0  0  0  0  0  0  0
    5.3822   -3.1591   -0.6862 H   0  0  0  0  0  0  0  0  0  0  0  0
    5.7885   -0.6295   -1.7877 H   0  0  0  0  0  0  0  0  0  0  0  0
  1  7  1  0  0  0  0
  1  2  2  0  0  0  0
  2 22  1  0  0  0  0
  3  2  1  0  0  0  0
  3 23  1  0  0  0  0
  4  3  2  0  0  0  0
  5  6  2  0  0  0  0
  5  4  1  0  0  0  0
  6  1  1  0  0  0  0
  7  8  1  0  0  0  0
  8 21  2  0  0  0  0
  8 20  2  0  0  0  0
  9 10  1  0  0  0  0
  9  8  1  0  0  0  0
 10 26  1  0  0  0  0
 11 27  1  0  0  0  0
 11 10  2  0  0  0  0
 12 11  1  0  0  0  0
 13 12  2  0  0  0  0
 13 14  1  0  0  0  0
 14  9  2  0  0  0  0
 15  4  1  0  0  0  0
 15 17  1  0  0  0  0
 16 15  1  0  0  0  0
 18 15  1  0  0  0  0
 19  7  1  0  0  0  0
 24  5  1  0  0  0  0
 25  6  1  0  0  0  0
 28 12  1  0  0  0  0
 29 13  1  0  0  0  0
 30 14  1  0  0  0  0
 31 34  1  0  0  0  0
 31 36  1  0  0  0  0
 32 31  1  0  0  0  0
 33 31  1  0  0  0  0
 35 38  1  0  0  0  0
 35 37  1  0  0  0  0
 36 35  1  0  0  0  0
 39 35  1  0  0  0  0
 40 36  1  0  0  0  0
M  RAD  1  36   2
M  END
>  <program>
Gaussian 09, Revision D.01

>  <basis>
6-31G(d) (6D, 7F)

>  <method>
UB3LYP

$$$$
a4_ipr_ts_1_ircr_o.log
 OpenBabel04281816343D
Gaussian 09 #P UB3LYP/6-31G(d) opt=tight int=finegrid scf=tight
 40 40  0  0  0  0  0  0  0  0999 V2000
    0.7552   -0.9653    0.5293 C   0  0  0  0  0  0  0  0  0  0  0  0
    1.0225   -0.7217   -0.8222 C   0  0  0  0  0  0  0  0  0  0  0  0
    2.3358   -0.5030   -1.2288 C   0  0  0  0  0  0  0  0  0  0  0  0
    3.3733   -0.5060   -0.2937 C   0  0  0  0  0  0  0  0  0  0  0  0
    3.0970   -0.7458    1.0558 C   0  0  0  0  0  0  0  0  0  0  0  0
    1.7925   -0.9909    1.4708 C   0  0  0  0  0  0  0  0  0  0  0  0
   -0.5639   -1.2293    1.0202 N   0  0  0  0  0  0  0  0  0  0  0  0
   -1.4132    0.1348    1.8230 S   0  0  0  0  0  0  0  0  0  0  0  0
   -1.4979    1.4429    0.6101 C   0  0  0  0  0  0  0  0  0  0  0  0
   -0.5384    2.4585    0.6478 C   0  0  0  0  0  0  0  0  0  0  0  0
   -0.6021    3.4737   -0.3060 C   0  0  0  0  0  0  0  0  0  0  0  0
   -1.6047    3.4590   -1.2786 C   0  0  0  0  0  0  0  0  0  0  0  0
   -2.5530    2.4328   -1.3036 C   0  0  0  0  0  0  0  0  0  0  0  0
   -2.5090    1.4113   -0.3556 C   0  0  0  0  0  0  0  0  0  0  0  0
    4.7961   -0.3179   -0.7459 C   0  0  0  0  0  0  0  0  0  0  0  0
    5.3896   -1.4991   -1.0350 F   0  0  0  0  0  0  0  0  0  0  0  0
    4.8726    0.4431   -1.8606 F   0  0  0  0  0  0  0  0  0  0  0  0
    5.5491    0.2764    0.2059 F   0  0  0  0  0  0  0  0  0  0  0  0
   -1.4000   -1.5451   -0.0899 F   0  0  0  0  0  0  0  0  0  0  0  0
   -2.7524   -0.3754    2.0839 O   0  0  0  0  0  0  0  0  0  0  0  0
   -0.4888    0.5125    2.8899 O   0  0  0  0  0  0  0  0  0  0  0  0
    0.2150   -0.7187   -1.5425 H   0  0  0  0  0  0  0  0  0  0  0  0
    2.5512   -0.3151   -2.2752 H   0  0  0  0  0  0  0  0  0  0  0  0
    3.9031   -0.7520    1.7816 H   0  0  0  0  0  0  0  0  0  0  0  0
    1.5669   -1.1937    2.5108 H   0  0  0  0  0  0  0  0  0  0  0  0
    0.2253    2.4549    1.4176 H   0  0  0  0  0  0  0  0  0  0  0  0
    0.1293    4.2762   -0.2864 H   0  0  0  0  0  0  0  0  0  0  0  0
   -1.6494    4.2531   -2.0189 H   0  0  0  0  0  0  0  0  0  0  0  0
   -3.3334    2.4280   -2.0588 H   0  0  0  0  0  0  0  0  0  0  0  0
   -3.2453    0.6137   -0.3623 H   0  0  0  0  0  0  0  0  0  0  0  0
   -5.5110   -1.3064   -2.5608 C   0  0  0  0  0  0  0  0  0  0  0  0
   -5.1349   -0.6049   -3.3150 H   0  0  0  0  0  0  0  0  0  0  0  0
   -5.8401   -2.2105   -3.1063 H   0  0  0  0  0  0  0  0  0  0  0  0
   -6.4174   -0.8747   -2.1140 H   0  0  0  0  0  0  0  0  0  0  0  0
   -4.8513   -2.3175   -0.2537 C   0  0  0  0  0  0  0  0  0  0  0  0
   -4.4840   -1.6218   -1.5228 C   0  0  0  0  0  0  0  0  0  0  0  0
   -5.0421   -3.3948   -0.4170 H   0  0  0  0  0  0  0  0  0  0  0  0
   -4.0562   -2.2399    0.4940 H   0  0  0  0  0  0  0  0  0  0  0  0
   -5.7724   -1.9055    0.1807 H   0  0  0  0  0  0  0  0  0  0  0  0
   -3.4381   -1.6333   -1.8239 H   0  0  0  0  0  0  0  0  0  0  0  0
  1  7  1  0  0  0  0
  1  6  2  0  0  0  0
  2  1  1  0  0  0  0
  3  2  2  0  0  0  0
  3  4  1  0  0  0  0
  4  5  2  0  0  0  0
  5  6  1  0  0  0  0
  5 24  1  0  0  0  0
  6 25  1  0  0  0  0
  7  8  1  0  0  0  0
  8 20  2  0  0  0  0
  8 21  2  0  0  0  0
  9 10  1  0  0  0  0
  9  8  1  0  0  0  0
 10 26  1  0  0  0  0
 11 27  1  0  0  0  0
 11 10  2  0  0  0  0
 12 11  1  0  0  0  0
 13 12  2  0  0  0  0
 13 14  1  0  0  0  0
 14  9  2  0  0  0  0
 15  4  1  0  0  0  0
 15 18  1  0  0  0  0
 16 15  1  0  0  0  0
 17 15  1  0  0  0  0
 19  7  1  0  0  0  0
 22  2  1  0  0  0  0
 23  3  1  0  0  0  0
 28 12  1  0  0  0  0
 29 13  1  0  0  0  0
 30 14  1  0  0  0  0
 31 34  1  0  0  0  0
 31 36  1  0  0  0  0
 32 31  1  0  0  0  0
 33 31  1  0  0  0  0
 35 39  1  0  0  0  0
 35 38  1  0  0  0  0
 36 35  1  0  0  0  0
 37 35  1  0  0  0  0
 40 36  1  0  0  0  0
M  RAD  1  36   2
M  END
>  <program>
Gaussian 09, Revision D.01

>  <basis>
6-31G(d) (6D, 7F)

>  <method>
UB3LYP

$$$$
a4_ipr_ts_13_ircr_o.log
 OpenBabel04281816343D
Gaussian 09 #P UB3LYP/6-31G(d) opt=tight int=finegrid scf=tight
 40 40  0  0  0  0  0  0  0  0999 V2000
    0.9180   -0.0838   -0.1815 C   0  0  0  0  0  0  0  0  0  0  0  0
    1.5732    0.3575    0.9730 C   0  0  0  0  0  0  0  0  0  0  0  0
    2.9637    0.3420    1.0097 C   0  0  0  0  0  0  0  0  0  0  0  0
    3.6911   -0.1337   -0.0852 C   0  0  0  0  0  0  0  0  0  0  0  0
    3.0273   -0.5871   -1.2281 C   0  0  0  0  0  0  0  0  0  0  0  0
    1.6373   -0.5522   -1.2849 C   0  0  0  0  0  0  0  0  0  0  0  0
   -0.5145   -0.0983   -0.3036 N   0  0  0  0  0  0  0  0  0  0  0  0
   -1.2295   -1.6062    0.3862 S   0  0  0  0  0  0  0  0  0  0  0  0
   -2.9621   -1.3000    0.0919 C   0  0  0  0  0  0  0  0  0  0  0  0
   -3.4999   -1.6308   -1.1537 C   0  0  0  0  0  0  0  0  0  0  0  0
   -4.8566   -1.4009   -1.3763 C   0  0  0  0  0  0  0  0  0  0  0  0
   -5.6489   -0.8501   -0.3656 C   0  0  0  0  0  0  0  0  0  0  0  0
   -5.0938   -0.5290    0.8756 C   0  0  0  0  0  0  0  0  0  0  0  0
   -3.7387   -0.7532    1.1153 C   0  0  0  0  0  0  0  0  0  0  0  0
    5.1962   -0.0984   -0.0580 C   0  0  0  0  0  0  0  0  0  0  0  0
    5.6789   -0.2260    1.1970 F   0  0  0  0  0  0  0  0  0  0  0  0
    5.7351   -1.0861   -0.8057 F   0  0  0  0  0  0  0  0  0  0  0  0
    5.6742    1.0701   -0.5467 F   0  0  0  0  0  0  0  0  0  0  0  0
   -1.0301    0.9179    0.5731 F   0  0  0  0  0  0  0  0  0  0  0  0
   -0.7367   -2.6367   -0.5267 O   0  0  0  0  0  0  0  0  0  0  0  0
   -0.9863   -1.6640    1.8278 O   0  0  0  0  0  0  0  0  0  0  0  0
    0.9983    0.7126    1.8186 H   0  0  0  0  0  0  0  0  0  0  0  0
    3.4849    0.6828    1.8978 H   0  0  0  0  0  0  0  0  0  0  0  0
    3.5953   -0.9592   -2.0738 H   0  0  0  0  0  0  0  0  0  0  0  0
    1.1046   -0.8878   -2.1672 H   0  0  0  0  0  0  0  0  0  0  0  0
   -2.8694   -2.0681   -1.9202 H   0  0  0  0  0  0  0  0  0  0  0  0
   -5.2949   -1.6549   -2.3368 H   0  0  0  0  0  0  0  0  0  0  0  0
   -6.7056   -0.6735   -0.5453 H   0  0  0  0  0  0  0  0  0  0  0  0
   -5.7155   -0.1061    1.6590 H   0  0  0  0  0  0  0  0  0  0  0  0
   -3.2881   -0.5211    2.0737 H   0  0  0  0  0  0  0  0  0  0  0  0
   -3.2317    3.5432   -0.4893 C   0  0  0  0  0  0  0  0  0  0  0  0
   -4.2228    3.6746   -0.0385 H   0  0  0  0  0  0  0  0  0  0  0  0
   -3.3775    3.5734   -1.5858 H   0  0  0  0  0  0  0  0  0  0  0  0
   -2.8765    2.5315   -0.2547 H   0  0  0  0  0  0  0  0  0  0  0  0
   -0.7921    4.3972   -0.1925 C   0  0  0  0  0  0  0  0  0  0  0  0
   -2.2639    4.5787   -0.0194 C   0  0  0  0  0  0  0  0  0  0  0  0
   -0.2173    5.0705    0.4547 H   0  0  0  0  0  0  0  0  0  0  0  0
   -0.4911    3.3650    0.0281 H   0  0  0  0  0  0  0  0  0  0  0  0
   -0.4640    4.6005   -1.2294 H   0  0  0  0  0  0  0  0  0  0  0  0
   -2.6401    5.5735    0.2115 H   0  0  0  0  0  0  0  0  0  0  0  0
  1  2  2  0  0  0  0
  2  3  1  0  0  0  0
  2 22  1  0  0  0  0
  3 23  1  0  0  0  0
  4 15  1  0  0  0  0
  4  3  2  0  0  0  0
  5  4  1  0  0  0  0
  6  5  2  0  0  0  0
  6  1  1  0  0  0  0
  7  1  1  0  0  0  0
  7  8  1  0  0  0  0
  7 19  1  0  0  0  0
  8 21  2  0  0  0  0
  9  8  1  0  0  0  0
  9 14  2  0  0  0  0
 10  9  1  0  0  0  0
 11 10  2  0  0  0  0
 11 12  1  0  0  0  0
 12 13  2  0  0  0  0
 13 14  1  0  0  0  0
 13 29  1  0  0  0  0
 14 30  1  0  0  0  0
 15 16  1  0  0  0  0
 17 15  1  0  0  0  0
 18 15  1  0  0  0  0
 20  8  2  0  0  0  0
 24  5  1  0  0  0  0
 25  6  1  0  0  0  0
 26 10  1  0  0  0  0
 27 11  1  0  0  0  0
 28 12  1  0  0  0  0
 31 34  1  0  0  0  0
 31 32  1  0  0  0  0
 31 36  1  0  0  0  0
 33 31  1  0  0  0  0
 35 36  1  0  0  0  0
 35 38  1  0  0  0  0
 35 37  1  0  0  0  0
 36 40  1  0  0  0  0
 39 35  1  0  0  0  0
M  RAD  1  36   2
M  END
>  <program>
Gaussian 09, Revision D.01

>  <basis>
6-31G(d) (6D, 7F)

>  <method>
UB3LYP

$$$$
a4_ipr_ts_7_ircr_o.log
 OpenBabel04281816343D
Gaussian 09 #P UB3LYP/6-31G(d) opt=tight int=finegrid scf=tight
 40 40  0  0  0  0  0  0  0  0999 V2000
   -0.4220   -0.7162    0.5307 C   0  0  0  0  0  0  0  0  0  0  0  0
   -0.8524   -0.7094   -0.8007 C   0  0  0  0  0  0  0  0  0  0  0  0
   -2.2107   -0.8354   -1.0780 C   0  0  0  0  0  0  0  0  0  0  0  0
   -3.1360   -0.9479   -0.0376 C   0  0  0  0  0  0  0  0  0  0  0  0
   -2.6972   -0.9530    1.2898 C   0  0  0  0  0  0  0  0  0  0  0  0
   -1.3406   -0.8545    1.5793 C   0  0  0  0  0  0  0  0  0  0  0  0
    0.9598   -0.6247    0.8957 N   0  0  0  0  0  0  0  0  0  0  0  0
    1.5364    0.9744    1.4753 S   0  0  0  0  0  0  0  0  0  0  0  0
    1.2350    2.1147    0.1345 C   0  0  0  0  0  0  0  0  0  0  0  0
    0.0537    2.8611    0.1328 C   0  0  0  0  0  0  0  0  0  0  0  0
   -0.1782    3.7414   -0.9236 C   0  0  0  0  0  0  0  0  0  0  0  0
    0.7558    3.8588   -1.9558 C   0  0  0  0  0  0  0  0  0  0  0  0
    1.9306    3.1017   -1.9395 C   0  0  0  0  0  0  0  0  0  0  0  0
    2.1806    2.2191   -0.8899 C   0  0  0  0  0  0  0  0  0  0  0  0
   -4.6075   -1.0118   -0.3455 C   0  0  0  0  0  0  0  0  0  0  0  0
   -5.1499    0.2261   -0.4356 F   0  0  0  0  0  0  0  0  0  0  0  0
   -4.8484   -1.6301   -1.5226 F   0  0  0  0  0  0  0  0  0  0  0  0
   -5.2946   -1.6724    0.6113 F   0  0  0  0  0  0  0  0  0  0  0  0
    1.7477   -0.8596   -0.2683 F   0  0  0  0  0  0  0  0  0  0  0  0
    0.6356    1.2695    2.5870 O   0  0  0  0  0  0  0  0  0  0  0  0
    2.9730    0.8021    1.6466 O   0  0  0  0  0  0  0  0  0  0  0  0
   -0.1314   -0.6280   -1.6035 H   0  0  0  0  0  0  0  0  0  0  0  0
   -2.5507   -0.8469   -2.1082 H   0  0  0  0  0  0  0  0  0  0  0  0
   -3.4139   -1.0608    2.0967 H   0  0  0  0  0  0  0  0  0  0  0  0
   -0.9857   -0.8814    2.6025 H   0  0  0  0  0  0  0  0  0  0  0  0
   -0.6520    2.7616    0.9501 H   0  0  0  0  0  0  0  0  0  0  0  0
   -1.0864    4.3366   -0.9376 H   0  0  0  0  0  0  0  0  0  0  0  0
    0.5696    4.5469   -2.7756 H   0  0  0  0  0  0  0  0  0  0  0  0
    2.6560    3.2021   -2.7413 H   0  0  0  0  0  0  0  0  0  0  0  0
    3.0926    1.6343   -0.8503 H   0  0  0  0  0  0  0  0  0  0  0  0
    5.0139   -2.1878    0.2352 C   0  0  0  0  0  0  0  0  0  0  0  0
    5.2413   -2.8179    1.1153 H   0  0  0  0  0  0  0  0  0  0  0  0
    5.9845   -1.8158   -0.1263 H   0  0  0  0  0  0  0  0  0  0  0  0
    4.4309   -1.3352    0.5974 H   0  0  0  0  0  0  0  0  0  0  0  0
    4.9693   -4.0097   -1.6209 C   0  0  0  0  0  0  0  0  0  0  0  0
    4.2873   -2.9470   -0.8247 C   0  0  0  0  0  0  0  0  0  0  0  0
    4.3783   -4.3160   -2.4919 H   0  0  0  0  0  0  0  0  0  0  0  0
    5.9546   -3.6771   -1.9795 H   0  0  0  0  0  0  0  0  0  0  0  0
    5.1564   -4.9230   -1.0253 H   0  0  0  0  0  0  0  0  0  0  0  0
    3.2023   -2.8904   -0.8469 H   0  0  0  0  0  0  0  0  0  0  0  0
  1  7  1  0  0  0  0
  1  6  2  0  0  0  0
  2  1  1  0  0  0  0
  3  2  2  0  0  0  0
  3  4  1  0  0  0  0
  4  5  2  0  0  0  0
  5  6  1  0  0  0  0
  5 24  1  0  0  0  0
  6 25  1  0  0  0  0
  7  8  1  0  0  0  0
  8 21  2  0  0  0  0
  8 20  2  0  0  0  0
  9  8  1  0  0  0  0
 10  9  1  0  0  0  0
 10 26  1  0  0  0  0
 11 10  2  0  0  0  0
 12 13  2  0  0  0  0
 12 11  1  0  0  0  0
 13 14  1  0  0  0  0
 14 30  1  0  0  0  0
 14  9  2  0  0  0  0
 15  4  1  0  0  0  0
 15 18  1  0  0  0  0
 16 15  1  0  0  0  0
 17 15  1  0  0  0  0
 19  7  1  0  0  0  0
 22  2  1  0  0  0  0
 23  3  1  0  0  0  0
 27 11  1  0  0  0  0
 28 12  1  0  0  0  0
 29 13  1  0  0  0  0
 31 34  1  0  0  0  0
 31 32  1  0  0  0  0
 33 31  1  0  0  0  0
 35 39  1  0  0  0  0
 35 36  1  0  0  0  0
 36 31  1  0  0  0  0
 37 35  1  0  0  0  0
 38 35  1  0  0  0  0
 40 36  1  0  0  0  0
M  RAD  1  36   2
M  END
>  <program>
Gaussian 09, Revision D.01

>  <basis>
6-31G(d) (6D, 7F)

>  <method>
UB3LYP

$$$$
a4_ipr_ts_9_ircr_o.log
 OpenBabel04281816343D
Gaussian 09 #P UB3LYP/6-31G(d) opt=tight int=finegrid scf=tight
 40 40  0  0  0  0  0  0  0  0999 V2000
    0.2089    0.0267   -0.9435 C   0  0  0  0  0  0  0  0  0  0  0  0
    1.1879    0.8506   -0.3734 C   0  0  0  0  0  0  0  0  0  0  0  0
    2.4197    0.3006   -0.0371 C   0  0  0  0  0  0  0  0  0  0  0  0
    2.6689   -1.0602   -0.2496 C   0  0  0  0  0  0  0  0  0  0  0  0
    1.6869   -1.8753   -0.8156 C   0  0  0  0  0  0  0  0  0  0  0  0
    0.4570   -1.3290   -1.1752 C   0  0  0  0  0  0  0  0  0  0  0  0
   -1.0918    0.5065   -1.3208 N   0  0  0  0  0  0  0  0  0  0  0  0
   -2.2378    0.7387    0.0713 S   0  0  0  0  0  0  0  0  0  0  0  0
   -2.6950   -0.9699    0.3227 C   0  0  0  0  0  0  0  0  0  0  0  0
   -3.5581   -1.5773   -0.5941 C   0  0  0  0  0  0  0  0  0  0  0  0
   -3.9286   -2.9041   -0.3836 C   0  0  0  0  0  0  0  0  0  0  0  0
   -3.4464   -3.5982    0.7303 C   0  0  0  0  0  0  0  0  0  0  0  0
   -2.5927   -2.9724    1.6414 C   0  0  0  0  0  0  0  0  0  0  0  0
   -2.2077   -1.6463    1.4424 C   0  0  0  0  0  0  0  0  0  0  0  0
    4.0252   -1.6274    0.0765 C   0  0  0  0  0  0  0  0  0  0  0  0
    3.9746   -2.9598    0.2964 F   0  0  0  0  0  0  0  0  0  0  0  0
    4.9038   -1.4263   -0.9324 F   0  0  0  0  0  0  0  0  0  0  0  0
    4.5555   -1.0529    1.1783 F   0  0  0  0  0  0  0  0  0  0  0  0
   -0.9239    1.8531   -1.7746 F   0  0  0  0  0  0  0  0  0  0  0  0
   -1.5277    1.2229    1.2596 O   0  0  0  0  0  0  0  0  0  0  0  0
   -3.3571    1.4766   -0.5034 O   0  0  0  0  0  0  0  0  0  0  0  0
    0.9871    1.9027   -0.2010 H   0  0  0  0  0  0  0  0  0  0  0  0
    3.1858    0.9265    0.4086 H   0  0  0  0  0  0  0  0  0  0  0  0
    1.8860   -2.9276   -0.9858 H   0  0  0  0  0  0  0  0  0  0  0  0
   -0.3099   -1.9395   -1.6393 H   0  0  0  0  0  0  0  0  0  0  0  0
   -3.9333   -1.0159   -1.4431 H   0  0  0  0  0  0  0  0  0  0  0  0
   -4.5986   -3.3939   -1.0840 H   0  0  0  0  0  0  0  0  0  0  0  0
   -3.7423   -4.6312    0.8907 H   0  0  0  0  0  0  0  0  0  0  0  0
   -2.2270   -3.5143    2.5085 H   0  0  0  0  0  0  0  0  0  0  0  0
   -1.5502   -1.1363    2.1379 H   0  0  0  0  0  0  0  0  0  0  0  0
   -0.1666    5.0146   -0.4715 C   0  0  0  0  0  0  0  0  0  0  0  0
   -0.7984    4.3175   -1.0312 H   0  0  0  0  0  0  0  0  0  0  0  0
   -0.7943    5.8923   -0.2286 H   0  0  0  0  0  0  0  0  0  0  0  0
    0.6232    5.3806   -1.1428 H   0  0  0  0  0  0  0  0  0  0  0  0
    1.5250    5.0215    1.5029 C   0  0  0  0  0  0  0  0  0  0  0  0
    0.4022    4.3798    0.7552 C   0  0  0  0  0  0  0  0  0  0  0  0
    1.1912    5.9141    2.0644 H   0  0  0  0  0  0  0  0  0  0  0  0
    1.9746    4.3405    2.2348 H   0  0  0  0  0  0  0  0  0  0  0  0
    2.3179    5.3688    0.8253 H   0  0  0  0  0  0  0  0  0  0  0  0
   -0.1954    3.6264    1.2641 H   0  0  0  0  0  0  0  0  0  0  0  0
  1  2  1  0  0  0  0
  2 22  1  0  0  0  0
  2  3  2  0  0  0  0
  3 23  1  0  0  0  0
  4  3  1  0  0  0  0
  4 15  1  0  0  0  0
  5  4  2  0  0  0  0
  6  1  2  0  0  0  0
  6  5  1  0  0  0  0
  7  1  1  0  0  0  0
  7  8  1  0  0  0  0
  8  9  1  0  0  0  0
  8 20  2  0  0  0  0
  9 14  2  0  0  0  0
 10 11  2  0  0  0  0
 10  9  1  0  0  0  0
 11 12  1  0  0  0  0
 12 28  1  0  0  0  0
 12 13  2  0  0  0  0
 13 29  1  0  0  0  0
 14 13  1  0  0  0  0
 14 30  1  0  0  0  0
 15 16  1  0  0  0  0
 15 18  1  0  0  0  0
 17 15  1  0  0  0  0
 19  7  1  0  0  0  0
 21  8  2  0  0  0  0
 24  5  1  0  0  0  0
 25  6  1  0  0  0  0
 26 10  1  0  0  0  0
 27 11  1  0  0  0  0
 31 33  1  0  0  0  0
 31 36  1  0  0  0  0
 32 31  1  0  0  0  0
 34 31  1  0  0  0  0
 35 37  1  0  0  0  0
 35 38  1  0  0  0  0
 36 40  1  0  0  0  0
 36 35  1  0  0  0  0
 39 35  1  0  0  0  0
M  RAD  1  36   2
M  END
>  <program>
Gaussian 09, Revision D.01

>  <basis>
6-31G(d) (6D, 7F)

>  <method>
UB3LYP

$$$$
a4_ipr_ts_12_ircr_o.log
 OpenBabel04281816343D
Gaussian 09 #P UB3LYP/6-31G(d) opt=tight int=finegrid scf=tight
 40 40  0  0  0  0  0  0  0  0999 V2000
    0.2232    0.0943   -0.9250 C   0  0  0  0  0  0  0  0  0  0  0  0
    0.5040   -1.2541   -1.1635 C   0  0  0  0  0  0  0  0  0  0  0  0
    1.7450   -1.7737   -0.8027 C   0  0  0  0  0  0  0  0  0  0  0  0
    2.7063   -0.9395   -0.2290 C   0  0  0  0  0  0  0  0  0  0  0  0
    2.4249    0.4139   -0.0111 C   0  0  0  0  0  0  0  0  0  0  0  0
    1.1816    0.9373   -0.3480 C   0  0  0  0  0  0  0  0  0  0  0  0
   -1.0864    0.5458   -1.3058 N   0  0  0  0  0  0  0  0  0  0  0  0
   -2.2585    0.6983    0.0767 S   0  0  0  0  0  0  0  0  0  0  0  0
   -2.6627   -1.0301    0.2768 C   0  0  0  0  0  0  0  0  0  0  0  0
   -2.1622   -1.7211    1.3815 C   0  0  0  0  0  0  0  0  0  0  0  0
   -2.5062   -3.0637    1.5413 C   0  0  0  0  0  0  0  0  0  0  0  0
   -3.3326   -3.6910    0.6064 C   0  0  0  0  0  0  0  0  0  0  0  0
   -3.8284   -2.9823   -0.4923 C   0  0  0  0  0  0  0  0  0  0  0  0
   -3.4990   -1.6391   -0.6635 C   0  0  0  0  0  0  0  0  0  0  0  0
    4.0748   -1.4760    0.0975 C   0  0  0  0  0  0  0  0  0  0  0  0
    4.0568   -2.8114    0.3044 F   0  0  0  0  0  0  0  0  0  0  0  0
    4.9525   -1.2431   -0.9054 F   0  0  0  0  0  0  0  0  0  0  0  0
    4.5862   -0.8990    1.2070 F   0  0  0  0  0  0  0  0  0  0  0  0
   -0.9571    1.9109   -1.7116 F   0  0  0  0  0  0  0  0  0  0  0  0
   -1.5790    1.1733    1.2864 O   0  0  0  0  0  0  0  0  0  0  0  0
   -3.3948    1.4142   -0.4924 O   0  0  0  0  0  0  0  0  0  0  0  0
   -0.2461   -1.8800   -1.6346 H   0  0  0  0  0  0  0  0  0  0  0  0
    1.9687   -2.8201   -0.9787 H   0  0  0  0  0  0  0  0  0  0  0  0
    3.1747    1.0564    0.4385 H   0  0  0  0  0  0  0  0  0  0  0  0
    0.9628    1.9857   -0.1766 H   0  0  0  0  0  0  0  0  0  0  0  0
   -1.5264   -1.2096    2.0958 H   0  0  0  0  0  0  0  0  0  0  0  0
   -2.1298   -3.6174    2.3963 H   0  0  0  0  0  0  0  0  0  0  0  0
   -3.5966   -4.7369    0.7360 H   0  0  0  0  0  0  0  0  0  0  0  0
   -4.4772   -3.4737   -1.2113 H   0  0  0  0  0  0  0  0  0  0  0  0
   -3.8858   -1.0667   -1.4999 H   0  0  0  0  0  0  0  0  0  0  0  0
    0.3746    4.3047    1.8982 C   0  0  0  0  0  0  0  0  0  0  0  0
    1.1294    3.8988    2.5813 H   0  0  0  0  0  0  0  0  0  0  0  0
   -0.0363    5.2125    2.3782 H   0  0  0  0  0  0  0  0  0  0  0  0
   -0.4528    3.5852    1.8387 H   0  0  0  0  0  0  0  0  0  0  0  0
    0.0572    4.9862   -0.5902 C   0  0  0  0  0  0  0  0  0  0  0  0
    0.9446    4.6030    0.5494 C   0  0  0  0  0  0  0  0  0  0  0  0
    0.5971    5.0007   -1.5437 H   0  0  0  0  0  0  0  0  0  0  0  0
   -0.7923    4.2985   -0.6915 H   0  0  0  0  0  0  0  0  0  0  0  0
   -0.3756    5.9944   -0.4512 H   0  0  0  0  0  0  0  0  0  0  0  0
    2.0029    4.8500    0.4801 H   0  0  0  0  0  0  0  0  0  0  0  0
  1  6  1  0  0  0  0
  2  1  2  0  0  0  0
  2  3  1  0  0  0  0
  3  4  2  0  0  0  0
  4  5  1  0  0  0  0
  4 15  1  0  0  0  0
  5 24  1  0  0  0  0
  6 25  1  0  0  0  0
  6  5  2  0  0  0  0
  7  1  1  0  0  0  0
  7  8  1  0  0  0  0
  8  9  1  0  0  0  0
  8 20  2  0  0  0  0
  9 10  2  0  0  0  0
 10 11  1  0  0  0  0
 10 26  1  0  0  0  0
 11 27  1  0  0  0  0
 12 28  1  0  0  0  0
 12 11  2  0  0  0  0
 13 12  1  0  0  0  0
 14 13  2  0  0  0  0
 14  9  1  0  0  0  0
 15 16  1  0  0  0  0
 15 18  1  0  0  0  0
 17 15  1  0  0  0  0
 19  7  1  0  0  0  0
 21  8  2  0  0  0  0
 22  2  1  0  0  0  0
 23  3  1  0  0  0  0
 29 13  1  0  0  0  0
 30 14  1  0  0  0  0
 31 33  1  0  0  0  0
 31 32  1  0  0  0  0
 34 31  1  0  0  0  0
 35 39  1  0  0  0  0
 35 36  1  0  0  0  0
 36 31  1  0  0  0  0
 37 35  1  0  0  0  0
 38 35  1  0  0  0  0
 40 36  1  0  0  0  0
M  RAD  1  36   2
M  END
>  <program>
Gaussian 09, Revision D.01

>  <basis>
6-31G(d) (6D, 7F)

>  <method>
UB3LYP

$$$$
a4_ipr_ts_10_ircr_o.log
 OpenBabel04281816343D
Gaussian 09 #P UB3LYP/6-31G(d) opt=tight int=finegrid scf=tight
 40 40  0  0  0  0  0  0  0  0999 V2000
   -0.2144    0.1050   -0.9542 C   0  0  0  0  0  0  0  0  0  0  0  0
   -0.4863   -1.2443   -1.1972 C   0  0  0  0  0  0  0  0  0  0  0  0
   -1.7317   -1.7684   -0.8580 C   0  0  0  0  0  0  0  0  0  0  0  0
   -2.7073   -0.9367   -0.3061 C   0  0  0  0  0  0  0  0  0  0  0  0
   -2.4357    0.4189   -0.0875 C   0  0  0  0  0  0  0  0  0  0  0  0
   -1.1878    0.9460   -0.3997 C   0  0  0  0  0  0  0  0  0  0  0  0
    1.1000    0.5611   -1.3120 N   0  0  0  0  0  0  0  0  0  0  0  0
    2.2495    0.7074    0.0906 S   0  0  0  0  0  0  0  0  0  0  0  0
    2.6542   -1.0214    0.2866 C   0  0  0  0  0  0  0  0  0  0  0  0
    3.5096   -1.6217   -0.6420 C   0  0  0  0  0  0  0  0  0  0  0  0
    3.8386   -2.9655   -0.4742 C   0  0  0  0  0  0  0  0  0  0  0  0
    3.3235   -3.6832    0.6096 C   0  0  0  0  0  0  0  0  0  0  0  0
    2.4779   -3.0644    1.5331 C   0  0  0  0  0  0  0  0  0  0  0  0
    2.1340   -1.7214    1.3765 C   0  0  0  0  0  0  0  0  0  0  0  0
   -4.0456   -1.4961    0.0974 C   0  0  0  0  0  0  0  0  0  0  0  0
   -4.3191   -2.6604   -0.5305 F   0  0  0  0  0  0  0  0  0  0  0  0
   -4.0994   -1.7414    1.4275 F   0  0  0  0  0  0  0  0  0  0  0  0
   -5.0500   -0.6363   -0.1814 F   0  0  0  0  0  0  0  0  0  0  0  0
    0.9756    1.9279   -1.7126 F   0  0  0  0  0  0  0  0  0  0  0  0
    3.3933    1.4291   -0.4557 O   0  0  0  0  0  0  0  0  0  0  0  0
    1.5493    1.1735    1.2919 O   0  0  0  0  0  0  0  0  0  0  0  0
    0.2724   -1.8667   -1.6590 H   0  0  0  0  0  0  0  0  0  0  0  0
   -1.9521   -2.8132   -1.0468 H   0  0  0  0  0  0  0  0  0  0  0  0
   -3.2022    1.0636    0.3301 H   0  0  0  0  0  0  0  0  0  0  0  0
   -0.9784    1.9968   -0.2315 H   0  0  0  0  0  0  0  0  0  0  0  0
    3.9109   -1.0424   -1.4667 H   0  0  0  0  0  0  0  0  0  0  0  0
    4.5021   -3.4503   -1.1841 H   0  0  0  0  0  0  0  0  0  0  0  0
    3.5871   -4.7294    0.7367 H   0  0  0  0  0  0  0  0  0  0  0  0
    2.0863   -3.6251    2.3766 H   0  0  0  0  0  0  0  0  0  0  0  0
    1.4833   -1.2164    2.0819 H   0  0  0  0  0  0  0  0  0  0  0  0
   -0.0618    5.0002   -0.5552 C   0  0  0  0  0  0  0  0  0  0  0  0
    0.3776    5.9997   -0.3791 H   0  0  0  0  0  0  0  0  0  0  0  0
    0.7833    4.3065   -0.6542 H   0  0  0  0  0  0  0  0  0  0  0  0
   -0.5781    5.0454   -1.5207 H   0  0  0  0  0  0  0  0  0  0  0  0
   -0.4474    4.2654    1.9083 C   0  0  0  0  0  0  0  0  0  0  0  0
   -0.9806    4.5965    0.5521 C   0  0  0  0  0  0  0  0  0  0  0  0
   -1.2205    3.8439    2.5607 H   0  0  0  0  0  0  0  0  0  0  0  0
    0.3814    3.5471    1.8540 H   0  0  0  0  0  0  0  0  0  0  0  0
   -0.0498    5.1612    2.4210 H   0  0  0  0  0  0  0  0  0  0  0  0
   -2.0355    4.8506    0.4609 H   0  0  0  0  0  0  0  0  0  0  0  0
  1  6  1  0  0  0  0
  2  1  2  0  0  0  0
  2  3  1  0  0  0  0
  3  4  2  0  0  0  0
  4  5  1  0  0  0  0
  4 15  1  0  0  0  0
  5 24  1  0  0  0  0
  6 25  1  0  0  0  0
  6  5  2  0  0  0  0
  7  1  1  0  0  0  0
  7  8  1  0  0  0  0
  8  9  1  0  0  0  0
  8 21  2  0  0  0  0
  9 14  2  0  0  0  0
 10 11  2  0  0  0  0
 10  9  1  0  0  0  0
 11 12  1  0  0  0  0
 12 28  1  0  0  0  0
 12 13  2  0  0  0  0
 13 29  1  0  0  0  0
 14 13  1  0  0  0  0
 14 30  1  0  0  0  0
 15 17  1  0  0  0  0
 16 15  1  0  0  0  0
 18 15  1  0  0  0  0
 19  7  1  0  0  0  0
 20  8  2  0  0  0  0
 22  2  1  0  0  0  0
 23  3  1  0  0  0  0
 26 10  1  0  0  0  0
 27 11  1  0  0  0  0
 31 32  1  0  0  0  0
 31 36  1  0  0  0  0
 33 31  1  0  0  0  0
 34 31  1  0  0  0  0
 35 39  1  0  0  0  0
 35 37  1  0  0  0  0
 36 35  1  0  0  0  0
 38 35  1  0  0  0  0
 40 36  1  0  0  0  0
M  RAD  1  36   2
M  END
>  <program>
Gaussian 09, Revision D.01

>  <basis>
6-31G(d) (6D, 7F)

>  <method>
UB3LYP

$$$$
a4_ipr_ts_12_ircf_o.log
 OpenBabel04281816343D
Gaussian 09 #P UB3LYP/6-31G(d) opt=tight int=finegrid scf=tight
 40 40  0  0  0  0  0  0  0  0999 V2000
   -0.3982   -1.1760   -0.0301 C   0  0  0  0  0  0  0  0  0  0  0  0
   -1.1046   -2.4232   -0.0189 C   0  0  0  0  0  0  0  0  0  0  0  0
   -2.4840   -2.4578   -0.0271 C   0  0  0  0  0  0  0  0  0  0  0  0
   -3.2132   -1.2558   -0.0490 C   0  0  0  0  0  0  0  0  0  0  0  0
   -2.5459   -0.0189   -0.0666 C   0  0  0  0  0  0  0  0  0  0  0  0
   -1.1662    0.0335   -0.0587 C   0  0  0  0  0  0  0  0  0  0  0  0
    0.9469   -1.2849   -0.0118 N   0  0  0  0  0  0  0  0  0  0  0  0
    1.8960    0.1219    0.0001 S   0  0  0  0  0  0  0  0  0  0  0  0
    3.5311   -0.6075    0.0051 C   0  0  0  0  0  0  0  0  0  0  0  0
    4.1649   -0.8597   -1.2122 C   0  0  0  0  0  0  0  0  0  0  0  0
    5.4416   -1.4212   -1.2011 C   0  0  0  0  0  0  0  0  0  0  0  0
    6.0665   -1.7177    0.0126 C   0  0  0  0  0  0  0  0  0  0  0  0
    5.4219   -1.4499    1.2226 C   0  0  0  0  0  0  0  0  0  0  0  0
    4.1451   -0.8886    1.2262 C   0  0  0  0  0  0  0  0  0  0  0  0
   -4.7185   -1.2902    0.0068 C   0  0  0  0  0  0  0  0  0  0  0  0
   -5.2124   -2.4417   -0.4977 F   0  0  0  0  0  0  0  0  0  0  0  0
   -5.1620   -1.1915    1.2806 F   0  0  0  0  0  0  0  0  0  0  0  0
   -5.2675   -0.2707   -0.6849 F   0  0  0  0  0  0  0  0  0  0  0  0
   -1.6861    3.0736   -0.1274 F   0  0  0  0  0  0  0  0  0  0  0  0
    1.7199    0.8492   -1.2683 O   0  0  0  0  0  0  0  0  0  0  0  0
    1.7018    0.8285    1.2776 O   0  0  0  0  0  0  0  0  0  0  0  0
   -0.5148   -3.3334   -0.0031 H   0  0  0  0  0  0  0  0  0  0  0  0
   -3.0096   -3.4064   -0.0225 H   0  0  0  0  0  0  0  0  0  0  0  0
   -3.1070    0.9088   -0.0922 H   0  0  0  0  0  0  0  0  0  0  0  0
   -0.6831    1.0001   -0.0813 H   0  0  0  0  0  0  0  0  0  0  0  0
    3.6684   -0.6078   -2.1430 H   0  0  0  0  0  0  0  0  0  0  0  0
    5.9497   -1.6218   -2.1399 H   0  0  0  0  0  0  0  0  0  0  0  0
    7.0620   -2.1530    0.0155 H   0  0  0  0  0  0  0  0  0  0  0  0
    5.9147   -1.6729    2.1645 H   0  0  0  0  0  0  0  0  0  0  0  0
    3.6336   -0.6588    2.1548 H   0  0  0  0  0  0  0  0  0  0  0  0
    0.0687    4.2654   -1.1937 C   0  0  0  0  0  0  0  0  0  0  0  0
   -0.5127    4.2884   -2.1211 H   0  0  0  0  0  0  0  0  0  0  0  0
    0.6926    5.1657   -1.1567 H   0  0  0  0  0  0  0  0  0  0  0  0
    0.7232    3.3878   -1.2143 H   0  0  0  0  0  0  0  0  0  0  0  0
   -0.1458    4.1207    1.3486 C   0  0  0  0  0  0  0  0  0  0  0  0
   -0.8567    4.2170    0.0098 C   0  0  0  0  0  0  0  0  0  0  0  0
   -0.8740    4.0326    2.1616 H   0  0  0  0  0  0  0  0  0  0  0  0
    0.5166    3.2491    1.3759 H   0  0  0  0  0  0  0  0  0  0  0  0
    0.4557    5.0201    1.5233 H   0  0  0  0  0  0  0  0  0  0  0  0
   -1.5405    5.0758    0.0015 H   0  0  0  0  0  0  0  0  0  0  0  0
  1  2  2  0  0  0  0
  1  7  1  0  0  0  0
  2 22  1  0  0  0  0
  3 23  1  0  0  0  0
  3  2  1  0  0  0  0
  4  3  2  0  0  0  0
  4 15  1  0  0  0  0
  5  6  2  0  0  0  0
  5  4  1  0  0  0  0
  6  1  1  0  0  0  0
  7  8  1  0  0  0  0
  8  9  1  0  0  0  0
  8 21  2  0  0  0  0
  9 14  2  0  0  0  0
 10 11  2  0  0  0  0
 10  9  1  0  0  0  0
 11 12  1  0  0  0  0
 12 28  1  0  0  0  0
 12 13  2  0  0  0  0
 13 14  1  0  0  0  0
 13 29  1  0  0  0  0
 14 30  1  0  0  0  0
 15 17  1  0  0  0  0
 16 15  1  0  0  0  0
 18 15  1  0  0  0  0
 19 36  1  0  0  0  0
 20  8  2  0  0  0  0
 24  5  1  0  0  0  0
 25  6  1  0  0  0  0
 26 10  1  0  0  0  0
 27 11  1  0  0  0  0
 31 33  1  0  0  0  0
 31 36  1  0  0  0  0
 32 31  1  0  0  0  0
 34 31  1  0  0  0  0
 35 38  1  0  0  0  0
 35 39  1  0  0  0  0
 35 37  1  0  0  0  0
 36 35  1  0  0  0  0
 40 36  1  0  0  0  0
M  RAD  1   7   2
M  END
>  <program>
Gaussian 09, Revision D.01

>  <basis>
6-31G(d) (6D, 7F)

>  <method>
UB3LYP

$$$$
a4_ipr_ts_10_ircf_o.log
 OpenBabel04281816343D
Gaussian 09 #P UB3LYP/6-31G(d) opt=tight int=finegrid scf=tight
 40 40  0  0  0  0  0  0  0  0999 V2000
   -0.3997   -1.1735   -0.0237 C   0  0  0  0  0  0  0  0  0  0  0  0
   -1.1079   -2.4194   -0.0621 C   0  0  0  0  0  0  0  0  0  0  0  0
   -2.4870   -2.4516   -0.0687 C   0  0  0  0  0  0  0  0  0  0  0  0
   -3.2149   -1.2483   -0.0375 C   0  0  0  0  0  0  0  0  0  0  0  0
   -2.5462   -0.0133    0.0008 C   0  0  0  0  0  0  0  0  0  0  0  0
   -1.1660    0.0366    0.0093 C   0  0  0  0  0  0  0  0  0  0  0  0
    0.9453   -1.2842   -0.0279 N   0  0  0  0  0  0  0  0  0  0  0  0
    1.8964    0.1213   -0.0091 S   0  0  0  0  0  0  0  0  0  0  0  0
    3.5304   -0.6101    0.0057 C   0  0  0  0  0  0  0  0  0  0  0  0
    4.1611   -0.8873   -1.2079 C   0  0  0  0  0  0  0  0  0  0  0  0
    5.4371   -1.4498   -1.1887 C   0  0  0  0  0  0  0  0  0  0  0  0
    6.0646   -1.7229    0.0292 C   0  0  0  0  0  0  0  0  0  0  0  0
    5.4233   -1.4303    1.2352 C   0  0  0  0  0  0  0  0  0  0  0  0
    4.1471   -0.8676    1.2307 C   0  0  0  0  0  0  0  0  0  0  0  0
   -4.7200   -1.2897    0.0182 C   0  0  0  0  0  0  0  0  0  0  0  0
   -5.2126   -2.3771   -0.6144 F   0  0  0  0  0  0  0  0  0  0  0  0
   -5.1600   -1.3417    1.2961 F   0  0  0  0  0  0  0  0  0  0  0  0
   -5.2734   -0.1991   -0.5498 F   0  0  0  0  0  0  0  0  0  0  0  0
   -1.6840    3.0759    0.1082 F   0  0  0  0  0  0  0  0  0  0  0  0
    1.7239    0.8406   -1.2827 O   0  0  0  0  0  0  0  0  0  0  0  0
    1.7005    0.8366    1.2632 O   0  0  0  0  0  0  0  0  0  0  0  0
   -0.5193   -3.3301   -0.0902 H   0  0  0  0  0  0  0  0  0  0  0  0
   -3.0138   -3.3990   -0.1055 H   0  0  0  0  0  0  0  0  0  0  0  0
   -3.1061    0.9151    0.0181 H   0  0  0  0  0  0  0  0  0  0  0  0
   -0.6818    1.0023    0.0444 H   0  0  0  0  0  0  0  0  0  0  0  0
    3.6628   -0.6534   -2.1425 H   0  0  0  0  0  0  0  0  0  0  0  0
    5.9428   -1.6697   -2.1245 H   0  0  0  0  0  0  0  0  0  0  0  0
    7.0597   -2.1591    0.0384 H   0  0  0  0  0  0  0  0  0  0  0  0
    5.9182   -1.6350    2.1802 H   0  0  0  0  0  0  0  0  0  0  0  0
    3.6379   -0.6186    2.1555 H   0  0  0  0  0  0  0  0  0  0  0  0
   -0.1250    4.1378   -1.3373 C   0  0  0  0  0  0  0  0  0  0  0  0
    0.4788    5.0389   -1.4949 H   0  0  0  0  0  0  0  0  0  0  0  0
    0.5375    3.2664   -1.3658 H   0  0  0  0  0  0  0  0  0  0  0  0
   -0.8432    4.0588   -2.1601 H   0  0  0  0  0  0  0  0  0  0  0  0
    0.0582    4.2548    1.2089 C   0  0  0  0  0  0  0  0  0  0  0  0
   -0.8522    4.2202   -0.0064 C   0  0  0  0  0  0  0  0  0  0  0  0
   -0.5346    4.2691    2.1293 H   0  0  0  0  0  0  0  0  0  0  0  0
    0.7112    3.3760    1.2285 H   0  0  0  0  0  0  0  0  0  0  0  0
    0.6837    5.1545    1.1889 H   0  0  0  0  0  0  0  0  0  0  0  0
   -1.5356    5.0793    0.0028 H   0  0  0  0  0  0  0  0  0  0  0  0
  1  6  2  0  0  0  0
  2  1  1  0  0  0  0
  3  2  2  0  0  0  0
  3  4  1  0  0  0  0
  4  5  2  0  0  0  0
  4 15  1  0  0  0  0
  5  6  1  0  0  0  0
  5 24  1  0  0  0  0
  6 25  1  0  0  0  0
  7  1  1  0  0  0  0
  7  8  1  0  0  0  0
  8  9  1  0  0  0  0
  8 21  2  0  0  0  0
  9 14  2  0  0  0  0
 10 11  2  0  0  0  0
 10  9  1  0  0  0  0
 11 12  1  0  0  0  0
 12 28  1  0  0  0  0
 12 13  2  0  0  0  0
 13 29  1  0  0  0  0
 14 13  1  0  0  0  0
 14 30  1  0  0  0  0
 15 17  1  0  0  0  0
 16 15  1  0  0  0  0
 18 15  1  0  0  0  0
 20  8  2  0  0  0  0
 22  2  1  0  0  0  0
 23  3  1  0  0  0  0
 26 10  1  0  0  0  0
 27 11  1  0  0  0  0
 31 36  1  0  0  0  0
 32 31  1  0  0  0  0
 33 31  1  0  0  0  0
 34 31  1  0  0  0  0
 35 38  1  0  0  0  0
 35 37  1  0  0  0  0
 36 40  1  0  0  0  0
 36 19  1  0  0  0  0
 36 35  1  0  0  0  0
 39 35  1  0  0  0  0
M  RAD  1   7   2
M  END
>  <program>
Gaussian 09, Revision D.01

>  <basis>
6-31G(d) (6D, 7F)

>  <method>
UB3LYP

$$$$
a4_ipr_ts_9_ircf_o.log
 OpenBabel04281816343D
Gaussian 09 #P UB3LYP/6-31G(d) opt=tight int=finegrid scf=tight
 40 40  0  0  0  0  0  0  0  0999 V2000
   -0.4438   -1.2094   -0.0230 C   0  0  0  0  0  0  0  0  0  0  0  0
   -1.1951    0.0052    0.0913 C   0  0  0  0  0  0  0  0  0  0  0  0
   -2.5758   -0.0283    0.0769 C   0  0  0  0  0  0  0  0  0  0  0  0
   -3.2597   -1.2496   -0.0428 C   0  0  0  0  0  0  0  0  0  0  0  0
   -2.5461   -2.4569   -0.1518 C   0  0  0  0  0  0  0  0  0  0  0  0
   -1.1667   -2.4416   -0.1429 C   0  0  0  0  0  0  0  0  0  0  0  0
    0.8999   -1.3344   -0.0398 N   0  0  0  0  0  0  0  0  0  0  0  0
    1.8657    0.0572    0.0686 S   0  0  0  0  0  0  0  0  0  0  0  0
    3.4920   -0.6870   -0.0118 C   0  0  0  0  0  0  0  0  0  0  0  0
    4.1372   -1.0352    1.1753 C   0  0  0  0  0  0  0  0  0  0  0  0
    5.4077   -1.6069    1.1069 C   0  0  0  0  0  0  0  0  0  0  0  0
    6.0150   -1.8192   -0.1330 C   0  0  0  0  0  0  0  0  0  0  0  0
    5.3591   -1.4563   -1.3119 C   0  0  0  0  0  0  0  0  0  0  0  0
    4.0887   -0.8833   -1.2580 C   0  0  0  0  0  0  0  0  0  0  0  0
   -4.7653   -1.2760    0.0087 C   0  0  0  0  0  0  0  0  0  0  0  0
   -5.2706   -2.3052   -0.7055 F   0  0  0  0  0  0  0  0  0  0  0  0
   -5.2078   -1.4199    1.2785 F   0  0  0  0  0  0  0  0  0  0  0  0
   -5.3038   -0.1380   -0.4746 F   0  0  0  0  0  0  0  0  0  0  0  0
   -1.3265    3.0912    0.1951 F   0  0  0  0  0  0  0  0  0  0  0  0
    1.6752    0.8799   -1.1384 O   0  0  0  0  0  0  0  0  0  0  0  0
    1.7026    0.6671    1.3989 O   0  0  0  0  0  0  0  0  0  0  0  0
   -0.7005    0.9610    0.1942 H   0  0  0  0  0  0  0  0  0  0  0  0
   -3.1265    0.9030    0.1518 H   0  0  0  0  0  0  0  0  0  0  0  0
   -3.0839   -3.3937   -0.2508 H   0  0  0  0  0  0  0  0  0  0  0  0
   -0.5890   -3.3554   -0.2317 H   0  0  0  0  0  0  0  0  0  0  0  0
    3.6539   -0.8484    2.1283 H   0  0  0  0  0  0  0  0  0  0  0  0
    5.9245   -1.8815    2.0219 H   0  0  0  0  0  0  0  0  0  0  0  0
    7.0055   -2.2631   -0.1806 H   0  0  0  0  0  0  0  0  0  0  0  0
    5.8383   -1.6140   -2.2738 H   0  0  0  0  0  0  0  0  0  0  0  0
    3.5693   -0.5803   -2.1608 H   0  0  0  0  0  0  0  0  0  0  0  0
    0.6003    4.2198    0.9964 C   0  0  0  0  0  0  0  0  0  0  0  0
    0.9674    3.2965    1.4542 H   0  0  0  0  0  0  0  0  0  0  0  0
    1.4648    4.8328    0.7170 H   0  0  0  0  0  0  0  0  0  0  0  0
    0.0076    4.7729    1.7340 H   0  0  0  0  0  0  0  0  0  0  0  0
   -0.8294    5.1196   -0.9223 C   0  0  0  0  0  0  0  0  0  0  0  0
   -0.2396    3.9039   -0.2283 C   0  0  0  0  0  0  0  0  0  0  0  0
   -0.0319    5.7580   -1.3182 H   0  0  0  0  0  0  0  0  0  0  0  0
   -1.4713    4.8134   -1.7545 H   0  0  0  0  0  0  0  0  0  0  0  0
   -1.4287    5.7096   -0.2198 H   0  0  0  0  0  0  0  0  0  0  0  0
    0.3348    3.2934   -0.9337 H   0  0  0  0  0  0  0  0  0  0  0  0
  1  2  2  0  0  0  0
  2 22  1  0  0  0  0
  3  2  1  0  0  0  0
  3 23  1  0  0  0  0
  4 15  1  0  0  0  0
  4  3  2  0  0  0  0
  5  6  2  0  0  0  0
  5  4  1  0  0  0  0
  6  1  1  0  0  0  0
  7  1  1  0  0  0  0
  7  8  1  0  0  0  0
  8 21  2  0  0  0  0
  9  8  1  0  0  0  0
  9 10  2  0  0  0  0
 10 26  1  0  0  0  0
 11 10  1  0  0  0  0
 11 27  1  0  0  0  0
 12 11  2  0  0  0  0
 13 14  2  0  0  0  0
 13 12  1  0  0  0  0
 14  9  1  0  0  0  0
 15 17  1  0  0  0  0
 16 15  1  0  0  0  0
 18 15  1  0  0  0  0
 20  8  2  0  0  0  0
 24  5  1  0  0  0  0
 25  6  1  0  0  0  0
 28 12  1  0  0  0  0
 29 13  1  0  0  0  0
 30 14  1  0  0  0  0
 31 32  1  0  0  0  0
 31 34  1  0  0  0  0
 33 31  1  0  0  0  0
 35 36  1  0  0  0  0
 35 39  1  0  0  0  0
 36 19  1  0  0  0  0
 36 31  1  0  0  0  0
 37 35  1  0  0  0  0
 38 35  1  0  0  0  0
 40 36  1  0  0  0  0
M  RAD  1   7   2
M  END
>  <program>
Gaussian 09, Revision D.01

>  <basis>
6-31G(d) (6D, 7F)

>  <method>
UB3LYP

$$$$
a4_ipr_ts_15_ircf_o.log
 OpenBabel04281816343D
Gaussian 09 #P UB3LYP/6-31G(d) opt=tight int=finegrid scf=tight
 40 40  0  0  0  0  0  0  0  0999 V2000
    1.2246   -0.6815   -0.2521 C   0  0  0  0  0  0  0  0  0  0  0  0
    2.0288   -0.7903   -1.4328 C   0  0  0  0  0  0  0  0  0  0  0  0
    3.3839   -0.5309   -1.3991 C   0  0  0  0  0  0  0  0  0  0  0  0
    3.9916   -0.1532   -0.1899 C   0  0  0  0  0  0  0  0  0  0  0  0
    3.2279   -0.0415    0.9848 C   0  0  0  0  0  0  0  0  0  0  0  0
    1.8709   -0.2994    0.9700 C   0  0  0  0  0  0  0  0  0  0  0  0
   -0.0839   -0.9592   -0.4318 N   0  0  0  0  0  0  0  0  0  0  0  0
   -1.1511   -0.8397    0.8869 S   0  0  0  0  0  0  0  0  0  0  0  0
   -2.6586   -1.4324    0.1310 C   0  0  0  0  0  0  0  0  0  0  0  0
   -3.4615   -0.5401   -0.5816 C   0  0  0  0  0  0  0  0  0  0  0  0
   -4.6371   -1.0202   -1.1593 C   0  0  0  0  0  0  0  0  0  0  0  0
   -4.9948   -2.3632   -1.0196 C   0  0  0  0  0  0  0  0  0  0  0  0
   -4.1822   -3.2386   -0.2951 C   0  0  0  0  0  0  0  0  0  0  0  0
   -3.0035   -2.7758    0.2893 C   0  0  0  0  0  0  0  0  0  0  0  0
    5.4588    0.1898   -0.1668 C   0  0  0  0  0  0  0  0  0  0  0  0
    5.6608    1.4927   -0.4669 F   0  0  0  0  0  0  0  0  0  0  0  0
    6.0051   -0.0288    1.0472 F   0  0  0  0  0  0  0  0  0  0  0  0
    6.1536   -0.5370   -1.0676 F   0  0  0  0  0  0  0  0  0  0  0  0
   -3.6358    2.6637   -1.0927 F   0  0  0  0  0  0  0  0  0  0  0  0
   -0.7519   -1.7872    1.9393 O   0  0  0  0  0  0  0  0  0  0  0  0
   -1.3081    0.5883    1.2160 O   0  0  0  0  0  0  0  0  0  0  0  0
    1.5307   -1.0845   -2.3503 H   0  0  0  0  0  0  0  0  0  0  0  0
    3.9831   -0.6226   -2.2986 H   0  0  0  0  0  0  0  0  0  0  0  0
    3.7138    0.2411    1.9124 H   0  0  0  0  0  0  0  0  0  0  0  0
    1.2957   -0.2226    1.8841 H   0  0  0  0  0  0  0  0  0  0  0  0
   -3.1906    0.5056   -0.6757 H   0  0  0  0  0  0  0  0  0  0  0  0
   -5.2742   -0.3368   -1.7130 H   0  0  0  0  0  0  0  0  0  0  0  0
   -5.9132   -2.7282   -1.4714 H   0  0  0  0  0  0  0  0  0  0  0  0
   -4.4672   -4.2804   -0.1798 H   0  0  0  0  0  0  0  0  0  0  0  0
   -2.3644   -3.4341    0.8677 H   0  0  0  0  0  0  0  0  0  0  0  0
   -1.7180    3.8513   -0.3519 C   0  0  0  0  0  0  0  0  0  0  0  0
   -1.4438    4.0341   -1.3961 H   0  0  0  0  0  0  0  0  0  0  0  0
   -1.3659    4.6971    0.2496 H   0  0  0  0  0  0  0  0  0  0  0  0
   -1.2142    2.9437   -0.0047 H   0  0  0  0  0  0  0  0  0  0  0  0
   -3.6911    3.3472    1.1836 C   0  0  0  0  0  0  0  0  0  0  0  0
   -3.2235    3.6990   -0.2184 C   0  0  0  0  0  0  0  0  0  0  0  0
   -4.7735    3.1822    1.1956 H   0  0  0  0  0  0  0  0  0  0  0  0
   -3.1888    2.4406    1.5356 H   0  0  0  0  0  0  0  0  0  0  0  0
   -3.4606    4.1640    1.8771 H   0  0  0  0  0  0  0  0  0  0  0  0
   -3.7331    4.6035   -0.5762 H   0  0  0  0  0  0  0  0  0  0  0  0
  1  6  2  0  0  0  0
  2  3  2  0  0  0  0
  2  1  1  0  0  0  0
  3  4  1  0  0  0  0
  4 15  1  0  0  0  0
  4  5  2  0  0  0  0
  5 24  1  0  0  0  0
  6  5  1  0  0  0  0
  6 25  1  0  0  0  0
  7  1  1  0  0  0  0
  7  8  1  0  0  0  0
  8 21  2  0  0  0  0
  8 20  2  0  0  0  0
  9 14  1  0  0  0  0
  9  8  1  0  0  0  0
 10  9  2  0  0  0  0
 11 12  2  0  0  0  0
 11 10  1  0  0  0  0
 12 13  1  0  0  0  0
 13 29  1  0  0  0  0
 13 14  2  0  0  0  0
 14 30  1  0  0  0  0
 15 17  1  0  0  0  0
 16 15  1  0  0  0  0
 18 15  1  0  0  0  0
 19 36  1  0  0  0  0
 22  2  1  0  0  0  0
 23  3  1  0  0  0  0
 26 10  1  0  0  0  0
 27 11  1  0  0  0  0
 28 12  1  0  0  0  0
 31 36  1  0  0  0  0
 31 34  1  0  0  0  0
 31 33  1  0  0  0  0
 32 31  1  0  0  0  0
 35 37  1  0  0  0  0
 35 38  1  0  0  0  0
 35 39  1  0  0  0  0
 36 35  1  0  0  0  0
 40 36  1  0  0  0  0
M  RAD  1   7   2
M  END
>  <program>
Gaussian 09, Revision D.01

>  <basis>
6-31G(d) (6D, 7F)

>  <method>
UB3LYP

$$$$
a4_ipr_ts_16_ircf_o.log
 OpenBabel04281816343D
Gaussian 09 #P UB3LYP/6-31G(d) opt=tight int=finegrid scf=tight
 40 40  0  0  0  0  0  0  0  0999 V2000
    1.1711   -0.6466    0.2655 C   0  0  0  0  0  0  0  0  0  0  0  0
    1.8416   -0.3604   -0.9699 C   0  0  0  0  0  0  0  0  0  0  0  0
    3.1957   -0.0892   -0.9759 C   0  0  0  0  0  0  0  0  0  0  0  0
    3.9338   -0.0940    0.2209 C   0  0  0  0  0  0  0  0  0  0  0  0
    3.3022   -0.3752    1.4435 C   0  0  0  0  0  0  0  0  0  0  0  0
    1.9486   -0.6460    1.4686 C   0  0  0  0  0  0  0  0  0  0  0  0
   -0.1395   -0.9176    0.4402 N   0  0  0  0  0  0  0  0  0  0  0  0
   -1.1860   -0.8958   -0.8996 S   0  0  0  0  0  0  0  0  0  0  0  0
   -2.6852   -1.5043   -0.1384 C   0  0  0  0  0  0  0  0  0  0  0  0
   -3.4761   -0.6299    0.6103 C   0  0  0  0  0  0  0  0  0  0  0  0
   -4.6462   -1.1233    1.1871 C   0  0  0  0  0  0  0  0  0  0  0  0
   -5.0124   -2.4601    1.0099 C   0  0  0  0  0  0  0  0  0  0  0  0
   -4.2127   -3.3161    0.2498 C   0  0  0  0  0  0  0  0  0  0  0  0
   -3.0378   -2.8405   -0.3330 C   0  0  0  0  0  0  0  0  0  0  0  0
    5.4211    0.1438    0.1789 C   0  0  0  0  0  0  0  0  0  0  0  0
    6.0947   -1.0082   -0.0385 F   0  0  0  0  0  0  0  0  0  0  0  0
    5.7613    0.9955   -0.8113 F   0  0  0  0  0  0  0  0  0  0  0  0
    5.8781    0.6592    1.3394 F   0  0  0  0  0  0  0  0  0  0  0  0
   -3.2720    2.6175    0.9769 F   0  0  0  0  0  0  0  0  0  0  0  0
   -1.3795    0.5113   -1.2909 O   0  0  0  0  0  0  0  0  0  0  0  0
   -0.7456   -1.8741   -1.9067 O   0  0  0  0  0  0  0  0  0  0  0  0
    1.2859   -0.3645   -1.8992 H   0  0  0  0  0  0  0  0  0  0  0  0
    3.6973    0.1345   -1.9114 H   0  0  0  0  0  0  0  0  0  0  0  0
    3.8783   -0.3705    2.3624 H   0  0  0  0  0  0  0  0  0  0  0  0
    1.4309   -0.8606    2.3973 H   0  0  0  0  0  0  0  0  0  0  0  0
   -3.1959    0.4109    0.7345 H   0  0  0  0  0  0  0  0  0  0  0  0
   -5.2743   -0.4572    1.7715 H   0  0  0  0  0  0  0  0  0  0  0  0
   -5.9272   -2.8344    1.4614 H   0  0  0  0  0  0  0  0  0  0  0  0
   -4.5035   -4.3528    0.1063 H   0  0  0  0  0  0  0  0  0  0  0  0
   -2.4061   -3.4833   -0.9363 H   0  0  0  0  0  0  0  0  0  0  0  0
   -1.4751    3.8083   -0.0108 C   0  0  0  0  0  0  0  0  0  0  0  0
   -0.8115    2.9513    0.1331 H   0  0  0  0  0  0  0  0  0  0  0  0
   -1.1397    4.3560   -0.8987 H   0  0  0  0  0  0  0  0  0  0  0  0
   -1.3975    4.4723    0.8576 H   0  0  0  0  0  0  0  0  0  0  0  0
   -3.9215    4.4471   -0.3790 C   0  0  0  0  0  0  0  0  0  0  0  0
   -2.9055    3.3329   -0.1917 C   0  0  0  0  0  0  0  0  0  0  0  0
   -4.9342    4.0362   -0.4431 H   0  0  0  0  0  0  0  0  0  0  0  0
   -3.8843    5.1480    0.4627 H   0  0  0  0  0  0  0  0  0  0  0  0
   -3.7157    5.0022   -1.3010 H   0  0  0  0  0  0  0  0  0  0  0  0
   -2.9578    2.6143   -1.0159 H   0  0  0  0  0  0  0  0  0  0  0  0
  1  7  1  0  0  0  0
  1  6  2  0  0  0  0
  2  1  1  0  0  0  0
  3  2  2  0  0  0  0
  3  4  1  0  0  0  0
  4  5  2  0  0  0  0
  5  6  1  0  0  0  0
  5 24  1  0  0  0  0
  6 25  1  0  0  0  0
  8  9  1  0  0  0  0
  8  7  1  0  0  0  0
  9 10  1  0  0  0  0
 10 26  1  0  0  0  0
 10 11  2  0  0  0  0
 11 27  1  0  0  0  0
 12 11  1  0  0  0  0
 12 28  1  0  0  0  0
 13 12  2  0  0  0  0
 14  9  2  0  0  0  0
 14 13  1  0  0  0  0
 15  4  1  0  0  0  0
 15 18  1  0  0  0  0
 16 15  1  0  0  0  0
 17 15  1  0  0  0  0
 20  8  2  0  0  0  0
 21  8  2  0  0  0  0
 22  2  1  0  0  0  0
 23  3  1  0  0  0  0
 29 13  1  0  0  0  0
 30 14  1  0  0  0  0
 31 32  1  0  0  0  0
 31 34  1  0  0  0  0
 33 31  1  0  0  0  0
 35 36  1  0  0  0  0
 35 38  1  0  0  0  0
 36 31  1  0  0  0  0
 36 19  1  0  0  0  0
 37 35  1  0  0  0  0
 39 35  1  0  0  0  0
 40 36  1  0  0  0  0
M  RAD  1   7   2
M  END
>  <program>
Gaussian 09, Revision D.01

>  <basis>
6-31G(d) (6D, 7F)

>  <method>
UB3LYP

$$$$
a4_ipr_ts_13_ircf_o.log
 OpenBabel04281816343D
Gaussian 09 #P UB3LYP/6-31G(d) opt=tight int=finegrid scf=tight
 40 40  0  0  0  0  0  0  0  0999 V2000
   -1.1553   -0.5709    0.2572 C   0  0  0  0  0  0  0  0  0  0  0  0
   -1.8835   -0.5609   -0.9794 C   0  0  0  0  0  0  0  0  0  0  0  0
   -3.2483   -0.3512   -0.9764 C   0  0  0  0  0  0  0  0  0  0  0  0
   -3.9423   -0.1515    0.2306 C   0  0  0  0  0  0  0  0  0  0  0  0
   -3.2549   -0.1655    1.4548 C   0  0  0  0  0  0  0  0  0  0  0  0
   -1.8899   -0.3729    1.4714 C   0  0  0  0  0  0  0  0  0  0  0  0
    0.1716   -0.7481    0.4256 N   0  0  0  0  0  0  0  0  0  0  0  0
    1.1989   -0.8903   -0.9205 S   0  0  0  0  0  0  0  0  0  0  0  0
    2.6715   -1.5115   -0.1181 C   0  0  0  0  0  0  0  0  0  0  0  0
    3.0048   -2.8564   -0.2840 C   0  0  0  0  0  0  0  0  0  0  0  0
    4.1613   -3.3418    0.3272 C   0  0  0  0  0  0  0  0  0  0  0  0
    4.9620   -2.4868    1.0870 C   0  0  0  0  0  0  0  0  0  0  0  0
    4.6152   -1.1411    1.2360 C   0  0  0  0  0  0  0  0  0  0  0  0
    3.4643   -0.6380    0.6305 C   0  0  0  0  0  0  0  0  0  0  0  0
   -5.4218    0.1313    0.1957 C   0  0  0  0  0  0  0  0  0  0  0  0
   -6.0374   -0.5684   -0.7809 F   0  0  0  0  0  0  0  0  0  0  0  0
   -6.0204   -0.1798    1.3643 F   0  0  0  0  0  0  0  0  0  0  0  0
   -5.6638    1.4402   -0.0418 F   0  0  0  0  0  0  0  0  0  0  0  0
    3.2808    2.6142    0.9399 F   0  0  0  0  0  0  0  0  0  0  0  0
    0.7222   -1.9168   -1.8620 O   0  0  0  0  0  0  0  0  0  0  0  0
    1.4465    0.4785   -1.4050 O   0  0  0  0  0  0  0  0  0  0  0  0
   -1.3618   -0.7370   -1.9115 H   0  0  0  0  0  0  0  0  0  0  0  0
   -3.7957   -0.3509   -1.9133 H   0  0  0  0  0  0  0  0  0  0  0  0
   -3.7993   -0.0186    2.3811 H   0  0  0  0  0  0  0  0  0  0  0  0
   -1.3307   -0.3884    2.4007 H   0  0  0  0  0  0  0  0  0  0  0  0
    2.3712   -3.4985   -0.8860 H   0  0  0  0  0  0  0  0  0  0  0  0
    4.4364   -4.3857    0.2065 H   0  0  0  0  0  0  0  0  0  0  0  0
    5.8620   -2.8687    1.5612 H   0  0  0  0  0  0  0  0  0  0  0  0
    5.2439   -0.4762    1.8213 H   0  0  0  0  0  0  0  0  0  0  0  0
    3.1988    0.4090    0.7346 H   0  0  0  0  0  0  0  0  0  0  0  0
    3.9303    4.4326   -0.4308 C   0  0  0  0  0  0  0  0  0  0  0  0
    4.9452    4.0257   -0.4849 H   0  0  0  0  0  0  0  0  0  0  0  0
    3.7276    4.9776   -1.3595 H   0  0  0  0  0  0  0  0  0  0  0  0
    3.8849    5.1415    0.4036 H   0  0  0  0  0  0  0  0  0  0  0  0
    1.4847    3.7862   -0.0712 C   0  0  0  0  0  0  0  0  0  0  0  0
    2.9183    3.3157   -0.2387 C   0  0  0  0  0  0  0  0  0  0  0  0
    0.8244    2.9280    0.0805 H   0  0  0  0  0  0  0  0  0  0  0  0
    1.3991    4.4607    0.7883 H   0  0  0  0  0  0  0  0  0  0  0  0
    1.1510    4.3206   -0.9677 H   0  0  0  0  0  0  0  0  0  0  0  0
    2.9789    2.5888   -1.0549 H   0  0  0  0  0  0  0  0  0  0  0  0
  1  7  1  0  0  0  0
  1  6  2  0  0  0  0
  2  3  2  0  0  0  0
  2  1  1  0  0  0  0
  3  4  1  0  0  0  0
  4  5  2  0  0  0  0
  5  6  1  0  0  0  0
  5 24  1  0  0  0  0
  6 25  1  0  0  0  0
  8  9  1  0  0  0  0
  8  7  1  0  0  0  0
  9 14  1  0  0  0  0
 10  9  2  0  0  0  0
 10 11  1  0  0  0  0
 11 12  2  0  0  0  0
 12 13  1  0  0  0  0
 12 28  1  0  0  0  0
 13 29  1  0  0  0  0
 14 30  1  0  0  0  0
 14 13  2  0  0  0  0
 15  4  1  0  0  0  0
 15 17  1  0  0  0  0
 16 15  1  0  0  0  0
 18 15  1  0  0  0  0
 20  8  2  0  0  0  0
 21  8  2  0  0  0  0
 22  2  1  0  0  0  0
 23  3  1  0  0  0  0
 26 10  1  0  0  0  0
 27 11  1  0  0  0  0
 31 36  1  0  0  0  0
 31 34  1  0  0  0  0
 32 31  1  0  0  0  0
 33 31  1  0  0  0  0
 35 37  1  0  0  0  0
 35 38  1  0  0  0  0
 36 35  1  0  0  0  0
 36 19  1  0  0  0  0
 39 35  1  0  0  0  0
 40 36  1  0  0  0  0
M  RAD  1   7   2
M  END
>  <program>
Gaussian 09, Revision D.01

>  <basis>
6-31G(d) (6D, 7F)

>  <method>
UB3LYP

$$$$
a4_ipr_ts_2_ircf_o.log
 OpenBabel04281816343D
Gaussian 09 #P UB3LYP/6-31G(d) opt=tight int=finegrid scf=tight
 40 40  0  0  0  0  0  0  0  0999 V2000
   -1.1552   -0.5709    0.2572 C   0  0  0  0  0  0  0  0  0  0  0  0
   -1.8898   -0.3728    1.4714 C   0  0  0  0  0  0  0  0  0  0  0  0
   -3.2548   -0.1654    1.4548 C   0  0  0  0  0  0  0  0  0  0  0  0
   -3.9422   -0.1516    0.2306 C   0  0  0  0  0  0  0  0  0  0  0  0
   -3.2483   -0.3514   -0.9764 C   0  0  0  0  0  0  0  0  0  0  0  0
   -1.8835   -0.5610   -0.9794 C   0  0  0  0  0  0  0  0  0  0  0  0
    0.1716   -0.7480    0.4256 N   0  0  0  0  0  0  0  0  0  0  0  0
    1.1990   -0.8903   -0.9206 S   0  0  0  0  0  0  0  0  0  0  0  0
    2.6716   -1.5114   -0.1181 C   0  0  0  0  0  0  0  0  0  0  0  0
    3.0049   -2.8564   -0.2840 C   0  0  0  0  0  0  0  0  0  0  0  0
    4.1614   -3.3418    0.3273 C   0  0  0  0  0  0  0  0  0  0  0  0
    4.9620   -2.4867    1.0870 C   0  0  0  0  0  0  0  0  0  0  0  0
    4.6152   -1.1410    1.2361 C   0  0  0  0  0  0  0  0  0  0  0  0
    3.4643   -0.6379    0.6305 C   0  0  0  0  0  0  0  0  0  0  0  0
   -5.4218    0.1312    0.1958 C   0  0  0  0  0  0  0  0  0  0  0  0
   -6.0373   -0.5686   -0.7808 F   0  0  0  0  0  0  0  0  0  0  0  0
   -6.0203   -0.1798    1.3644 F   0  0  0  0  0  0  0  0  0  0  0  0
   -5.6638    1.4401   -0.0419 F   0  0  0  0  0  0  0  0  0  0  0  0
    3.2805    2.6143    0.9399 F   0  0  0  0  0  0  0  0  0  0  0  0
    0.7223   -1.9168   -1.8619 O   0  0  0  0  0  0  0  0  0  0  0  0
    1.4465    0.4785   -1.4050 O   0  0  0  0  0  0  0  0  0  0  0  0
   -1.3306   -0.3882    2.4007 H   0  0  0  0  0  0  0  0  0  0  0  0
   -3.7992   -0.0185    2.3811 H   0  0  0  0  0  0  0  0  0  0  0  0
   -3.7957   -0.3512   -1.9132 H   0  0  0  0  0  0  0  0  0  0  0  0
   -1.3618   -0.7372   -1.9115 H   0  0  0  0  0  0  0  0  0  0  0  0
    2.3714   -3.4985   -0.8859 H   0  0  0  0  0  0  0  0  0  0  0  0
    4.4365   -4.3856    0.2066 H   0  0  0  0  0  0  0  0  0  0  0  0
    5.8621   -2.8686    1.5612 H   0  0  0  0  0  0  0  0  0  0  0  0
    5.2439   -0.4761    1.8213 H   0  0  0  0  0  0  0  0  0  0  0  0
    3.1989    0.4090    0.7345 H   0  0  0  0  0  0  0  0  0  0  0  0
    3.9300    4.4327   -0.4309 C   0  0  0  0  0  0  0  0  0  0  0  0
    4.9449    4.0258   -0.4849 H   0  0  0  0  0  0  0  0  0  0  0  0
    3.7274    4.9777   -1.3596 H   0  0  0  0  0  0  0  0  0  0  0  0
    3.8846    5.1416    0.4036 H   0  0  0  0  0  0  0  0  0  0  0  0
    1.4844    3.7862   -0.0713 C   0  0  0  0  0  0  0  0  0  0  0  0
    2.9180    3.3157   -0.2387 C   0  0  0  0  0  0  0  0  0  0  0  0
    0.8242    2.9280    0.0804 H   0  0  0  0  0  0  0  0  0  0  0  0
    1.3988    4.4608    0.7882 H   0  0  0  0  0  0  0  0  0  0  0  0
    1.1507    4.3206   -0.9679 H   0  0  0  0  0  0  0  0  0  0  0  0
    2.9787    2.5888   -1.0549 H   0  0  0  0  0  0  0  0  0  0  0  0
  1  7  1  0  0  0  0
  1  2  2  0  0  0  0
  2 22  1  0  0  0  0
  3  2  1  0  0  0  0
  3 23  1  0  0  0  0
  4  3  2  0  0  0  0
  5  4  1  0  0  0  0
  6  5  2  0  0  0  0
  6  1  1  0  0  0  0
  8  9  1  0  0  0  0
  8  7  1  0  0  0  0
  9 14  1  0  0  0  0
 10  9  2  0  0  0  0
 10 11  1  0  0  0  0
 11 12  2  0  0  0  0
 12 13  1  0  0  0  0
 12 28  1  0  0  0  0
 13 29  1  0  0  0  0
 14 30  1  0  0  0  0
 14 13  2  0  0  0  0
 15  4  1  0  0  0  0
 15 17  1  0  0  0  0
 16 15  1  0  0  0  0
 18 15  1  0  0  0  0
 20  8  2  0  0  0  0
 21  8  2  0  0  0  0
 24  5  1  0  0  0  0
 25  6  1  0  0  0  0
 26 10  1  0  0  0  0
 27 11  1  0  0  0  0
 31 36  1  0  0  0  0
 31 34  1  0  0  0  0
 32 31  1  0  0  0  0
 33 31  1  0  0  0  0
 35 37  1  0  0  0  0
 35 38  1  0  0  0  0
 36 35  1  0  0  0  0
 36 19  1  0  0  0  0
 39 35  1  0  0  0  0
 40 36  1  0  0  0  0
M  RAD  1   7   2
M  END
>  <program>
Gaussian 09, Revision D.01

>  <basis>
6-31G(d) (6D, 7F)

>  <method>
UB3LYP

$$$$
a4_ipr_ts_1_ircf_o.log
 OpenBabel04281816343D
Gaussian 09 #P UB3LYP/6-31G(d) opt=tight int=finegrid scf=tight
 40 40  0  0  0  0  0  0  0  0999 V2000
   -1.1327   -0.6559   -0.2783 C   0  0  0  0  0  0  0  0  0  0  0  0
   -1.8118   -0.4469    0.9680 C   0  0  0  0  0  0  0  0  0  0  0  0
   -3.1705   -0.2014    0.9829 C   0  0  0  0  0  0  0  0  0  0  0  0
   -3.9055   -0.1580   -0.2154 C   0  0  0  0  0  0  0  0  0  0  0  0
   -3.2659   -0.3645   -1.4482 C   0  0  0  0  0  0  0  0  0  0  0  0
   -1.9071   -0.6084   -1.4823 C   0  0  0  0  0  0  0  0  0  0  0  0
    0.1834   -0.8916   -0.4621 N   0  0  0  0  0  0  0  0  0  0  0  0
    1.2268   -0.9153    0.8800 S   0  0  0  0  0  0  0  0  0  0  0  0
    2.7384   -1.4575    0.0935 C   0  0  0  0  0  0  0  0  0  0  0  0
    3.1330   -2.7864    0.2531 C   0  0  0  0  0  0  0  0  0  0  0  0
    4.3182   -3.2114   -0.3478 C   0  0  0  0  0  0  0  0  0  0  0  0
    5.0861   -2.3131   -1.0916 C   0  0  0  0  0  0  0  0  0  0  0  0
    4.6778   -0.9843   -1.2342 C   0  0  0  0  0  0  0  0  0  0  0  0
    3.4972   -0.5411   -0.6385 C   0  0  0  0  0  0  0  0  0  0  0  0
   -5.3965    0.0530   -0.1625 C   0  0  0  0  0  0  0  0  0  0  0  0
   -6.0484   -1.1122    0.0501 F   0  0  0  0  0  0  0  0  0  0  0  0
   -5.7437    0.8896    0.8385 F   0  0  0  0  0  0  0  0  0  0  0  0
   -5.8710    0.5714   -1.3145 F   0  0  0  0  0  0  0  0  0  0  0  0
    3.0373    2.7201   -0.9706 F   0  0  0  0  0  0  0  0  0  0  0  0
    1.3923    0.4747    1.3395 O   0  0  0  0  0  0  0  0  0  0  0  0
    0.8046   -1.9491    1.8383 O   0  0  0  0  0  0  0  0  0  0  0  0
   -1.2587   -0.4891    1.8978 H   0  0  0  0  0  0  0  0  0  0  0  0
   -3.6787   -0.0357    1.9271 H   0  0  0  0  0  0  0  0  0  0  0  0
   -3.8396   -0.3239   -2.3676 H   0  0  0  0  0  0  0  0  0  0  0  0
   -1.3831   -0.7653   -2.4190 H   0  0  0  0  0  0  0  0  0  0  0  0
    2.5244   -3.4628    0.8432 H   0  0  0  0  0  0  0  0  0  0  0  0
    4.6415   -4.2418   -0.2314 H   0  0  0  0  0  0  0  0  0  0  0  0
    6.0090   -2.6480   -1.5575 H   0  0  0  0  0  0  0  0  0  0  0  0
    5.2814   -0.2859   -1.8065 H   0  0  0  0  0  0  0  0  0  0  0  0
    3.1844    0.4935   -0.7354 H   0  0  0  0  0  0  0  0  0  0  0  0
    2.0804    4.8275   -0.4816 C   0  0  0  0  0  0  0  0  0  0  0  0
    1.4801    4.7598   -1.3945 H   0  0  0  0  0  0  0  0  0  0  0  0
    1.5223    5.4146    0.2563 H   0  0  0  0  0  0  0  0  0  0  0  0
    3.0091    5.3599   -0.7163 H   0  0  0  0  0  0  0  0  0  0  0  0
    3.2860    3.4272    1.2819 C   0  0  0  0  0  0  0  0  0  0  0  0
    2.3837    3.4408    0.0609 C   0  0  0  0  0  0  0  0  0  0  0  0
    2.8169    3.9722    2.1087 H   0  0  0  0  0  0  0  0  0  0  0  0
    3.4621    2.3988    1.6088 H   0  0  0  0  0  0  0  0  0  0  0  0
    4.2469    3.9023    1.0541 H   0  0  0  0  0  0  0  0  0  0  0  0
    1.4598    2.8938    0.2744 H   0  0  0  0  0  0  0  0  0  0  0  0
  1  2  2  0  0  0  0
  2  3  1  0  0  0  0
  2 22  1  0  0  0  0
  3 23  1  0  0  0  0
  4 15  1  0  0  0  0
  4  3  2  0  0  0  0
  5  4  1  0  0  0  0
  6  5  2  0  0  0  0
  6  1  1  0  0  0  0
  7  1  1  0  0  0  0
  7  8  1  0  0  0  0
  8 20  2  0  0  0  0
  8 21  2  0  0  0  0
  9 10  1  0  0  0  0
  9  8  1  0  0  0  0
 10 26  1  0  0  0  0
 11 27  1  0  0  0  0
 11 10  2  0  0  0  0
 12 11  1  0  0  0  0
 13 12  2  0  0  0  0
 13 14  1  0  0  0  0
 14  9  2  0  0  0  0
 15 16  1  0  0  0  0
 15 17  1  0  0  0  0
 18 15  1  0  0  0  0
 19 36  1  0  0  0  0
 24  5  1  0  0  0  0
 25  6  1  0  0  0  0
 28 12  1  0  0  0  0
 29 13  1  0  0  0  0
 30 14  1  0  0  0  0
 31 36  1  0  0  0  0
 31 33  1  0  0  0  0
 32 31  1  0  0  0  0
 34 31  1  0  0  0  0
 35 38  1  0  0  0  0
 35 37  1  0  0  0  0
 36 40  1  0  0  0  0
 36 35  1  0  0  0  0
 39 35  1  0  0  0  0
M  RAD  1   7   2
M  END
>  <program>
Gaussian 09, Revision D.01

>  <basis>
6-31G(d) (6D, 7F)

>  <method>
UB3LYP

$$$$
a4_ipr_ts_7_ircf_o.log
 OpenBabel04281816343D
Gaussian 09 #P UB3LYP/6-31G(d) opt=tight int=finegrid scf=tight
 40 40  0  0  0  0  0  0  0  0999 V2000
    0.7317   -0.4917   -0.1051 C   0  0  0  0  0  0  0  0  0  0  0  0
    1.4909   -1.5450    0.5033 C   0  0  0  0  0  0  0  0  0  0  0  0
    2.8683   -1.5495    0.3950 C   0  0  0  0  0  0  0  0  0  0  0  0
    3.5374   -0.5302   -0.3052 C   0  0  0  0  0  0  0  0  0  0  0  0
    2.8138    0.5134   -0.9069 C   0  0  0  0  0  0  0  0  0  0  0  0
    1.4367    0.5352   -0.8152 C   0  0  0  0  0  0  0  0  0  0  0  0
   -0.6066   -0.3439   -0.1056 N   0  0  0  0  0  0  0  0  0  0  0  0
   -1.6302   -1.2434    0.8851 S   0  0  0  0  0  0  0  0  0  0  0  0
   -3.1431   -1.0792   -0.0596 C   0  0  0  0  0  0  0  0  0  0  0  0
   -3.9676   -2.2006   -0.1622 C   0  0  0  0  0  0  0  0  0  0  0  0
   -5.1882   -2.0819   -0.8277 C   0  0  0  0  0  0  0  0  0  0  0  0
   -5.5663   -0.8580   -1.3822 C   0  0  0  0  0  0  0  0  0  0  0  0
   -4.7256    0.2538   -1.2764 C   0  0  0  0  0  0  0  0  0  0  0  0
   -3.5055    0.1552   -0.6091 C   0  0  0  0  0  0  0  0  0  0  0  0
    5.0431   -0.5260   -0.3562 C   0  0  0  0  0  0  0  0  0  0  0  0
    5.5674    0.1200    0.7102 F   0  0  0  0  0  0  0  0  0  0  0  0
    5.5465   -1.7783   -0.3479 F   0  0  0  0  0  0  0  0  0  0  0  0
    5.5049    0.0947   -1.4625 F   0  0  0  0  0  0  0  0  0  0  0  0
   -1.2052    2.7821   -0.6210 F   0  0  0  0  0  0  0  0  0  0  0  0
   -1.3017   -2.6774    0.9615 O   0  0  0  0  0  0  0  0  0  0  0  0
   -1.7290   -0.4713    2.1367 O   0  0  0  0  0  0  0  0  0  0  0  0
    0.9745   -2.3429    1.0220 H   0  0  0  0  0  0  0  0  0  0  0  0
    3.4423   -2.3532    0.8442 H   0  0  0  0  0  0  0  0  0  0  0  0
    3.3410    1.2948   -1.4437 H   0  0  0  0  0  0  0  0  0  0  0  0
    0.8425    1.3383   -1.2378 H   0  0  0  0  0  0  0  0  0  0  0  0
   -3.6475   -3.1448    0.2647 H   0  0  0  0  0  0  0  0  0  0  0  0
   -5.8391   -2.9470   -0.9162 H   0  0  0  0  0  0  0  0  0  0  0  0
   -6.5155   -0.7705   -1.9039 H   0  0  0  0  0  0  0  0  0  0  0  0
   -5.0184    1.2017   -1.7189 H   0  0  0  0  0  0  0  0  0  0  0  0
   -2.8344    1.0050   -0.5426 H   0  0  0  0  0  0  0  0  0  0  0  0
   -0.6720    5.0160   -0.0422 C   0  0  0  0  0  0  0  0  0  0  0  0
   -0.7485    5.7882    0.7312 H   0  0  0  0  0  0  0  0  0  0  0  0
    0.3861    4.8866   -0.2958 H   0  0  0  0  0  0  0  0  0  0  0  0
   -1.2026    5.3652   -0.9337 H   0  0  0  0  0  0  0  0  0  0  0  0
   -0.5439    3.1009    1.6453 C   0  0  0  0  0  0  0  0  0  0  0  0
   -1.2627    3.7065    0.4529 C   0  0  0  0  0  0  0  0  0  0  0  0
   -0.9749    2.1306    1.9085 H   0  0  0  0  0  0  0  0  0  0  0  0
    0.5198    2.9612    1.4209 H   0  0  0  0  0  0  0  0  0  0  0  0
   -0.6261    3.7659    2.5126 H   0  0  0  0  0  0  0  0  0  0  0  0
   -2.3290    3.8338    0.6790 H   0  0  0  0  0  0  0  0  0  0  0  0
  1  2  2  0  0  0  0
  2 22  1  0  0  0  0
  3  2  1  0  0  0  0
  3 23  1  0  0  0  0
  4  3  2  0  0  0  0
  5  6  2  0  0  0  0
  5  4  1  0  0  0  0
  6  1  1  0  0  0  0
  7  1  1  0  0  0  0
  7  8  1  0  0  0  0
  8 20  2  0  0  0  0
  8 21  2  0  0  0  0
  9  8  1  0  0  0  0
 10  9  1  0  0  0  0
 10 26  1  0  0  0  0
 11 10  2  0  0  0  0
 12 13  2  0  0  0  0
 12 11  1  0  0  0  0
 13 14  1  0  0  0  0
 14 30  1  0  0  0  0
 14  9  2  0  0  0  0
 15 17  1  0  0  0  0
 15  4  1  0  0  0  0
 15 16  1  0  0  0  0
 18 15  1  0  0  0  0
 19 36  1  0  0  0  0
 24  5  1  0  0  0  0
 25  6  1  0  0  0  0
 27 11  1  0  0  0  0
 28 12  1  0  0  0  0
 29 13  1  0  0  0  0
 31 36  1  0  0  0  0
 31 32  1  0  0  0  0
 33 31  1  0  0  0  0
 34 31  1  0  0  0  0
 35 37  1  0  0  0  0
 35 39  1  0  0  0  0
 36 40  1  0  0  0  0
 36 35  1  0  0  0  0
 38 35  1  0  0  0  0
M  RAD  1   7   2
M  END
>  <program>
Gaussian 09, Revision D.01

>  <basis>
6-31G(d) (6D, 7F)

>  <method>
UB3LYP

$$$$
f4_ipr_ts_6.log
 OpenBabel04281816343D
Gaussian 09 #P UB3LYP/6-31G(d) opt=(ts,noeigentest,calcfc) int=finegrid scf=tigh
 49 49  0  0  0  0  0  0  0  0999 V2000
    1.3731   -0.2690   -0.2549 C   0  0  0  0  0  0  0  0  0  0  0  0
    2.1191   -0.8890   -1.2659 C   0  0  0  0  0  0  0  0  0  0  0  0
    3.5088   -0.9093   -1.1927 C   0  0  0  0  0  0  0  0  0  0  0  0
    4.1562   -0.2890   -0.1213 C   0  0  0  0  0  0  0  0  0  0  0  0
    3.4128    0.3461    0.8806 C   0  0  0  0  0  0  0  0  0  0  0  0
    2.0248    0.3580    0.8212 C   0  0  0  0  0  0  0  0  0  0  0  0
   -0.0389   -0.2963   -0.4091 N   0  0  0  0  0  0  0  0  0  0  0  0
   -0.9121   -1.0665    0.9072 S   0  0  0  0  0  0  0  0  0  0  0  0
   -2.6125   -0.7839    0.3737 C   0  0  0  0  0  0  0  0  0  0  0  0
   -3.4408    0.1241    1.0753 C   0  0  0  0  0  0  0  0  0  0  0  0
   -4.7656    0.2541    0.6393 C   0  0  0  0  0  0  0  0  0  0  0  0
   -5.2798   -0.4614   -0.4418 C   0  0  0  0  0  0  0  0  0  0  0  0
   -4.4218   -1.3274   -1.1206 C   0  0  0  0  0  0  0  0  0  0  0  0
   -3.0894   -1.5150   -0.7422 C   0  0  0  0  0  0  0  0  0  0  0  0
    5.6601   -0.2434   -0.0745 C   0  0  0  0  0  0  0  0  0  0  0  0
    6.2178   -1.2936   -0.7154 F   0  0  0  0  0  0  0  0  0  0  0  0
    6.1409    0.8775   -0.6637 F   0  0  0  0  0  0  0  0  0  0  0  0
    6.1232   -0.2468    1.1946 F   0  0  0  0  0  0  0  0  0  0  0  0
   -0.4970    1.2402   -0.2212 F   0  0  0  0  0  0  0  0  0  0  0  0
   -0.5574   -2.4813    0.7600 O   0  0  0  0  0  0  0  0  0  0  0  0
   -0.6531   -0.4073    2.1902 O   0  0  0  0  0  0  0  0  0  0  0  0
   -2.2598   -2.4771   -1.5648 C   0  0  0  0  0  0  0  0  0  0  0  0
   -3.0179    0.9807    2.2497 C   0  0  0  0  0  0  0  0  0  0  0  0
   -6.7241   -0.3161   -0.8548 C   0  0  0  0  0  0  0  0  0  0  0  0
    1.5964   -1.3586   -2.0920 H   0  0  0  0  0  0  0  0  0  0  0  0
    4.0888   -1.4035   -1.9647 H   0  0  0  0  0  0  0  0  0  0  0  0
    3.9241    0.8204    1.7117 H   0  0  0  0  0  0  0  0  0  0  0  0
    1.4382    0.8419    1.5914 H   0  0  0  0  0  0  0  0  0  0  0  0
   -5.4138    0.9472    1.1701 H   0  0  0  0  0  0  0  0  0  0  0  0
   -4.7958   -1.8804   -1.9790 H   0  0  0  0  0  0  0  0  0  0  0  0
   -1.3185   -2.0235   -1.8860 H   0  0  0  0  0  0  0  0  0  0  0  0
   -2.0031   -3.3732   -0.9944 H   0  0  0  0  0  0  0  0  0  0  0  0
   -2.8215   -2.7765   -2.4543 H   0  0  0  0  0  0  0  0  0  0  0  0
   -2.1186    1.5563    2.0220 H   0  0  0  0  0  0  0  0  0  0  0  0
   -3.8277    1.6713    2.5034 H   0  0  0  0  0  0  0  0  0  0  0  0
   -2.7865    0.3792    3.1325 H   0  0  0  0  0  0  0  0  0  0  0  0
   -7.1231    0.6658   -0.5806 H   0  0  0  0  0  0  0  0  0  0  0  0
   -6.8475   -0.4472   -1.9349 H   0  0  0  0  0  0  0  0  0  0  0  0
   -7.3496   -1.0723   -0.3621 H   0  0  0  0  0  0  0  0  0  0  0  0
   -0.9462    3.4198   -0.2909 C   0  0  0  0  0  0  0  0  0  0  0  0
   -1.1755    3.5019    0.7690 H   0  0  0  0  0  0  0  0  0  0  0  0
    0.4087    3.8455   -0.7377 C   0  0  0  0  0  0  0  0  0  0  0  0
    0.4762    4.9444   -0.8227 H   0  0  0  0  0  0  0  0  0  0  0  0
    1.1839    3.5286   -0.0319 H   0  0  0  0  0  0  0  0  0  0  0  0
    0.6493    3.4306   -1.7231 H   0  0  0  0  0  0  0  0  0  0  0  0
   -2.0898    3.3387   -1.2411 C   0  0  0  0  0  0  0  0  0  0  0  0
   -1.7784    2.9024   -2.1973 H   0  0  0  0  0  0  0  0  0  0  0  0
   -2.9092    2.7359   -0.8369 H   0  0  0  0  0  0  0  0  0  0  0  0
   -2.4983    4.3412   -1.4618 H   0  0  0  0  0  0  0  0  0  0  0  0
  1  6  2  0  0  0  0
  2  3  2  0  0  0  0
  2  1  1  0  0  0  0
  3  4  1  0  0  0  0
  4 15  1  0  0  0  0
  4  5  2  0  0  0  0
  5 27  1  0  0  0  0
  6  5  1  0  0  0  0
  6 28  1  0  0  0  0
  7  1  1  0  0  0  0
  7 19  1  0  0  0  0
  7  8  1  0  0  0  0
  8 21  2  0  0  0  0
  9  8  1  0  0  0  0
  9 10  2  0  0  0  0
 10 23  1  0  0  0  0
 11 10  1  0  0  0  0
 11 29  1  0  0  0  0
 12 11  2  0  0  0  0
 13 14  2  0  0  0  0
 13 12  1  0  0  0  0
 14  9  1  0  0  0  0
 15 18  1  0  0  0  0
 16 15  1  0  0  0  0
 17 15  1  0  0  0  0
 20  8  2  0  0  0  0
 22 32  1  0  0  0  0
 22 14  1  0  0  0  0
 23 35  1  0  0  0  0
 23 36  1  0  0  0  0
 24 37  1  0  0  0  0
 24 12  1  0  0  0  0
 24 39  1  0  0  0  0
 25  2  1  0  0  0  0
 26  3  1  0  0  0  0
 30 13  1  0  0  0  0
 31 22  1  0  0  0  0
 33 22  1  0  0  0  0
 34 23  1  0  0  0  0
 38 24  1  0  0  0  0
 40 41  1  0  0  0  0
 42 40  1  0  0  0  0
 42 44  1  0  0  0  0
 43 42  1  0  0  0  0
 45 42  1  0  0  0  0
 46 48  1  0  0  0  0
 46 40  1  0  0  0  0
 47 46  1  0  0  0  0
 49 46  1  0  0  0  0
M  RAD  1  40   2
M  END
>  <program>
Gaussian 09, Revision D.01

>  <basis>
6-31G(d) (6D, 7F)

>  <method>
UB3LYP

$$$$
f4_ipr_ts_8.log
 OpenBabel04281816343D
Gaussian 09 #P UB3LYP/6-31G(d) opt=(ts,noeigentest,calcfc) int=finegrid scf=tigh
 49 49  0  0  0  0  0  0  0  0999 V2000
   -1.4184   -0.3041   -0.2664 C   0  0  0  0  0  0  0  0  0  0  0  0
   -2.0663    0.5300    0.6612 C   0  0  0  0  0  0  0  0  0  0  0  0
   -3.4544    0.5398    0.7192 C   0  0  0  0  0  0  0  0  0  0  0  0
   -4.2020   -0.2773   -0.1371 C   0  0  0  0  0  0  0  0  0  0  0  0
   -3.5586   -1.1040   -1.0613 C   0  0  0  0  0  0  0  0  0  0  0  0
   -2.1690   -1.1092   -1.1333 C   0  0  0  0  0  0  0  0  0  0  0  0
   -0.0064   -0.3717   -0.4110 N   0  0  0  0  0  0  0  0  0  0  0  0
    0.8624   -0.8309    1.0424 S   0  0  0  0  0  0  0  0  0  0  0  0
    2.5652   -0.7399    0.4530 C   0  0  0  0  0  0  0  0  0  0  0  0
    3.4614    0.2108    0.9953 C   0  0  0  0  0  0  0  0  0  0  0  0
    4.7817    0.1907    0.5260 C   0  0  0  0  0  0  0  0  0  0  0  0
    5.2286   -0.7100   -0.4390 C   0  0  0  0  0  0  0  0  0  0  0  0
    4.3117   -1.6320   -0.9471 C   0  0  0  0  0  0  0  0  0  0  0  0
    2.9811   -1.6794   -0.5243 C   0  0  0  0  0  0  0  0  0  0  0  0
   -5.7057   -0.2133   -0.1049 C   0  0  0  0  0  0  0  0  0  0  0  0
   -6.1715    0.0441    1.1368 F   0  0  0  0  0  0  0  0  0  0  0  0
   -6.1776    0.7674   -0.9114 F   0  0  0  0  0  0  0  0  0  0  0  0
   -6.2691   -1.3685   -0.5211 F   0  0  0  0  0  0  0  0  0  0  0  0
    0.4521    1.1652   -0.5974 F   0  0  0  0  0  0  0  0  0  0  0  0
    0.6374    0.1232    2.1318 O   0  0  0  0  0  0  0  0  0  0  0  0
    0.4668   -2.2297    1.2380 O   0  0  0  0  0  0  0  0  0  0  0  0
    2.0892   -2.7352   -1.1399 C   0  0  0  0  0  0  0  0  0  0  0  0
    3.1272    1.2482    2.0467 C   0  0  0  0  0  0  0  0  0  0  0  0
    6.6533   -0.6796   -0.9365 C   0  0  0  0  0  0  0  0  0  0  0  0
   -1.4769    1.1528    1.3219 H   0  0  0  0  0  0  0  0  0  0  0  0
   -3.9628    1.1745    1.4376 H   0  0  0  0  0  0  0  0  0  0  0  0
   -4.1420   -1.7383   -1.7198 H   0  0  0  0  0  0  0  0  0  0  0  0
   -1.6496   -1.7393   -1.8472 H   0  0  0  0  0  0  0  0  0  0  0  0
    5.4824    0.9123    0.9389 H   0  0  0  0  0  0  0  0  0  0  0  0
    4.6388   -2.3484   -1.6972 H   0  0  0  0  0  0  0  0  0  0  0  0
    1.7810   -3.4771   -0.3988 H   0  0  0  0  0  0  0  0  0  0  0  0
    1.1763   -2.2977   -1.5520 H   0  0  0  0  0  0  0  0  0  0  0  0
    2.6246   -3.2454   -1.9456 H   0  0  0  0  0  0  0  0  0  0  0  0
    2.8499    0.7902    2.9997 H   0  0  0  0  0  0  0  0  0  0  0  0
    3.9986    1.8889    2.2117 H   0  0  0  0  0  0  0  0  0  0  0  0
    2.2815    1.8711    1.7484 H   0  0  0  0  0  0  0  0  0  0  0  0
    7.0520   -1.6913   -1.0689 H   0  0  0  0  0  0  0  0  0  0  0  0
    6.7184   -0.1766   -1.9103 H   0  0  0  0  0  0  0  0  0  0  0  0
    7.3087   -0.1424   -0.2441 H   0  0  0  0  0  0  0  0  0  0  0  0
    0.8553    3.2531   -1.2306 C   0  0  0  0  0  0  0  0  0  0  0  0
    0.1236    3.1341   -2.0255 H   0  0  0  0  0  0  0  0  0  0  0  0
    0.4220    3.9933   -0.0137 C   0  0  0  0  0  0  0  0  0  0  0  0
    0.4117    5.0837   -0.1914 H   0  0  0  0  0  0  0  0  0  0  0  0
   -0.5929    3.7100    0.2856 H   0  0  0  0  0  0  0  0  0  0  0  0
    1.0969    3.8146    0.8313 H   0  0  0  0  0  0  0  0  0  0  0  0
    2.2907    3.1105   -1.5991 C   0  0  0  0  0  0  0  0  0  0  0  0
    2.9168    2.9180   -0.7205 H   0  0  0  0  0  0  0  0  0  0  0  0
    2.4388    2.2942   -2.3132 H   0  0  0  0  0  0  0  0  0  0  0  0
    2.6748    4.0320   -2.0725 H   0  0  0  0  0  0  0  0  0  0  0  0
  1  2  2  0  0  0  0
  2  3  1  0  0  0  0
  2 25  1  0  0  0  0
  3 26  1  0  0  0  0
  4 15  1  0  0  0  0
  4  3  2  0  0  0  0
  5  4  1  0  0  0  0
  6  5  2  0  0  0  0
  6  1  1  0  0  0  0
  7  1  1  0  0  0  0
  7  8  1  0  0  0  0
  8 21  2  0  0  0  0
  8 20  2  0  0  0  0
  9 10  2  0  0  0  0
  9  8  1  0  0  0  0
 10 23  1  0  0  0  0
 11 29  1  0  0  0  0
 11 10  1  0  0  0  0
 12 11  2  0  0  0  0
 13 14  2  0  0  0  0
 13 12  1  0  0  0  0
 14  9  1  0  0  0  0
 15 16  1  0  0  0  0
 17 15  1  0  0  0  0
 18 15  1  0  0  0  0
 19  7  1  0  0  0  0
 22 14  1  0  0  0  0
 22 31  1  0  0  0  0
 23 35  1  0  0  0  0
 23 34  1  0  0  0  0
 24 12  1  0  0  0  0
 24 39  1  0  0  0  0
 27  5  1  0  0  0  0
 28  6  1  0  0  0  0
 30 13  1  0  0  0  0
 32 22  1  0  0  0  0
 33 22  1  0  0  0  0
 36 23  1  0  0  0  0
 37 24  1  0  0  0  0
 38 24  1  0  0  0  0
 40 42  1  0  0  0  0
 41 40  1  0  0  0  0
 42 44  1  0  0  0  0
 42 45  1  0  0  0  0
 43 42  1  0  0  0  0
 46 40  1  0  0  0  0
 46 47  1  0  0  0  0
 48 46  1  0  0  0  0
 49 46  1  0  0  0  0
M  RAD  1  40   2
M  END
>  <program>
Gaussian 09, Revision D.01

>  <basis>
6-31G(d) (6D, 7F)

>  <method>
UB3LYP

$$$$
f4_ipr_ts_9.log
 OpenBabel04281816343D
Gaussian 09 #P UB3LYP/6-31G(d) opt=(ts,noeigentest,calcfc) int=finegrid scf=tigh
 49 49  0  0  0  0  0  0  0  0999 V2000
    1.4193   -0.2729   -0.2925 C   0  0  0  0  0  0  0  0  0  0  0  0
    2.1707   -1.0560   -1.1788 C   0  0  0  0  0  0  0  0  0  0  0  0
    3.5609   -1.0365   -1.1193 C   0  0  0  0  0  0  0  0  0  0  0  0
    4.2038   -0.2162   -0.1889 C   0  0  0  0  0  0  0  0  0  0  0  0
    3.4552    0.5816    0.6844 C   0  0  0  0  0  0  0  0  0  0  0  0
    2.0667    0.5579    0.6384 C   0  0  0  0  0  0  0  0  0  0  0  0
    0.0069   -0.3531   -0.4267 N   0  0  0  0  0  0  0  0  0  0  0  0
   -0.8473   -0.8216    1.0322 S   0  0  0  0  0  0  0  0  0  0  0  0
   -2.5549   -0.7466    0.4548 C   0  0  0  0  0  0  0  0  0  0  0  0
   -2.9691   -1.6905   -0.5191 C   0  0  0  0  0  0  0  0  0  0  0  0
   -4.3033   -1.6566   -0.9315 C   0  0  0  0  0  0  0  0  0  0  0  0
   -5.2253   -0.7436   -0.4165 C   0  0  0  0  0  0  0  0  0  0  0  0
   -4.7800    0.1620    0.5445 C   0  0  0  0  0  0  0  0  0  0  0  0
   -3.4563    0.1954    1.0036 C   0  0  0  0  0  0  0  0  0  0  0  0
    5.7059   -0.2274   -0.0880 C   0  0  0  0  0  0  0  0  0  0  0  0
    6.1915    0.9722    0.3025 F   0  0  0  0  0  0  0  0  0  0  0  0
    6.1368   -1.1381    0.8148 F   0  0  0  0  0  0  0  0  0  0  0  0
    6.2883   -0.5370   -1.2677 F   0  0  0  0  0  0  0  0  0  0  0  0
   -0.4668    1.1797   -0.6082 F   0  0  0  0  0  0  0  0  0  0  0  0
   -0.4371   -2.2166    1.2242 O   0  0  0  0  0  0  0  0  0  0  0  0
   -0.6245    0.1339    2.1209 O   0  0  0  0  0  0  0  0  0  0  0  0
   -3.1244    1.2366    2.0520 C   0  0  0  0  0  0  0  0  0  0  0  0
   -2.0715   -2.7377   -1.1412 C   0  0  0  0  0  0  0  0  0  0  0  0
   -6.6542   -0.7277   -0.9028 C   0  0  0  0  0  0  0  0  0  0  0  0
    1.6516   -1.6763   -1.9013 H   0  0  0  0  0  0  0  0  0  0  0  0
    4.1451   -1.6441   -1.8019 H   0  0  0  0  0  0  0  0  0  0  0  0
    3.9631    1.2240    1.3961 H   0  0  0  0  0  0  0  0  0  0  0  0
    1.4769    1.1713    1.3075 H   0  0  0  0  0  0  0  0  0  0  0  0
   -4.6291   -2.3764   -1.6788 H   0  0  0  0  0  0  0  0  0  0  0  0
   -5.4845    0.8768    0.9626 H   0  0  0  0  0  0  0  0  0  0  0  0
   -2.8364    0.7819    3.0034 H   0  0  0  0  0  0  0  0  0  0  0  0
   -2.2866    1.8672    1.7475 H   0  0  0  0  0  0  0  0  0  0  0  0
   -4.0006    1.8694    2.2226 H   0  0  0  0  0  0  0  0  0  0  0  0
   -2.6075   -3.2523   -1.9437 H   0  0  0  0  0  0  0  0  0  0  0  0
   -1.1653   -2.2917   -1.5590 H   0  0  0  0  0  0  0  0  0  0  0  0
   -1.7517   -3.4771   -0.4026 H   0  0  0  0  0  0  0  0  0  0  0  0
   -7.3094   -0.1961   -0.2058 H   0  0  0  0  0  0  0  0  0  0  0  0
   -7.0440   -1.7435   -1.0307 H   0  0  0  0  0  0  0  0  0  0  0  0
   -6.7320   -0.2267   -1.8766 H   0  0  0  0  0  0  0  0  0  0  0  0
   -0.8923    3.2661   -1.2350 C   0  0  0  0  0  0  0  0  0  0  0  0
   -0.1652    3.1549   -2.0353 H   0  0  0  0  0  0  0  0  0  0  0  0
   -2.3291    3.1121   -1.5937 C   0  0  0  0  0  0  0  0  0  0  0  0
   -2.7250    4.0321   -2.0602 H   0  0  0  0  0  0  0  0  0  0  0  0
   -2.4750    2.2975   -2.3102 H   0  0  0  0  0  0  0  0  0  0  0  0
   -2.9469    2.9101   -0.7113 H   0  0  0  0  0  0  0  0  0  0  0  0
   -0.4565    4.0065   -0.0192 C   0  0  0  0  0  0  0  0  0  0  0  0
   -1.1246    3.8211    0.8297 H   0  0  0  0  0  0  0  0  0  0  0  0
    0.5622    3.7294    0.2730 H   0  0  0  0  0  0  0  0  0  0  0  0
   -0.4549    5.0974   -0.1943 H   0  0  0  0  0  0  0  0  0  0  0  0
  1  6  2  0  0  0  0
  2  3  2  0  0  0  0
  2  1  1  0  0  0  0
  3  4  1  0  0  0  0
  4 15  1  0  0  0  0
  4  5  2  0  0  0  0
  5 27  1  0  0  0  0
  6  5  1  0  0  0  0
  6 28  1  0  0  0  0
  7  1  1  0  0  0  0
  7  8  1  0  0  0  0
  8 20  2  0  0  0  0
  8 21  2  0  0  0  0
  9 14  2  0  0  0  0
  9  8  1  0  0  0  0
 10  9  1  0  0  0  0
 11 10  2  0  0  0  0
 11 12  1  0  0  0  0
 12 13  2  0  0  0  0
 13 30  1  0  0  0  0
 13 14  1  0  0  0  0
 14 22  1  0  0  0  0
 15 16  1  0  0  0  0
 15 17  1  0  0  0  0
 18 15  1  0  0  0  0
 19  7  1  0  0  0  0
 22 33  1  0  0  0  0
 22 31  1  0  0  0  0
 23 10  1  0  0  0  0
 23 36  1  0  0  0  0
 24 12  1  0  0  0  0
 24 37  1  0  0  0  0
 25  2  1  0  0  0  0
 26  3  1  0  0  0  0
 29 11  1  0  0  0  0
 32 22  1  0  0  0  0
 34 23  1  0  0  0  0
 35 23  1  0  0  0  0
 38 24  1  0  0  0  0
 39 24  1  0  0  0  0
 40 46  1  0  0  0  0
 41 40  1  0  0  0  0
 42 40  1  0  0  0  0
 42 45  1  0  0  0  0
 43 42  1  0  0  0  0
 44 42  1  0  0  0  0
 46 48  1  0  0  0  0
 46 47  1  0  0  0  0
 49 46  1  0  0  0  0
M  RAD  1  40   2
M  END
>  <program>
Gaussian 09, Revision D.01

>  <basis>
6-31G(d) (6D, 7F)

>  <method>
UB3LYP

$$$$
f4_ipr_ts_4.log
 OpenBabel04281816343D
Gaussian 09 #P UB3LYP/6-31G(d) opt=(ts,noeigentest,calcfc) int=finegrid scf=tigh
 49 49  0  0  0  0  0  0  0  0999 V2000
   -0.7535    0.4995   -0.3267 C   0  0  0  0  0  0  0  0  0  0  0  0
   -1.0620   -0.4661   -1.2941 C   0  0  0  0  0  0  0  0  0  0  0  0
   -2.2673   -1.1598   -1.2261 C   0  0  0  0  0  0  0  0  0  0  0  0
   -3.1772   -0.8722   -0.2061 C   0  0  0  0  0  0  0  0  0  0  0  0
   -2.8784    0.1063    0.7501 C   0  0  0  0  0  0  0  0  0  0  0  0
   -1.6701    0.7905    0.6980 C   0  0  0  0  0  0  0  0  0  0  0  0
    0.4957    1.1634   -0.4709 N   0  0  0  0  0  0  0  0  0  0  0  0
    1.6709    0.9169    0.8374 S   0  0  0  0  0  0  0  0  0  0  0  0
    2.2472   -0.7226    0.3472 C   0  0  0  0  0  0  0  0  0  0  0  0
    3.0507   -0.8190   -0.8190 C   0  0  0  0  0  0  0  0  0  0  0  0
    3.5098   -2.0863   -1.1869 C   0  0  0  0  0  0  0  0  0  0  0  0
    3.2156   -3.2347   -0.4497 C   0  0  0  0  0  0  0  0  0  0  0  0
    2.4175   -3.0978    0.6855 C   0  0  0  0  0  0  0  0  0  0  0  0
    1.9135   -1.8645    1.1166 C   0  0  0  0  0  0  0  0  0  0  0  0
   -4.5123   -1.5659   -0.1713 C   0  0  0  0  0  0  0  0  0  0  0  0
   -5.4542   -0.8677   -0.8481 F   0  0  0  0  0  0  0  0  0  0  0  0
   -4.4569   -2.7944   -0.7315 F   0  0  0  0  0  0  0  0  0  0  0  0
   -4.9684   -1.7151    1.0923 F   0  0  0  0  0  0  0  0  0  0  0  0
    0.1695    2.6924   -0.2249 F   0  0  0  0  0  0  0  0  0  0  0  0
    2.7230    1.9062    0.6146 O   0  0  0  0  0  0  0  0  0  0  0  0
    1.0009    0.8735    2.1410 O   0  0  0  0  0  0  0  0  0  0  0  0
    1.0568   -1.8753    2.3659 C   0  0  0  0  0  0  0  0  0  0  0  0
    3.4456    0.3500   -1.6960 C   0  0  0  0  0  0  0  0  0  0  0  0
    3.7631   -4.5805   -0.8581 C   0  0  0  0  0  0  0  0  0  0  0  0
   -0.3479   -0.6646   -2.0860 H   0  0  0  0  0  0  0  0  0  0  0  0
   -2.5031   -1.9175   -1.9655 H   0  0  0  0  0  0  0  0  0  0  0  0
   -3.5904    0.3221    1.5400 H   0  0  0  0  0  0  0  0  0  0  0  0
   -1.4243    1.5464    1.4323 H   0  0  0  0  0  0  0  0  0  0  0  0
    4.1216   -2.1729   -2.0817 H   0  0  0  0  0  0  0  0  0  0  0  0
    2.1698   -3.9831    1.2658 H   0  0  0  0  0  0  0  0  0  0  0  0
    1.5035   -1.2894    3.1726 H   0  0  0  0  0  0  0  0  0  0  0  0
    0.0644   -1.4525    2.1900 H   0  0  0  0  0  0  0  0  0  0  0  0
    0.9363   -2.9064    2.7103 H   0  0  0  0  0  0  0  0  0  0  0  0
    4.1447    1.0135   -1.1802 H   0  0  0  0  0  0  0  0  0  0  0  0
    3.9240   -0.0218   -2.6067 H   0  0  0  0  0  0  0  0  0  0  0  0
    2.5833    0.9592   -1.9788 H   0  0  0  0  0  0  0  0  0  0  0  0
    3.8581   -4.6612   -1.9460 H   0  0  0  0  0  0  0  0  0  0  0  0
    4.7622   -4.7412   -0.4320 H   0  0  0  0  0  0  0  0  0  0  0  0
    3.1240   -5.3973   -0.5078 H   0  0  0  0  0  0  0  0  0  0  0  0
   -0.0760    4.9019    0.0879 C   0  0  0  0  0  0  0  0  0  0  0  0
   -0.2058    4.7789    1.1605 H   0  0  0  0  0  0  0  0  0  0  0  0
    1.2799    5.2753   -0.4003 C   0  0  0  0  0  0  0  0  0  0  0  0
    1.4907    6.3448   -0.2211 H   0  0  0  0  0  0  0  0  0  0  0  0
    2.0554    4.6964    0.1112 H   0  0  0  0  0  0  0  0  0  0  0  0
    1.3756    5.1042   -1.4789 H   0  0  0  0  0  0  0  0  0  0  0  0
   -1.2978    5.0992   -0.7404 C   0  0  0  0  0  0  0  0  0  0  0  0
   -1.1114    4.8429   -1.7901 H   0  0  0  0  0  0  0  0  0  0  0  0
   -2.1344    4.4914   -0.3790 H   0  0  0  0  0  0  0  0  0  0  0  0
   -1.6326    6.1521   -0.7224 H   0  0  0  0  0  0  0  0  0  0  0  0
  1  6  2  0  0  0  0
  2  3  2  0  0  0  0
  2  1  1  0  0  0  0
  3  4  1  0  0  0  0
  4 15  1  0  0  0  0
  4  5  2  0  0  0  0
  5 27  1  0  0  0  0
  6  5  1  0  0  0  0
  6 28  1  0  0  0  0
  7  1  1  0  0  0  0
  7 19  1  0  0  0  0
  7  8  1  0  0  0  0
  8 21  2  0  0  0  0
  9  8  1  0  0  0  0
  9 14  2  0  0  0  0
 10  9  1  0  0  0  0
 11 10  2  0  0  0  0
 11 12  1  0  0  0  0
 12 13  2  0  0  0  0
 13 14  1  0  0  0  0
 13 30  1  0  0  0  0
 14 22  1  0  0  0  0
 15 18  1  0  0  0  0
 16 15  1  0  0  0  0
 17 15  1  0  0  0  0
 20  8  2  0  0  0  0
 22 33  1  0  0  0  0
 22 31  1  0  0  0  0
 23 34  1  0  0  0  0
 23 10  1  0  0  0  0
 24 39  1  0  0  0  0
 24 12  1  0  0  0  0
 24 38  1  0  0  0  0
 25  2  1  0  0  0  0
 26  3  1  0  0  0  0
 29 11  1  0  0  0  0
 32 22  1  0  0  0  0
 35 23  1  0  0  0  0
 36 23  1  0  0  0  0
 37 24  1  0  0  0  0
 40 41  1  0  0  0  0
 42 43  1  0  0  0  0
 42 40  1  0  0  0  0
 42 44  1  0  0  0  0
 45 42  1  0  0  0  0
 46 49  1  0  0  0  0
 46 48  1  0  0  0  0
 46 40  1  0  0  0  0
 47 46  1  0  0  0  0
M  RAD  1  40   2
M  END
>  <program>
Gaussian 09, Revision D.01

>  <basis>
6-31G(d) (6D, 7F)

>  <method>
UB3LYP

$$$$
f4_ipr_ts_13.log
 OpenBabel04281816343D
Gaussian 09 #P UB3LYP/6-31G(d) opt=(ts,noeigentest,calcfc) int=finegrid scf=tigh
 49 49  0  0  0  0  0  0  0  0999 V2000
   -0.6519    0.6664   -0.5384 C   0  0  0  0  0  0  0  0  0  0  0  0
   -1.4583    1.2371    0.4615 C   0  0  0  0  0  0  0  0  0  0  0  0
   -2.7927    0.8627    0.5610 C   0  0  0  0  0  0  0  0  0  0  0  0
   -3.3301   -0.0797   -0.3246 C   0  0  0  0  0  0  0  0  0  0  0  0
   -2.5313   -0.6408   -1.3234 C   0  0  0  0  0  0  0  0  0  0  0  0
   -1.1977   -0.2582   -1.4388 C   0  0  0  0  0  0  0  0  0  0  0  0
    0.7169    0.9991   -0.7309 N   0  0  0  0  0  0  0  0  0  0  0  0
    1.8172    0.6200    0.6070 S   0  0  0  0  0  0  0  0  0  0  0  0
    1.9461   -1.1606    0.3360 C   0  0  0  0  0  0  0  0  0  0  0  0
    1.3625   -2.0740    1.2487 C   0  0  0  0  0  0  0  0  0  0  0  0
    1.5247   -3.4387    0.9814 C   0  0  0  0  0  0  0  0  0  0  0  0
    2.2244   -3.9156   -0.1268 C   0  0  0  0  0  0  0  0  0  0  0  0
    2.7761   -2.9820   -1.0056 C   0  0  0  0  0  0  0  0  0  0  0  0
    2.6632   -1.6035   -0.8057 C   0  0  0  0  0  0  0  0  0  0  0  0
   -4.7590   -0.5234   -0.1617 C   0  0  0  0  0  0  0  0  0  0  0  0
   -5.2816   -0.9828   -1.3199 F   0  0  0  0  0  0  0  0  0  0  0  0
   -4.8677   -1.5248    0.7434 F   0  0  0  0  0  0  0  0  0  0  0  0
   -5.5506    0.4822    0.2722 F   0  0  0  0  0  0  0  0  0  0  0  0
    0.7677    2.5806   -0.6481 F   0  0  0  0  0  0  0  0  0  0  0  0
    3.0832    1.2695    0.2725 O   0  0  0  0  0  0  0  0  0  0  0  0
    1.1919    0.9167    1.9007 O   0  0  0  0  0  0  0  0  0  0  0  0
    3.3162   -0.6935   -1.8243 C   0  0  0  0  0  0  0  0  0  0  0  0
    0.5783   -1.7091    2.4923 C   0  0  0  0  0  0  0  0  0  0  0  0
    2.3994   -5.3969   -0.3563 C   0  0  0  0  0  0  0  0  0  0  0  0
   -1.0333    1.9667    1.1381 H   0  0  0  0  0  0  0  0  0  0  0  0
   -3.4243    1.3062    1.3238 H   0  0  0  0  0  0  0  0  0  0  0  0
   -2.9550   -1.3583   -2.0178 H   0  0  0  0  0  0  0  0  0  0  0  0
   -0.5653   -0.6678   -2.2190 H   0  0  0  0  0  0  0  0  0  0  0  0
    1.0814   -4.1518    1.6720 H   0  0  0  0  0  0  0  0  0  0  0  0
    3.3180   -3.3329   -1.8806 H   0  0  0  0  0  0  0  0  0  0  0  0
    2.6326    0.0809   -2.1810 H   0  0  0  0  0  0  0  0  0  0  0  0
    4.1805   -0.1781   -1.3970 H   0  0  0  0  0  0  0  0  0  0  0  0
    3.6515   -1.2853   -2.6809 H   0  0  0  0  0  0  0  0  0  0  0  0
   -0.2871   -1.0811    2.2664 H   0  0  0  0  0  0  0  0  0  0  0  0
    0.2232   -2.6240    2.9751 H   0  0  0  0  0  0  0  0  0  0  0  0
    1.1863   -1.1514    3.2086 H   0  0  0  0  0  0  0  0  0  0  0  0
    3.3136   -5.7620    0.1302 H   0  0  0  0  0  0  0  0  0  0  0  0
    1.5613   -5.9685    0.0555 H   0  0  0  0  0  0  0  0  0  0  0  0
    2.4833   -5.6303   -1.4227 H   0  0  0  0  0  0  0  0  0  0  0  0
    1.1441    4.7898   -0.4223 C   0  0  0  0  0  0  0  0  0  0  0  0
    0.3895    5.0622   -1.1565 H   0  0  0  0  0  0  0  0  0  0  0  0
    0.7867    4.9028    1.0195 C   0  0  0  0  0  0  0  0  0  0  0  0
    1.0024    5.9152    1.4060 H   0  0  0  0  0  0  0  0  0  0  0  0
   -0.2786    4.7145    1.1899 H   0  0  0  0  0  0  0  0  0  0  0  0
    1.3665    4.1990    1.6285 H   0  0  0  0  0  0  0  0  0  0  0  0
    2.5663    4.7410   -0.8607 C   0  0  0  0  0  0  0  0  0  0  0  0
    3.1317    4.0067   -0.2758 H   0  0  0  0  0  0  0  0  0  0  0  0
    2.6529    4.4759   -1.9189 H   0  0  0  0  0  0  0  0  0  0  0  0
    3.0594    5.7202   -0.7241 H   0  0  0  0  0  0  0  0  0  0  0  0
  1  2  2  0  0  0  0
  2  3  1  0  0  0  0
  2 25  1  0  0  0  0
  3 26  1  0  0  0  0
  4 15  1  0  0  0  0
  4  3  2  0  0  0  0
  5  4  1  0  0  0  0
  6  5  2  0  0  0  0
  6  1  1  0  0  0  0
  7 19  1  0  0  0  0
  7  1  1  0  0  0  0
  7  8  1  0  0  0  0
  8 21  2  0  0  0  0
  9  8  1  0  0  0  0
  9 10  2  0  0  0  0
 10 23  1  0  0  0  0
 11 10  1  0  0  0  0
 11 29  1  0  0  0  0
 12 11  2  0  0  0  0
 13 14  2  0  0  0  0
 13 12  1  0  0  0  0
 14  9  1  0  0  0  0
 15 18  1  0  0  0  0
 15 17  1  0  0  0  0
 16 15  1  0  0  0  0
 20  8  2  0  0  0  0
 22 32  1  0  0  0  0
 22 14  1  0  0  0  0
 23 35  1  0  0  0  0
 23 36  1  0  0  0  0
 24 12  1  0  0  0  0
 24 38  1  0  0  0  0
 24 37  1  0  0  0  0
 27  5  1  0  0  0  0
 28  6  1  0  0  0  0
 30 13  1  0  0  0  0
 31 22  1  0  0  0  0
 33 22  1  0  0  0  0
 34 23  1  0  0  0  0
 39 24  1  0  0  0  0
 40 42  1  0  0  0  0
 41 40  1  0  0  0  0
 42 44  1  0  0  0  0
 42 43  1  0  0  0  0
 42 45  1  0  0  0  0
 46 49  1  0  0  0  0
 46 40  1  0  0  0  0
 46 47  1  0  0  0  0
 48 46  1  0  0  0  0
M  RAD  1  40   2
M  END
>  <program>
Gaussian 09, Revision D.01

>  <basis>
6-31G(d) (6D, 7F)

>  <method>
UB3LYP

$$$$
f4_ipr_ts_15.log
 OpenBabel04281816343D
Gaussian 09 #P UB3LYP/6-31G(d) opt=(ts,noeigentest,calcfc) int=finegrid scf=tigh
 49 49  0  0  0  0  0  0  0  0999 V2000
   -0.7118    0.9662    0.6887 C   0  0  0  0  0  0  0  0  0  0  0  0
   -0.9492    0.4713   -0.6032 C   0  0  0  0  0  0  0  0  0  0  0  0
   -2.2352    0.0902   -0.9693 C   0  0  0  0  0  0  0  0  0  0  0  0
   -3.2861    0.1848   -0.0511 C   0  0  0  0  0  0  0  0  0  0  0  0
   -3.0503    0.6781    1.2356 C   0  0  0  0  0  0  0  0  0  0  0  0
   -1.7706    1.0839    1.6022 C   0  0  0  0  0  0  0  0  0  0  0  0
    0.5627    1.3982    1.1344 N   0  0  0  0  0  0  0  0  0  0  0  0
    1.6974    0.1985    1.7194 S   0  0  0  0  0  0  0  0  0  0  0  0
    1.8243   -1.1697    0.5316 C   0  0  0  0  0  0  0  0  0  0  0  0
    0.9642   -2.2921    0.6587 C   0  0  0  0  0  0  0  0  0  0  0  0
    1.1110   -3.3278   -0.2717 C   0  0  0  0  0  0  0  0  0  0  0  0
    2.0561   -3.2974   -1.2963 C   0  0  0  0  0  0  0  0  0  0  0  0
    2.8786   -2.1756   -1.3901 C   0  0  0  0  0  0  0  0  0  0  0  0
    2.7967   -1.0997   -0.4994 C   0  0  0  0  0  0  0  0  0  0  0  0
   -4.6834   -0.1813   -0.4718 C   0  0  0  0  0  0  0  0  0  0  0  0
   -5.3407    0.8780   -1.0002 F   0  0  0  0  0  0  0  0  0  0  0  0
   -4.6863   -1.1515   -1.4135 F   0  0  0  0  0  0  0  0  0  0  0  0
   -5.4235   -0.6222    0.5690 F   0  0  0  0  0  0  0  0  0  0  0  0
    1.2662    2.0655   -0.1653 F   0  0  0  0  0  0  0  0  0  0  0  0
    2.9787    0.8875    1.8164 O   0  0  0  0  0  0  0  0  0  0  0  0
    1.0223   -0.2700    2.9321 O   0  0  0  0  0  0  0  0  0  0  0  0
    3.7728    0.0376   -0.7152 C   0  0  0  0  0  0  0  0  0  0  0  0
   -0.0943   -2.4912    1.7249 C   0  0  0  0  0  0  0  0  0  0  0  0
    2.2007   -4.4527   -2.2564 C   0  0  0  0  0  0  0  0  0  0  0  0
   -0.1293    0.4073   -1.3071 H   0  0  0  0  0  0  0  0  0  0  0  0
   -2.4229   -0.2946   -1.9663 H   0  0  0  0  0  0  0  0  0  0  0  0
   -3.8669    0.7511    1.9462 H   0  0  0  0  0  0  0  0  0  0  0  0
   -1.5682    1.4772    2.5920 H   0  0  0  0  0  0  0  0  0  0  0  0
    0.4557   -4.1909   -0.1840 H   0  0  0  0  0  0  0  0  0  0  0  0
    3.6207   -2.1287   -2.1835 H   0  0  0  0  0  0  0  0  0  0  0  0
    3.2718    1.0052   -0.7281 H   0  0  0  0  0  0  0  0  0  0  0  0
    4.5171    0.0789    0.0844 H   0  0  0  0  0  0  0  0  0  0  0  0
    4.2926   -0.1077   -1.6672 H   0  0  0  0  0  0  0  0  0  0  0  0
   -0.7998   -1.6600    1.7813 H   0  0  0  0  0  0  0  0  0  0  0  0
   -0.6578   -3.4026    1.5054 H   0  0  0  0  0  0  0  0  0  0  0  0
    0.3523   -2.5876    2.7174 H   0  0  0  0  0  0  0  0  0  0  0  0
    2.5849   -4.1223   -3.2269 H   0  0  0  0  0  0  0  0  0  0  0  0
    2.9033   -5.2002   -1.8647 H   0  0  0  0  0  0  0  0  0  0  0  0
    1.2446   -4.9605   -2.4202 H   0  0  0  0  0  0  0  0  0  0  0  0
    2.0008    3.4532   -1.6722 C   0  0  0  0  0  0  0  0  0  0  0  0
    2.4973    2.7011   -2.2815 H   0  0  0  0  0  0  0  0  0  0  0  0
    0.6747    3.9469   -2.1357 C   0  0  0  0  0  0  0  0  0  0  0  0
    0.7910    4.7224   -2.9131 H   0  0  0  0  0  0  0  0  0  0  0  0
    0.0698    3.1438   -2.5692 H   0  0  0  0  0  0  0  0  0  0  0  0
    0.1119    4.3995   -1.3117 H   0  0  0  0  0  0  0  0  0  0  0  0
    2.8461    4.2582   -0.7479 C   0  0  0  0  0  0  0  0  0  0  0  0
    2.2393    4.7202    0.0385 H   0  0  0  0  0  0  0  0  0  0  0  0
    3.6180    3.6470   -0.2705 H   0  0  0  0  0  0  0  0  0  0  0  0
    3.3568    5.0739   -1.2893 H   0  0  0  0  0  0  0  0  0  0  0  0
  1  7  1  0  0  0  0
  1  6  2  0  0  0  0
  2  1  1  0  0  0  0
  3  2  2  0  0  0  0
  3  4  1  0  0  0  0
  4  5  2  0  0  0  0
  5  6  1  0  0  0  0
  5 27  1  0  0  0  0
  6 28  1  0  0  0  0
  7  8  1  0  0  0  0
  8 20  2  0  0  0  0
  8 21  2  0  0  0  0
  9 10  1  0  0  0  0
  9  8  1  0  0  0  0
 10 23  1  0  0  0  0
 11 29  1  0  0  0  0
 11 10  2  0  0  0  0
 12 11  1  0  0  0  0
 13 12  2  0  0  0  0
 13 14  1  0  0  0  0
 14  9  2  0  0  0  0
 15  4  1  0  0  0  0
 15 18  1  0  0  0  0
 16 15  1  0  0  0  0
 17 15  1  0  0  0  0
 19  7  1  0  0  0  0
 22 14  1  0  0  0  0
 22 32  1  0  0  0  0
 23 34  1  0  0  0  0
 23 36  1  0  0  0  0
 24 38  1  0  0  0  0
 24 12  1  0  0  0  0
 25  2  1  0  0  0  0
 26  3  1  0  0  0  0
 30 13  1  0  0  0  0
 31 22  1  0  0  0  0
 33 22  1  0  0  0  0
 35 23  1  0  0  0  0
 37 24  1  0  0  0  0
 39 24  1  0  0  0  0
 40 46  1  0  0  0  0
 41 40  1  0  0  0  0
 42 40  1  0  0  0  0
 42 45  1  0  0  0  0
 43 42  1  0  0  0  0
 44 42  1  0  0  0  0
 46 48  1  0  0  0  0
 46 47  1  0  0  0  0
 49 46  1  0  0  0  0
M  RAD  1  40   2
M  END
>  <program>
Gaussian 09, Revision D.01

>  <basis>
6-31G(d) (6D, 7F)

>  <method>
UB3LYP

$$$$
f4_ipr_ts_1.log
 OpenBabel04281816343D
Gaussian 09 #P UB3LYP/6-31G(d) opt=(ts,noeigentest,calcfc) int=finegrid scf=tigh
 49 49  0  0  0  0  0  0  0  0999 V2000
   -0.7432   -1.0359    0.7190 C   0  0  0  0  0  0  0  0  0  0  0  0
   -1.8277   -1.1993    1.5943 C   0  0  0  0  0  0  0  0  0  0  0  0
   -3.1101   -0.8488    1.1825 C   0  0  0  0  0  0  0  0  0  0  0  0
   -3.3209   -0.3652   -0.1121 C   0  0  0  0  0  0  0  0  0  0  0  0
   -2.2430   -0.2247   -0.9926 C   0  0  0  0  0  0  0  0  0  0  0  0
   -0.9558   -0.5507   -0.5809 C   0  0  0  0  0  0  0  0  0  0  0  0
    0.5319   -1.4115    1.2111 N   0  0  0  0  0  0  0  0  0  0  0  0
    1.6018   -0.1620    1.8069 S   0  0  0  0  0  0  0  0  0  0  0  0
    1.6991    1.2014    0.6107 C   0  0  0  0  0  0  0  0  0  0  0  0
    0.7945    2.2910    0.7100 C   0  0  0  0  0  0  0  0  0  0  0  0
    0.9202    3.3232   -0.2275 C   0  0  0  0  0  0  0  0  0  0  0  0
    1.8856    3.3201   -1.2332 C   0  0  0  0  0  0  0  0  0  0  0  0
    2.7522    2.2298   -1.3002 C   0  0  0  0  0  0  0  0  0  0  0  0
    2.6932    1.1601   -0.4005 C   0  0  0  0  0  0  0  0  0  0  0  0
   -4.7165   -0.0585   -0.5829 C   0  0  0  0  0  0  0  0  0  0  0  0
   -5.3068   -1.1431   -1.1385 F   0  0  0  0  0  0  0  0  0  0  0  0
   -5.5131    0.3450    0.4310 F   0  0  0  0  0  0  0  0  0  0  0  0
   -4.7272    0.9149   -1.5214 F   0  0  0  0  0  0  0  0  0  0  0  0
    1.2886   -2.1037   -0.0513 F   0  0  0  0  0  0  0  0  0  0  0  0
    0.8794    0.2900    2.9986 O   0  0  0  0  0  0  0  0  0  0  0  0
    2.9083   -0.7949    1.9417 O   0  0  0  0  0  0  0  0  0  0  0  0
    3.7147    0.0579   -0.5838 C   0  0  0  0  0  0  0  0  0  0  0  0
   -0.2924    2.4583    1.7527 C   0  0  0  0  0  0  0  0  0  0  0  0
    2.0051    4.4713   -2.2017 C   0  0  0  0  0  0  0  0  0  0  0  0
   -1.6431   -1.5842    2.5909 H   0  0  0  0  0  0  0  0  0  0  0  0
   -3.9474   -0.9573    1.8639 H   0  0  0  0  0  0  0  0  0  0  0  0
   -2.4119    0.1526   -1.9958 H   0  0  0  0  0  0  0  0  0  0  0  0
   -0.1155   -0.4497   -1.2561 H   0  0  0  0  0  0  0  0  0  0  0  0
    0.2309    4.1613   -0.1609 H   0  0  0  0  0  0  0  0  0  0  0  0
    3.5112    2.2041   -2.0785 H   0  0  0  0  0  0  0  0  0  0  0  0
    4.4516    0.0621    0.2241 H   0  0  0  0  0  0  0  0  0  0  0  0
    3.2526   -0.9287   -0.5803 H   0  0  0  0  0  0  0  0  0  0  0  0
    4.2392    0.2050   -1.5331 H   0  0  0  0  0  0  0  0  0  0  0  0
   -0.8853    3.3460    1.5139 H   0  0  0  0  0  0  0  0  0  0  0  0
   -0.9668    1.6013    1.8018 H   0  0  0  0  0  0  0  0  0  0  0  0
    0.1297    2.5792    2.7532 H   0  0  0  0  0  0  0  0  0  0  0  0
    2.3989    4.1427   -3.1690 H   0  0  0  0  0  0  0  0  0  0  0  0
    1.0377    4.9553   -2.3711 H   0  0  0  0  0  0  0  0  0  0  0  0
    2.6896    5.2377   -1.8146 H   0  0  0  0  0  0  0  0  0  0  0  0
    1.9965   -3.6205   -1.4446 C   0  0  0  0  0  0  0  0  0  0  0  0
    1.1289   -4.2136   -1.1684 H   0  0  0  0  0  0  0  0  0  0  0  0
    1.9436   -2.9190   -2.7574 C   0  0  0  0  0  0  0  0  0  0  0  0
    2.1490   -3.6198   -3.5866 H   0  0  0  0  0  0  0  0  0  0  0  0
    0.9539   -2.4884   -2.9442 H   0  0  0  0  0  0  0  0  0  0  0  0
    2.6940   -2.1227   -2.8229 H   0  0  0  0  0  0  0  0  0  0  0  0
    3.2859   -3.9693   -0.7868 C   0  0  0  0  0  0  0  0  0  0  0  0
    4.0530   -3.2078   -0.9638 H   0  0  0  0  0  0  0  0  0  0  0  0
    3.1568   -4.0854    0.2939 H   0  0  0  0  0  0  0  0  0  0  0  0
    3.6793   -4.9252   -1.1751 H   0  0  0  0  0  0  0  0  0  0  0  0
  1  7  1  0  0  0  0
  1  2  2  0  0  0  0
  2 25  1  0  0  0  0
  3  2  1  0  0  0  0
  3 26  1  0  0  0  0
  4  3  2  0  0  0  0
  5  6  2  0  0  0  0
  5  4  1  0  0  0  0
  6  1  1  0  0  0  0
  7  8  1  0  0  0  0
  8 21  2  0  0  0  0
  8 20  2  0  0  0  0
  9 10  1  0  0  0  0
  9  8  1  0  0  0  0
 10 23  1  0  0  0  0
 11 29  1  0  0  0  0
 11 10  2  0  0  0  0
 12 11  1  0  0  0  0
 13 12  2  0  0  0  0
 13 14  1  0  0  0  0
 14  9  2  0  0  0  0
 15  4  1  0  0  0  0
 15 17  1  0  0  0  0
 16 15  1  0  0  0  0
 18 15  1  0  0  0  0
 19  7  1  0  0  0  0
 22 32  1  0  0  0  0
 22 14  1  0  0  0  0
 22 31  1  0  0  0  0
 23 35  1  0  0  0  0
 23 36  1  0  0  0  0
 24 39  1  0  0  0  0
 24 12  1  0  0  0  0
 27  5  1  0  0  0  0
 28  6  1  0  0  0  0
 30 13  1  0  0  0  0
 33 22  1  0  0  0  0
 34 23  1  0  0  0  0
 37 24  1  0  0  0  0
 38 24  1  0  0  0  0
 40 41  1  0  0  0  0
 40 46  1  0  0  0  0
 42 40  1  0  0  0  0
 43 42  1  0  0  0  0
 44 42  1  0  0  0  0
 45 42  1  0  0  0  0
 46 48  1  0  0  0  0
 47 46  1  0  0  0  0
 49 46  1  0  0  0  0
M  RAD  1  40   2
M  END
>  <program>
Gaussian 09, Revision D.01

>  <basis>
6-31G(d) (6D, 7F)

>  <method>
UB3LYP

$$$$
f4_ipr_ts_6_ircr_o.log
 OpenBabel04281816343D
Gaussian 09 #P UB3LYP/6-31G(d) opt=tight int=finegrid scf=tight
 49 49  0  0  0  0  0  0  0  0999 V2000
    1.4351   -0.0055   -0.1669 C   0  0  0  0  0  0  0  0  0  0  0  0
    2.1340   -0.5247   -1.2615 C   0  0  0  0  0  0  0  0  0  0  0  0
    3.5216   -0.6102   -1.2083 C   0  0  0  0  0  0  0  0  0  0  0  0
    4.2073   -0.1566   -0.0783 C   0  0  0  0  0  0  0  0  0  0  0  0
    3.5017    0.3699    1.0073 C   0  0  0  0  0  0  0  0  0  0  0  0
    2.1125    0.4362    0.9747 C   0  0  0  0  0  0  0  0  0  0  0  0
    0.0039    0.0307   -0.2838 N   0  0  0  0  0  0  0  0  0  0  0  0
   -0.7676   -1.4616    0.4056 S   0  0  0  0  0  0  0  0  0  0  0  0
   -2.5054   -1.0680    0.1550 C   0  0  0  0  0  0  0  0  0  0  0  0
   -3.3146   -0.6940    1.2556 C   0  0  0  0  0  0  0  0  0  0  0  0
   -4.6704   -0.4586    0.9992 C   0  0  0  0  0  0  0  0  0  0  0  0
   -5.2299   -0.5639   -0.2738 C   0  0  0  0  0  0  0  0  0  0  0  0
   -4.3868   -0.8971   -1.3354 C   0  0  0  0  0  0  0  0  0  0  0  0
   -3.0247   -1.1537   -1.1617 C   0  0  0  0  0  0  0  0  0  0  0  0
    5.7123   -0.1781   -0.0583 C   0  0  0  0  0  0  0  0  0  0  0  0
    6.2087   -1.2117   -0.7729 F   0  0  0  0  0  0  0  0  0  0  0  0
    6.2333    0.9527   -0.5905 F   0  0  0  0  0  0  0  0  0  0  0  0
    6.1972   -0.2798    1.1984 F   0  0  0  0  0  0  0  0  0  0  0  0
   -0.4728    1.0566    0.6057 F   0  0  0  0  0  0  0  0  0  0  0  0
   -0.3207   -2.5065   -0.5146 O   0  0  0  0  0  0  0  0  0  0  0  0
   -0.4425   -1.5566    1.8279 O   0  0  0  0  0  0  0  0  0  0  0  0
   -2.2126   -1.4816   -2.3962 C   0  0  0  0  0  0  0  0  0  0  0  0
   -2.8408   -0.5044    2.6808 C   0  0  0  0  0  0  0  0  0  0  0  0
   -6.7042   -0.3343   -0.4973 C   0  0  0  0  0  0  0  0  0  0  0  0
    1.5884   -0.8614   -2.1355 H   0  0  0  0  0  0  0  0  0  0  0  0
    4.0715   -1.0222   -2.0475 H   0  0  0  0  0  0  0  0  0  0  0  0
    4.0383    0.7110    1.8861 H   0  0  0  0  0  0  0  0  0  0  0  0
    1.5559    0.8310    1.8145 H   0  0  0  0  0  0  0  0  0  0  0  0
   -5.3061   -0.1727    1.8334 H   0  0  0  0  0  0  0  0  0  0  0  0
   -4.7968   -0.9569   -2.3406 H   0  0  0  0  0  0  0  0  0  0  0  0
   -1.3240   -0.8487   -2.4742 H   0  0  0  0  0  0  0  0  0  0  0  0
   -1.8684   -2.5187   -2.3897 H   0  0  0  0  0  0  0  0  0  0  0  0
   -2.8253   -1.3218   -3.2878 H   0  0  0  0  0  0  0  0  0  0  0  0
   -1.9991    0.1899    2.7356 H   0  0  0  0  0  0  0  0  0  0  0  0
   -3.6617   -0.1049    3.2828 H   0  0  0  0  0  0  0  0  0  0  0  0
   -2.5044   -1.4418    3.1307 H   0  0  0  0  0  0  0  0  0  0  0  0
   -7.1284    0.3235    0.2677 H   0  0  0  0  0  0  0  0  0  0  0  0
   -6.8959    0.1117   -1.4787 H   0  0  0  0  0  0  0  0  0  0  0  0
   -7.2562   -1.2826   -0.4573 H   0  0  0  0  0  0  0  0  0  0  0  0
   -1.6729    4.7032   -0.1415 C   0  0  0  0  0  0  0  0  0  0  0  0
   -2.0454    5.7094    0.0412 H   0  0  0  0  0  0  0  0  0  0  0  0
   -0.2002    4.5054   -0.2873 C   0  0  0  0  0  0  0  0  0  0  0  0
    0.1426    4.6622   -1.3275 H   0  0  0  0  0  0  0  0  0  0  0  0
    0.3710    5.2021    0.3380 H   0  0  0  0  0  0  0  0  0  0  0  0
    0.0906    3.4817   -0.0190 H   0  0  0  0  0  0  0  0  0  0  0  0
   -2.6414    3.6538   -0.5777 C   0  0  0  0  0  0  0  0  0  0  0  0
   -2.2940    2.6512   -0.2976 H   0  0  0  0  0  0  0  0  0  0  0  0
   -3.6362    3.8083   -0.1426 H   0  0  0  0  0  0  0  0  0  0  0  0
   -2.7764    3.6393   -1.6759 H   0  0  0  0  0  0  0  0  0  0  0  0
  1  6  2  0  0  0  0
  2  3  2  0  0  0  0
  2  1  1  0  0  0  0
  3  4  1  0  0  0  0
  4 15  1  0  0  0  0
  4  5  2  0  0  0  0
  5 27  1  0  0  0  0
  6  5  1  0  0  0  0
  6 28  1  0  0  0  0
  7  1  1  0  0  0  0
  7  8  1  0  0  0  0
  7 19  1  0  0  0  0
  8 21  2  0  0  0  0
  9  8  1  0  0  0  0
  9 10  2  0  0  0  0
 10 23  1  0  0  0  0
 11 10  1  0  0  0  0
 11 29  1  0  0  0  0
 12 11  2  0  0  0  0
 13 14  2  0  0  0  0
 13 12  1  0  0  0  0
 14  9  1  0  0  0  0
 15 18  1  0  0  0  0
 16 15  1  0  0  0  0
 17 15  1  0  0  0  0
 20  8  2  0  0  0  0
 22 32  1  0  0  0  0
 22 14  1  0  0  0  0
 23 34  1  0  0  0  0
 23 36  1  0  0  0  0
 23 35  1  0  0  0  0
 24 39  1  0  0  0  0
 24 12  1  0  0  0  0
 24 37  1  0  0  0  0
 25  2  1  0  0  0  0
 26  3  1  0  0  0  0
 30 13  1  0  0  0  0
 31 22  1  0  0  0  0
 33 22  1  0  0  0  0
 38 24  1  0  0  0  0
 40 41  1  0  0  0  0
 42 40  1  0  0  0  0
 42 45  1  0  0  0  0
 42 44  1  0  0  0  0
 43 42  1  0  0  0  0
 46 47  1  0  0  0  0
 46 48  1  0  0  0  0
 46 40  1  0  0  0  0
 49 46  1  0  0  0  0
M  RAD  1  40   2
M  END
>  <program>
Gaussian 09, Revision D.01

>  <basis>
6-31G(d) (6D, 7F)

>  <method>
UB3LYP

$$$$
f4_ipr_ts_8_ircr_o.log
 OpenBabel04281816343D
Gaussian 09 #P UB3LYP/6-31G(d) opt=tight int=finegrid scf=tight
 49 49  0  0  0  0  0  0  0  0999 V2000
   -1.0500   -0.4806   -0.3539 C   0  0  0  0  0  0  0  0  0  0  0  0
   -1.8474    0.4814    0.2754 C   0  0  0  0  0  0  0  0  0  0  0  0
   -3.2131    0.2487    0.4056 C   0  0  0  0  0  0  0  0  0  0  0  0
   -3.7747   -0.9424   -0.0628 C   0  0  0  0  0  0  0  0  0  0  0  0
   -2.9679   -1.9035   -0.6775 C   0  0  0  0  0  0  0  0  0  0  0  0
   -1.6055   -1.6707   -0.8361 C   0  0  0  0  0  0  0  0  0  0  0  0
    0.3653   -0.3190   -0.5373 N   0  0  0  0  0  0  0  0  0  0  0  0
    1.3118   -0.9781    0.8652 S   0  0  0  0  0  0  0  0  0  0  0  0
    2.9821   -0.5613    0.3396 C   0  0  0  0  0  0  0  0  0  0  0  0
    3.6729    0.5097    0.9565 C   0  0  0  0  0  0  0  0  0  0  0  0
    4.9893    0.7431    0.5409 C   0  0  0  0  0  0  0  0  0  0  0  0
    5.6178   -0.0165   -0.4450 C   0  0  0  0  0  0  0  0  0  0  0  0
    4.8850   -1.0369   -1.0541 C   0  0  0  0  0  0  0  0  0  0  0  0
    3.5699   -1.3370   -0.6914 C   0  0  0  0  0  0  0  0  0  0  0  0
   -5.2606   -1.1586    0.0359 C   0  0  0  0  0  0  0  0  0  0  0  0
   -5.7833   -0.5611    1.1293 F   0  0  0  0  0  0  0  0  0  0  0  0
   -5.9107   -0.6483   -1.0372 F   0  0  0  0  0  0  0  0  0  0  0  0
   -5.5764   -2.4708    0.0976 F   0  0  0  0  0  0  0  0  0  0  0  0
    0.6568    1.0839   -0.4603 F   0  0  0  0  0  0  0  0  0  0  0  0
    0.9405   -0.2542    2.0797 O   0  0  0  0  0  0  0  0  0  0  0  0
    1.0690   -2.4174    0.7726 O   0  0  0  0  0  0  0  0  0  0  0  0
    2.8747   -2.4512   -1.4435 C   0  0  0  0  0  0  0  0  0  0  0  0
    3.1094    1.4399    2.0097 C   0  0  0  0  0  0  0  0  0  0  0  0
    7.0500    0.2492   -0.8388 C   0  0  0  0  0  0  0  0  0  0  0  0
   -1.4088    1.4023    0.6368 H   0  0  0  0  0  0  0  0  0  0  0  0
   -3.8406    0.9893    0.8900 H   0  0  0  0  0  0  0  0  0  0  0  0
   -3.4046   -2.8284   -1.0384 H   0  0  0  0  0  0  0  0  0  0  0  0
   -0.9693   -2.4022   -1.3207 H   0  0  0  0  0  0  0  0  0  0  0  0
    5.5352    1.5601    1.0058 H   0  0  0  0  0  0  0  0  0  0  0  0
    5.3466   -1.6227   -1.8454 H   0  0  0  0  0  0  0  0  0  0  0  0
    2.6895   -3.3169   -0.8030 H   0  0  0  0  0  0  0  0  0  0  0  0
    1.9061   -2.1290   -1.8362 H   0  0  0  0  0  0  0  0  0  0  0  0
    3.4974   -2.7659   -2.2855 H   0  0  0  0  0  0  0  0  0  0  0  0
    2.9008    0.9198    2.9480 H   0  0  0  0  0  0  0  0  0  0  0  0
    3.8303    2.2380    2.2077 H   0  0  0  0  0  0  0  0  0  0  0  0
    2.1688    1.8919    1.6863 H   0  0  0  0  0  0  0  0  0  0  0  0
    7.7315   -0.4337   -0.3149 H   0  0  0  0  0  0  0  0  0  0  0  0
    7.2042    0.0995   -1.9126 H   0  0  0  0  0  0  0  0  0  0  0  0
    7.3526    1.2706   -0.5880 H   0  0  0  0  0  0  0  0  0  0  0  0
   -2.0650    4.1440   -0.6926 C   0  0  0  0  0  0  0  0  0  0  0  0
   -2.7207    3.3355   -1.0100 H   0  0  0  0  0  0  0  0  0  0  0  0
   -2.6795    5.3306   -0.0262 C   0  0  0  0  0  0  0  0  0  0  0  0
   -2.9960    6.1000   -0.7551 H   0  0  0  0  0  0  0  0  0  0  0  0
   -3.5702    5.0611    0.5531 H   0  0  0  0  0  0  0  0  0  0  0  0
   -1.9697    5.8260    0.6509 H   0  0  0  0  0  0  0  0  0  0  0  0
   -0.6920    4.2031   -1.2769 C   0  0  0  0  0  0  0  0  0  0  0  0
   -0.0055    4.7704   -0.6334 H   0  0  0  0  0  0  0  0  0  0  0  0
   -0.2698    3.2037   -1.4276 H   0  0  0  0  0  0  0  0  0  0  0  0
   -0.6804    4.7077   -2.2611 H   0  0  0  0  0  0  0  0  0  0  0  0
  1  2  2  0  0  0  0
  2  3  1  0  0  0  0
  2 25  1  0  0  0  0
  3 26  1  0  0  0  0
  4 15  1  0  0  0  0
  4  3  2  0  0  0  0
  5  4  1  0  0  0  0
  6  5  2  0  0  0  0
  6  1  1  0  0  0  0
  7 19  1  0  0  0  0
  7  1  1  0  0  0  0
  7  8  1  0  0  0  0
  8 20  2  0  0  0  0
  9  8  1  0  0  0  0
  9 10  2  0  0  0  0
 10 23  1  0  0  0  0
 11 10  1  0  0  0  0
 11 29  1  0  0  0  0
 12 11  2  0  0  0  0
 13 14  2  0  0  0  0
 13 12  1  0  0  0  0
 14  9  1  0  0  0  0
 15 18  1  0  0  0  0
 15 16  1  0  0  0  0
 17 15  1  0  0  0  0
 21  8  2  0  0  0  0
 22 31  1  0  0  0  0
 22 14  1  0  0  0  0
 23 35  1  0  0  0  0
 23 34  1  0  0  0  0
 24 39  1  0  0  0  0
 24 12  1  0  0  0  0
 24 37  1  0  0  0  0
 27  5  1  0  0  0  0
 28  6  1  0  0  0  0
 30 13  1  0  0  0  0
 32 22  1  0  0  0  0
 33 22  1  0  0  0  0
 36 23  1  0  0  0  0
 38 24  1  0  0  0  0
 40 42  1  0  0  0  0
 41 40  1  0  0  0  0
 42 44  1  0  0  0  0
 42 45  1  0  0  0  0
 43 42  1  0  0  0  0
 46 40  1  0  0  0  0
 46 47  1  0  0  0  0
 48 46  1  0  0  0  0
 49 46  1  0  0  0  0
M  RAD  1  40   2
M  END
>  <program>
Gaussian 09, Revision D.01

>  <basis>
6-31G(d) (6D, 7F)

>  <method>
UB3LYP

$$$$
f4_ipr_ts_9_ircf_o.log
 OpenBabel04281816343D
Gaussian 09 #P UB3LYP/6-31G(d) opt=tight int=finegrid scf=tight
 49 49  0  0  0  0  0  0  0  0999 V2000
    1.0708   -0.4661   -0.3935 C   0  0  0  0  0  0  0  0  0  0  0  0
    1.6322   -1.6657   -0.8454 C   0  0  0  0  0  0  0  0  0  0  0  0
    2.9993   -1.8781   -0.7016 C   0  0  0  0  0  0  0  0  0  0  0  0
    3.8059   -0.8873   -0.1352 C   0  0  0  0  0  0  0  0  0  0  0  0
    3.2388    0.3137    0.2993 C   0  0  0  0  0  0  0  0  0  0  0  0
    1.8681    0.5270    0.1850 C   0  0  0  0  0  0  0  0  0  0  0  0
   -0.3485   -0.3251   -0.5626 N   0  0  0  0  0  0  0  0  0  0  0  0
   -1.2707   -0.9719    0.8619 S   0  0  0  0  0  0  0  0  0  0  0  0
   -2.9520   -0.5858    0.3476 C   0  0  0  0  0  0  0  0  0  0  0  0
   -3.5401   -1.3861   -0.6642 C   0  0  0  0  0  0  0  0  0  0  0  0
   -4.8632   -1.1101   -1.0170 C   0  0  0  0  0  0  0  0  0  0  0  0
   -5.6035   -0.0903   -0.4161 C   0  0  0  0  0  0  0  0  0  0  0  0
   -4.9748    0.6939    0.5503 C   0  0  0  0  0  0  0  0  0  0  0  0
   -3.6509    0.4854    0.9549 C   0  0  0  0  0  0  0  0  0  0  0  0
    5.2787   -1.1338    0.0508 C   0  0  0  0  0  0  0  0  0  0  0  0
    5.9918    0.0132   -0.0061 F   0  0  0  0  0  0  0  0  0  0  0  0
    5.5429   -1.7009    1.2505 F   0  0  0  0  0  0  0  0  0  0  0  0
    5.7718   -1.9664   -0.8933 F   0  0  0  0  0  0  0  0  0  0  0  0
   -0.6580    1.0743   -0.5078 F   0  0  0  0  0  0  0  0  0  0  0  0
   -1.0110   -2.4095    0.7915 O   0  0  0  0  0  0  0  0  0  0  0  0
   -0.8956   -0.2222    2.0594 O   0  0  0  0  0  0  0  0  0  0  0  0
   -3.0887    1.4399    1.9867 C   0  0  0  0  0  0  0  0  0  0  0  0
   -2.8380   -2.5029   -1.4061 C   0  0  0  0  0  0  0  0  0  0  0  0
   -7.0437    0.1488   -0.7972 C   0  0  0  0  0  0  0  0  0  0  0  0
    0.9979   -2.4176   -1.3002 H   0  0  0  0  0  0  0  0  0  0  0  0
    3.4426   -2.8042   -1.0511 H   0  0  0  0  0  0  0  0  0  0  0  0
    3.8682    1.0848    0.7305 H   0  0  0  0  0  0  0  0  0  0  0  0
    1.4277    1.4595    0.5132 H   0  0  0  0  0  0  0  0  0  0  0  0
   -5.3252   -1.7149   -1.7936 H   0  0  0  0  0  0  0  0  0  0  0  0
   -5.5269    1.5109    1.0079 H   0  0  0  0  0  0  0  0  0  0  0  0
   -2.8631    0.9378    2.9309 H   0  0  0  0  0  0  0  0  0  0  0  0
   -2.1577    1.8988    1.6459 H   0  0  0  0  0  0  0  0  0  0  0  0
   -3.8181    2.2315    2.1798 H   0  0  0  0  0  0  0  0  0  0  0  0
   -3.4644   -2.8375   -2.2377 H   0  0  0  0  0  0  0  0  0  0  0  0
   -1.8769   -2.1751   -1.8123 H   0  0  0  0  0  0  0  0  0  0  0  0
   -2.6368   -3.3568   -0.7545 H   0  0  0  0  0  0  0  0  0  0  0  0
   -7.3523    1.1755   -0.5769 H   0  0  0  0  0  0  0  0  0  0  0  0
   -7.7109   -0.5215   -0.2394 H   0  0  0  0  0  0  0  0  0  0  0  0
   -7.2126   -0.0394   -1.8627 H   0  0  0  0  0  0  0  0  0  0  0  0
    1.9069    4.2062   -0.7119 C   0  0  0  0  0  0  0  0  0  0  0  0
    2.5985    3.4524   -1.0834 H   0  0  0  0  0  0  0  0  0  0  0  0
    0.5297    4.2379   -1.2887 C   0  0  0  0  0  0  0  0  0  0  0  0
    0.4903    4.8011   -2.2398 H   0  0  0  0  0  0  0  0  0  0  0  0
    0.1531    3.2312   -1.4996 H   0  0  0  0  0  0  0  0  0  0  0  0
   -0.1788    4.7320   -0.6098 H   0  0  0  0  0  0  0  0  0  0  0  0
    2.4696    5.3763    0.0257 C   0  0  0  0  0  0  0  0  0  0  0  0
    1.7390    5.7997    0.7290 H   0  0  0  0  0  0  0  0  0  0  0  0
    3.3709    5.1112    0.5904 H   0  0  0  0  0  0  0  0  0  0  0  0
    2.7533    6.2004   -0.6553 H   0  0  0  0  0  0  0  0  0  0  0  0
  1  6  2  0  0  0  0
  2  3  2  0  0  0  0
  2  1  1  0  0  0  0
  3  4  1  0  0  0  0
  4 15  1  0  0  0  0
  4  5  2  0  0  0  0
  5 27  1  0  0  0  0
  6  5  1  0  0  0  0
  6 28  1  0  0  0  0
  7 19  1  0  0  0  0
  7  1  1  0  0  0  0
  7  8  1  0  0  0  0
  8 21  2  0  0  0  0
  9  8  1  0  0  0  0
  9 14  2  0  0  0  0
 10  9  1  0  0  0  0
 11 10  2  0  0  0  0
 11 12  1  0  0  0  0
 12 13  2  0  0  0  0
 13 14  1  0  0  0  0
 13 30  1  0  0  0  0
 14 22  1  0  0  0  0
 15 17  1  0  0  0  0
 16 15  1  0  0  0  0
 18 15  1  0  0  0  0
 20  8  2  0  0  0  0
 22 33  1  0  0  0  0
 22 31  1  0  0  0  0
 23 36  1  0  0  0  0
 23 10  1  0  0  0  0
 24 37  1  0  0  0  0
 24 12  1  0  0  0  0
 24 38  1  0  0  0  0
 25  2  1  0  0  0  0
 26  3  1  0  0  0  0
 29 11  1  0  0  0  0
 32 22  1  0  0  0  0
 34 23  1  0  0  0  0
 35 23  1  0  0  0  0
 39 24  1  0  0  0  0
 40 46  1  0  0  0  0
 41 40  1  0  0  0  0
 42 40  1  0  0  0  0
 42 45  1  0  0  0  0
 43 42  1  0  0  0  0
 44 42  1  0  0  0  0
 46 48  1  0  0  0  0
 46 47  1  0  0  0  0
 49 46  1  0  0  0  0
M  RAD  1  40   2
M  END
>  <program>
Gaussian 09, Revision D.01

>  <basis>
6-31G(d) (6D, 7F)

>  <method>
UB3LYP

$$$$
f4_ipr_ts_15_ircr_o.log
 OpenBabel04281816343D
Gaussian 09 #P UB3LYP/6-31G(d) opt=tight int=finegrid scf=tight
 49 49  0  0  0  0  0  0  0  0999 V2000
   -0.6107    0.9714    0.2924 C   0  0  0  0  0  0  0  0  0  0  0  0
   -1.0481    0.4558   -0.9333 C   0  0  0  0  0  0  0  0  0  0  0  0
   -2.4089    0.2474   -1.1379 C   0  0  0  0  0  0  0  0  0  0  0  0
   -3.3266    0.5327   -0.1236 C   0  0  0  0  0  0  0  0  0  0  0  0
   -2.8822    1.0471    1.0982 C   0  0  0  0  0  0  0  0  0  0  0  0
   -1.5268    1.2823    1.3057 C   0  0  0  0  0  0  0  0  0  0  0  0
    0.7658    1.2369    0.5754 N   0  0  0  0  0  0  0  0  0  0  0  0
    1.6829   -0.0262    1.4867 S   0  0  0  0  0  0  0  0  0  0  0  0
    1.6432   -1.5389    0.4982 C   0  0  0  0  0  0  0  0  0  0  0  0
    0.6185   -2.4964    0.7250 C   0  0  0  0  0  0  0  0  0  0  0  0
    0.6144   -3.6367   -0.0853 C   0  0  0  0  0  0  0  0  0  0  0  0
    1.5619   -3.8589   -1.0847 C   0  0  0  0  0  0  0  0  0  0  0  0
    2.5532   -2.8962   -1.2707 C   0  0  0  0  0  0  0  0  0  0  0  0
    2.6331   -1.7292   -0.5027 C   0  0  0  0  0  0  0  0  0  0  0  0
   -4.7998    0.3484   -0.3712 C   0  0  0  0  0  0  0  0  0  0  0  0
   -5.3603    1.4579   -0.9050 F   0  0  0  0  0  0  0  0  0  0  0  0
   -5.0396   -0.6653   -1.2329 F   0  0  0  0  0  0  0  0  0  0  0  0
   -5.4700    0.0797    0.7708 F   0  0  0  0  0  0  0  0  0  0  0  0
    1.4517    1.3507   -0.6740 F   0  0  0  0  0  0  0  0  0  0  0  0
    3.0393    0.5011    1.5484 O   0  0  0  0  0  0  0  0  0  0  0  0
    0.8759   -0.1600    2.6970 O   0  0  0  0  0  0  0  0  0  0  0  0
    3.7948   -0.8022   -0.7979 C   0  0  0  0  0  0  0  0  0  0  0  0
   -0.4569   -2.4188    1.7899 C   0  0  0  0  0  0  0  0  0  0  0  0
    1.5320   -5.1169   -1.9173 C   0  0  0  0  0  0  0  0  0  0  0  0
   -0.3328    0.2364   -1.7155 H   0  0  0  0  0  0  0  0  0  0  0  0
   -2.7568   -0.1518   -2.0848 H   0  0  0  0  0  0  0  0  0  0  0  0
   -3.5960    1.2738    1.8829 H   0  0  0  0  0  0  0  0  0  0  0  0
   -1.1671    1.6939    2.2413 H   0  0  0  0  0  0  0  0  0  0  0  0
   -0.1636   -4.3779    0.0795 H   0  0  0  0  0  0  0  0  0  0  0  0
    3.3037   -3.0533   -2.0412 H   0  0  0  0  0  0  0  0  0  0  0  0
    3.4795    0.2280   -0.9625 H   0  0  0  0  0  0  0  0  0  0  0  0
    4.5059   -0.7838    0.0325 H   0  0  0  0  0  0  0  0  0  0  0  0
    4.3163   -1.1536   -1.6925 H   0  0  0  0  0  0  0  0  0  0  0  0
   -1.0598   -1.5116    1.7181 H   0  0  0  0  0  0  0  0  0  0  0  0
   -1.1234   -3.2797    1.6893 H   0  0  0  0  0  0  0  0  0  0  0  0
   -0.0268   -2.4290    2.7945 H   0  0  0  0  0  0  0  0  0  0  0  0
    2.0086   -4.9647   -2.8907 H   0  0  0  0  0  0  0  0  0  0  0  0
    2.0696   -5.9306   -1.4129 H   0  0  0  0  0  0  0  0  0  0  0  0
    0.5067   -5.4615   -2.0864 H   0  0  0  0  0  0  0  0  0  0  0  0
    3.0800    4.9344   -1.2728 C   0  0  0  0  0  0  0  0  0  0  0  0
    3.6559    5.7270   -1.7469 H   0  0  0  0  0  0  0  0  0  0  0  0
    1.6442    4.7771   -1.6523 C   0  0  0  0  0  0  0  0  0  0  0  0
    0.9766    5.4066   -1.0339 H   0  0  0  0  0  0  0  0  0  0  0  0
    1.4624    5.0593   -2.6964 H   0  0  0  0  0  0  0  0  0  0  0  0
    1.3076    3.7421   -1.5100 H   0  0  0  0  0  0  0  0  0  0  0  0
    3.6293    4.2950   -0.0404 C   0  0  0  0  0  0  0  0  0  0  0  0
    3.2600    3.2687    0.0822 H   0  0  0  0  0  0  0  0  0  0  0  0
    4.7254    4.2664   -0.0480 H   0  0  0  0  0  0  0  0  0  0  0  0
    3.3346    4.8370    0.8779 H   0  0  0  0  0  0  0  0  0  0  0  0
  1  7  1  0  0  0  0
  1  6  2  0  0  0  0
  2  1  1  0  0  0  0
  3  2  2  0  0  0  0
  3  4  1  0  0  0  0
  4  5  2  0  0  0  0
  5  6  1  0  0  0  0
  5 27  1  0  0  0  0
  6 28  1  0  0  0  0
  7  8  1  0  0  0  0
  8 20  2  0  0  0  0
  8 21  2  0  0  0  0
  9 10  1  0  0  0  0
  9  8  1  0  0  0  0
 10 23  1  0  0  0  0
 11 29  1  0  0  0  0
 11 10  2  0  0  0  0
 12 11  1  0  0  0  0
 13 12  2  0  0  0  0
 13 14  1  0  0  0  0
 14  9  2  0  0  0  0
 15  4  1  0  0  0  0
 15 18  1  0  0  0  0
 16 15  1  0  0  0  0
 17 15  1  0  0  0  0
 19  7  1  0  0  0  0
 22 14  1  0  0  0  0
 22 32  1  0  0  0  0
 23 36  1  0  0  0  0
 24 38  1  0  0  0  0
 24 12  1  0  0  0  0
 25  2  1  0  0  0  0
 26  3  1  0  0  0  0
 30 13  1  0  0  0  0
 31 22  1  0  0  0  0
 33 22  1  0  0  0  0
 34 23  1  0  0  0  0
 35 23  1  0  0  0  0
 37 24  1  0  0  0  0
 39 24  1  0  0  0  0
 40 46  1  0  0  0  0
 41 40  1  0  0  0  0
 42 45  1  0  0  0  0
 42 40  1  0  0  0  0
 42 43  1  0  0  0  0
 44 42  1  0  0  0  0
 46 47  1  0  0  0  0
 46 49  1  0  0  0  0
 48 46  1  0  0  0  0
M  RAD  1  40   2
M  END
>  <program>
Gaussian 09, Revision D.01

>  <basis>
6-31G(d) (6D, 7F)

>  <method>
UB3LYP

$$$$
f4_ipr_ts_1_ircf_o.log
 OpenBabel04281816343D
Gaussian 09 #P UB3LYP/6-31G(d) opt=tight int=finegrid scf=tight
 49 49  0  0  0  0  0  0  0  0999 V2000
   -0.6637    0.0450   -1.2454 C   0  0  0  0  0  0  0  0  0  0  0  0
   -1.4747   -0.8664   -1.9342 C   0  0  0  0  0  0  0  0  0  0  0  0
   -2.6316   -1.3475   -1.3293 C   0  0  0  0  0  0  0  0  0  0  0  0
   -2.9956   -0.9006   -0.0557 C   0  0  0  0  0  0  0  0  0  0  0  0
   -2.1941    0.0275    0.6146 C   0  0  0  0  0  0  0  0  0  0  0  0
   -1.0220    0.4986    0.0302 C   0  0  0  0  0  0  0  0  0  0  0  0
    0.5089    0.4956   -1.9287 N   0  0  0  0  0  0  0  0  0  0  0  0
    1.9672   -0.5749   -1.8640 S   0  0  0  0  0  0  0  0  0  0  0  0
    2.4672   -0.6797   -0.1310 C   0  0  0  0  0  0  0  0  0  0  0  0
    1.9747   -1.7389    0.6766 C   0  0  0  0  0  0  0  0  0  0  0  0
    2.3711   -1.7614    2.0181 C   0  0  0  0  0  0  0  0  0  0  0  0
    3.2144   -0.8002    2.5746 C   0  0  0  0  0  0  0  0  0  0  0  0
    3.6781    0.2210    1.7456 C   0  0  0  0  0  0  0  0  0  0  0  0
    3.3346    0.3162    0.3928 C   0  0  0  0  0  0  0  0  0  0  0  0
   -4.2834   -1.3603    0.5723 C   0  0  0  0  0  0  0  0  0  0  0  0
   -5.2913   -0.4871    0.3419 F   0  0  0  0  0  0  0  0  0  0  0  0
   -4.6809   -2.5581    0.0910 F   0  0  0  0  0  0  0  0  0  0  0  0
   -4.1690   -1.4780    1.9148 F   0  0  0  0  0  0  0  0  0  0  0  0
    0.9363    1.7091   -1.3098 F   0  0  0  0  0  0  0  0  0  0  0  0
    1.4312   -1.8459   -2.3450 O   0  0  0  0  0  0  0  0  0  0  0  0
    2.9705    0.1474   -2.6338 O   0  0  0  0  0  0  0  0  0  0  0  0
    3.9559    1.4581   -0.3858 C   0  0  0  0  0  0  0  0  0  0  0  0
    1.0827   -2.8741    0.2153 C   0  0  0  0  0  0  0  0  0  0  0  0
    3.6370   -0.8797    4.0209 C   0  0  0  0  0  0  0  0  0  0  0  0
   -1.1866   -1.1925   -2.9265 H   0  0  0  0  0  0  0  0  0  0  0  0
   -3.2573   -2.0621   -1.8528 H   0  0  0  0  0  0  0  0  0  0  0  0
   -2.4788    0.3745    1.6025 H   0  0  0  0  0  0  0  0  0  0  0  0
   -0.4053    1.2242    0.5443 H   0  0  0  0  0  0  0  0  0  0  0  0
    2.0023   -2.5680    2.6466 H   0  0  0  0  0  0  0  0  0  0  0  0
    4.3391    0.9783    2.1595 H   0  0  0  0  0  0  0  0  0  0  0  0
    4.6792    1.0885   -1.1178 H   0  0  0  0  0  0  0  0  0  0  0  0
    3.2195    2.0394   -0.9407 H   0  0  0  0  0  0  0  0  0  0  0  0
    4.4759    2.1248    0.3079 H   0  0  0  0  0  0  0  0  0  0  0  0
    0.8382   -3.5081    1.0721 H   0  0  0  0  0  0  0  0  0  0  0  0
    0.1472   -2.5260   -0.2269 H   0  0  0  0  0  0  0  0  0  0  0  0
    1.5761   -3.4890   -0.5413 H   0  0  0  0  0  0  0  0  0  0  0  0
    3.8213    0.1148    4.4396 H   0  0  0  0  0  0  0  0  0  0  0  0
    2.8778   -1.3757    4.6340 H   0  0  0  0  0  0  0  0  0  0  0  0
    4.5668   -1.4545    4.1239 H   0  0  0  0  0  0  0  0  0  0  0  0
   -1.7761    4.2567    0.4921 C   0  0  0  0  0  0  0  0  0  0  0  0
   -2.4044    3.4066    0.2335 H   0  0  0  0  0  0  0  0  0  0  0  0
   -2.2203    5.1501    1.6031 C   0  0  0  0  0  0  0  0  0  0  0  0
   -2.8763    5.9654    1.2451 H   0  0  0  0  0  0  0  0  0  0  0  0
   -2.7856    4.6050    2.3681 H   0  0  0  0  0  0  0  0  0  0  0  0
   -1.3671    5.6395    2.0938 H   0  0  0  0  0  0  0  0  0  0  0  0
   -0.7495    4.6983   -0.4980 C   0  0  0  0  0  0  0  0  0  0  0  0
    0.0687    5.2475   -0.0116 H   0  0  0  0  0  0  0  0  0  0  0  0
   -0.3163    3.8523   -1.0423 H   0  0  0  0  0  0  0  0  0  0  0  0
   -1.1714    5.3835   -1.2569 H   0  0  0  0  0  0  0  0  0  0  0  0
  1  6  2  0  0  0  0
  2  3  2  0  0  0  0
  2  1  1  0  0  0  0
  3  4  1  0  0  0  0
  4 15  1  0  0  0  0
  4  5  2  0  0  0  0
  5 27  1  0  0  0  0
  6 28  1  0  0  0  0
  6  5  1  0  0  0  0
  7  8  1  0  0  0  0
  7 19  1  0  0  0  0
  7  1  1  0  0  0  0
  8  9  1  0  0  0  0
  9 14  2  0  0  0  0
  9 10  1  0  0  0  0
 10 11  2  0  0  0  0
 11 12  1  0  0  0  0
 11 29  1  0  0  0  0
 12 24  1  0  0  0  0
 13 30  1  0  0  0  0
 13 12  2  0  0  0  0
 14 13  1  0  0  0  0
 15 18  1  0  0  0  0
 16 15  1  0  0  0  0
 17 15  1  0  0  0  0
 20  8  2  0  0  0  0
 21  8  2  0  0  0  0
 22 33  1  0  0  0  0
 22 14  1  0  0  0  0
 23 10  1  0  0  0  0
 23 34  1  0  0  0  0
 24 39  1  0  0  0  0
 24 37  1  0  0  0  0
 24 38  1  0  0  0  0
 25  2  1  0  0  0  0
 26  3  1  0  0  0  0
 31 22  1  0  0  0  0
 32 22  1  0  0  0  0
 35 23  1  0  0  0  0
 36 23  1  0  0  0  0
 40 42  1  0  0  0  0
 41 40  1  0  0  0  0
 42 45  1  0  0  0  0
 42 44  1  0  0  0  0
 43 42  1  0  0  0  0
 46 47  1  0  0  0  0
 46 40  1  0  0  0  0
 48 46  1  0  0  0  0
 49 46  1  0  0  0  0
M  RAD  1  40   2
M  END
>  <program>
Gaussian 09, Revision D.01

>  <basis>
6-31G(d) (6D, 7F)

>  <method>
UB3LYP

$$$$
f4_ipr_ts_4_ircr_o.log
 OpenBabel04281816343D
Gaussian 09 #P UB3LYP/6-31G(d) opt=tight int=finegrid scf=tight
 49 49  0  0  0  0  0  0  0  0999 V2000
   -0.6947    0.0677   -0.9320 C   0  0  0  0  0  0  0  0  0  0  0  0
   -0.3370   -1.2707   -1.1271 C   0  0  0  0  0  0  0  0  0  0  0  0
   -1.2496   -2.2774   -0.8227 C   0  0  0  0  0  0  0  0  0  0  0  0
   -2.5228   -1.9451   -0.3532 C   0  0  0  0  0  0  0  0  0  0  0  0
   -2.8791   -0.6040   -0.1781 C   0  0  0  0  0  0  0  0  0  0  0  0
   -1.9660    0.4084   -0.4542 C   0  0  0  0  0  0  0  0  0  0  0  0
    0.3058    1.0473   -1.2450 N   0  0  0  0  0  0  0  0  0  0  0  0
    1.2540    1.6185    0.2148 S   0  0  0  0  0  0  0  0  0  0  0  0
    2.4477    0.2723    0.2924 C   0  0  0  0  0  0  0  0  0  0  0  0
    3.4178    0.1942   -0.7411 C   0  0  0  0  0  0  0  0  0  0  0  0
    4.3508   -0.8435   -0.6727 C   0  0  0  0  0  0  0  0  0  0  0  0
    4.3638   -1.7741    0.3684 C   0  0  0  0  0  0  0  0  0  0  0  0
    3.3936   -1.6594    1.3636 C   0  0  0  0  0  0  0  0  0  0  0  0
    2.4181   -0.6547    1.3635 C   0  0  0  0  0  0  0  0  0  0  0  0
   -3.5308   -3.0338   -0.0999 C   0  0  0  0  0  0  0  0  0  0  0  0
   -4.2115   -3.3548   -1.2248 F   0  0  0  0  0  0  0  0  0  0  0  0
   -2.9408   -4.1694    0.3370 F   0  0  0  0  0  0  0  0  0  0  0  0
   -4.4462   -2.6695    0.8239 F   0  0  0  0  0  0  0  0  0  0  0  0
   -0.3801    2.2394   -1.6302 F   0  0  0  0  0  0  0  0  0  0  0  0
    1.8947    2.8561   -0.2188 O   0  0  0  0  0  0  0  0  0  0  0  0
    0.3792    1.6262    1.3900 O   0  0  0  0  0  0  0  0  0  0  0  0
    1.4265   -0.6618    2.5082 C   0  0  0  0  0  0  0  0  0  0  0  0
    3.5174    1.1517   -1.9090 C   0  0  0  0  0  0  0  0  0  0  0  0
    5.4119   -2.8581    0.4252 C   0  0  0  0  0  0  0  0  0  0  0  0
    0.6452   -1.5107   -1.5193 H   0  0  0  0  0  0  0  0  0  0  0  0
   -0.9770   -3.3179   -0.9634 H   0  0  0  0  0  0  0  0  0  0  0  0
   -3.8669   -0.3523    0.1928 H   0  0  0  0  0  0  0  0  0  0  0  0
   -2.2313    1.4494   -0.3062 H   0  0  0  0  0  0  0  0  0  0  0  0
    5.0946   -0.9191   -1.4621 H   0  0  0  0  0  0  0  0  0  0  0  0
    3.3857   -2.3801    2.1773 H   0  0  0  0  0  0  0  0  0  0  0  0
    1.4806    0.2538    3.1019 H   0  0  0  0  0  0  0  0  0  0  0  0
    0.3945   -0.7439    2.1579 H   0  0  0  0  0  0  0  0  0  0  0  0
    1.6386   -1.5125    3.1619 H   0  0  0  0  0  0  0  0  0  0  0  0
    3.8215    2.1485   -1.5789 H   0  0  0  0  0  0  0  0  0  0  0  0
    4.2570    0.7801   -2.6236 H   0  0  0  0  0  0  0  0  0  0  0  0
    2.5623    1.2677   -2.4277 H   0  0  0  0  0  0  0  0  0  0  0  0
    5.6747   -3.2144   -0.5763 H   0  0  0  0  0  0  0  0  0  0  0  0
    6.3342   -2.4840    0.8889 H   0  0  0  0  0  0  0  0  0  0  0  0
    5.0723   -3.7142    1.0164 H   0  0  0  0  0  0  0  0  0  0  0  0
   -2.5361    3.9835    0.7947 C   0  0  0  0  0  0  0  0  0  0  0  0
   -1.7987    3.4056    1.3478 H   0  0  0  0  0  0  0  0  0  0  0  0
   -2.0458    4.9095   -0.2697 C   0  0  0  0  0  0  0  0  0  0  0  0
   -1.8001    5.9089    0.1355 H   0  0  0  0  0  0  0  0  0  0  0  0
   -1.1391    4.5290   -0.7501 H   0  0  0  0  0  0  0  0  0  0  0  0
   -2.8066    5.0741   -1.0462 H   0  0  0  0  0  0  0  0  0  0  0  0
   -3.9025    4.1385    1.3785 C   0  0  0  0  0  0  0  0  0  0  0  0
   -4.6636    4.2813    0.5982 H   0  0  0  0  0  0  0  0  0  0  0  0
   -4.1928    3.2719    1.9839 H   0  0  0  0  0  0  0  0  0  0  0  0
   -3.9728    5.0238    2.0380 H   0  0  0  0  0  0  0  0  0  0  0  0
  1  6  1  0  0  0  0
  2  1  2  0  0  0  0
  2  3  1  0  0  0  0
  3  4  2  0  0  0  0
  4  5  1  0  0  0  0
  4 15  1  0  0  0  0
  5 27  1  0  0  0  0
  6 28  1  0  0  0  0
  6  5  2  0  0  0  0
  7  1  1  0  0  0  0
  7  8  1  0  0  0  0
  8  9  1  0  0  0  0
  8 21  2  0  0  0  0
  9 14  2  0  0  0  0
 10 11  2  0  0  0  0
 10  9  1  0  0  0  0
 11 12  1  0  0  0  0
 12 24  1  0  0  0  0
 12 13  2  0  0  0  0
 13 30  1  0  0  0  0
 14 13  1  0  0  0  0
 14 22  1  0  0  0  0
 15 17  1  0  0  0  0
 15 18  1  0  0  0  0
 16 15  1  0  0  0  0
 19  7  1  0  0  0  0
 20  8  2  0  0  0  0
 22 31  1  0  0  0  0
 22 33  1  0  0  0  0
 23 34  1  0  0  0  0
 23 10  1  0  0  0  0
 24 38  1  0  0  0  0
 24 39  1  0  0  0  0
 25  2  1  0  0  0  0
 26  3  1  0  0  0  0
 29 11  1  0  0  0  0
 32 22  1  0  0  0  0
 35 23  1  0  0  0  0
 36 23  1  0  0  0  0
 37 24  1  0  0  0  0
 40 41  1  0  0  0  0
 40 46  1  0  0  0  0
 42 43  1  0  0  0  0
 42 40  1  0  0  0  0
 44 42  1  0  0  0  0
 45 42  1  0  0  0  0
 46 48  1  0  0  0  0
 46 49  1  0  0  0  0
 47 46  1  0  0  0  0
M  RAD  1  40   2
M  END
>  <program>
Gaussian 09, Revision D.01

>  <basis>
6-31G(d) (6D, 7F)

>  <method>
UB3LYP

$$$$
f4_ipr_ts_13_ircr_o.log
 OpenBabel04281816343D
Gaussian 09 #P UB3LYP/6-31G(d) opt=tight int=finegrid scf=tight
 49 49  0  0  0  0  0  0  0  0999 V2000
   -0.6969    0.1641   -0.9585 C   0  0  0  0  0  0  0  0  0  0  0  0
   -1.9625    0.5085   -0.4675 C   0  0  0  0  0  0  0  0  0  0  0  0
   -2.8890   -0.4989   -0.2196 C   0  0  0  0  0  0  0  0  0  0  0  0
   -2.5543   -1.8392   -0.4388 C   0  0  0  0  0  0  0  0  0  0  0  0
   -1.2896   -2.1749   -0.9273 C   0  0  0  0  0  0  0  0  0  0  0  0
   -0.3631   -1.1725   -1.2028 C   0  0  0  0  0  0  0  0  0  0  0  0
    0.3184    1.1365   -1.2456 N   0  0  0  0  0  0  0  0  0  0  0  0
    1.2935    1.6379    0.2212 S   0  0  0  0  0  0  0  0  0  0  0  0
    2.4234    0.2370    0.2816 C   0  0  0  0  0  0  0  0  0  0  0  0
    2.3449   -0.7054    1.3368 C   0  0  0  0  0  0  0  0  0  0  0  0
    3.2745   -1.7526    1.3259 C   0  0  0  0  0  0  0  0  0  0  0  0
    4.2454   -1.8943    0.3348 C   0  0  0  0  0  0  0  0  0  0  0  0
    4.2806   -0.9474   -0.6910 C   0  0  0  0  0  0  0  0  0  0  0  0
    3.3954    0.1320   -0.7477 C   0  0  0  0  0  0  0  0  0  0  0  0
   -3.5410   -2.9236   -0.0986 C   0  0  0  0  0  0  0  0  0  0  0  0
   -3.3517   -4.0313   -0.8496 F   0  0  0  0  0  0  0  0  0  0  0  0
   -3.4327   -3.3041    1.1965 F   0  0  0  0  0  0  0  0  0  0  0  0
   -4.8167   -2.5195   -0.2825 F   0  0  0  0  0  0  0  0  0  0  0  0
   -0.3469    2.3570   -1.5742 F   0  0  0  0  0  0  0  0  0  0  0  0
    1.9916    2.8500   -0.1947 O   0  0  0  0  0  0  0  0  0  0  0  0
    0.4196    1.6712    1.3966 O   0  0  0  0  0  0  0  0  0  0  0  0
    3.5441    1.1020   -1.8999 C   0  0  0  0  0  0  0  0  0  0  0  0
    1.3463   -0.6866    2.4751 C   0  0  0  0  0  0  0  0  0  0  0  0
    5.2443   -3.0243    0.3803 C   0  0  0  0  0  0  0  0  0  0  0  0
   -2.2218    1.5478   -0.2983 H   0  0  0  0  0  0  0  0  0  0  0  0
   -3.8766   -0.2417    0.1487 H   0  0  0  0  0  0  0  0  0  0  0  0
   -1.0395   -3.2128   -1.1189 H   0  0  0  0  0  0  0  0  0  0  0  0
    0.6100   -1.4146   -1.6157 H   0  0  0  0  0  0  0  0  0  0  0  0
    3.2287   -2.4855    2.1274 H   0  0  0  0  0  0  0  0  0  0  0  0
    5.0251   -1.0435   -1.4776 H   0  0  0  0  0  0  0  0  0  0  0  0
    2.5969    1.2728   -2.4181 H   0  0  0  0  0  0  0  0  0  0  0  0
    3.8956    2.0774   -1.5534 H   0  0  0  0  0  0  0  0  0  0  0  0
    4.2663    0.7065   -2.6194 H   0  0  0  0  0  0  0  0  0  0  0  0
    0.3138   -0.7099    2.1176 H   0  0  0  0  0  0  0  0  0  0  0  0
    1.5114   -1.5596    3.1125 H   0  0  0  0  0  0  0  0  0  0  0  0
    1.4420    0.2131    3.0878 H   0  0  0  0  0  0  0  0  0  0  0  0
    6.1769   -2.7002    0.8605 H   0  0  0  0  0  0  0  0  0  0  0  0
    4.8613   -3.8760    0.9508 H   0  0  0  0  0  0  0  0  0  0  0  0
    5.5019   -3.3721   -0.6256 H   0  0  0  0  0  0  0  0  0  0  0  0
   -3.1758    3.9630    0.5516 C   0  0  0  0  0  0  0  0  0  0  0  0
   -4.2373    3.8086    0.3636 H   0  0  0  0  0  0  0  0  0  0  0  0
   -2.6630    3.7426    1.9378 C   0  0  0  0  0  0  0  0  0  0  0  0
   -2.6683    4.6773    2.5292 H   0  0  0  0  0  0  0  0  0  0  0  0
   -3.2703    3.0153    2.4886 H   0  0  0  0  0  0  0  0  0  0  0  0
   -1.6245    3.3857    1.9335 H   0  0  0  0  0  0  0  0  0  0  0  0
   -2.3993    4.7769   -0.4321 C   0  0  0  0  0  0  0  0  0  0  0  0
   -1.3422    4.4835   -0.4558 H   0  0  0  0  0  0  0  0  0  0  0  0
   -2.8003    4.6842   -1.4478 H   0  0  0  0  0  0  0  0  0  0  0  0
   -2.4176    5.8532   -0.1778 H   0  0  0  0  0  0  0  0  0  0  0  0
  1  2  1  0  0  0  0
  2 25  1  0  0  0  0
  2  3  2  0  0  0  0
  3 26  1  0  0  0  0
  4  3  1  0  0  0  0
  4 15  1  0  0  0  0
  5  4  2  0  0  0  0
  6  1  2  0  0  0  0
  6  5  1  0  0  0  0
  7  1  1  0  0  0  0
  7  8  1  0  0  0  0
  8  9  1  0  0  0  0
  8 21  2  0  0  0  0
  9 10  2  0  0  0  0
 10 23  1  0  0  0  0
 11 10  1  0  0  0  0
 11 29  1  0  0  0  0
 12 24  1  0  0  0  0
 12 11  2  0  0  0  0
 13 12  1  0  0  0  0
 14 13  2  0  0  0  0
 14  9  1  0  0  0  0
 15 17  1  0  0  0  0
 16 15  1  0  0  0  0
 18 15  1  0  0  0  0
 19  7  1  0  0  0  0
 20  8  2  0  0  0  0
 22 32  1  0  0  0  0
 22 14  1  0  0  0  0
 23 36  1  0  0  0  0
 23 35  1  0  0  0  0
 24 37  1  0  0  0  0
 24 38  1  0  0  0  0
 27  5  1  0  0  0  0
 28  6  1  0  0  0  0
 30 13  1  0  0  0  0
 31 22  1  0  0  0  0
 33 22  1  0  0  0  0
 34 23  1  0  0  0  0
 39 24  1  0  0  0  0
 40 42  1  0  0  0  0
 41 40  1  0  0  0  0
 42 44  1  0  0  0  0
 42 43  1  0  0  0  0
 45 42  1  0  0  0  0
 46 49  1  0  0  0  0
 46 40  1  0  0  0  0
 47 46  1  0  0  0  0
 48 46  1  0  0  0  0
M  RAD  1  40   2
M  END
>  <program>
Gaussian 09, Revision D.01

>  <basis>
6-31G(d) (6D, 7F)

>  <method>
UB3LYP

$$$$
f4_ipr_ts_13_ircf_o.log
 OpenBabel04281816343D
Gaussian 09 #P UB3LYP/6-31G(d) opt=tight int=finegrid scf=tight
 49 49  0  0  0  0  0  0  0  0999 V2000
   -0.8634   -1.1115    0.0389 C   0  0  0  0  0  0  0  0  0  0  0  0
   -1.7318    0.0238   -0.0639 C   0  0  0  0  0  0  0  0  0  0  0  0
   -3.1023   -0.1441   -0.0329 C   0  0  0  0  0  0  0  0  0  0  0  0
   -3.6622   -1.4260    0.1006 C   0  0  0  0  0  0  0  0  0  0  0  0
   -2.8333   -2.5578    0.1964 C   0  0  0  0  0  0  0  0  0  0  0  0
   -1.4620   -2.4080    0.1632 C   0  0  0  0  0  0  0  0  0  0  0  0
    0.4866   -1.1086    0.0250 N   0  0  0  0  0  0  0  0  0  0  0  0
    1.3177    0.3757   -0.0434 S   0  0  0  0  0  0  0  0  0  0  0  0
    3.0207   -0.2203    0.0373 C   0  0  0  0  0  0  0  0  0  0  0  0
    3.8415    0.0794    1.1483 C   0  0  0  0  0  0  0  0  0  0  0  0
    5.1629   -0.3885    1.1143 C   0  0  0  0  0  0  0  0  0  0  0  0
    5.6800   -1.1229    0.0493 C   0  0  0  0  0  0  0  0  0  0  0  0
    4.8317   -1.4061   -1.0232 C   0  0  0  0  0  0  0  0  0  0  0  0
    3.5064   -0.9691   -1.0635 C   0  0  0  0  0  0  0  0  0  0  0  0
   -5.1574   -1.5812    0.1999 C   0  0  0  0  0  0  0  0  0  0  0  0
   -5.5634   -2.8002   -0.2173 F   0  0  0  0  0  0  0  0  0  0  0  0
   -5.5798   -1.4375    1.4768 F   0  0  0  0  0  0  0  0  0  0  0  0
   -5.8066   -0.6581   -0.5390 F   0  0  0  0  0  0  0  0  0  0  0  0
   -2.5357    2.9807   -0.4248 F   0  0  0  0  0  0  0  0  0  0  0  0
    1.0931    1.0114   -1.3539 O   0  0  0  0  0  0  0  0  0  0  0  0
    0.9831    1.1544    1.1600 O   0  0  0  0  0  0  0  0  0  0  0  0
    2.6780   -1.3358   -2.2749 C   0  0  0  0  0  0  0  0  0  0  0  0
    3.4255    0.8587    2.3794 C   0  0  0  0  0  0  0  0  0  0  0  0
    7.1175   -1.5836    0.0428 C   0  0  0  0  0  0  0  0  0  0  0  0
   -1.3328    1.0212   -0.1809 H   0  0  0  0  0  0  0  0  0  0  0  0
   -3.7407    0.7282   -0.1195 H   0  0  0  0  0  0  0  0  0  0  0  0
   -3.2759   -3.5436    0.2891 H   0  0  0  0  0  0  0  0  0  0  0  0
   -0.7975   -3.2626    0.2347 H   0  0  0  0  0  0  0  0  0  0  0  0
    5.8053   -0.1671    1.9631 H   0  0  0  0  0  0  0  0  0  0  0  0
    5.2092   -1.9877   -1.8612 H   0  0  0  0  0  0  0  0  0  0  0  0
    1.7640   -1.8659   -1.9880 H   0  0  0  0  0  0  0  0  0  0  0  0
    2.3700   -0.4487   -2.8344 H   0  0  0  0  0  0  0  0  0  0  0  0
    3.2566   -1.9860   -2.9370 H   0  0  0  0  0  0  0  0  0  0  0  0
    2.5693    0.4050    2.8844 H   0  0  0  0  0  0  0  0  0  0  0  0
    4.2635    0.8962    3.0816 H   0  0  0  0  0  0  0  0  0  0  0  0
    3.1312    1.8829    2.1372 H   0  0  0  0  0  0  0  0  0  0  0  0
    7.7395   -0.9203   -0.5726 H   0  0  0  0  0  0  0  0  0  0  0  0
    7.5417   -1.5889    1.0517 H   0  0  0  0  0  0  0  0  0  0  0  0
    7.2127   -2.5926   -0.3730 H   0  0  0  0  0  0  0  0  0  0  0  0
   -1.8119    4.1995   -0.3608 C   0  0  0  0  0  0  0  0  0  0  0  0
   -2.5665    4.9918   -0.4501 H   0  0  0  0  0  0  0  0  0  0  0  0
   -1.1315    4.2688    0.9955 C   0  0  0  0  0  0  0  0  0  0  0  0
   -0.6157    5.2290    1.1113 H   0  0  0  0  0  0  0  0  0  0  0  0
   -1.8709    4.1783    1.7981 H   0  0  0  0  0  0  0  0  0  0  0  0
   -0.3970    3.4639    1.1035 H   0  0  0  0  0  0  0  0  0  0  0  0
   -0.8622    4.2372   -1.5456 C   0  0  0  0  0  0  0  0  0  0  0  0
   -0.1344    3.4213   -1.4852 H   0  0  0  0  0  0  0  0  0  0  0  0
   -1.4188    4.1388   -2.4832 H   0  0  0  0  0  0  0  0  0  0  0  0
   -0.3194    5.1892   -1.5666 H   0  0  0  0  0  0  0  0  0  0  0  0
  1  6  2  0  0  0  0
  2  3  2  0  0  0  0
  2  1  1  0  0  0  0
  3  4  1  0  0  0  0
  4  5  2  0  0  0  0
  4 15  1  0  0  0  0
  5 27  1  0  0  0  0
  6  5  1  0  0  0  0
  6 28  1  0  0  0  0
  7  1  1  0  0  0  0
  8  7  1  0  0  0  0
  8  9  1  0  0  0  0
  8 21  2  0  0  0  0
  9 10  2  0  0  0  0
 10 23  1  0  0  0  0
 11 10  1  0  0  0  0
 11 29  1  0  0  0  0
 12 11  2  0  0  0  0
 13 12  1  0  0  0  0
 14 13  2  0  0  0  0
 14  9  1  0  0  0  0
 15 17  1  0  0  0  0
 16 15  1  0  0  0  0
 18 15  1  0  0  0  0
 19 40  1  0  0  0  0
 20  8  2  0  0  0  0
 22 31  1  0  0  0  0
 22 14  1  0  0  0  0
 23 34  1  0  0  0  0
 23 35  1  0  0  0  0
 24 12  1  0  0  0  0
 24 38  1  0  0  0  0
 25  2  1  0  0  0  0
 26  3  1  0  0  0  0
 30 13  1  0  0  0  0
 32 22  1  0  0  0  0
 33 22  1  0  0  0  0
 36 23  1  0  0  0  0
 37 24  1  0  0  0  0
 39 24  1  0  0  0  0
 40 42  1  0  0  0  0
 41 40  1  0  0  0  0
 42 45  1  0  0  0  0
 42 43  1  0  0  0  0
 42 44  1  0  0  0  0
 46 47  1  0  0  0  0
 46 40  1  0  0  0  0
 48 46  1  0  0  0  0
 49 46  1  0  0  0  0
M  RAD  1   7   2
M  END
>  <program>
Gaussian 09, Revision D.01

>  <basis>
6-31G(d) (6D, 7F)

>  <method>
UB3LYP

$$$$
f4_ipr_ts_1_ircr_o.log
 OpenBabel04281816343D
Gaussian 09 #P UB3LYP/6-31G(d) opt=tight int=finegrid scf=tight
 49 49  0  0  0  0  0  0  0  0999 V2000
   -0.8597   -1.1574    0.0213 C   0  0  0  0  0  0  0  0  0  0  0  0
   -1.4528   -2.4401    0.2615 C   0  0  0  0  0  0  0  0  0  0  0  0
   -2.8234   -2.5913    0.3077 C   0  0  0  0  0  0  0  0  0  0  0  0
   -3.6573   -1.4754    0.1125 C   0  0  0  0  0  0  0  0  0  0  0  0
   -3.1025   -0.2096   -0.1385 C   0  0  0  0  0  0  0  0  0  0  0  0
   -1.7325   -0.0412   -0.1896 C   0  0  0  0  0  0  0  0  0  0  0  0
    0.4903   -1.1453    0.0196 N   0  0  0  0  0  0  0  0  0  0  0  0
    1.3103    0.3355   -0.1682 S   0  0  0  0  0  0  0  0  0  0  0  0
    3.0150   -0.2309    0.0196 C   0  0  0  0  0  0  0  0  0  0  0  0
    3.5371   -1.0832   -0.9852 C   0  0  0  0  0  0  0  0  0  0  0  0
    4.8639   -1.5007   -0.8638 C   0  0  0  0  0  0  0  0  0  0  0  0
    5.6798   -1.1006    0.1965 C   0  0  0  0  0  0  0  0  0  0  0  0
    5.1279   -0.2651    1.1653 C   0  0  0  0  0  0  0  0  0  0  0  0
    3.8028    0.1901    1.1152 C   0  0  0  0  0  0  0  0  0  0  0  0
   -5.1509   -1.6318    0.2316 C   0  0  0  0  0  0  0  0  0  0  0  0
   -5.5548   -2.8657   -0.1421 F   0  0  0  0  0  0  0  0  0  0  0  0
   -5.5608   -1.4509    1.5080 F   0  0  0  0  0  0  0  0  0  0  0  0
   -5.8123   -0.7361   -0.5292 F   0  0  0  0  0  0  0  0  0  0  0  0
   -2.3019    2.9609   -0.5850 F   0  0  0  0  0  0  0  0  0  0  0  0
    1.1177    0.8369   -1.5403 O   0  0  0  0  0  0  0  0  0  0  0  0
    0.9345    1.2253    0.9427 O   0  0  0  0  0  0  0  0  0  0  0  0
    3.3468    1.0877    2.2477 C   0  0  0  0  0  0  0  0  0  0  0  0
    2.7457   -1.5791   -2.1749 C   0  0  0  0  0  0  0  0  0  0  0  0
    7.1202   -1.5451    0.2769 C   0  0  0  0  0  0  0  0  0  0  0  0
   -0.7852   -3.2818    0.4121 H   0  0  0  0  0  0  0  0  0  0  0  0
   -3.2624   -3.5666    0.4883 H   0  0  0  0  0  0  0  0  0  0  0  0
   -3.7439    0.6500   -0.2983 H   0  0  0  0  0  0  0  0  0  0  0  0
   -1.3378    0.9409   -0.4069 H   0  0  0  0  0  0  0  0  0  0  0  0
    5.2688   -2.1610   -1.6274 H   0  0  0  0  0  0  0  0  0  0  0  0
    5.7446    0.0497    2.0037 H   0  0  0  0  0  0  0  0  0  0  0  0
    3.0450    2.0760    1.8926 H   0  0  0  0  0  0  0  0  0  0  0  0
    2.4849    0.6758    2.7782 H   0  0  0  0  0  0  0  0  0  0  0  0
    4.1670    1.2115    2.9610 H   0  0  0  0  0  0  0  0  0  0  0  0
    3.3502   -2.2806   -2.7567 H   0  0  0  0  0  0  0  0  0  0  0  0
    1.8324   -2.0940   -1.8594 H   0  0  0  0  0  0  0  0  0  0  0  0
    2.4392   -0.7556   -2.8250 H   0  0  0  0  0  0  0  0  0  0  0  0
    7.5113   -1.4565    1.2952 H   0  0  0  0  0  0  0  0  0  0  0  0
    7.2363   -2.5860   -0.0445 H   0  0  0  0  0  0  0  0  0  0  0  0
    7.7571   -0.9326   -0.3748 H   0  0  0  0  0  0  0  0  0  0  0  0
   -1.3593    3.8940   -0.0741 C   0  0  0  0  0  0  0  0  0  0  0  0
   -0.7852    3.3552    0.6878 H   0  0  0  0  0  0  0  0  0  0  0  0
   -0.4513    4.3014   -1.2206 C   0  0  0  0  0  0  0  0  0  0  0  0
    0.3073    5.0108   -0.8707 H   0  0  0  0  0  0  0  0  0  0  0  0
    0.0600    3.4255   -1.6309 H   0  0  0  0  0  0  0  0  0  0  0  0
   -1.0326    4.7808   -2.0165 H   0  0  0  0  0  0  0  0  0  0  0  0
   -2.1452    5.0353    0.5481 C   0  0  0  0  0  0  0  0  0  0  0  0
   -2.7399    5.5522   -0.2134 H   0  0  0  0  0  0  0  0  0  0  0  0
   -2.8228    4.6591    1.3213 H   0  0  0  0  0  0  0  0  0  0  0  0
   -1.4663    5.7617    1.0087 H   0  0  0  0  0  0  0  0  0  0  0  0
  1  2  2  0  0  0  0
  2  3  1  0  0  0  0
  2 25  1  0  0  0  0
  3 26  1  0  0  0  0
  4 15  1  0  0  0  0
  4  3  2  0  0  0  0
  5  4  1  0  0  0  0
  6  5  2  0  0  0  0
  6  1  1  0  0  0  0
  7  1  1  0  0  0  0
  8  9  1  0  0  0  0
  8  7  1  0  0  0  0
  8 21  2  0  0  0  0
  9 14  2  0  0  0  0
 10 11  2  0  0  0  0
 10  9  1  0  0  0  0
 11 12  1  0  0  0  0
 12 24  1  0  0  0  0
 12 13  2  0  0  0  0
 13 30  1  0  0  0  0
 14 13  1  0  0  0  0
 14 22  1  0  0  0  0
 15 17  1  0  0  0  0
 16 15  1  0  0  0  0
 18 15  1  0  0  0  0
 19 40  1  0  0  0  0
 20  8  2  0  0  0  0
 22 32  1  0  0  0  0
 22 33  1  0  0  0  0
 23 35  1  0  0  0  0
 23 10  1  0  0  0  0
 24 37  1  0  0  0  0
 27  5  1  0  0  0  0
 28  6  1  0  0  0  0
 29 11  1  0  0  0  0
 31 22  1  0  0  0  0
 34 23  1  0  0  0  0
 36 23  1  0  0  0  0
 38 24  1  0  0  0  0
 39 24  1  0  0  0  0
 40 46  1  0  0  0  0
 40 41  1  0  0  0  0
 42 43  1  0  0  0  0
 42 40  1  0  0  0  0
 44 42  1  0  0  0  0
 45 42  1  0  0  0  0
 46 49  1  0  0  0  0
 46 48  1  0  0  0  0
 47 46  1  0  0  0  0
M  RAD  1   7   2
M  END
>  <program>
Gaussian 09, Revision D.01

>  <basis>
6-31G(d) (6D, 7F)

>  <method>
UB3LYP

$$$$
f4_ipr_ts_15_ircf_o.log
 OpenBabel04281816343D
Gaussian 09 #P UB3LYP/6-31G(d) opt=tight int=finegrid scf=tight
 49 49  0  0  0  0  0  0  0  0999 V2000
    0.8597   -1.1574    0.0213 C   0  0  0  0  0  0  0  0  0  0  0  0
    1.7325   -0.0412   -0.1896 C   0  0  0  0  0  0  0  0  0  0  0  0
    3.1025   -0.2096   -0.1385 C   0  0  0  0  0  0  0  0  0  0  0  0
    3.6573   -1.4754    0.1125 C   0  0  0  0  0  0  0  0  0  0  0  0
    2.8234   -2.5913    0.3077 C   0  0  0  0  0  0  0  0  0  0  0  0
    1.4528   -2.4401    0.2615 C   0  0  0  0  0  0  0  0  0  0  0  0
   -0.4903   -1.1453    0.0196 N   0  0  0  0  0  0  0  0  0  0  0  0
   -1.3103    0.3355   -0.1682 S   0  0  0  0  0  0  0  0  0  0  0  0
   -3.0150   -0.2309    0.0196 C   0  0  0  0  0  0  0  0  0  0  0  0
   -3.5371   -1.0832   -0.9852 C   0  0  0  0  0  0  0  0  0  0  0  0
   -4.8639   -1.5007   -0.8638 C   0  0  0  0  0  0  0  0  0  0  0  0
   -5.6798   -1.1006    0.1965 C   0  0  0  0  0  0  0  0  0  0  0  0
   -5.1279   -0.2651    1.1653 C   0  0  0  0  0  0  0  0  0  0  0  0
   -3.8028    0.1901    1.1152 C   0  0  0  0  0  0  0  0  0  0  0  0
    5.1509   -1.6318    0.2316 C   0  0  0  0  0  0  0  0  0  0  0  0
    5.8123   -0.7361   -0.5292 F   0  0  0  0  0  0  0  0  0  0  0  0
    5.5608   -1.4509    1.5080 F   0  0  0  0  0  0  0  0  0  0  0  0
    5.5548   -2.8657   -0.1421 F   0  0  0  0  0  0  0  0  0  0  0  0
    2.3019    2.9609   -0.5849 F   0  0  0  0  0  0  0  0  0  0  0  0
   -0.9345    1.2253    0.9427 O   0  0  0  0  0  0  0  0  0  0  0  0
   -1.1177    0.8369   -1.5403 O   0  0  0  0  0  0  0  0  0  0  0  0
   -3.3468    1.0877    2.2477 C   0  0  0  0  0  0  0  0  0  0  0  0
   -2.7457   -1.5791   -2.1749 C   0  0  0  0  0  0  0  0  0  0  0  0
   -7.1202   -1.5451    0.2769 C   0  0  0  0  0  0  0  0  0  0  0  0
    1.3378    0.9409   -0.4068 H   0  0  0  0  0  0  0  0  0  0  0  0
    3.7439    0.6500   -0.2983 H   0  0  0  0  0  0  0  0  0  0  0  0
    3.2624   -3.5666    0.4883 H   0  0  0  0  0  0  0  0  0  0  0  0
    0.7852   -3.2818    0.4121 H   0  0  0  0  0  0  0  0  0  0  0  0
   -5.2688   -2.1609   -1.6274 H   0  0  0  0  0  0  0  0  0  0  0  0
   -5.7446    0.0497    2.0037 H   0  0  0  0  0  0  0  0  0  0  0  0
   -2.4849    0.6758    2.7782 H   0  0  0  0  0  0  0  0  0  0  0  0
   -3.0450    2.0760    1.8926 H   0  0  0  0  0  0  0  0  0  0  0  0
   -4.1670    1.2115    2.9610 H   0  0  0  0  0  0  0  0  0  0  0  0
   -1.8324   -2.0940   -1.8594 H   0  0  0  0  0  0  0  0  0  0  0  0
   -3.3502   -2.2806   -2.7567 H   0  0  0  0  0  0  0  0  0  0  0  0
   -2.4392   -0.7556   -2.8250 H   0  0  0  0  0  0  0  0  0  0  0  0
   -7.5113   -1.4564    1.2952 H   0  0  0  0  0  0  0  0  0  0  0  0
   -7.7571   -0.9327   -0.3749 H   0  0  0  0  0  0  0  0  0  0  0  0
   -7.2363   -2.5860   -0.0443 H   0  0  0  0  0  0  0  0  0  0  0  0
    1.3593    3.8940   -0.0741 C   0  0  0  0  0  0  0  0  0  0  0  0
    0.7852    3.3552    0.6878 H   0  0  0  0  0  0  0  0  0  0  0  0
    2.1452    5.0353    0.5481 C   0  0  0  0  0  0  0  0  0  0  0  0
    1.4663    5.7617    1.0088 H   0  0  0  0  0  0  0  0  0  0  0  0
    2.8228    4.6591    1.3213 H   0  0  0  0  0  0  0  0  0  0  0  0
    2.7400    5.5522   -0.2134 H   0  0  0  0  0  0  0  0  0  0  0  0
    0.4513    4.3014   -1.2206 C   0  0  0  0  0  0  0  0  0  0  0  0
    1.0326    4.7808   -2.0165 H   0  0  0  0  0  0  0  0  0  0  0  0
   -0.0600    3.4255   -1.6309 H   0  0  0  0  0  0  0  0  0  0  0  0
   -0.3073    5.0108   -0.8707 H   0  0  0  0  0  0  0  0  0  0  0  0
  1  6  2  0  0  0  0
  2  3  2  0  0  0  0
  2  1  1  0  0  0  0
  3  4  1  0  0  0  0
  4 15  1  0  0  0  0
  4  5  2  0  0  0  0
  5 27  1  0  0  0  0
  6  5  1  0  0  0  0
  6 28  1  0  0  0  0
  7  1  1  0  0  0  0
  8  9  1  0  0  0  0
  8  7  1  0  0  0  0
  8 20  2  0  0  0  0
  9 14  2  0  0  0  0
 10 11  2  0  0  0  0
 10  9  1  0  0  0  0
 11 12  1  0  0  0  0
 12 24  1  0  0  0  0
 12 13  2  0  0  0  0
 13 30  1  0  0  0  0
 14 13  1  0  0  0  0
 14 22  1  0  0  0  0
 15 17  1  0  0  0  0
 16 15  1  0  0  0  0
 18 15  1  0  0  0  0
 19 40  1  0  0  0  0
 21  8  2  0  0  0  0
 22 31  1  0  0  0  0
 22 33  1  0  0  0  0
 23 34  1  0  0  0  0
 23 10  1  0  0  0  0
 24 37  1  0  0  0  0
 25  2  1  0  0  0  0
 26  3  1  0  0  0  0
 29 11  1  0  0  0  0
 32 22  1  0  0  0  0
 35 23  1  0  0  0  0
 36 23  1  0  0  0  0
 38 24  1  0  0  0  0
 39 24  1  0  0  0  0
 40 42  1  0  0  0  0
 40 41  1  0  0  0  0
 42 43  1  0  0  0  0
 42 44  1  0  0  0  0
 45 42  1  0  0  0  0
 46 49  1  0  0  0  0
 46 40  1  0  0  0  0
 47 46  1  0  0  0  0
 48 46  1  0  0  0  0
M  RAD  1   7   2
M  END
>  <program>
Gaussian 09, Revision D.01

>  <basis>
6-31G(d) (6D, 7F)

>  <method>
UB3LYP

$$$$
f4_ipr_ts_4_ircf_o.log
 OpenBabel04281816343D
Gaussian 09 #P UB3LYP/6-31G(d) opt=tight int=finegrid scf=tight
 49 49  0  0  0  0  0  0  0  0999 V2000
    0.8592   -1.1498   -0.0804 C   0  0  0  0  0  0  0  0  0  0  0  0
    1.4532   -2.4246   -0.3573 C   0  0  0  0  0  0  0  0  0  0  0  0
    2.8240   -2.5718   -0.4155 C   0  0  0  0  0  0  0  0  0  0  0  0
    3.6568   -1.4597   -0.1975 C   0  0  0  0  0  0  0  0  0  0  0  0
    3.1008   -0.2008    0.0852 C   0  0  0  0  0  0  0  0  0  0  0  0
    1.7311   -0.0365    0.1492 C   0  0  0  0  0  0  0  0  0  0  0  0
   -0.4908   -1.1402   -0.0709 N   0  0  0  0  0  0  0  0  0  0  0  0
   -1.3116    0.3355    0.1508 S   0  0  0  0  0  0  0  0  0  0  0  0
   -3.0179   -0.2325   -0.0168 C   0  0  0  0  0  0  0  0  0  0  0  0
   -3.5211   -1.1002    0.9844 C   0  0  0  0  0  0  0  0  0  0  0  0
   -4.8490   -1.5185    0.8798 C   0  0  0  0  0  0  0  0  0  0  0  0
   -5.6837   -1.1049   -0.1606 C   0  0  0  0  0  0  0  0  0  0  0  0
   -5.1499   -0.2545   -1.1266 C   0  0  0  0  0  0  0  0  0  0  0  0
   -3.8249    0.2026   -1.0926 C   0  0  0  0  0  0  0  0  0  0  0  0
    5.1533   -1.6327   -0.2049 C   0  0  0  0  0  0  0  0  0  0  0  0
    5.6203   -1.9117    1.0334 F   0  0  0  0  0  0  0  0  0  0  0  0
    5.5352   -2.6478   -1.0103 F   0  0  0  0  0  0  0  0  0  0  0  0
    5.7837   -0.5169   -0.6254 F   0  0  0  0  0  0  0  0  0  0  0  0
    2.3063    2.9567    0.5866 F   0  0  0  0  0  0  0  0  0  0  0  0
   -1.0994    0.8210    1.5257 O   0  0  0  0  0  0  0  0  0  0  0  0
   -0.9545    1.2394   -0.9549 O   0  0  0  0  0  0  0  0  0  0  0  0
   -3.3898    1.1173   -2.2195 C   0  0  0  0  0  0  0  0  0  0  0  0
   -2.7084   -1.6116    2.1531 C   0  0  0  0  0  0  0  0  0  0  0  0
   -7.1245   -1.5510   -0.2225 C   0  0  0  0  0  0  0  0  0  0  0  0
    0.7862   -3.2623   -0.5308 H   0  0  0  0  0  0  0  0  0  0  0  0
    3.2633   -3.5385   -0.6370 H   0  0  0  0  0  0  0  0  0  0  0  0
    3.7410    0.6594    0.2475 H   0  0  0  0  0  0  0  0  0  0  0  0
    1.3356    0.9403    0.3875 H   0  0  0  0  0  0  0  0  0  0  0  0
   -5.2396   -2.1905    1.6407 H   0  0  0  0  0  0  0  0  0  0  0  0
   -5.7814    0.0710   -1.9496 H   0  0  0  0  0  0  0  0  0  0  0  0
   -3.0834    2.1009   -1.8554 H   0  0  0  0  0  0  0  0  0  0  0  0
   -2.5365    0.7145   -2.7705 H   0  0  0  0  0  0  0  0  0  0  0  0
   -4.2222    1.2501   -2.9169 H   0  0  0  0  0  0  0  0  0  0  0  0
   -2.3918   -0.7969    2.8094 H   0  0  0  0  0  0  0  0  0  0  0  0
   -3.3016   -2.3222    2.7353 H   0  0  0  0  0  0  0  0  0  0  0  0
   -1.8000   -2.1206    1.8144 H   0  0  0  0  0  0  0  0  0  0  0  0
   -7.2336   -2.5959    0.0880 H   0  0  0  0  0  0  0  0  0  0  0  0
   -7.7516   -0.9476    0.4469 H   0  0  0  0  0  0  0  0  0  0  0  0
   -7.5324   -1.4508   -1.2332 H   0  0  0  0  0  0  0  0  0  0  0  0
    1.3634    3.8925    0.0813 C   0  0  0  0  0  0  0  0  0  0  0  0
    0.7874    3.3574   -0.6817 H   0  0  0  0  0  0  0  0  0  0  0  0
    0.4578    4.2957    1.2313 C   0  0  0  0  0  0  0  0  0  0  0  0
   -0.3011    5.0068    0.8857 H   0  0  0  0  0  0  0  0  0  0  0  0
   -0.0528    3.4182    1.6389 H   0  0  0  0  0  0  0  0  0  0  0  0
    1.0409    4.7715    2.0280 H   0  0  0  0  0  0  0  0  0  0  0  0
    2.1490    5.0358   -0.5376 C   0  0  0  0  0  0  0  0  0  0  0  0
    2.7456    5.5490    0.2248 H   0  0  0  0  0  0  0  0  0  0  0  0
    2.8248    4.6623   -1.3137 H   0  0  0  0  0  0  0  0  0  0  0  0
    1.4697    5.7646   -0.9939 H   0  0  0  0  0  0  0  0  0  0  0  0
  1  7  1  0  0  0  0
  1  6  2  0  0  0  0
  2  1  1  0  0  0  0
  3  2  2  0  0  0  0
  3  4  1  0  0  0  0
  4  5  2  0  0  0  0
  5  6  1  0  0  0  0
  5 27  1  0  0  0  0
  6 28  1  0  0  0  0
  7  8  1  0  0  0  0
  8 20  2  0  0  0  0
  9  8  1  0  0  0  0
  9 10  2  0  0  0  0
 10 23  1  0  0  0  0
 11 10  1  0  0  0  0
 11 29  1  0  0  0  0
 12 11  2  0  0  0  0
 13 14  2  0  0  0  0
 13 12  1  0  0  0  0
 14  9  1  0  0  0  0
 15  4  1  0  0  0  0
 15 16  1  0  0  0  0
 17 15  1  0  0  0  0
 18 15  1  0  0  0  0
 21  8  2  0  0  0  0
 22 31  1  0  0  0  0
 22 14  1  0  0  0  0
 23 35  1  0  0  0  0
 23 34  1  0  0  0  0
 24 12  1  0  0  0  0
 24 37  1  0  0  0  0
 24 38  1  0  0  0  0
 25  2  1  0  0  0  0
 26  3  1  0  0  0  0
 30 13  1  0  0  0  0
 32 22  1  0  0  0  0
 33 22  1  0  0  0  0
 36 23  1  0  0  0  0
 39 24  1  0  0  0  0
 40 19  1  0  0  0  0
 40 42  1  0  0  0  0
 41 40  1  0  0  0  0
 42 44  1  0  0  0  0
 42 45  1  0  0  0  0
 43 42  1  0  0  0  0
 46 40  1  0  0  0  0
 46 47  1  0  0  0  0
 48 46  1  0  0  0  0
 49 46  1  0  0  0  0
M  RAD  1   7   2
M  END
>  <program>
Gaussian 09, Revision D.01

>  <basis>
6-31G(d) (6D, 7F)

>  <method>
UB3LYP

$$$$
f4_ipr_ts_8_ircf_o.log
 OpenBabel04281816343D
Gaussian 09 #P UB3LYP/6-31G(d) opt=tight int=finegrid scf=tight
 49 49  0  0  0  0  0  0  0  0999 V2000
   -0.9632   -0.8734   -0.1543 C   0  0  0  0  0  0  0  0  0  0  0  0
   -1.7353   -0.7552    1.0485 C   0  0  0  0  0  0  0  0  0  0  0  0
   -3.1158   -0.7680    0.9903 C   0  0  0  0  0  0  0  0  0  0  0  0
   -3.7808   -0.8863   -0.2429 C   0  0  0  0  0  0  0  0  0  0  0  0
   -3.0477   -1.0053   -1.4351 C   0  0  0  0  0  0  0  0  0  0  0  0
   -1.6676   -1.0053   -1.3938 C   0  0  0  0  0  0  0  0  0  0  0  0
    0.3808   -0.8992   -0.2620 N   0  0  0  0  0  0  0  0  0  0  0  0
    1.3543   -0.6939    1.1208 S   0  0  0  0  0  0  0  0  0  0  0  0
    2.9536   -0.4490    0.3199 C   0  0  0  0  0  0  0  0  0  0  0  0
    3.5511    0.8322    0.2772 C   0  0  0  0  0  0  0  0  0  0  0  0
    4.8188    0.9295   -0.3124 C   0  0  0  0  0  0  0  0  0  0  0  0
    5.4874   -0.1650   -0.8573 C   0  0  0  0  0  0  0  0  0  0  0  0
    4.8448   -1.4041   -0.8292 C   0  0  0  0  0  0  0  0  0  0  0  0
    3.5851   -1.5814   -0.2526 C   0  0  0  0  0  0  0  0  0  0  0  0
   -5.2844   -0.8186   -0.2897 C   0  0  0  0  0  0  0  0  0  0  0  0
   -5.8445   -1.3328    0.8253 F   0  0  0  0  0  0  0  0  0  0  0  0
   -5.7118    0.4616   -0.3941 F   0  0  0  0  0  0  0  0  0  0  0  0
   -5.7843   -1.4904   -1.3483 F   0  0  0  0  0  0  0  0  0  0  0  0
   -0.2573    2.2665   -0.7276 F   0  0  0  0  0  0  0  0  0  0  0  0
    0.9561    0.5144    1.8581 O   0  0  0  0  0  0  0  0  0  0  0  0
    1.3556   -1.9683    1.8565 O   0  0  0  0  0  0  0  0  0  0  0  0
    2.9780   -2.9664   -0.3069 C   0  0  0  0  0  0  0  0  0  0  0  0
    2.9295    2.1181    0.7813 C   0  0  0  0  0  0  0  0  0  0  0  0
    6.8666   -0.0205   -1.4532 C   0  0  0  0  0  0  0  0  0  0  0  0
   -1.2337   -0.6627    2.0033 H   0  0  0  0  0  0  0  0  0  0  0  0
   -3.6954   -0.6928    1.9045 H   0  0  0  0  0  0  0  0  0  0  0  0
   -3.5690   -1.1063   -2.3809 H   0  0  0  0  0  0  0  0  0  0  0  0
   -1.0742   -1.0983   -2.2969 H   0  0  0  0  0  0  0  0  0  0  0  0
    5.2905    1.9084   -0.3505 H   0  0  0  0  0  0  0  0  0  0  0  0
    5.3343   -2.2674   -1.2740 H   0  0  0  0  0  0  0  0  0  0  0  0
    2.9044   -3.4145    0.6870 H   0  0  0  0  0  0  0  0  0  0  0  0
    1.9652   -2.9452   -0.7211 H   0  0  0  0  0  0  0  0  0  0  0  0
    3.5932   -3.6126   -0.9397 H   0  0  0  0  0  0  0  0  0  0  0  0
    2.7758    2.1036    1.8628 H   0  0  0  0  0  0  0  0  0  0  0  0
    3.5905    2.9550    0.5357 H   0  0  0  0  0  0  0  0  0  0  0  0
    1.9534    2.3015    0.3253 H   0  0  0  0  0  0  0  0  0  0  0  0
    7.6394   -0.3055   -0.7270 H   0  0  0  0  0  0  0  0  0  0  0  0
    6.9936   -0.6651   -2.3297 H   0  0  0  0  0  0  0  0  0  0  0  0
    7.0671    1.0121   -1.7561 H   0  0  0  0  0  0  0  0  0  0  0  0
   -1.3535    2.9761   -0.1893 C   0  0  0  0  0  0  0  0  0  0  0  0
   -2.1700    2.2478   -0.1022 H   0  0  0  0  0  0  0  0  0  0  0  0
   -0.9642    3.4862    1.1875 C   0  0  0  0  0  0  0  0  0  0  0  0
   -1.8243    3.9558    1.6786 H   0  0  0  0  0  0  0  0  0  0  0  0
   -0.6072    2.6590    1.8072 H   0  0  0  0  0  0  0  0  0  0  0  0
   -0.1641    4.2313    1.1092 H   0  0  0  0  0  0  0  0  0  0  0  0
   -1.7280    4.0655   -1.1808 C   0  0  0  0  0  0  0  0  0  0  0  0
   -0.9023    4.7766   -1.2950 H   0  0  0  0  0  0  0  0  0  0  0  0
   -1.9505    3.6331   -2.1615 H   0  0  0  0  0  0  0  0  0  0  0  0
   -2.6116    4.6139   -0.8358 H   0  0  0  0  0  0  0  0  0  0  0  0
  1  2  2  0  0  0  0
  2 25  1  0  0  0  0
  3  2  1  0  0  0  0
  3 26  1  0  0  0  0
  4  3  2  0  0  0  0
  5  6  2  0  0  0  0
  5  4  1  0  0  0  0
  6  1  1  0  0  0  0
  7  1  1  0  0  0  0
  7  8  1  0  0  0  0
  8 21  2  0  0  0  0
  8 20  2  0  0  0  0
  9  8  1  0  0  0  0
 10  9  1  0  0  0  0
 10 23  1  0  0  0  0
 11 10  2  0  0  0  0
 12 13  2  0  0  0  0
 12 11  1  0  0  0  0
 13 14  1  0  0  0  0
 14  9  2  0  0  0  0
 15  4  1  0  0  0  0
 15 16  1  0  0  0  0
 17 15  1  0  0  0  0
 18 15  1  0  0  0  0
 19 40  1  0  0  0  0
 22 14  1  0  0  0  0
 22 31  1  0  0  0  0
 23 34  1  0  0  0  0
 24 12  1  0  0  0  0
 24 37  1  0  0  0  0
 27  5  1  0  0  0  0
 28  6  1  0  0  0  0
 29 11  1  0  0  0  0
 30 13  1  0  0  0  0
 32 22  1  0  0  0  0
 33 22  1  0  0  0  0
 35 23  1  0  0  0  0
 36 23  1  0  0  0  0
 38 24  1  0  0  0  0
 39 24  1  0  0  0  0
 40 41  1  0  0  0  0
 40 42  1  0  0  0  0
 42 43  1  0  0  0  0
 42 44  1  0  0  0  0
 45 42  1  0  0  0  0
 46 49  1  0  0  0  0
 46 40  1  0  0  0  0
 47 46  1  0  0  0  0
 48 46  1  0  0  0  0
M  RAD  1   7   2
M  END
>  <program>
Gaussian 09, Revision D.01

>  <basis>
6-31G(d) (6D, 7F)

>  <method>
UB3LYP

$$$$
f4_ipr_ts_9_ircr_o.log
 OpenBabel04281816343D
Gaussian 09 #P UB3LYP/6-31G(d) opt=tight int=finegrid scf=tight
 49 49  0  0  0  0  0  0  0  0999 V2000
    1.2185   -0.7471   -0.2342 C   0  0  0  0  0  0  0  0  0  0  0  0
    1.9230   -0.3787   -1.4276 C   0  0  0  0  0  0  0  0  0  0  0  0
    3.2860   -0.1639   -1.4177 C   0  0  0  0  0  0  0  0  0  0  0  0
    4.0053   -0.3064   -0.2189 C   0  0  0  0  0  0  0  0  0  0  0  0
    3.3413   -0.6641    0.9665 C   0  0  0  0  0  0  0  0  0  0  0  0
    1.9765   -0.8798    0.9768 C   0  0  0  0  0  0  0  0  0  0  0  0
   -0.1054   -0.9354   -0.4022 N   0  0  0  0  0  0  0  0  0  0  0  0
   -1.1116   -1.4866    0.8567 S   0  0  0  0  0  0  0  0  0  0  0  0
   -2.6845   -0.7998    0.2923 C   0  0  0  0  0  0  0  0  0  0  0  0
   -3.2741   -1.3643   -0.8682 C   0  0  0  0  0  0  0  0  0  0  0  0
   -4.5094   -0.8618   -1.2837 C   0  0  0  0  0  0  0  0  0  0  0  0
   -5.1731    0.1564   -0.5968 C   0  0  0  0  0  0  0  0  0  0  0  0
   -4.5551    0.6937    0.5310 C   0  0  0  0  0  0  0  0  0  0  0  0
   -3.3138    0.2483    1.0064 C   0  0  0  0  0  0  0  0  0  0  0  0
    5.5010   -0.1306   -0.2175 C   0  0  0  0  0  0  0  0  0  0  0  0
    5.9512    0.3212    0.9720 F   0  0  0  0  0  0  0  0  0  0  0  0
    6.1342   -1.2999   -0.4639 F   0  0  0  0  0  0  0  0  0  0  0  0
    5.9014    0.7439   -1.1661 F   0  0  0  0  0  0  0  0  0  0  0  0
    0.0887    2.0594    0.6794 F   0  0  0  0  0  0  0  0  0  0  0  0
   -1.1376   -2.9519    0.7331 O   0  0  0  0  0  0  0  0  0  0  0  0
   -0.7527   -0.9154    2.1620 O   0  0  0  0  0  0  0  0  0  0  0  0
   -2.7576    0.9523    2.2271 C   0  0  0  0  0  0  0  0  0  0  0  0
   -2.6522   -2.4676   -1.6957 C   0  0  0  0  0  0  0  0  0  0  0  0
   -6.5262    0.6453   -1.0536 C   0  0  0  0  0  0  0  0  0  0  0  0
    1.3438   -0.2831   -2.3399 H   0  0  0  0  0  0  0  0  0  0  0  0
    3.8048    0.1163   -2.3283 H   0  0  0  0  0  0  0  0  0  0  0  0
    3.9076   -0.7595    1.8870 H   0  0  0  0  0  0  0  0  0  0  0  0
    1.4683   -1.1297    1.8985 H   0  0  0  0  0  0  0  0  0  0  0  0
   -4.9651   -1.2856   -2.1757 H   0  0  0  0  0  0  0  0  0  0  0  0
   -5.0504    1.4968    1.0717 H   0  0  0  0  0  0  0  0  0  0  0  0
   -2.6225    0.2710    3.0697 H   0  0  0  0  0  0  0  0  0  0  0  0
   -1.7821    1.3992    2.0216 H   0  0  0  0  0  0  0  0  0  0  0  0
   -3.4489    1.7454    2.5288 H   0  0  0  0  0  0  0  0  0  0  0  0
   -3.2342   -2.6146   -2.6102 H   0  0  0  0  0  0  0  0  0  0  0  0
   -1.6216   -2.2297   -1.9739 H   0  0  0  0  0  0  0  0  0  0  0  0
   -2.6204   -3.4107   -1.1441 H   0  0  0  0  0  0  0  0  0  0  0  0
   -6.7350    1.6542   -0.6838 H   0  0  0  0  0  0  0  0  0  0  0  0
   -7.3252   -0.0112   -0.6842 H   0  0  0  0  0  0  0  0  0  0  0  0
   -6.5991    0.6589   -2.1465 H   0  0  0  0  0  0  0  0  0  0  0  0
    0.0897    2.9989   -0.3749 C   0  0  0  0  0  0  0  0  0  0  0  0
    1.0180    2.8202   -0.9333 H   0  0  0  0  0  0  0  0  0  0  0  0
   -1.1135    2.7217   -1.2603 C   0  0  0  0  0  0  0  0  0  0  0  0
   -1.1075    3.3842   -2.1334 H   0  0  0  0  0  0  0  0  0  0  0  0
   -1.1007    1.6841   -1.6066 H   0  0  0  0  0  0  0  0  0  0  0  0
   -2.0451    2.8860   -0.7080 H   0  0  0  0  0  0  0  0  0  0  0  0
    0.1089    4.3877    0.2414 C   0  0  0  0  0  0  0  0  0  0  0  0
   -0.8042    4.5603    0.8218 H   0  0  0  0  0  0  0  0  0  0  0  0
    0.9696    4.4995    0.9082 H   0  0  0  0  0  0  0  0  0  0  0  0
    0.1727    5.1546   -0.5387 H   0  0  0  0  0  0  0  0  0  0  0  0
  1  6  2  0  0  0  0
  2  3  2  0  0  0  0
  2  1  1  0  0  0  0
  3  4  1  0  0  0  0
  4 15  1  0  0  0  0
  4  5  2  0  0  0  0
  5  6  1  0  0  0  0
  5 27  1  0  0  0  0
  6 28  1  0  0  0  0
  7  1  1  0  0  0  0
  7  8  1  0  0  0  0
  8 21  2  0  0  0  0
  9  8  1  0  0  0  0
  9 14  2  0  0  0  0
 10  9  1  0  0  0  0
 11 10  2  0  0  0  0
 11 12  1  0  0  0  0
 12 13  2  0  0  0  0
 13 14  1  0  0  0  0
 13 30  1  0  0  0  0
 14 22  1  0  0  0  0
 15 16  1  0  0  0  0
 17 15  1  0  0  0  0
 18 15  1  0  0  0  0
 20  8  2  0  0  0  0
 22 33  1  0  0  0  0
 22 31  1  0  0  0  0
 23 36  1  0  0  0  0
 23 10  1  0  0  0  0
 24 38  1  0  0  0  0
 24 37  1  0  0  0  0
 24 12  1  0  0  0  0
 25  2  1  0  0  0  0
 26  3  1  0  0  0  0
 29 11  1  0  0  0  0
 32 22  1  0  0  0  0
 34 23  1  0  0  0  0
 35 23  1  0  0  0  0
 39 24  1  0  0  0  0
 40 46  1  0  0  0  0
 40 19  1  0  0  0  0
 41 40  1  0  0  0  0
 42 45  1  0  0  0  0
 42 40  1  0  0  0  0
 43 42  1  0  0  0  0
 44 42  1  0  0  0  0
 46 47  1  0  0  0  0
 46 48  1  0  0  0  0
 49 46  1  0  0  0  0
M  RAD  1   7   2
M  END
>  <program>
Gaussian 09, Revision D.01

>  <basis>
6-31G(d) (6D, 7F)

>  <method>
UB3LYP

$$$$
f4_ipr_ts_6_ircf_o.log
 OpenBabel04281816343D
Gaussian 09 #P UB3LYP/6-31G(d) opt=tight int=finegrid scf=tight
 49 49  0  0  0  0  0  0  0  0999 V2000
    1.0507   -0.9011   -0.2560 C   0  0  0  0  0  0  0  0  0  0  0  0
    1.7736   -0.6324   -1.4661 C   0  0  0  0  0  0  0  0  0  0  0  0
    3.1397   -0.4411   -1.4573 C   0  0  0  0  0  0  0  0  0  0  0  0
    3.8450   -0.5089   -0.2429 C   0  0  0  0  0  0  0  0  0  0  0  0
    3.1644   -0.7740    0.9569 C   0  0  0  0  0  0  0  0  0  0  0  0
    1.7959   -0.9660    0.9687 C   0  0  0  0  0  0  0  0  0  0  0  0
   -0.2738   -1.0718   -0.4270 N   0  0  0  0  0  0  0  0  0  0  0  0
   -1.3240   -1.5262    0.8312 S   0  0  0  0  0  0  0  0  0  0  0  0
   -2.8150   -0.6748    0.2701 C   0  0  0  0  0  0  0  0  0  0  0  0
   -3.3248    0.4364    0.9852 C   0  0  0  0  0  0  0  0  0  0  0  0
   -4.5069    1.0194    0.5075 C   0  0  0  0  0  0  0  0  0  0  0  0
   -5.1797    0.5549   -0.6213 C   0  0  0  0  0  0  0  0  0  0  0  0
   -4.6335   -0.5310   -1.3079 C   0  0  0  0  0  0  0  0  0  0  0  0
   -3.4616   -1.1674   -0.8930 C   0  0  0  0  0  0  0  0  0  0  0  0
    5.3234   -0.2257   -0.2232 C   0  0  0  0  0  0  0  0  0  0  0  0
    5.9216   -0.6129   -1.3706 F   0  0  0  0  0  0  0  0  0  0  0  0
    5.5654    1.0987   -0.0793 F   0  0  0  0  0  0  0  0  0  0  0  0
    5.9435   -0.8551    0.7962 F   0  0  0  0  0  0  0  0  0  0  0  0
    0.3238    1.9443    0.8669 F   0  0  0  0  0  0  0  0  0  0  0  0
   -1.4948   -2.9796    0.6900 O   0  0  0  0  0  0  0  0  0  0  0  0
   -0.9186   -1.0103    2.1463 O   0  0  0  0  0  0  0  0  0  0  0  0
   -2.9655   -2.3299   -1.7248 C   0  0  0  0  0  0  0  0  0  0  0  0
   -2.7027    1.0658    2.2151 C   0  0  0  0  0  0  0  0  0  0  0  0
   -6.4687    1.1927   -1.0793 C   0  0  0  0  0  0  0  0  0  0  0  0
    1.2046   -0.5980   -2.3891 H   0  0  0  0  0  0  0  0  0  0  0  0
    3.6742   -0.2501   -2.3819 H   0  0  0  0  0  0  0  0  0  0  0  0
    3.7227   -0.8282    1.8856 H   0  0  0  0  0  0  0  0  0  0  0  0
    1.2749   -1.1494    1.8985 H   0  0  0  0  0  0  0  0  0  0  0  0
   -4.9103    1.8725    1.0477 H   0  0  0  0  0  0  0  0  0  0  0  0
   -5.1331   -0.9007   -2.2004 H   0  0  0  0  0  0  0  0  0  0  0  0
   -1.9169   -2.2023   -2.0079 H   0  0  0  0  0  0  0  0  0  0  0  0
   -3.0312   -3.2718   -1.1745 H   0  0  0  0  0  0  0  0  0  0  0  0
   -3.5654   -2.4119   -2.6358 H   0  0  0  0  0  0  0  0  0  0  0  0
   -1.6725    1.3803    2.0336 H   0  0  0  0  0  0  0  0  0  0  0  0
   -3.2914    1.9420    2.5046 H   0  0  0  0  0  0  0  0  0  0  0  0
   -2.6754    0.3729    3.0592 H   0  0  0  0  0  0  0  0  0  0  0  0
   -6.5695    2.2140   -0.6984 H   0  0  0  0  0  0  0  0  0  0  0  0
   -6.5326    1.2269   -2.1724 H   0  0  0  0  0  0  0  0  0  0  0  0
   -7.3365    0.6222   -0.7226 H   0  0  0  0  0  0  0  0  0  0  0  0
    0.3650    3.1484    0.1283 C   0  0  0  0  0  0  0  0  0  0  0  0
   -0.1222    3.9061    0.7556 H   0  0  0  0  0  0  0  0  0  0  0  0
    1.8260    3.5072   -0.0864 C   0  0  0  0  0  0  0  0  0  0  0  0
    1.9141    4.4610   -0.6183 H   0  0  0  0  0  0  0  0  0  0  0  0
    2.3430    3.5976    0.8739 H   0  0  0  0  0  0  0  0  0  0  0  0
    2.3272    2.7324   -0.6767 H   0  0  0  0  0  0  0  0  0  0  0  0
   -0.4264    2.9418   -1.1522 C   0  0  0  0  0  0  0  0  0  0  0  0
    0.0418    2.1680   -1.7699 H   0  0  0  0  0  0  0  0  0  0  0  0
   -1.4494    2.6269   -0.9249 H   0  0  0  0  0  0  0  0  0  0  0  0
   -0.4690    3.8710   -1.7315 H   0  0  0  0  0  0  0  0  0  0  0  0
  1  6  2  0  0  0  0
  2  3  2  0  0  0  0
  2  1  1  0  0  0  0
  3  4  1  0  0  0  0
  4 15  1  0  0  0  0
  4  5  2  0  0  0  0
  5  6  1  0  0  0  0
  5 27  1  0  0  0  0
  6 28  1  0  0  0  0
  7  1  1  0  0  0  0
  7  8  1  0  0  0  0
  8 21  2  0  0  0  0
  9  8  1  0  0  0  0
  9 10  2  0  0  0  0
 10 23  1  0  0  0  0
 11 10  1  0  0  0  0
 11 29  1  0  0  0  0
 12 11  2  0  0  0  0
 13 14  2  0  0  0  0
 13 12  1  0  0  0  0
 14  9  1  0  0  0  0
 15 17  1  0  0  0  0
 15 18  1  0  0  0  0
 16 15  1  0  0  0  0
 20  8  2  0  0  0  0
 22 32  1  0  0  0  0
 22 14  1  0  0  0  0
 23 35  1  0  0  0  0
 23 36  1  0  0  0  0
 24 39  1  0  0  0  0
 24 37  1  0  0  0  0
 24 12  1  0  0  0  0
 25  2  1  0  0  0  0
 26  3  1  0  0  0  0
 30 13  1  0  0  0  0
 31 22  1  0  0  0  0
 33 22  1  0  0  0  0
 34 23  1  0  0  0  0
 38 24  1  0  0  0  0
 40 41  1  0  0  0  0
 40 19  1  0  0  0  0
 42 40  1  0  0  0  0
 42 44  1  0  0  0  0
 43 42  1  0  0  0  0
 45 42  1  0  0  0  0
 46 48  1  0  0  0  0
 46 40  1  0  0  0  0
 47 46  1  0  0  0  0
 49 46  1  0  0  0  0
M  RAD  1   7   2
M  END
>  <program>
Gaussian 09, Revision D.01

>  <basis>
6-31G(d) (6D, 7F)

>  <method>
UB3LYP

$$$$
