# Supplementary material for: A third generation of radical fluorinating agents based on N-fluoro-N-arylsulfonamides
Source: Nat Commun. 2018 Nov 20;9:4888. doi: 10.1038/s41467-018-07196-9 (PMC6244228; doi:10.1038/s41467-018-07196-9)
Supplement: Supplementary file 6 — Supplementary Data 3 [file 41467_2018_7196_MOESM6_ESM.txt]

Fip_1.log
 OpenBabel04281817243D
Gaussian scr1/g09_d1/g09/g09 #P UB3LYP/6-31G(d) opt=tight scrf=(smd,solvent=n,n-
 11 10  0  0  0  0  0  0  0  0999 V2000
   -0.2859    0.2407    0.0000 C   0  0  0  0  0  0  0  0  0  0  0  0
   -0.2859   -0.5817    1.2744 C   0  0  0  0  0  0  0  0  0  0  0  0
   -0.2859   -0.5817   -1.2744 C   0  0  0  0  0  0  0  0  0  0  0  0
   -0.2274    0.0690    2.1537 H   0  0  0  0  0  0  0  0  0  0  0  0
   -1.2060   -1.1725    1.3467 H   0  0  0  0  0  0  0  0  0  0  0  0
    0.5681   -1.2691    1.2899 H   0  0  0  0  0  0  0  0  0  0  0  0
   -0.2274    0.0690   -2.1537 H   0  0  0  0  0  0  0  0  0  0  0  0
    0.5681   -1.2691   -1.2899 H   0  0  0  0  0  0  0  0  0  0  0  0
   -1.2060   -1.1725   -1.3467 H   0  0  0  0  0  0  0  0  0  0  0  0
   -1.1287    0.9428    0.0000 H   0  0  0  0  0  0  0  0  0  0  0  0
    0.8896    1.0377    0.0000 F   0  0  0  0  0  0  0  0  0  0  0  0
  1 10  1  0  0  0  0
  1 11  1  0  0  0  0
  1  2  1  0  0  0  0
  2  6  1  0  0  0  0
  2  5  1  0  0  0  0
  2  4  1  0  0  0  0
  3  1  1  0  0  0  0
  7  3  1  0  0  0  0
  8  3  1  0  0  0  0
  9  3  1  0  0  0  0
M  END
>  <program>
Gaussian 09, Revision D.01

>  <basis>
6-31G(d) (6D, 7F)

>  <method>
UB3LYP

$$$$
r_ipc_1.log
 OpenBabel04281817243D
Gaussian scr1/g09_d1/g09/g09 #P UB3LYP/6-31G(d) opt=tight scrf=(smd,solvent=n,n-
 10  9  0  0  0  0  0  0  0  0999 V2000
    0.0125    0.5374    0.0000 C   0  0  0  0  0  0  0  0  0  0  0  0
    0.0125   -0.1976   -1.2987 C   0  0  0  0  0  0  0  0  0  0  0  0
    0.0125   -0.1976    1.2987 C   0  0  0  0  0  0  0  0  0  0  0  0
    0.2268    0.4638   -2.1466 H   0  0  0  0  0  0  0  0  0  0  0  0
    0.7536   -1.0104   -1.3041 H   0  0  0  0  0  0  0  0  0  0  0  0
   -0.9637   -0.6758   -1.5064 H   0  0  0  0  0  0  0  0  0  0  0  0
    0.2268    0.4638    2.1466 H   0  0  0  0  0  0  0  0  0  0  0  0
   -0.9637   -0.6758    1.5064 H   0  0  0  0  0  0  0  0  0  0  0  0
    0.7536   -1.0104    1.3041 H   0  0  0  0  0  0  0  0  0  0  0  0
   -0.2578    1.5919    0.0000 H   0  0  0  0  0  0  0  0  0  0  0  0
  1 10  1  0  0  0  0
  1  3  1  0  0  0  0
  2  1  1  0  0  0  0
  3  9  1  0  0  0  0
  3  8  1  0  0  0  0
  3  7  1  0  0  0  0
  4  2  1  0  0  0  0
  5  2  1  0  0  0  0
  6  2  1  0  0  0  0
M  RAD  1   1   2
M  END
>  <program>
Gaussian 09, Revision D.01

>  <basis>
6-31G(d) (6D, 7F)

>  <method>
UB3LYP

$$$$
nfsi_1.log
 OpenBabel04281817243D
Gaussian scr1/g09_d1/g09/g09 #P UB3LYP/6-31G(d) opt=tight scrf=(smd,solvent=n,n-
 30 31  0  0  0  0  0  0  0  0999 V2000
    2.3293    0.1744   -0.5147 C   0  0  0  0  0  0  0  0  0  0  0  0
    3.3803   -0.6933   -0.1958 C   0  0  0  0  0  0  0  0  0  0  0  0
    4.5237   -0.1587    0.3947 C   0  0  0  0  0  0  0  0  0  0  0  0
    4.6080    1.2137    0.6473 C   0  0  0  0  0  0  0  0  0  0  0  0
    3.5509    2.0644    0.3130 C   0  0  0  0  0  0  0  0  0  0  0  0
    2.3941    1.5492   -0.2694 C   0  0  0  0  0  0  0  0  0  0  0  0
   -0.1315   -1.2731   -0.0418 N   0  0  0  0  0  0  0  0  0  0  0  0
   -0.9066   -0.2662    1.2711 S   0  0  0  0  0  0  0  0  0  0  0  0
   -2.4092    0.1747    0.4315 C   0  0  0  0  0  0  0  0  0  0  0  0
   -3.3276   -0.8347    0.1224 C   0  0  0  0  0  0  0  0  0  0  0  0
   -4.5232   -0.4740   -0.4946 C   0  0  0  0  0  0  0  0  0  0  0  0
   -4.7872    0.8688   -0.7835 C   0  0  0  0  0  0  0  0  0  0  0  0
   -3.8591    1.8617   -0.4602 C   0  0  0  0  0  0  0  0  0  0  0  0
   -2.6529    1.5213    0.1514 C   0  0  0  0  0  0  0  0  0  0  0  0
    0.7535   -2.1420    0.6450 F   0  0  0  0  0  0  0  0  0  0  0  0
   -1.1588   -1.2639    2.3089 O   0  0  0  0  0  0  0  0  0  0  0  0
   -0.1158    0.9294    1.5699 O   0  0  0  0  0  0  0  0  0  0  0  0
    0.8778   -0.4886   -1.3004 S   0  0  0  0  0  0  0  0  0  0  0  0
    0.0053    0.5796   -1.7874 O   0  0  0  0  0  0  0  0  0  0  0  0
    1.2637   -1.6118   -2.1510 O   0  0  0  0  0  0  0  0  0  0  0  0
    3.3138   -1.7535   -0.4117 H   0  0  0  0  0  0  0  0  0  0  0  0
    5.3504   -0.8143    0.6507 H   0  0  0  0  0  0  0  0  0  0  0  0
    5.5049    1.6231    1.1032 H   0  0  0  0  0  0  0  0  0  0  0  0
    3.6246    3.1306    0.5042 H   0  0  0  0  0  0  0  0  0  0  0  0
    1.5673    2.1976   -0.5334 H   0  0  0  0  0  0  0  0  0  0  0  0
   -3.1162   -1.8730    0.3547 H   0  0  0  0  0  0  0  0  0  0  0  0
   -5.2485   -1.2413   -0.7470 H   0  0  0  0  0  0  0  0  0  0  0  0
   -5.7226    1.1416   -1.2634 H   0  0  0  0  0  0  0  0  0  0  0  0
   -4.0705    2.9028   -0.6843 H   0  0  0  0  0  0  0  0  0  0  0  0
   -1.9217    2.2802    0.4048 H   0  0  0  0  0  0  0  0  0  0  0  0
  1  6  2  0  0  0  0
  1  2  1  0  0  0  0
  2  3  2  0  0  0  0
  3  4  1  0  0  0  0
  3 22  1  0  0  0  0
  4 23  1  0  0  0  0
  5 24  1  0  0  0  0
  5  4  2  0  0  0  0
  6  5  1  0  0  0  0
  7 15  1  0  0  0  0
  7  8  1  0  0  0  0
  8 17  2  0  0  0  0
  8 16  2  0  0  0  0
  9  8  1  0  0  0  0
 10 26  1  0  0  0  0
 10  9  2  0  0  0  0
 11 10  1  0  0  0  0
 12 11  2  0  0  0  0
 12 13  1  0  0  0  0
 13 14  2  0  0  0  0
 14 30  1  0  0  0  0
 14  9  1  0  0  0  0
 18  1  1  0  0  0  0
 18  7  1  0  0  0  0
 19 18  2  0  0  0  0
 20 18  2  0  0  0  0
 21  2  1  0  0  0  0
 25  6  1  0  0  0  0
 27 11  1  0  0  0  0
 28 12  1  0  0  0  0
 29 13  1  0  0  0  0
M  END
>  <program>
Gaussian 09, Revision D.01

>  <basis>
6-31G(d) (6D, 7F)

>  <method>
UB3LYP

$$$$
nfsi_10.log
 OpenBabel04281817243D
Gaussian scr1/g09_d1/g09/g09 #P UB3LYP/6-31G(d) opt=tight scrf=(smd,solvent=n,n-
 30 31  0  0  0  0  0  0  0  0999 V2000
   -2.4580    0.3009   -0.3204 C   0  0  0  0  0  0  0  0  0  0  0  0
   -3.6599   -0.3856   -0.1297 C   0  0  0  0  0  0  0  0  0  0  0  0
   -4.7643    0.3285    0.3347 C   0  0  0  0  0  0  0  0  0  0  0  0
   -4.6543    1.6954    0.6013 C   0  0  0  0  0  0  0  0  0  0  0  0
   -3.4417    2.3640    0.4043 C   0  0  0  0  0  0  0  0  0  0  0  0
   -2.3271    1.6692   -0.0604 C   0  0  0  0  0  0  0  0  0  0  0  0
   -0.1109   -0.7104    0.6103 N   0  0  0  0  0  0  0  0  0  0  0  0
    1.5950   -1.3694    0.4994 S   0  0  0  0  0  0  0  0  0  0  0  0
    2.4644    0.1515    0.1978 C   0  0  0  0  0  0  0  0  0  0  0  0
    2.5045    1.1171    1.2098 C   0  0  0  0  0  0  0  0  0  0  0  0
    3.2229    2.2880    0.9785 C   0  0  0  0  0  0  0  0  0  0  0  0
    3.8892    2.4745   -0.2369 C   0  0  0  0  0  0  0  0  0  0  0  0
    3.8420    1.4945   -1.2315 C   0  0  0  0  0  0  0  0  0  0  0  0
    3.1219    0.3185   -1.0233 C   0  0  0  0  0  0  0  0  0  0  0  0
   -0.8132   -1.6828    1.3678 F   0  0  0  0  0  0  0  0  0  0  0  0
    1.8253   -1.8405    1.8639 O   0  0  0  0  0  0  0  0  0  0  0  0
    1.7436   -2.2809   -0.6365 O   0  0  0  0  0  0  0  0  0  0  0  0
   -1.0438   -0.5935   -0.9247 S   0  0  0  0  0  0  0  0  0  0  0  0
   -1.4574   -1.9194   -1.3796 O   0  0  0  0  0  0  0  0  0  0  0  0
   -0.1859    0.2667   -1.7419 O   0  0  0  0  0  0  0  0  0  0  0  0
   -3.7312   -1.4459   -0.3442 H   0  0  0  0  0  0  0  0  0  0  0  0
   -5.7086   -0.1853    0.4865 H   0  0  0  0  0  0  0  0  0  0  0  0
   -5.5184    2.2446    0.9643 H   0  0  0  0  0  0  0  0  0  0  0  0
   -3.3633    3.4269    0.6112 H   0  0  0  0  0  0  0  0  0  0  0  0
   -1.3824    2.1784   -0.2193 H   0  0  0  0  0  0  0  0  0  0  0  0
    1.9893    0.9617    2.1518 H   0  0  0  0  0  0  0  0  0  0  0  0
    3.2638    3.0522    1.7486 H   0  0  0  0  0  0  0  0  0  0  0  0
    4.4492    3.3893   -0.4086 H   0  0  0  0  0  0  0  0  0  0  0  0
    4.3638    1.6432   -2.1719 H   0  0  0  0  0  0  0  0  0  0  0  0
    3.0719   -0.4478   -1.7883 H   0  0  0  0  0  0  0  0  0  0  0  0
  1  2  2  0  0  0  0
  1  6  1  0  0  0  0
  2  3  1  0  0  0  0
  3 22  1  0  0  0  0
  3  4  2  0  0  0  0
  4 23  1  0  0  0  0
  5  4  1  0  0  0  0
  5 24  1  0  0  0  0
  6  5  2  0  0  0  0
  7 15  1  0  0  0  0
  8  7  1  0  0  0  0
  8 16  2  0  0  0  0
  9  8  1  0  0  0  0
  9 10  2  0  0  0  0
 10 26  1  0  0  0  0
 11 10  1  0  0  0  0
 11 27  1  0  0  0  0
 12 11  2  0  0  0  0
 13 14  2  0  0  0  0
 13 12  1  0  0  0  0
 14  9  1  0  0  0  0
 17  8  2  0  0  0  0
 18  1  1  0  0  0  0
 18  7  1  0  0  0  0
 19 18  2  0  0  0  0
 20 18  2  0  0  0  0
 21  2  1  0  0  0  0
 25  6  1  0  0  0  0
 28 12  1  0  0  0  0
 29 13  1  0  0  0  0
 30 14  1  0  0  0  0
M  END
>  <program>
Gaussian 09, Revision D.01

>  <basis>
6-31G(d) (6D, 7F)

>  <method>
UB3LYP

$$$$
nfsi_11.log
 OpenBabel04281817243D
Gaussian scr1/g09_d1/g09/g09 #P UB3LYP/6-31G(d) opt=tight scrf=(smd,solvent=n,n-
 30 31  0  0  0  0  0  0  0  0999 V2000
    2.6897    0.1414    0.1052 C   0  0  0  0  0  0  0  0  0  0  0  0
    3.3475    0.2967   -1.1182 C   0  0  0  0  0  0  0  0  0  0  0  0
    4.2721    1.3323   -1.2451 C   0  0  0  0  0  0  0  0  0  0  0  0
    4.5198    2.1880   -0.1682 C   0  0  0  0  0  0  0  0  0  0  0  0
    3.8493    2.0168    1.0467 C   0  0  0  0  0  0  0  0  0  0  0  0
    2.9231    0.9862    1.1953 C   0  0  0  0  0  0  0  0  0  0  0  0
   -0.0126   -0.2461    0.1131 N   0  0  0  0  0  0  0  0  0  0  0  0
   -1.5371   -1.2161   -0.0598 S   0  0  0  0  0  0  0  0  0  0  0  0
   -2.7079    0.1218   -0.0032 C   0  0  0  0  0  0  0  0  0  0  0  0
   -3.2898    0.5583   -1.1964 C   0  0  0  0  0  0  0  0  0  0  0  0
   -4.2206    1.5952   -1.1384 C   0  0  0  0  0  0  0  0  0  0  0  0
   -4.5490    2.1753    0.0896 C   0  0  0  0  0  0  0  0  0  0  0  0
   -3.9530    1.7252    1.2721 C   0  0  0  0  0  0  0  0  0  0  0  0
   -3.0218    0.6895    1.2362 C   0  0  0  0  0  0  0  0  0  0  0  0
    0.1207    0.3761   -1.1628 F   0  0  0  0  0  0  0  0  0  0  0  0
   -1.5795   -1.8542   -1.3741 O   0  0  0  0  0  0  0  0  0  0  0  0
   -1.5728   -2.0009    1.1733 O   0  0  0  0  0  0  0  0  0  0  0  0
    1.5319   -1.1956    0.2985 S   0  0  0  0  0  0  0  0  0  0  0  0
    1.6776   -2.1485   -0.8023 O   0  0  0  0  0  0  0  0  0  0  0  0
    1.4818   -1.6434    1.6887 O   0  0  0  0  0  0  0  0  0  0  0  0
    3.1470   -0.3769   -1.9438 H   0  0  0  0  0  0  0  0  0  0  0  0
    4.7982    1.4689   -2.1850 H   0  0  0  0  0  0  0  0  0  0  0  0
    5.2412    2.9930   -0.2754 H   0  0  0  0  0  0  0  0  0  0  0  0
    4.0484    2.6830    1.8805 H   0  0  0  0  0  0  0  0  0  0  0  0
    2.4001    0.8406    2.1343 H   0  0  0  0  0  0  0  0  0  0  0  0
   -3.0282    0.0948   -2.1411 H   0  0  0  0  0  0  0  0  0  0  0  0
   -4.6884    1.9469   -2.0528 H   0  0  0  0  0  0  0  0  0  0  0  0
   -5.2750    2.9825    0.1265 H   0  0  0  0  0  0  0  0  0  0  0  0
   -4.2141    2.1786    2.2234 H   0  0  0  0  0  0  0  0  0  0  0  0
   -2.5566    0.3298    2.1478 H   0  0  0  0  0  0  0  0  0  0  0  0
  1 18  1  0  0  0  0
  1  6  2  0  0  0  0
  2  1  1  0  0  0  0
  3  2  2  0  0  0  0
  3  4  1  0  0  0  0
  4  5  2  0  0  0  0
  5  6  1  0  0  0  0
  5 24  1  0  0  0  0
  6 25  1  0  0  0  0
  7 18  1  0  0  0  0
  8  9  1  0  0  0  0
  8  7  1  0  0  0  0
  8 17  2  0  0  0  0
  9 14  2  0  0  0  0
 10 11  2  0  0  0  0
 10  9  1  0  0  0  0
 11 12  1  0  0  0  0
 12 28  1  0  0  0  0
 12 13  2  0  0  0  0
 13 29  1  0  0  0  0
 14 13  1  0  0  0  0
 14 30  1  0  0  0  0
 15  7  1  0  0  0  0
 16  8  2  0  0  0  0
 18 20  2  0  0  0  0
 19 18  2  0  0  0  0
 21  2  1  0  0  0  0
 22  3  1  0  0  0  0
 23  4  1  0  0  0  0
 26 10  1  0  0  0  0
 27 11  1  0  0  0  0
M  END
>  <program>
Gaussian 09, Revision D.01

>  <basis>
6-31G(d) (6D, 7F)

>  <method>
UB3LYP

$$$$
nfsi_3.log
 OpenBabel04281817243D
Gaussian scr1/g09_d1/g09/g09 #P UB3LYP/6-31G(d) opt=tight scrf=(smd,solvent=n,n-
 30 31  0  0  0  0  0  0  0  0999 V2000
    1.3276   -1.2383    0.1826 C   0  0  0  0  0  0  0  0  0  0  0  0
    1.9930   -1.4347   -1.0335 C   0  0  0  0  0  0  0  0  0  0  0  0
    3.2236   -0.8092   -1.2224 C   0  0  0  0  0  0  0  0  0  0  0  0
    3.7730   -0.0161   -0.2103 C   0  0  0  0  0  0  0  0  0  0  0  0
    3.0982    0.1586    1.0003 C   0  0  0  0  0  0  0  0  0  0  0  0
    1.8617   -0.4521    1.2080 C   0  0  0  0  0  0  0  0  0  0  0  0
   -1.4991   -1.2286   -0.4668 N   0  0  0  0  0  0  0  0  0  0  0  0
   -2.2047    0.3786   -0.0758 S   0  0  0  0  0  0  0  0  0  0  0  0
   -0.9045    1.5917   -0.0309 C   0  0  0  0  0  0  0  0  0  0  0  0
   -0.3122    1.9984   -1.2325 C   0  0  0  0  0  0  0  0  0  0  0  0
    0.6801    2.9754   -1.1824 C   0  0  0  0  0  0  0  0  0  0  0  0
    1.0551    3.5360    0.0428 C   0  0  0  0  0  0  0  0  0  0  0  0
    0.4460    3.1217    1.2297 C   0  0  0  0  0  0  0  0  0  0  0  0
   -0.5399    2.1355    1.2044 C   0  0  0  0  0  0  0  0  0  0  0  0
   -0.9793   -1.1214   -1.7834 F   0  0  0  0  0  0  0  0  0  0  0  0
   -3.0534    0.6186   -1.2403 O   0  0  0  0  0  0  0  0  0  0  0  0
   -2.7659    0.1756    1.2553 O   0  0  0  0  0  0  0  0  0  0  0  0
   -0.2172   -2.0734    0.4719 S   0  0  0  0  0  0  0  0  0  0  0  0
   -0.1843   -3.3798   -0.1805 O   0  0  0  0  0  0  0  0  0  0  0  0
   -0.6404   -1.9175    1.8604 O   0  0  0  0  0  0  0  0  0  0  0  0
    1.5709   -2.0659   -1.8067 H   0  0  0  0  0  0  0  0  0  0  0  0
    3.7559   -0.9480   -2.1585 H   0  0  0  0  0  0  0  0  0  0  0  0
    4.7353    0.4636   -0.3647 H   0  0  0  0  0  0  0  0  0  0  0  0
    3.5331    0.7667    1.7876 H   0  0  0  0  0  0  0  0  0  0  0  0
    1.3322   -0.3320    2.1461 H   0  0  0  0  0  0  0  0  0  0  0  0
   -0.6199    1.5732   -2.1810 H   0  0  0  0  0  0  0  0  0  0  0  0
    1.1536    3.3044   -2.1022 H   0  0  0  0  0  0  0  0  0  0  0  0
    1.8236    4.3032    0.0706 H   0  0  0  0  0  0  0  0  0  0  0  0
    0.7356    3.5641    2.1780 H   0  0  0  0  0  0  0  0  0  0  0  0
   -1.0200    1.8032    2.1178 H   0  0  0  0  0  0  0  0  0  0  0  0
  1 18  1  0  0  0  0
  1  6  2  0  0  0  0
  2  1  1  0  0  0  0
  3  2  2  0  0  0  0
  3  4  1  0  0  0  0
  4  5  2  0  0  0  0
  5  6  1  0  0  0  0
  5 24  1  0  0  0  0
  6 25  1  0  0  0  0
  7  8  1  0  0  0  0
  7 18  1  0  0  0  0
  8  9  1  0  0  0  0
  8 17  2  0  0  0  0
  9 14  2  0  0  0  0
 10 11  2  0  0  0  0
 10  9  1  0  0  0  0
 11 12  1  0  0  0  0
 12 28  1  0  0  0  0
 12 13  2  0  0  0  0
 13 29  1  0  0  0  0
 14 13  1  0  0  0  0
 14 30  1  0  0  0  0
 15  7  1  0  0  0  0
 16  8  2  0  0  0  0
 18 20  2  0  0  0  0
 19 18  2  0  0  0  0
 21  2  1  0  0  0  0
 22  3  1  0  0  0  0
 23  4  1  0  0  0  0
 26 10  1  0  0  0  0
 27 11  1  0  0  0  0
M  END
>  <program>
Gaussian 09, Revision D.01

>  <basis>
6-31G(d) (6D, 7F)

>  <method>
UB3LYP

$$$$
nfsi_4.log
 OpenBabel04281817243D
Gaussian scr1/g09_d1/g09/g09 #P UB3LYP/6-31G(d) opt=tight scrf=(smd,solvent=n,n-
 30 31  0  0  0  0  0  0  0  0999 V2000
    2.5333    0.1708   -0.1526 C   0  0  0  0  0  0  0  0  0  0  0  0
    3.0368   -0.0929    1.1247 C   0  0  0  0  0  0  0  0  0  0  0  0
    3.9107   -1.1676    1.2828 C   0  0  0  0  0  0  0  0  0  0  0  0
    4.2579   -1.9578    0.1838 C   0  0  0  0  0  0  0  0  0  0  0  0
    3.7422   -1.6776   -1.0851 C   0  0  0  0  0  0  0  0  0  0  0  0
    2.8725   -0.6041   -1.2673 C   0  0  0  0  0  0  0  0  0  0  0  0
   -0.2566    0.8816   -0.4600 N   0  0  0  0  0  0  0  0  0  0  0  0
   -0.8769   -0.2268    0.8325 S   0  0  0  0  0  0  0  0  0  0  0  0
   -2.5655   -0.3404    0.2870 C   0  0  0  0  0  0  0  0  0  0  0  0
   -2.9822   -1.4911   -0.3876 C   0  0  0  0  0  0  0  0  0  0  0  0
   -4.3132   -1.5728   -0.7957 C   0  0  0  0  0  0  0  0  0  0  0  0
   -5.1936   -0.5201   -0.5330 C   0  0  0  0  0  0  0  0  0  0  0  0
   -4.7554    0.6238    0.1417 C   0  0  0  0  0  0  0  0  0  0  0  0
   -3.4302    0.7248    0.5595 C   0  0  0  0  0  0  0  0  0  0  0  0
   -0.2593    0.0618   -1.6229 F   0  0  0  0  0  0  0  0  0  0  0  0
   -0.2288   -1.5330    0.7192 O   0  0  0  0  0  0  0  0  0  0  0  0
   -0.7694    0.5732    2.0507 O   0  0  0  0  0  0  0  0  0  0  0  0
    1.4224    1.5428   -0.3672 S   0  0  0  0  0  0  0  0  0  0  0  0
    1.3872    2.3786    0.8286 O   0  0  0  0  0  0  0  0  0  0  0  0
    1.5993    2.1145   -1.6995 O   0  0  0  0  0  0  0  0  0  0  0  0
    2.7608    0.5294    1.9687 H   0  0  0  0  0  0  0  0  0  0  0  0
    4.3199   -1.3847    2.2648 H   0  0  0  0  0  0  0  0  0  0  0  0
    4.9377   -2.7947    0.3154 H   0  0  0  0  0  0  0  0  0  0  0  0
    4.0197   -2.2916   -1.9365 H   0  0  0  0  0  0  0  0  0  0  0  0
    2.4782   -0.3717   -2.2500 H   0  0  0  0  0  0  0  0  0  0  0  0
   -2.2877   -2.3010   -0.5811 H   0  0  0  0  0  0  0  0  0  0  0  0
   -4.6599   -2.4594   -1.3178 H   0  0  0  0  0  0  0  0  0  0  0  0
   -6.2286   -0.5908   -0.8549 H   0  0  0  0  0  0  0  0  0  0  0  0
   -5.4449    1.4374    0.3449 H   0  0  0  0  0  0  0  0  0  0  0  0
   -3.0798    1.6063    1.0859 H   0  0  0  0  0  0  0  0  0  0  0  0
  1  2  2  0  0  0  0
  2  3  1  0  0  0  0
  2 21  1  0  0  0  0
  3 22  1  0  0  0  0
  4 23  1  0  0  0  0
  4  3  2  0  0  0  0
  5  4  1  0  0  0  0
  6  5  2  0  0  0  0
  6  1  1  0  0  0  0
  7 18  1  0  0  0  0
  7  8  1  0  0  0  0
  8 17  2  0  0  0  0
  9 14  1  0  0  0  0
  9  8  1  0  0  0  0
 10  9  2  0  0  0  0
 11 12  2  0  0  0  0
 11 10  1  0  0  0  0
 12 13  1  0  0  0  0
 13 29  1  0  0  0  0
 13 14  2  0  0  0  0
 14 30  1  0  0  0  0
 15  7  1  0  0  0  0
 16  8  2  0  0  0  0
 18  1  1  0  0  0  0
 18 19  2  0  0  0  0
 20 18  2  0  0  0  0
 24  5  1  0  0  0  0
 25  6  1  0  0  0  0
 26 10  1  0  0  0  0
 27 11  1  0  0  0  0
 28 12  1  0  0  0  0
M  END
>  <program>
Gaussian 09, Revision D.01

>  <basis>
6-31G(d) (6D, 7F)

>  <method>
UB3LYP

$$$$
nfsi_ipr_ts_25.log
 OpenBabel04281817243D
Gaussian 09 #P UB3LYP/6-31G(d) opt=(ts,noeigentest,calcfc,tight) scrf=(smd,solve
 40 40  0  0  0  0  0  0  0  0999 V2000
   -2.6650   -0.2108    0.1812 C   0  0  0  0  0  0  0  0  0  0  0  0
   -2.9190    1.1274   -0.1358 C   0  0  0  0  0  0  0  0  0  0  0  0
   -3.7925    1.4062   -1.1857 C   0  0  0  0  0  0  0  0  0  0  0  0
   -4.3964    0.3631   -1.8942 C   0  0  0  0  0  0  0  0  0  0  0  0
   -4.1349   -0.9676   -1.5577 C   0  0  0  0  0  0  0  0  0  0  0  0
   -3.2609   -1.2675   -0.5131 C   0  0  0  0  0  0  0  0  0  0  0  0
    0.1076   -0.4495    0.9459 N   0  0  0  0  0  0  0  0  0  0  0  0
    0.6279   -1.2902   -0.5288 S   0  0  0  0  0  0  0  0  0  0  0  0
    2.3676   -0.9147   -0.4474 C   0  0  0  0  0  0  0  0  0  0  0  0
    2.9346   -0.1257   -1.4502 C   0  0  0  0  0  0  0  0  0  0  0  0
    4.3077    0.1209   -1.4061 C   0  0  0  0  0  0  0  0  0  0  0  0
    5.0835   -0.4130   -0.3747 C   0  0  0  0  0  0  0  0  0  0  0  0
    4.4970   -1.2028    0.6198 C   0  0  0  0  0  0  0  0  0  0  0  0
    3.1289   -1.4649    0.5892 C   0  0  0  0  0  0  0  0  0  0  0  0
    0.2507    1.0529    0.5623 F   0  0  0  0  0  0  0  0  0  0  0  0
    0.3940   -2.7065   -0.2350 O   0  0  0  0  0  0  0  0  0  0  0  0
    0.0469   -0.6790   -1.7257 O   0  0  0  0  0  0  0  0  0  0  0  0
   -1.5624   -0.5852    1.5299 S   0  0  0  0  0  0  0  0  0  0  0  0
   -1.6472    0.4735    2.5340 O   0  0  0  0  0  0  0  0  0  0  0  0
   -1.6918   -1.9919    1.9083 O   0  0  0  0  0  0  0  0  0  0  0  0
   -2.4558    1.9289    0.4279 H   0  0  0  0  0  0  0  0  0  0  0  0
   -4.0041    2.4388   -1.4465 H   0  0  0  0  0  0  0  0  0  0  0  0
   -5.0775    0.5893   -2.7096 H   0  0  0  0  0  0  0  0  0  0  0  0
   -4.6127   -1.7750   -2.1043 H   0  0  0  0  0  0  0  0  0  0  0  0
   -3.0545   -2.2961   -0.2392 H   0  0  0  0  0  0  0  0  0  0  0  0
    2.3194    0.2797   -2.2454 H   0  0  0  0  0  0  0  0  0  0  0  0
    4.7678    0.7289   -2.1792 H   0  0  0  0  0  0  0  0  0  0  0  0
    6.1511   -0.2150   -0.3452 H   0  0  0  0  0  0  0  0  0  0  0  0
    5.1045   -1.6177    1.4184 H   0  0  0  0  0  0  0  0  0  0  0  0
    2.6665   -2.0796    1.3545 H   0  0  0  0  0  0  0  0  0  0  0  0
    0.5358    3.3431    0.2575 C   0  0  0  0  0  0  0  0  0  0  0  0
   -0.5381    3.5175    0.2644 H   0  0  0  0  0  0  0  0  0  0  0  0
    1.2800    3.5653    1.5265 C   0  0  0  0  0  0  0  0  0  0  0  0
    1.5221    4.6357    1.6576 H   0  0  0  0  0  0  0  0  0  0  0  0
    0.6941    3.2617    2.4009 H   0  0  0  0  0  0  0  0  0  0  0  0
    2.2345    3.0243    1.5357 H   0  0  0  0  0  0  0  0  0  0  0  0
    1.2272    3.3626   -1.0594 C   0  0  0  0  0  0  0  0  0  0  0  0
    1.4227    4.4018   -1.3819 H   0  0  0  0  0  0  0  0  0  0  0  0
    0.6229    2.8966   -1.8460 H   0  0  0  0  0  0  0  0  0  0  0  0
    2.2010    2.8603   -1.0144 H   0  0  0  0  0  0  0  0  0  0  0  0
  1 18  1  0  0  0  0
  2  1  1  0  0  0  0
  2 21  1  0  0  0  0
  3  2  2  0  0  0  0
  4  5  2  0  0  0  0
  4  3  1  0  0  0  0
  5  6  1  0  0  0  0
  6 25  1  0  0  0  0
  6  1  2  0  0  0  0
  7 18  1  0  0  0  0
  8  9  1  0  0  0  0
  8 16  2  0  0  0  0
  8  7  1  0  0  0  0
  9 14  2  0  0  0  0
 10 11  2  0  0  0  0
 10  9  1  0  0  0  0
 11 12  1  0  0  0  0
 12 28  1  0  0  0  0
 12 13  2  0  0  0  0
 13 29  1  0  0  0  0
 14 13  1  0  0  0  0
 14 30  1  0  0  0  0
 15  7  1  0  0  0  0
 17  8  2  0  0  0  0
 18 20  2  0  0  0  0
 18 19  2  0  0  0  0
 22  3  1  0  0  0  0
 23  4  1  0  0  0  0
 24  5  1  0  0  0  0
 26 10  1  0  0  0  0
 27 11  1  0  0  0  0
 31 32  1  0  0  0  0
 31 33  1  0  0  0  0
 33 36  1  0  0  0  0
 33 34  1  0  0  0  0
 33 35  1  0  0  0  0
 37 40  1  0  0  0  0
 37 31  1  0  0  0  0
 38 37  1  0  0  0  0
 39 37  1  0  0  0  0
M  RAD  1  31   2
M  END
>  <program>
Gaussian 09, Revision D.01

>  <basis>
6-31G(d) (6D, 7F)

>  <method>
UB3LYP

$$$$
nfsi_ipr_ts_32.log
 OpenBabel04281817243D
Gaussian scr1/g09_d1/g09/g09 #P UB3LYP/6-31G(d) opt=(ts,noeigentest,calcfc,tight
 40 40  0  0  0  0  0  0  0  0999 V2000
   -1.7508    1.6027   -0.3841 C   0  0  0  0  0  0  0  0  0  0  0  0
   -1.3649    2.5350    0.5844 C   0  0  0  0  0  0  0  0  0  0  0  0
   -2.3578    3.2442    1.2572 C   0  0  0  0  0  0  0  0  0  0  0  0
   -3.7056    3.0207    0.9582 C   0  0  0  0  0  0  0  0  0  0  0  0
   -4.0714    2.0880   -0.0155 C   0  0  0  0  0  0  0  0  0  0  0  0
   -3.0910    1.3662   -0.6978 C   0  0  0  0  0  0  0  0  0  0  0  0
    0.0692   -0.3481    0.0325 N   0  0  0  0  0  0  0  0  0  0  0  0
    1.5138   -1.3650   -0.2761 S   0  0  0  0  0  0  0  0  0  0  0  0
    2.7858   -0.2331    0.2474 C   0  0  0  0  0  0  0  0  0  0  0  0
    3.6766    0.2695   -0.7036 C   0  0  0  0  0  0  0  0  0  0  0  0
    4.6966    1.1186   -0.2743 C   0  0  0  0  0  0  0  0  0  0  0  0
    4.8085    1.4548    1.0771 C   0  0  0  0  0  0  0  0  0  0  0  0
    3.9058    0.9417    2.0142 C   0  0  0  0  0  0  0  0  0  0  0  0
    2.8845    0.0865    1.6062 C   0  0  0  0  0  0  0  0  0  0  0  0
   -1.0880   -1.3668    0.1515 F   0  0  0  0  0  0  0  0  0  0  0  0
    1.3756   -2.4454    0.7001 O   0  0  0  0  0  0  0  0  0  0  0  0
    1.6642   -1.6736   -1.7006 O   0  0  0  0  0  0  0  0  0  0  0  0
   -0.4868    0.7152   -1.2735 S   0  0  0  0  0  0  0  0  0  0  0  0
   -1.0990   -0.0351   -2.3696 O   0  0  0  0  0  0  0  0  0  0  0  0
    0.6738    1.5799   -1.5163 O   0  0  0  0  0  0  0  0  0  0  0  0
   -0.3166    2.7036    0.8073 H   0  0  0  0  0  0  0  0  0  0  0  0
   -2.0785    3.9721    2.0129 H   0  0  0  0  0  0  0  0  0  0  0  0
   -4.4742    3.5782    1.4859 H   0  0  0  0  0  0  0  0  0  0  0  0
   -5.1188    1.9214   -0.2483 H   0  0  0  0  0  0  0  0  0  0  0  0
   -3.3588    0.6418   -1.4586 H   0  0  0  0  0  0  0  0  0  0  0  0
    3.5751    0.0027   -1.7493 H   0  0  0  0  0  0  0  0  0  0  0  0
    5.4021    1.5162   -0.9976 H   0  0  0  0  0  0  0  0  0  0  0  0
    5.6037    2.1191    1.4033 H   0  0  0  0  0  0  0  0  0  0  0  0
    3.9980    1.2043    3.0638 H   0  0  0  0  0  0  0  0  0  0  0  0
    2.1832   -0.3211    2.3267 H   0  0  0  0  0  0  0  0  0  0  0  0
   -2.8905   -2.8263    0.3861 C   0  0  0  0  0  0  0  0  0  0  0  0
   -3.2401   -2.5625   -0.6096 H   0  0  0  0  0  0  0  0  0  0  0  0
   -2.1685   -4.1177    0.5450 C   0  0  0  0  0  0  0  0  0  0  0  0
   -1.5254   -4.3377   -0.3141 H   0  0  0  0  0  0  0  0  0  0  0  0
   -2.8842   -4.9558    0.6319 H   0  0  0  0  0  0  0  0  0  0  0  0
   -1.5576   -4.1331    1.4560 H   0  0  0  0  0  0  0  0  0  0  0  0
   -3.5374   -2.1587    1.5480 C   0  0  0  0  0  0  0  0  0  0  0  0
   -4.4657   -2.6853    1.8359 H   0  0  0  0  0  0  0  0  0  0  0  0
   -2.8888   -2.1672    2.4334 H   0  0  0  0  0  0  0  0  0  0  0  0
   -3.8146   -1.1230    1.3242 H   0  0  0  0  0  0  0  0  0  0  0  0
  1  2  1  0  0  0  0
  2 21  1  0  0  0  0
  2  3  2  0  0  0  0
  3 22  1  0  0  0  0
  4  3  1  0  0  0  0
  4 23  1  0  0  0  0
  5  4  2  0  0  0  0
  6  1  2  0  0  0  0
  6  5  1  0  0  0  0
  7 15  1  0  0  0  0
  8  7  1  0  0  0  0
  8  9  1  0  0  0  0
  8 16  2  0  0  0  0
  9 14  2  0  0  0  0
 10 11  2  0  0  0  0
 10  9  1  0  0  0  0
 11 12  1  0  0  0  0
 12 28  1  0  0  0  0
 12 13  2  0  0  0  0
 13 29  1  0  0  0  0
 14 13  1  0  0  0  0
 14 30  1  0  0  0  0
 17  8  2  0  0  0  0
 18  1  1  0  0  0  0
 18  7  1  0  0  0  0
 19 18  2  0  0  0  0
 20 18  2  0  0  0  0
 24  5  1  0  0  0  0
 25  6  1  0  0  0  0
 26 10  1  0  0  0  0
 27 11  1  0  0  0  0
 31 33  1  0  0  0  0
 31 37  1  0  0  0  0
 32 31  1  0  0  0  0
 33 35  1  0  0  0  0
 33 36  1  0  0  0  0
 34 33  1  0  0  0  0
 37 38  1  0  0  0  0
 37 39  1  0  0  0  0
 40 37  1  0  0  0  0
M  RAD  1  31   2
M  END
>  <program>
Gaussian 09, Revision D.01

>  <basis>
6-31G(d) (6D, 7F)

>  <method>
UB3LYP

$$$$
nfsi_ipr_ts_16.log
 OpenBabel04281817243D
Gaussian 09 #P UB3LYP/6-31G(d) opt=(ts,noeigentest,calcfc,tight) scrf=(smd,solve
 40 40  0  0  0  0  0  0  0  0999 V2000
   -2.6463   -0.2402    0.1866 C   0  0  0  0  0  0  0  0  0  0  0  0
   -3.1833   -1.0781   -0.7948 C   0  0  0  0  0  0  0  0  0  0  0  0
   -4.0389   -0.5243   -1.7463 C   0  0  0  0  0  0  0  0  0  0  0  0
   -4.3403    0.8397   -1.7104 C   0  0  0  0  0  0  0  0  0  0  0  0
   -3.7958    1.6613   -0.7191 C   0  0  0  0  0  0  0  0  0  0  0  0
   -2.9414    1.1254    0.2437 C   0  0  0  0  0  0  0  0  0  0  0  0
    0.1123   -0.6903    0.9075 N   0  0  0  0  0  0  0  0  0  0  0  0
    0.6866   -1.2666   -0.6729 S   0  0  0  0  0  0  0  0  0  0  0  0
    2.3919   -0.7695   -0.5317 C   0  0  0  0  0  0  0  0  0  0  0  0
    3.2000   -1.3984    0.4212 C   0  0  0  0  0  0  0  0  0  0  0  0
    4.5432   -1.0357    0.4962 C   0  0  0  0  0  0  0  0  0  0  0  0
    5.0599   -0.0703   -0.3739 C   0  0  0  0  0  0  0  0  0  0  0  0
    4.2388    0.5402   -1.3251 C   0  0  0  0  0  0  0  0  0  0  0  0
    2.8892    0.1947   -1.4111 C   0  0  0  0  0  0  0  0  0  0  0  0
    0.2241    0.8570    0.7788 F   0  0  0  0  0  0  0  0  0  0  0  0
    0.5697   -2.7243   -0.5850 O   0  0  0  0  0  0  0  0  0  0  0  0
    0.0495   -0.5398   -1.7730 O   0  0  0  0  0  0  0  0  0  0  0  0
   -1.5684   -0.9433    1.4193 S   0  0  0  0  0  0  0  0  0  0  0  0
   -1.6573   -0.1539    2.6460 O   0  0  0  0  0  0  0  0  0  0  0  0
   -1.7208   -2.3978    1.4488 O   0  0  0  0  0  0  0  0  0  0  0  0
   -2.9452   -2.1359   -0.8103 H   0  0  0  0  0  0  0  0  0  0  0  0
   -4.4711   -1.1604   -2.5128 H   0  0  0  0  0  0  0  0  0  0  0  0
   -5.0073    1.2641   -2.4555 H   0  0  0  0  0  0  0  0  0  0  0  0
   -4.0399    2.7189   -0.6897 H   0  0  0  0  0  0  0  0  0  0  0  0
   -2.5255    1.7498    1.0259 H   0  0  0  0  0  0  0  0  0  0  0  0
    2.7917   -2.1494    1.0893 H   0  0  0  0  0  0  0  0  0  0  0  0
    5.1862   -1.5094    1.2319 H   0  0  0  0  0  0  0  0  0  0  0  0
    6.1088    0.2049   -0.3112 H   0  0  0  0  0  0  0  0  0  0  0  0
    4.6455    1.2844   -2.0030 H   0  0  0  0  0  0  0  0  0  0  0  0
    2.2402    0.6568   -2.1462 H   0  0  0  0  0  0  0  0  0  0  0  0
    0.4785    3.1759    0.7393 C   0  0  0  0  0  0  0  0  0  0  0  0
   -0.4410    3.3078    1.3057 H   0  0  0  0  0  0  0  0  0  0  0  0
    1.7644    3.2384    1.4852 C   0  0  0  0  0  0  0  0  0  0  0  0
    2.0952    4.2860    1.6079 H   0  0  0  0  0  0  0  0  0  0  0  0
    1.6764    2.8122    2.4904 H   0  0  0  0  0  0  0  0  0  0  0  0
    2.5692    2.7192    0.9497 H   0  0  0  0  0  0  0  0  0  0  0  0
    0.4236    3.4169   -0.7276 C   0  0  0  0  0  0  0  0  0  0  0  0
    0.4626    4.4996   -0.9474 H   0  0  0  0  0  0  0  0  0  0  0  0
   -0.5045    3.0386   -1.1708 H   0  0  0  0  0  0  0  0  0  0  0  0
    1.2754    2.9608   -1.2469 H   0  0  0  0  0  0  0  0  0  0  0  0
  1  6  1  0  0  0  0
  1 18  1  0  0  0  0
  2  1  2  0  0  0  0
  3  4  2  0  0  0  0
  3  2  1  0  0  0  0
  4  5  1  0  0  0  0
  5 24  1  0  0  0  0
  5  6  2  0  0  0  0
  6 25  1  0  0  0  0
  7 18  1  0  0  0  0
  8 16  2  0  0  0  0
  8  9  1  0  0  0  0
  8  7  1  0  0  0  0
  9 10  2  0  0  0  0
 10 11  1  0  0  0  0
 10 26  1  0  0  0  0
 11 27  1  0  0  0  0
 12 28  1  0  0  0  0
 12 11  2  0  0  0  0
 13 12  1  0  0  0  0
 14 13  2  0  0  0  0
 14  9  1  0  0  0  0
 15  7  1  0  0  0  0
 17  8  2  0  0  0  0
 18 20  2  0  0  0  0
 18 19  2  0  0  0  0
 21  2  1  0  0  0  0
 22  3  1  0  0  0  0
 23  4  1  0  0  0  0
 29 13  1  0  0  0  0
 30 14  1  0  0  0  0
 31 32  1  0  0  0  0
 31 33  1  0  0  0  0
 33 34  1  0  0  0  0
 33 35  1  0  0  0  0
 36 33  1  0  0  0  0
 37 31  1  0  0  0  0
 38 37  1  0  0  0  0
 39 37  1  0  0  0  0
 40 37  1  0  0  0  0
M  RAD  1  31   2
M  END
>  <program>
Gaussian 09, Revision D.01

>  <basis>
6-31G(d) (6D, 7F)

>  <method>
UB3LYP

$$$$
nfsi_ipr_ts_30.log
 OpenBabel04281817243D
Gaussian 09 #P UB3LYP/6-31G(d) opt=(ts,noeigentest,calcfc,tight) scrf=(smd,solve
 40 40  0  0  0  0  0  0  0  0999 V2000
   -2.6463   -0.2402    0.1866 C   0  0  0  0  0  0  0  0  0  0  0  0
   -2.9414    1.1254    0.2437 C   0  0  0  0  0  0  0  0  0  0  0  0
   -3.7958    1.6613   -0.7191 C   0  0  0  0  0  0  0  0  0  0  0  0
   -4.3403    0.8397   -1.7104 C   0  0  0  0  0  0  0  0  0  0  0  0
   -4.0389   -0.5243   -1.7463 C   0  0  0  0  0  0  0  0  0  0  0  0
   -3.1833   -1.0781   -0.7948 C   0  0  0  0  0  0  0  0  0  0  0  0
    0.1123   -0.6903    0.9075 N   0  0  0  0  0  0  0  0  0  0  0  0
    0.6866   -1.2666   -0.6729 S   0  0  0  0  0  0  0  0  0  0  0  0
    2.3919   -0.7695   -0.5318 C   0  0  0  0  0  0  0  0  0  0  0  0
    2.8892    0.1947   -1.4111 C   0  0  0  0  0  0  0  0  0  0  0  0
    4.2388    0.5402   -1.3251 C   0  0  0  0  0  0  0  0  0  0  0  0
    5.0599   -0.0703   -0.3739 C   0  0  0  0  0  0  0  0  0  0  0  0
    4.5432   -1.0357    0.4962 C   0  0  0  0  0  0  0  0  0  0  0  0
    3.2000   -1.3984    0.4212 C   0  0  0  0  0  0  0  0  0  0  0  0
    0.2241    0.8570    0.7788 F   0  0  0  0  0  0  0  0  0  0  0  0
    0.5696   -2.7243   -0.5850 O   0  0  0  0  0  0  0  0  0  0  0  0
    0.0495   -0.5398   -1.7730 O   0  0  0  0  0  0  0  0  0  0  0  0
   -1.5684   -0.9433    1.4193 S   0  0  0  0  0  0  0  0  0  0  0  0
   -1.6573   -0.1539    2.6460 O   0  0  0  0  0  0  0  0  0  0  0  0
   -1.7208   -2.3978    1.4488 O   0  0  0  0  0  0  0  0  0  0  0  0
   -2.5255    1.7498    1.0259 H   0  0  0  0  0  0  0  0  0  0  0  0
   -4.0399    2.7189   -0.6897 H   0  0  0  0  0  0  0  0  0  0  0  0
   -5.0073    1.2641   -2.4555 H   0  0  0  0  0  0  0  0  0  0  0  0
   -4.4711   -1.1605   -2.5128 H   0  0  0  0  0  0  0  0  0  0  0  0
   -2.9452   -2.1359   -0.8103 H   0  0  0  0  0  0  0  0  0  0  0  0
    2.2402    0.6569   -2.1461 H   0  0  0  0  0  0  0  0  0  0  0  0
    4.6455    1.2844   -2.0030 H   0  0  0  0  0  0  0  0  0  0  0  0
    6.1088    0.2049   -0.3112 H   0  0  0  0  0  0  0  0  0  0  0  0
    5.1862   -1.5095    1.2318 H   0  0  0  0  0  0  0  0  0  0  0  0
    2.7917   -2.1495    1.0893 H   0  0  0  0  0  0  0  0  0  0  0  0
    0.4785    3.1759    0.7393 C   0  0  0  0  0  0  0  0  0  0  0  0
   -0.4410    3.3078    1.3057 H   0  0  0  0  0  0  0  0  0  0  0  0
    1.7644    3.2384    1.4852 C   0  0  0  0  0  0  0  0  0  0  0  0
    2.0952    4.2860    1.6079 H   0  0  0  0  0  0  0  0  0  0  0  0
    2.5692    2.7192    0.9496 H   0  0  0  0  0  0  0  0  0  0  0  0
    1.6765    2.8122    2.4904 H   0  0  0  0  0  0  0  0  0  0  0  0
    0.4236    3.4169   -0.7276 C   0  0  0  0  0  0  0  0  0  0  0  0
    0.4627    4.4996   -0.9474 H   0  0  0  0  0  0  0  0  0  0  0  0
    1.2754    2.9608   -1.2469 H   0  0  0  0  0  0  0  0  0  0  0  0
   -0.5045    3.0386   -1.1708 H   0  0  0  0  0  0  0  0  0  0  0  0
  1  2  1  0  0  0  0
  1 18  1  0  0  0  0
  2 21  1  0  0  0  0
  3 22  1  0  0  0  0
  3  2  2  0  0  0  0
  4  3  1  0  0  0  0
  5  4  2  0  0  0  0
  5  6  1  0  0  0  0
  6  1  2  0  0  0  0
  7 18  1  0  0  0  0
  8 16  2  0  0  0  0
  8  9  1  0  0  0  0
  8  7  1  0  0  0  0
  9 14  2  0  0  0  0
 10 11  2  0  0  0  0
 10  9  1  0  0  0  0
 11 12  1  0  0  0  0
 12 28  1  0  0  0  0
 12 13  2  0  0  0  0
 13 29  1  0  0  0  0
 14 13  1  0  0  0  0
 14 30  1  0  0  0  0
 15  7  1  0  0  0  0
 17  8  2  0  0  0  0
 18 20  2  0  0  0  0
 18 19  2  0  0  0  0
 23  4  1  0  0  0  0
 24  5  1  0  0  0  0
 25  6  1  0  0  0  0
 26 10  1  0  0  0  0
 27 11  1  0  0  0  0
 31 32  1  0  0  0  0
 31 33  1  0  0  0  0
 33 34  1  0  0  0  0
 33 36  1  0  0  0  0
 35 33  1  0  0  0  0
 37 31  1  0  0  0  0
 38 37  1  0  0  0  0
 39 37  1  0  0  0  0
 40 37  1  0  0  0  0
M  RAD  1  31   2
M  END
>  <program>
Gaussian 09, Revision D.01

>  <basis>
6-31G(d) (6D, 7F)

>  <method>
UB3LYP

$$$$
nfsi_ipr_ts_20.log
 OpenBabel04281817243D
Gaussian 09 #P UB3LYP/6-31G(d) opt=(ts,noeigentest,calcfc,tight) scrf=(smd,solve
 40 40  0  0  0  0  0  0  0  0999 V2000
   -2.5718   -0.4009    0.2037 C   0  0  0  0  0  0  0  0  0  0  0  0
   -2.9521    0.9053   -0.1189 C   0  0  0  0  0  0  0  0  0  0  0  0
   -3.8468    1.0961   -1.1709 C   0  0  0  0  0  0  0  0  0  0  0  0
   -4.3472   -0.0025   -1.8756 C   0  0  0  0  0  0  0  0  0  0  0  0
   -3.9614   -1.3010   -1.5326 C   0  0  0  0  0  0  0  0  0  0  0  0
   -3.0642   -1.5125   -0.4863 C   0  0  0  0  0  0  0  0  0  0  0  0
    0.2217   -0.4436    0.9557 N   0  0  0  0  0  0  0  0  0  0  0  0
    0.7754   -1.2653   -0.5195 S   0  0  0  0  0  0  0  0  0  0  0  0
    2.4916   -0.7891   -0.4624 C   0  0  0  0  0  0  0  0  0  0  0  0
    3.3273   -1.3958    0.4804 C   0  0  0  0  0  0  0  0  0  0  0  0
    4.6745   -1.0396    0.5002 C   0  0  0  0  0  0  0  0  0  0  0  0
    5.1657   -0.0986   -0.4102 C   0  0  0  0  0  0  0  0  0  0  0  0
    4.3153    0.4937   -1.3472 C   0  0  0  0  0  0  0  0  0  0  0  0
    2.9629    0.1527   -1.3800 C   0  0  0  0  0  0  0  0  0  0  0  0
    0.3200    1.0589    0.5559 F   0  0  0  0  0  0  0  0  0  0  0  0
    0.6264   -2.6906   -0.2146 O   0  0  0  0  0  0  0  0  0  0  0  0
    0.1477   -0.6951   -1.7130 O   0  0  0  0  0  0  0  0  0  0  0  0
   -1.4349   -0.6589    1.5511 S   0  0  0  0  0  0  0  0  0  0  0  0
   -1.5816    0.4238    2.5219 O   0  0  0  0  0  0  0  0  0  0  0  0
   -1.4703   -2.0589    1.9739 O   0  0  0  0  0  0  0  0  0  0  0  0
   -2.5711    1.7490    0.4445 H   0  0  0  0  0  0  0  0  0  0  0  0
   -4.1555    2.1030   -1.4354 H   0  0  0  0  0  0  0  0  0  0  0  0
   -5.0459    0.1540   -2.6926 H   0  0  0  0  0  0  0  0  0  0  0  0
   -4.3603   -2.1522   -2.0760 H   0  0  0  0  0  0  0  0  0  0  0  0
   -2.7620   -2.5161   -0.2084 H   0  0  0  0  0  0  0  0  0  0  0  0
    2.9381   -2.1277    1.1805 H   0  0  0  0  0  0  0  0  0  0  0  0
    5.3400   -1.4991    1.2247 H   0  0  0  0  0  0  0  0  0  0  0  0
    6.2174    0.1722   -0.3898 H   0  0  0  0  0  0  0  0  0  0  0  0
    4.7021    1.2205   -2.0553 H   0  0  0  0  0  0  0  0  0  0  0  0
    2.2911    0.6007   -2.1035 H   0  0  0  0  0  0  0  0  0  0  0  0
    0.7571    3.2942    0.0865 C   0  0  0  0  0  0  0  0  0  0  0  0
    1.7550    3.0049   -0.2353 H   0  0  0  0  0  0  0  0  0  0  0  0
   -0.2490    3.5774   -0.9725 C   0  0  0  0  0  0  0  0  0  0  0  0
   -0.1981    2.8485   -1.7897 H   0  0  0  0  0  0  0  0  0  0  0  0
   -1.2702    3.5909   -0.5735 H   0  0  0  0  0  0  0  0  0  0  0  0
   -0.0722    4.5711   -1.4235 H   0  0  0  0  0  0  0  0  0  0  0  0
    0.6048    3.8281    1.4668 C   0  0  0  0  0  0  0  0  0  0  0  0
   -0.4226    3.7152    1.8351 H   0  0  0  0  0  0  0  0  0  0  0  0
    0.8307    4.9097    1.4964 H   0  0  0  0  0  0  0  0  0  0  0  0
    1.2872    3.3405    2.1713 H   0  0  0  0  0  0  0  0  0  0  0  0
  1 18  1  0  0  0  0
  2  1  1  0  0  0  0
  2 21  1  0  0  0  0
  3  2  2  0  0  0  0
  4  5  2  0  0  0  0
  4  3  1  0  0  0  0
  5  6  1  0  0  0  0
  6 25  1  0  0  0  0
  6  1  2  0  0  0  0
  7 18  1  0  0  0  0
  8  9  1  0  0  0  0
  8 16  2  0  0  0  0
  8  7  1  0  0  0  0
  9 10  2  0  0  0  0
 10 11  1  0  0  0  0
 10 26  1  0  0  0  0
 11 27  1  0  0  0  0
 12 28  1  0  0  0  0
 12 11  2  0  0  0  0
 13 12  1  0  0  0  0
 14 13  2  0  0  0  0
 14  9  1  0  0  0  0
 15  7  1  0  0  0  0
 17  8  2  0  0  0  0
 18 20  2  0  0  0  0
 18 19  2  0  0  0  0
 22  3  1  0  0  0  0
 23  4  1  0  0  0  0
 24  5  1  0  0  0  0
 29 13  1  0  0  0  0
 30 14  1  0  0  0  0
 31 37  1  0  0  0  0
 32 31  1  0  0  0  0
 33 35  1  0  0  0  0
 33 31  1  0  0  0  0
 34 33  1  0  0  0  0
 36 33  1  0  0  0  0
 37 39  1  0  0  0  0
 37 38  1  0  0  0  0
 37 40  1  0  0  0  0
M  RAD  1  31   2
M  END
>  <program>
Gaussian 09, Revision D.01

>  <basis>
6-31G(d) (6D, 7F)

>  <method>
UB3LYP

$$$$
nfsi_ipr_ts_34.log
 OpenBabel04281817243D
Gaussian 09 #P UB3LYP/6-31G(d) opt=(ts,noeigentest,calcfc,tight) scrf=(smd,solve
 40 40  0  0  0  0  0  0  0  0999 V2000
   -1.6856    1.5655   -0.4287 C   0  0  0  0  0  0  0  0  0  0  0  0
   -3.0337    1.3877   -0.7467 C   0  0  0  0  0  0  0  0  0  0  0  0
   -3.9763    2.2162   -0.1358 C   0  0  0  0  0  0  0  0  0  0  0  0
   -3.5660    3.1953    0.7720 C   0  0  0  0  0  0  0  0  0  0  0  0
   -2.2105    3.3595    1.0756 C   0  0  0  0  0  0  0  0  0  0  0  0
   -1.2547    2.5441    0.4731 C   0  0  0  0  0  0  0  0  0  0  0  0
    0.1016   -0.3681    0.1683 N   0  0  0  0  0  0  0  0  0  0  0  0
    1.5132   -1.4524   -0.0532 S   0  0  0  0  0  0  0  0  0  0  0  0
    2.8307   -0.2940    0.2544 C   0  0  0  0  0  0  0  0  0  0  0  0
    2.9866    0.2248    1.5445 C   0  0  0  0  0  0  0  0  0  0  0  0
    4.0444    1.0994    1.7844 C   0  0  0  0  0  0  0  0  0  0  0  0
    4.9266    1.4344    0.7521 C   0  0  0  0  0  0  0  0  0  0  0  0
    4.7579    0.8995   -0.5275 C   0  0  0  0  0  0  0  0  0  0  0  0
    3.7004    0.0287   -0.7896 C   0  0  0  0  0  0  0  0  0  0  0  0
   -1.0601   -1.3527    0.4397 F   0  0  0  0  0  0  0  0  0  0  0  0
    1.3945   -2.3835    1.0687 O   0  0  0  0  0  0  0  0  0  0  0  0
    1.5930   -1.9587   -1.4260 O   0  0  0  0  0  0  0  0  0  0  0  0
   -0.4666    0.5484   -1.2384 S   0  0  0  0  0  0  0  0  0  0  0  0
   -1.1234   -0.3070   -2.2261 O   0  0  0  0  0  0  0  0  0  0  0  0
    0.7071    1.3483   -1.6076 O   0  0  0  0  0  0  0  0  0  0  0  0
   -3.3361    0.6273   -1.4578 H   0  0  0  0  0  0  0  0  0  0  0  0
   -5.0291    2.0960   -0.3731 H   0  0  0  0  0  0  0  0  0  0  0  0
   -4.3051    3.8360    1.2444 H   0  0  0  0  0  0  0  0  0  0  0  0
   -1.8963    4.1242    1.7795 H   0  0  0  0  0  0  0  0  0  0  0  0
   -0.2007    2.6656    0.7001 H   0  0  0  0  0  0  0  0  0  0  0  0
    2.3013   -0.0465    2.3406 H   0  0  0  0  0  0  0  0  0  0  0  0
    4.1809    1.5158    2.7779 H   0  0  0  0  0  0  0  0  0  0  0  0
    5.7505    2.1148    0.9475 H   0  0  0  0  0  0  0  0  0  0  0  0
    5.4475    1.1595   -1.3248 H   0  0  0  0  0  0  0  0  0  0  0  0
    3.5535   -0.3907   -1.7782 H   0  0  0  0  0  0  0  0  0  0  0  0
   -2.7299   -2.8864    0.9865 C   0  0  0  0  0  0  0  0  0  0  0  0
   -1.9899   -3.5059    1.4879 H   0  0  0  0  0  0  0  0  0  0  0  0
   -3.5685   -1.9874    1.8249 C   0  0  0  0  0  0  0  0  0  0  0  0
   -3.0288   -1.6289    2.7079 H   0  0  0  0  0  0  0  0  0  0  0  0
   -4.4682   -2.5168    2.1882 H   0  0  0  0  0  0  0  0  0  0  0  0
   -3.9281   -1.1206    1.2554 H   0  0  0  0  0  0  0  0  0  0  0  0
   -3.1637   -3.2962   -0.3762 C   0  0  0  0  0  0  0  0  0  0  0  0
   -3.9321   -4.0891   -0.3207 H   0  0  0  0  0  0  0  0  0  0  0  0
   -3.6160   -2.4629   -0.9282 H   0  0  0  0  0  0  0  0  0  0  0  0
   -2.3338   -3.7012   -0.9661 H   0  0  0  0  0  0  0  0  0  0  0  0
  1  6  1  0  0  0  0
  2  1  2  0  0  0  0
  2  3  1  0  0  0  0
  3  4  2  0  0  0  0
  4  5  1  0  0  0  0
  4 23  1  0  0  0  0
  5 24  1  0  0  0  0
  6 25  1  0  0  0  0
  6  5  2  0  0  0  0
  7 15  1  0  0  0  0
  8  7  1  0  0  0  0
  8  9  1  0  0  0  0
  8 16  2  0  0  0  0
  9 10  2  0  0  0  0
 10 11  1  0  0  0  0
 10 26  1  0  0  0  0
 11 27  1  0  0  0  0
 12 28  1  0  0  0  0
 12 11  2  0  0  0  0
 13 12  1  0  0  0  0
 14 13  2  0  0  0  0
 14  9  1  0  0  0  0
 17  8  2  0  0  0  0
 18  1  1  0  0  0  0
 18  7  1  0  0  0  0
 19 18  2  0  0  0  0
 20 18  2  0  0  0  0
 21  2  1  0  0  0  0
 22  3  1  0  0  0  0
 29 13  1  0  0  0  0
 30 14  1  0  0  0  0
 31 32  1  0  0  0  0
 31 33  1  0  0  0  0
 33 35  1  0  0  0  0
 33 34  1  0  0  0  0
 36 33  1  0  0  0  0
 37 38  1  0  0  0  0
 37 31  1  0  0  0  0
 39 37  1  0  0  0  0
 40 37  1  0  0  0  0
M  RAD  1  31   2
M  END
>  <program>
Gaussian 09, Revision D.01

>  <basis>
6-31G(d) (6D, 7F)

>  <method>
UB3LYP

$$$$
nfsi_ipr_ts_15.log
 OpenBabel04281817243D
Gaussian 09 #P UB3LYP/6-31G(d) opt=(ts,noeigentest,calcfc,tight) scrf=(smd,solve
 40 40  0  0  0  0  0  0  0  0999 V2000
    1.6742   -1.5278    0.4549 C   0  0  0  0  0  0  0  0  0  0  0  0
    2.9634   -1.0055    0.6051 C   0  0  0  0  0  0  0  0  0  0  0  0
    4.0017   -1.5752   -0.1304 C   0  0  0  0  0  0  0  0  0  0  0  0
    3.7480   -2.6494   -0.9886 C   0  0  0  0  0  0  0  0  0  0  0  0
    2.4556   -3.1647   -1.1165 C   0  0  0  0  0  0  0  0  0  0  0  0
    1.4025   -2.6036   -0.3948 C   0  0  0  0  0  0  0  0  0  0  0  0
   -0.2426    0.6336    0.6476 N   0  0  0  0  0  0  0  0  0  0  0  0
   -1.0301    0.5824   -0.9581 S   0  0  0  0  0  0  0  0  0  0  0  0
   -2.6960    0.1907   -0.4683 C   0  0  0  0  0  0  0  0  0  0  0  0
   -3.2362   -1.0433   -0.8380 C   0  0  0  0  0  0  0  0  0  0  0  0
   -4.5604   -1.3179   -0.4972 C   0  0  0  0  0  0  0  0  0  0  0  0
   -5.3152   -0.3740    0.2036 C   0  0  0  0  0  0  0  0  0  0  0  0
   -4.7560    0.8556    0.5663 C   0  0  0  0  0  0  0  0  0  0  0  0
   -3.4371    1.1516    0.2286 C   0  0  0  0  0  0  0  0  0  0  0  0
    1.0425    1.4576    0.4089 F   0  0  0  0  0  0  0  0  0  0  0  0
   -0.9544    1.9732   -1.4050 O   0  0  0  0  0  0  0  0  0  0  0  0
   -0.4842   -0.4892   -1.7965 O   0  0  0  0  0  0  0  0  0  0  0  0
    0.3447   -0.8406    1.4235 S   0  0  0  0  0  0  0  0  0  0  0  0
   -0.8178   -1.7326    1.3884 O   0  0  0  0  0  0  0  0  0  0  0  0
    0.8850   -0.3573    2.6932 O   0  0  0  0  0  0  0  0  0  0  0  0
    3.1539   -0.1842    1.2859 H   0  0  0  0  0  0  0  0  0  0  0  0
    5.0094   -1.1842   -0.0262 H   0  0  0  0  0  0  0  0  0  0  0  0
    4.5631   -3.0907   -1.5551 H   0  0  0  0  0  0  0  0  0  0  0  0
    2.2642   -4.0054   -1.7764 H   0  0  0  0  0  0  0  0  0  0  0  0
    0.3967   -2.9962   -0.4843 H   0  0  0  0  0  0  0  0  0  0  0  0
   -2.6383   -1.7669   -1.3800 H   0  0  0  0  0  0  0  0  0  0  0  0
   -4.9997   -2.2698   -0.7801 H   0  0  0  0  0  0  0  0  0  0  0  0
   -6.3451   -0.5960    0.4681 H   0  0  0  0  0  0  0  0  0  0  0  0
   -5.3473    1.5869    1.1089 H   0  0  0  0  0  0  0  0  0  0  0  0
   -2.9976    2.1058    0.4995 H   0  0  0  0  0  0  0  0  0  0  0  0
    2.8455    2.9210    0.1278 C   0  0  0  0  0  0  0  0  0  0  0  0
    3.4460    2.3908    0.8641 H   0  0  0  0  0  0  0  0  0  0  0  0
    3.1417    2.6767   -1.3098 C   0  0  0  0  0  0  0  0  0  0  0  0
    4.0001    3.2889   -1.6422 H   0  0  0  0  0  0  0  0  0  0  0  0
    3.4069    1.6309   -1.5012 H   0  0  0  0  0  0  0  0  0  0  0  0
    2.2954    2.9493   -1.9522 H   0  0  0  0  0  0  0  0  0  0  0  0
    2.1325    4.1486    0.5740 C   0  0  0  0  0  0  0  0  0  0  0  0
    1.2871    4.3878   -0.0829 H   0  0  0  0  0  0  0  0  0  0  0  0
    1.7654    4.0580    1.6023 H   0  0  0  0  0  0  0  0  0  0  0  0
    2.8070    5.0239    0.5503 H   0  0  0  0  0  0  0  0  0  0  0  0
  1  2  1  0  0  0  0
  1 18  1  0  0  0  0
  2 21  1  0  0  0  0
  3 22  1  0  0  0  0
  3  2  2  0  0  0  0
  4  3  1  0  0  0  0
  5  4  2  0  0  0  0
  5  6  1  0  0  0  0
  6  1  2  0  0  0  0
  7 18  1  0  0  0  0
  8  9  1  0  0  0  0
  8  7  1  0  0  0  0
  9 14  2  0  0  0  0
 10 11  2  0  0  0  0
 10  9  1  0  0  0  0
 11 12  1  0  0  0  0
 12 28  1  0  0  0  0
 12 13  2  0  0  0  0
 13 29  1  0  0  0  0
 14 30  1  0  0  0  0
 14 13  1  0  0  0  0
 15  7  1  0  0  0  0
 16  8  2  0  0  0  0
 17  8  2  0  0  0  0
 18 20  2  0  0  0  0
 19 18  2  0  0  0  0
 23  4  1  0  0  0  0
 24  5  1  0  0  0  0
 25  6  1  0  0  0  0
 26 10  1  0  0  0  0
 27 11  1  0  0  0  0
 31 37  1  0  0  0  0
 31 32  1  0  0  0  0
 33 31  1  0  0  0  0
 34 33  1  0  0  0  0
 35 33  1  0  0  0  0
 36 33  1  0  0  0  0
 37 39  1  0  0  0  0
 38 37  1  0  0  0  0
 40 37  1  0  0  0  0
M  RAD  1  31   2
M  END
>  <program>
Gaussian 09, Revision D.01

>  <basis>
6-31G(d) (6D, 7F)

>  <method>
UB3LYP

$$$$
nfsi_ipr_ts_23.log
 OpenBabel04281817243D
Gaussian 09 #P UB3LYP/6-31G(d) opt=(ts,noeigentest,calcfc,tight) scrf=(smd,solve
 40 40  0  0  0  0  0  0  0  0999 V2000
   -1.6928   -1.5680    0.4287 C   0  0  0  0  0  0  0  0  0  0  0  0
   -1.2622   -2.5609   -0.4574 C   0  0  0  0  0  0  0  0  0  0  0  0
   -2.2191   -3.3772   -1.0569 C   0  0  0  0  0  0  0  0  0  0  0  0
   -3.5756   -3.1998   -0.7653 C   0  0  0  0  0  0  0  0  0  0  0  0
   -3.9858   -2.2064    0.1268 C   0  0  0  0  0  0  0  0  0  0  0  0
   -3.0422   -1.3763    0.7337 C   0  0  0  0  0  0  0  0  0  0  0  0
    0.1017    0.3558   -0.1773 N   0  0  0  0  0  0  0  0  0  0  0  0
    1.5109    1.4442    0.0424 S   0  0  0  0  0  0  0  0  0  0  0  0
    2.8314    0.2869   -0.2559 C   0  0  0  0  0  0  0  0  0  0  0  0
    2.9943   -0.2343   -1.5442 C   0  0  0  0  0  0  0  0  0  0  0  0
    4.0548   -1.1073   -1.7775 C   0  0  0  0  0  0  0  0  0  0  0  0
    4.9328   -1.4385   -0.7404 C   0  0  0  0  0  0  0  0  0  0  0  0
    4.7572   -0.9014    0.5373 C   0  0  0  0  0  0  0  0  0  0  0  0
    3.6969   -0.0320    0.7927 C   0  0  0  0  0  0  0  0  0  0  0  0
   -1.0599    1.3360   -0.4607 F   0  0  0  0  0  0  0  0  0  0  0  0
    1.3936    2.3694   -1.0845 O   0  0  0  0  0  0  0  0  0  0  0  0
    1.5860    1.9575    1.4128 O   0  0  0  0  0  0  0  0  0  0  0  0
   -0.4728   -0.5490    1.2344 S   0  0  0  0  0  0  0  0  0  0  0  0
   -1.1300    0.3154    2.2141 O   0  0  0  0  0  0  0  0  0  0  0  0
    0.6976   -1.3496    1.6123 O   0  0  0  0  0  0  0  0  0  0  0  0
   -0.2074   -2.6929   -0.6746 H   0  0  0  0  0  0  0  0  0  0  0  0
   -1.9052   -4.1529   -1.7486 H   0  0  0  0  0  0  0  0  0  0  0  0
   -4.3157   -3.8415   -1.2350 H   0  0  0  0  0  0  0  0  0  0  0  0
   -5.0395   -2.0757    0.3543 H   0  0  0  0  0  0  0  0  0  0  0  0
   -3.3445   -0.6037    1.4316 H   0  0  0  0  0  0  0  0  0  0  0  0
    2.3122    0.0342   -2.3440 H   0  0  0  0  0  0  0  0  0  0  0  0
    4.1968   -1.5253   -2.7695 H   0  0  0  0  0  0  0  0  0  0  0  0
    5.7590   -2.1176   -0.9306 H   0  0  0  0  0  0  0  0  0  0  0  0
    5.4436   -1.1585    1.3384 H   0  0  0  0  0  0  0  0  0  0  0  0
    3.5450    0.3895    1.7797 H   0  0  0  0  0  0  0  0  0  0  0  0
   -2.7183    2.8779   -1.0164 C   0  0  0  0  0  0  0  0  0  0  0  0
   -1.9939    3.4138   -1.6254 H   0  0  0  0  0  0  0  0  0  0  0  0
   -3.6559    1.9535   -1.7094 C   0  0  0  0  0  0  0  0  0  0  0  0
   -4.5287    2.5045   -2.1052 H   0  0  0  0  0  0  0  0  0  0  0  0
   -3.1831    1.4525   -2.5613 H   0  0  0  0  0  0  0  0  0  0  0  0
   -4.0531    1.1900   -1.0283 H   0  0  0  0  0  0  0  0  0  0  0  0
   -3.0274    3.4259    0.3322 C   0  0  0  0  0  0  0  0  0  0  0  0
   -3.4444    2.6596    0.9978 H   0  0  0  0  0  0  0  0  0  0  0  0
   -2.1435    3.8635    0.8094 H   0  0  0  0  0  0  0  0  0  0  0  0
   -3.7852    4.2281    0.2653 H   0  0  0  0  0  0  0  0  0  0  0  0
  1  6  1  0  0  0  0
  1 18  1  0  0  0  0
  2  1  2  0  0  0  0
  3  4  2  0  0  0  0
  3  2  1  0  0  0  0
  4  5  1  0  0  0  0
  5 24  1  0  0  0  0
  5  6  2  0  0  0  0
  6 25  1  0  0  0  0
  7  8  1  0  0  0  0
  7 18  1  0  0  0  0
  8 17  2  0  0  0  0
  9  8  1  0  0  0  0
  9 14  2  0  0  0  0
 10  9  1  0  0  0  0
 11 10  2  0  0  0  0
 11 12  1  0  0  0  0
 12 13  2  0  0  0  0
 13 14  1  0  0  0  0
 13 29  1  0  0  0  0
 14 30  1  0  0  0  0
 15  7  1  0  0  0  0
 16  8  2  0  0  0  0
 18 20  2  0  0  0  0
 18 19  2  0  0  0  0
 21  2  1  0  0  0  0
 22  3  1  0  0  0  0
 23  4  1  0  0  0  0
 26 10  1  0  0  0  0
 27 11  1  0  0  0  0
 28 12  1  0  0  0  0
 31 37  1  0  0  0  0
 32 31  1  0  0  0  0
 33 36  1  0  0  0  0
 33 31  1  0  0  0  0
 34 33  1  0  0  0  0
 35 33  1  0  0  0  0
 37 39  1  0  0  0  0
 37 38  1  0  0  0  0
 40 37  1  0  0  0  0
M  RAD  1  31   2
M  END
>  <program>
Gaussian 09, Revision D.01

>  <basis>
6-31G(d) (6D, 7F)

>  <method>
UB3LYP

$$$$
nfsi_ipr_ts_1.log
 OpenBabel04281817243D
Gaussian 09 #P UB3LYP/6-31G(d) opt=(ts,noeigentest,calcfc,tight) scrf=(smd,solve
 40 40  0  0  0  0  0  0  0  0999 V2000
    1.6195   -1.4766    0.4353 C   0  0  0  0  0  0  0  0  0  0  0  0
    2.9220   -0.9830    0.5641 C   0  0  0  0  0  0  0  0  0  0  0  0
    3.9415   -1.5970   -0.1622 C   0  0  0  0  0  0  0  0  0  0  0  0
    3.6555   -2.6851   -0.9919 C   0  0  0  0  0  0  0  0  0  0  0  0
    2.3499   -3.1712   -1.0989 C   0  0  0  0  0  0  0  0  0  0  0  0
    1.3158   -2.5672   -0.3846 C   0  0  0  0  0  0  0  0  0  0  0  0
   -0.2853    0.7055    0.5775 N   0  0  0  0  0  0  0  0  0  0  0  0
   -1.1205    0.5908   -0.9994 S   0  0  0  0  0  0  0  0  0  0  0  0
   -2.7776    0.2573   -0.4405 C   0  0  0  0  0  0  0  0  0  0  0  0
   -3.3530   -0.9822   -0.7292 C   0  0  0  0  0  0  0  0  0  0  0  0
   -4.6703   -1.2117   -0.3325 C   0  0  0  0  0  0  0  0  0  0  0  0
   -5.3835   -0.2179    0.3423 C   0  0  0  0  0  0  0  0  0  0  0  0
   -4.7895    1.0169    0.6230 C   0  0  0  0  0  0  0  0  0  0  0  0
   -3.4770    1.2676    0.2291 C   0  0  0  0  0  0  0  0  0  0  0  0
    0.9843    1.5338    0.2676 F   0  0  0  0  0  0  0  0  0  0  0  0
   -1.0352    1.9555   -1.5189 O   0  0  0  0  0  0  0  0  0  0  0  0
   -0.6193   -0.5317   -1.7983 O   0  0  0  0  0  0  0  0  0  0  0  0
    0.3179   -0.7340    1.4006 S   0  0  0  0  0  0  0  0  0  0  0  0
   -0.8496   -1.6198    1.4348 O   0  0  0  0  0  0  0  0  0  0  0  0
    0.8930   -0.1967    2.6328 O   0  0  0  0  0  0  0  0  0  0  0  0
    3.1375   -0.1526    1.2261 H   0  0  0  0  0  0  0  0  0  0  0  0
    4.9593   -1.2295   -0.0725 H   0  0  0  0  0  0  0  0  0  0  0  0
    4.4558   -3.1611   -1.5514 H   0  0  0  0  0  0  0  0  0  0  0  0
    2.1336   -4.0238   -1.7356 H   0  0  0  0  0  0  0  0  0  0  0  0
    0.3007   -2.9388   -0.4564 H   0  0  0  0  0  0  0  0  0  0  0  0
   -2.7871   -1.7445   -1.2522 H   0  0  0  0  0  0  0  0  0  0  0  0
   -5.1370   -2.1672   -0.5518 H   0  0  0  0  0  0  0  0  0  0  0  0
   -6.4083   -0.4048    0.6501 H   0  0  0  0  0  0  0  0  0  0  0  0
   -5.3487    1.7871    1.1455 H   0  0  0  0  0  0  0  0  0  0  0  0
   -3.0101    2.2247    0.4363 H   0  0  0  0  0  0  0  0  0  0  0  0
    2.6500    3.1116   -0.1737 C   0  0  0  0  0  0  0  0  0  0  0  0
    1.8649    3.8640   -0.1910 H   0  0  0  0  0  0  0  0  0  0  0  0
    3.4667    3.0050    1.0651 C   0  0  0  0  0  0  0  0  0  0  0  0
    2.8533    3.0978    1.9688 H   0  0  0  0  0  0  0  0  0  0  0  0
    4.2166    3.8162    1.1066 H   0  0  0  0  0  0  0  0  0  0  0  0
    4.0239    2.0614    1.1098 H   0  0  0  0  0  0  0  0  0  0  0  0
    3.1499    2.6041   -1.4798 C   0  0  0  0  0  0  0  0  0  0  0  0
    3.9413    3.2650   -1.8791 H   0  0  0  0  0  0  0  0  0  0  0  0
    3.5975    1.6067   -1.3855 H   0  0  0  0  0  0  0  0  0  0  0  0
    2.3570    2.5658   -2.2344 H   0  0  0  0  0  0  0  0  0  0  0  0
  1  2  1  0  0  0  0
  1 18  1  0  0  0  0
  2 21  1  0  0  0  0
  3 22  1  0  0  0  0
  3  2  2  0  0  0  0
  4  3  1  0  0  0  0
  5  4  2  0  0  0  0
  5  6  1  0  0  0  0
  6  1  2  0  0  0  0
  7 18  1  0  0  0  0
  8  9  1  0  0  0  0
  8  7  1  0  0  0  0
  9 14  1  0  0  0  0
 10  9  2  0  0  0  0
 10 11  1  0  0  0  0
 11 12  2  0  0  0  0
 12 13  1  0  0  0  0
 12 28  1  0  0  0  0
 13 29  1  0  0  0  0
 14 30  1  0  0  0  0
 14 13  2  0  0  0  0
 15  7  1  0  0  0  0
 16  8  2  0  0  0  0
 17  8  2  0  0  0  0
 18 19  2  0  0  0  0
 18 20  2  0  0  0  0
 23  4  1  0  0  0  0
 24  5  1  0  0  0  0
 25  6  1  0  0  0  0
 26 10  1  0  0  0  0
 27 11  1  0  0  0  0
 31 33  1  0  0  0  0
 32 31  1  0  0  0  0
 33 35  1  0  0  0  0
 33 36  1  0  0  0  0
 33 34  1  0  0  0  0
 37 39  1  0  0  0  0
 37 31  1  0  0  0  0
 38 37  1  0  0  0  0
 40 37  1  0  0  0  0
M  RAD  1  31   2
M  END
>  <program>
Gaussian 09, Revision D.01

>  <basis>
6-31G(d) (6D, 7F)

>  <method>
UB3LYP

$$$$
nfsi_ipr_ts_25_ircf_o.log
 OpenBabel04281817243D

 40 40  0  0  0  0  0  0  0  0999 V2000
   -2.3510   -0.8464    0.1939 C   0  0  0  0  0  0  0  0  0  0  0  0
   -2.8845    0.3707   -0.2440 C   0  0  0  0  0  0  0  0  0  0  0  0
   -3.7807    0.3512   -1.3113 C   0  0  0  0  0  0  0  0  0  0  0  0
   -4.1295   -0.8600   -1.9163 C   0  0  0  0  0  0  0  0  0  0  0  0
   -3.5868   -2.0646   -1.4609 C   0  0  0  0  0  0  0  0  0  0  0  0
   -2.6847   -2.0686   -0.3979 C   0  0  0  0  0  0  0  0  0  0  0  0
    0.4148   -0.3600    0.9459 N   0  0  0  0  0  0  0  0  0  0  0  0
    1.1193   -1.1774   -0.5104 S   0  0  0  0  0  0  0  0  0  0  0  0
    2.7536   -0.4800   -0.4403 C   0  0  0  0  0  0  0  0  0  0  0  0
    3.0747    0.5782   -1.2947 C   0  0  0  0  0  0  0  0  0  0  0  0
    4.3632    1.1082   -1.2354 C   0  0  0  0  0  0  0  0  0  0  0  0
    5.2965    0.5857   -0.3364 C   0  0  0  0  0  0  0  0  0  0  0  0
    4.9541   -0.4728    0.5110 C   0  0  0  0  0  0  0  0  0  0  0  0
    3.6725   -1.0175    0.4671 C   0  0  0  0  0  0  0  0  0  0  0  0
    0.2648    0.9918    0.5216 F   0  0  0  0  0  0  0  0  0  0  0  0
    1.1339   -2.5901   -0.1360 O   0  0  0  0  0  0  0  0  0  0  0  0
    0.4301   -0.7144   -1.7143 O   0  0  0  0  0  0  0  0  0  0  0  0
   -1.2154   -0.8459    1.5626 S   0  0  0  0  0  0  0  0  0  0  0  0
   -1.5383    0.2499    2.4724 O   0  0  0  0  0  0  0  0  0  0  0  0
   -0.9885   -2.2039    2.0461 O   0  0  0  0  0  0  0  0  0  0  0  0
   -2.6174    1.3068    0.2360 H   0  0  0  0  0  0  0  0  0  0  0  0
   -4.2094    1.2832   -1.6666 H   0  0  0  0  0  0  0  0  0  0  0  0
   -4.8315   -0.8650   -2.7453 H   0  0  0  0  0  0  0  0  0  0  0  0
   -3.8659   -3.0033   -1.9295 H   0  0  0  0  0  0  0  0  0  0  0  0
   -2.2599   -2.9960   -0.0305 H   0  0  0  0  0  0  0  0  0  0  0  0
    2.3415    0.9706   -1.9903 H   0  0  0  0  0  0  0  0  0  0  0  0
    4.6355    1.9283   -1.8927 H   0  0  0  0  0  0  0  0  0  0  0  0
    6.2979    1.0046   -0.2958 H   0  0  0  0  0  0  0  0  0  0  0  0
    5.6844   -0.8763    1.2056 H   0  0  0  0  0  0  0  0  0  0  0  0
    3.3970   -1.8406    1.1177 H   0  0  0  0  0  0  0  0  0  0  0  0
   -1.6888    4.0344    0.1739 C   0  0  0  0  0  0  0  0  0  0  0  0
   -2.7045    4.4256    0.2004 H   0  0  0  0  0  0  0  0  0  0  0  0
   -0.8425    4.1791    1.3951 C   0  0  0  0  0  0  0  0  0  0  0  0
   -0.2673    5.1244    1.3899 H   0  0  0  0  0  0  0  0  0  0  0  0
   -1.4417    4.1790    2.3135 H   0  0  0  0  0  0  0  0  0  0  0  0
   -0.1008    3.3719    1.4711 H   0  0  0  0  0  0  0  0  0  0  0  0
   -1.0707    3.7598   -1.1570 C   0  0  0  0  0  0  0  0  0  0  0  0
   -0.5167    4.6365   -1.5430 H   0  0  0  0  0  0  0  0  0  0  0  0
   -1.8200    3.5007   -1.9142 H   0  0  0  0  0  0  0  0  0  0  0  0
   -0.3412    2.9393   -1.1043 H   0  0  0  0  0  0  0  0  0  0  0  0
  1 18  1  0  0  0  0
  2  1  1  0  0  0  0
  2 21  1  0  0  0  0
  3  2  2  0  0  0  0
  4  5  2  0  0  0  0
  4  3  1  0  0  0  0
  5  6  1  0  0  0  0
  6 25  1  0  0  0  0
  6  1  2  0  0  0  0
  7 18  1  0  0  0  0
  8  9  1  0  0  0  0
  8 16  2  0  0  0  0
  8  7  1  0  0  0  0
  9 14  2  0  0  0  0
 10 11  2  0  0  0  0
 10  9  1  0  0  0  0
 11 12  1  0  0  0  0
 12 28  1  0  0  0  0
 12 13  2  0  0  0  0
 13 29  1  0  0  0  0
 14 13  1  0  0  0  0
 14 30  1  0  0  0  0
 15  7  1  0  0  0  0
 17  8  2  0  0  0  0
 18 20  2  0  0  0  0
 18 19  2  0  0  0  0
 22  3  1  0  0  0  0
 23  4  1  0  0  0  0
 24  5  1  0  0  0  0
 26 10  1  0  0  0  0
 27 11  1  0  0  0  0
 31 32  1  0  0  0  0
 31 33  1  0  0  0  0
 33 36  1  0  0  0  0
 33 35  1  0  0  0  0
 34 33  1  0  0  0  0
 37 40  1  0  0  0  0
 37 31  1  0  0  0  0
 38 37  1  0  0  0  0
 39 37  1  0  0  0  0
M  RAD  1  31   2
M  END
>  <basis>
6-31G(d) (6D, 7F)

$$$$
nfsi_ipr_ts_30_ircf_o.log
 OpenBabel04281817243D
Gaussian scr1/g09_d1/g09/g09 #P UB3LYP/6-31G(d) freq scrf=(smd,solvent=n,n-dimet
 40 40  0  0  0  0  0  0  0  0999 V2000
   -2.3510   -0.8464    0.1939 C   0  0  0  0  0  0  0  0  0  0  0  0
   -2.8845    0.3707   -0.2441 C   0  0  0  0  0  0  0  0  0  0  0  0
   -3.7807    0.3511   -1.3113 C   0  0  0  0  0  0  0  0  0  0  0  0
   -4.1295   -0.8601   -1.9163 C   0  0  0  0  0  0  0  0  0  0  0  0
   -3.5868   -2.0646   -1.4608 C   0  0  0  0  0  0  0  0  0  0  0  0
   -2.6847   -2.0686   -0.3979 C   0  0  0  0  0  0  0  0  0  0  0  0
    0.4148   -0.3599    0.9459 N   0  0  0  0  0  0  0  0  0  0  0  0
    1.1193   -1.1774   -0.5104 S   0  0  0  0  0  0  0  0  0  0  0  0
    2.7536   -0.4800   -0.4403 C   0  0  0  0  0  0  0  0  0  0  0  0
    3.0747    0.5782   -1.2947 C   0  0  0  0  0  0  0  0  0  0  0  0
    4.3632    1.1082   -1.2354 C   0  0  0  0  0  0  0  0  0  0  0  0
    5.2965    0.5857   -0.3364 C   0  0  0  0  0  0  0  0  0  0  0  0
    4.9541   -0.4728    0.5110 C   0  0  0  0  0  0  0  0  0  0  0  0
    3.6725   -1.0175    0.4671 C   0  0  0  0  0  0  0  0  0  0  0  0
    0.2648    0.9918    0.5216 F   0  0  0  0  0  0  0  0  0  0  0  0
    1.1339   -2.5901   -0.1360 O   0  0  0  0  0  0  0  0  0  0  0  0
    0.4301   -0.7144   -1.7143 O   0  0  0  0  0  0  0  0  0  0  0  0
   -1.2154   -0.8459    1.5626 S   0  0  0  0  0  0  0  0  0  0  0  0
   -1.5382    0.2500    2.4724 O   0  0  0  0  0  0  0  0  0  0  0  0
   -0.9885   -2.2039    2.0461 O   0  0  0  0  0  0  0  0  0  0  0  0
   -2.6174    1.3068    0.2359 H   0  0  0  0  0  0  0  0  0  0  0  0
   -4.2094    1.2832   -1.6667 H   0  0  0  0  0  0  0  0  0  0  0  0
   -4.8315   -0.8651   -2.7453 H   0  0  0  0  0  0  0  0  0  0  0  0
   -3.8659   -3.0034   -1.9294 H   0  0  0  0  0  0  0  0  0  0  0  0
   -2.2599   -2.9961   -0.0305 H   0  0  0  0  0  0  0  0  0  0  0  0
    2.3415    0.9707   -1.9903 H   0  0  0  0  0  0  0  0  0  0  0  0
    4.6355    1.9283   -1.8926 H   0  0  0  0  0  0  0  0  0  0  0  0
    6.2979    1.0046   -0.2958 H   0  0  0  0  0  0  0  0  0  0  0  0
    5.6844   -0.8763    1.2056 H   0  0  0  0  0  0  0  0  0  0  0  0
    3.3970   -1.8407    1.1177 H   0  0  0  0  0  0  0  0  0  0  0  0
   -1.6888    4.0345    0.1739 C   0  0  0  0  0  0  0  0  0  0  0  0
   -2.7045    4.4257    0.2003 H   0  0  0  0  0  0  0  0  0  0  0  0
   -0.8425    4.1792    1.3951 C   0  0  0  0  0  0  0  0  0  0  0  0
   -0.2673    5.1245    1.3899 H   0  0  0  0  0  0  0  0  0  0  0  0
   -0.1008    3.3719    1.4711 H   0  0  0  0  0  0  0  0  0  0  0  0
   -1.4417    4.1790    2.3135 H   0  0  0  0  0  0  0  0  0  0  0  0
   -1.0707    3.7598   -1.1570 C   0  0  0  0  0  0  0  0  0  0  0  0
   -0.5167    4.6365   -1.5430 H   0  0  0  0  0  0  0  0  0  0  0  0
   -0.3412    2.9393   -1.1043 H   0  0  0  0  0  0  0  0  0  0  0  0
   -1.8200    3.5007   -1.9142 H   0  0  0  0  0  0  0  0  0  0  0  0
  1 18  1  0  0  0  0
  2  1  1  0  0  0  0
  2 21  1  0  0  0  0
  3  2  2  0  0  0  0
  4  5  2  0  0  0  0
  4  3  1  0  0  0  0
  5  6  1  0  0  0  0
  6 25  1  0  0  0  0
  6  1  2  0  0  0  0
  7 18  1  0  0  0  0
  8  9  1  0  0  0  0
  8 16  2  0  0  0  0
  8  7  1  0  0  0  0
  9 14  2  0  0  0  0
 10 11  2  0  0  0  0
 10  9  1  0  0  0  0
 11 12  1  0  0  0  0
 12 28  1  0  0  0  0
 12 13  2  0  0  0  0
 13 29  1  0  0  0  0
 14 13  1  0  0  0  0
 14 30  1  0  0  0  0
 15  7  1  0  0  0  0
 17  8  2  0  0  0  0
 18 20  2  0  0  0  0
 18 19  2  0  0  0  0
 22  3  1  0  0  0  0
 23  4  1  0  0  0  0
 24  5  1  0  0  0  0
 26 10  1  0  0  0  0
 27 11  1  0  0  0  0
 31 32  1  0  0  0  0
 31 33  1  0  0  0  0
 33 35  1  0  0  0  0
 33 36  1  0  0  0  0
 34 33  1  0  0  0  0
 37 39  1  0  0  0  0
 37 31  1  0  0  0  0
 38 37  1  0  0  0  0
 40 37  1  0  0  0  0
M  RAD  1  31   2
M  END
>  <program>
Gaussian 09, Revision D.01

>  <basis>
6-31G(d) (6D, 7F)

>  <method>
UB3LYP

$$$$
nfsi_ipr_ts_16_ircf_o.log
 OpenBabel04281817243D
Gaussian scr1/g09_d1/g09/g09 #P UB3LYP/6-31G(d) freq scrf=(smd,solvent=n,n-dimet
 40 40  0  0  0  0  0  0  0  0999 V2000
   -2.3791   -0.8208    0.2053 C   0  0  0  0  0  0  0  0  0  0  0  0
   -2.7187   -2.0347   -0.4001 C   0  0  0  0  0  0  0  0  0  0  0  0
   -3.6268   -2.0158   -1.4576 C   0  0  0  0  0  0  0  0  0  0  0  0
   -4.1701   -0.8046   -1.8945 C   0  0  0  0  0  0  0  0  0  0  0  0
   -3.8162    0.3981   -1.2759 C   0  0  0  0  0  0  0  0  0  0  0  0
   -2.9137    0.4026   -0.2138 C   0  0  0  0  0  0  0  0  0  0  0  0
    0.3985   -0.3816    0.9384 N   0  0  0  0  0  0  0  0  0  0  0  0
    1.0964   -1.2235   -0.5074 S   0  0  0  0  0  0  0  0  0  0  0  0
    2.7326   -0.5294   -0.4492 C   0  0  0  0  0  0  0  0  0  0  0  0
    3.6504   -1.0550    0.4663 C   0  0  0  0  0  0  0  0  0  0  0  0
    4.9332   -0.5124    0.5020 C   0  0  0  0  0  0  0  0  0  0  0  0
    5.2779    0.5323   -0.3613 C   0  0  0  0  0  0  0  0  0  0  0  0
    4.3457    1.0431   -1.2683 C   0  0  0  0  0  0  0  0  0  0  0  0
    3.0560    0.5151   -1.3195 C   0  0  0  0  0  0  0  0  0  0  0  0
    0.2597    0.9656    0.4949 F   0  0  0  0  0  0  0  0  0  0  0  0
    1.1074   -2.6306   -0.1129 O   0  0  0  0  0  0  0  0  0  0  0  0
    0.4064   -0.7759   -1.7167 O   0  0  0  0  0  0  0  0  0  0  0  0
   -1.2343   -0.8407    1.5661 S   0  0  0  0  0  0  0  0  0  0  0  0
   -1.5321    0.2599    2.4787 O   0  0  0  0  0  0  0  0  0  0  0  0
   -1.0269   -2.2027    2.0473 O   0  0  0  0  0  0  0  0  0  0  0  0
   -2.2937   -2.9677   -0.0471 H   0  0  0  0  0  0  0  0  0  0  0  0
   -3.9102   -2.9481   -1.9365 H   0  0  0  0  0  0  0  0  0  0  0  0
   -4.8767   -0.7980   -2.7195 H   0  0  0  0  0  0  0  0  0  0  0  0
   -4.2459    1.3352   -1.6166 H   0  0  0  0  0  0  0  0  0  0  0  0
   -2.6442    1.3308    0.2788 H   0  0  0  0  0  0  0  0  0  0  0  0
    3.3731   -1.8673    1.1297 H   0  0  0  0  0  0  0  0  0  0  0  0
    5.6626   -0.9068    1.2028 H   0  0  0  0  0  0  0  0  0  0  0  0
    6.2801    0.9498   -0.3270 H   0  0  0  0  0  0  0  0  0  0  0  0
    4.6197    1.8526   -1.9378 H   0  0  0  0  0  0  0  0  0  0  0  0
    2.3236    0.8990   -2.0206 H   0  0  0  0  0  0  0  0  0  0  0  0
   -1.5160    4.2220    0.2227 C   0  0  0  0  0  0  0  0  0  0  0  0
   -2.4417    4.7843    0.3331 H   0  0  0  0  0  0  0  0  0  0  0  0
   -0.5382    4.2379    1.3502 C   0  0  0  0  0  0  0  0  0  0  0  0
    0.2055    5.0503    1.2438 H   0  0  0  0  0  0  0  0  0  0  0  0
   -1.0306    4.3852    2.3187 H   0  0  0  0  0  0  0  0  0  0  0  0
    0.0383    3.3038    1.3999 H   0  0  0  0  0  0  0  0  0  0  0  0
   -1.0992    3.8058   -1.1492 C   0  0  0  0  0  0  0  0  0  0  0  0
   -0.4521    4.5626   -1.6320 H   0  0  0  0  0  0  0  0  0  0  0  0
   -1.9590    3.6561   -1.8130 H   0  0  0  0  0  0  0  0  0  0  0  0
   -0.5151    2.8748   -1.1326 H   0  0  0  0  0  0  0  0  0  0  0  0
  1 18  1  0  0  0  0
  2 21  1  0  0  0  0
  2  1  2  0  0  0  0
  3  2  1  0  0  0  0
  4  3  2  0  0  0  0
  4  5  1  0  0  0  0
  5  6  2  0  0  0  0
  6  1  1  0  0  0  0
  6 25  1  0  0  0  0
  7 18  1  0  0  0  0
  8  9  1  0  0  0  0
  8 16  2  0  0  0  0
  8  7  1  0  0  0  0
  9 10  2  0  0  0  0
 10 11  1  0  0  0  0
 10 26  1  0  0  0  0
 11 27  1  0  0  0  0
 12 28  1  0  0  0  0
 12 11  2  0  0  0  0
 13 12  1  0  0  0  0
 14 13  2  0  0  0  0
 14  9  1  0  0  0  0
 15  7  1  0  0  0  0
 17  8  2  0  0  0  0
 18 20  2  0  0  0  0
 18 19  2  0  0  0  0
 22  3  1  0  0  0  0
 23  4  1  0  0  0  0
 24  5  1  0  0  0  0
 29 13  1  0  0  0  0
 30 14  1  0  0  0  0
 31 32  1  0  0  0  0
 31 33  1  0  0  0  0
 33 36  1  0  0  0  0
 33 35  1  0  0  0  0
 34 33  1  0  0  0  0
 37 40  1  0  0  0  0
 37 31  1  0  0  0  0
 38 37  1  0  0  0  0
 39 37  1  0  0  0  0
M  RAD  1  31   2
M  END
>  <program>
Gaussian 09, Revision D.01

>  <basis>
6-31G(d) (6D, 7F)

>  <method>
UB3LYP

$$$$
nfsi_ipr_ts_20_ircf_o.log
 OpenBabel04281817243D

 40 40  0  0  0  0  0  0  0  0999 V2000
   -2.8341   -0.0063    0.2485 C   0  0  0  0  0  0  0  0  0  0  0  0
   -2.9603    1.3873    0.2554 C   0  0  0  0  0  0  0  0  0  0  0  0
   -3.7714    1.9813   -0.7099 C   0  0  0  0  0  0  0  0  0  0  0  0
   -4.4371    1.1916   -1.6521 C   0  0  0  0  0  0  0  0  0  0  0  0
   -4.3000   -0.1991   -1.6390 C   0  0  0  0  0  0  0  0  0  0  0  0
   -3.4899   -0.8141   -0.6856 C   0  0  0  0  0  0  0  0  0  0  0  0
   -0.0853   -0.6424    0.9097 N   0  0  0  0  0  0  0  0  0  0  0  0
    0.3657   -1.1453   -0.7722 S   0  0  0  0  0  0  0  0  0  0  0  0
    2.1348   -1.1118   -0.5950 C   0  0  0  0  0  0  0  0  0  0  0  0
    2.7592   -2.1653    0.0816 C   0  0  0  0  0  0  0  0  0  0  0  0
    4.1462   -2.1402    0.2072 C   0  0  0  0  0  0  0  0  0  0  0  0
    4.8814   -1.0801   -0.3334 C   0  0  0  0  0  0  0  0  0  0  0  0
    4.2382   -0.0375   -1.0050 C   0  0  0  0  0  0  0  0  0  0  0  0
    2.8499   -0.0433   -1.1423 C   0  0  0  0  0  0  0  0  0  0  0  0
    0.1963    0.7539    0.9294 F   0  0  0  0  0  0  0  0  0  0  0  0
   -0.1295   -2.5177   -0.8593 O   0  0  0  0  0  0  0  0  0  0  0  0
   -0.0614   -0.1188   -1.7219 O   0  0  0  0  0  0  0  0  0  0  0  0
   -1.7995   -0.7796    1.4701 S   0  0  0  0  0  0  0  0  0  0  0  0
   -1.7891    0.0247    2.6890 O   0  0  0  0  0  0  0  0  0  0  0  0
   -2.0205   -2.2214    1.5039 O   0  0  0  0  0  0  0  0  0  0  0  0
   -2.4499    1.9901    0.9981 H   0  0  0  0  0  0  0  0  0  0  0  0
   -3.8862    3.0608   -0.7218 H   0  0  0  0  0  0  0  0  0  0  0  0
   -5.0694    1.6632   -2.3989 H   0  0  0  0  0  0  0  0  0  0  0  0
   -4.8244   -0.8082   -2.3689 H   0  0  0  0  0  0  0  0  0  0  0  0
   -3.3763   -1.8921   -0.6625 H   0  0  0  0  0  0  0  0  0  0  0  0
    2.1795   -2.9834    0.4960 H   0  0  0  0  0  0  0  0  0  0  0  0
    4.6521   -2.9487    0.7259 H   0  0  0  0  0  0  0  0  0  0  0  0
    5.9626   -1.0682   -0.2305 H   0  0  0  0  0  0  0  0  0  0  0  0
    4.8134    0.7820   -1.4247 H   0  0  0  0  0  0  0  0  0  0  0  0
    2.3384    0.7569   -1.6647 H   0  0  0  0  0  0  0  0  0  0  0  0
    2.7610    3.5674    0.1113 C   0  0  0  0  0  0  0  0  0  0  0  0
    3.6306    4.0354   -0.3473 H   0  0  0  0  0  0  0  0  0  0  0  0
    1.4102    3.8949   -0.4336 C   0  0  0  0  0  0  0  0  0  0  0  0
    1.4445    4.1347   -1.5033 H   0  0  0  0  0  0  0  0  0  0  0  0
    0.7033    3.0652   -0.2914 H   0  0  0  0  0  0  0  0  0  0  0  0
    0.9583    4.7690    0.0731 H   0  0  0  0  0  0  0  0  0  0  0  0
    2.9179    2.9508    1.4615 C   0  0  0  0  0  0  0  0  0  0  0  0
    2.1995    2.1349    1.6198 H   0  0  0  0  0  0  0  0  0  0  0  0
    2.7364    3.6798    2.2743 H   0  0  0  0  0  0  0  0  0  0  0  0
    3.9277    2.5521    1.6168 H   0  0  0  0  0  0  0  0  0  0  0  0
  1  2  1  0  0  0  0
  1 18  1  0  0  0  0
  2 21  1  0  0  0  0
  3  2  2  0  0  0  0
  4  5  2  0  0  0  0
  4  3  1  0  0  0  0
  5  6  1  0  0  0  0
  6 25  1  0  0  0  0
  6  1  2  0  0  0  0
  7 15  1  0  0  0  0
  7 18  1  0  0  0  0
  8  9  1  0  0  0  0
  8  7  1  0  0  0  0
  9 10  2  0  0  0  0
 10 11  1  0  0  0  0
 10 26  1  0  0  0  0
 11 27  1  0  0  0  0
 12 28  1  0  0  0  0
 12 11  2  0  0  0  0
 13 12  1  0  0  0  0
 14 13  2  0  0  0  0
 14  9  1  0  0  0  0
 16  8  2  0  0  0  0
 17  8  2  0  0  0  0
 18 20  2  0  0  0  0
 18 19  2  0  0  0  0
 22  3  1  0  0  0  0
 23  4  1  0  0  0  0
 24  5  1  0  0  0  0
 29 13  1  0  0  0  0
 30 14  1  0  0  0  0
 31 37  1  0  0  0  0
 32 31  1  0  0  0  0
 33 35  1  0  0  0  0
 33 36  1  0  0  0  0
 33 31  1  0  0  0  0
 34 33  1  0  0  0  0
 37 40  1  0  0  0  0
 37 38  1  0  0  0  0
 37 39  1  0  0  0  0
M  RAD  1  31   2
M  END
>  <basis>
6-31G(d) (6D, 7F)

$$$$
nfsi_ipr_ts_15_ircf_o.log
 OpenBabel04281817243D
Gaussian scr1/g09_d1/g09/g09 #P UB3LYP/6-31G(d) freq scrf=(smd,solvent=n,n-dimet
 40 40  0  0  0  0  0  0  0  0999 V2000
    1.4715   -1.5793    0.4970 C   0  0  0  0  0  0  0  0  0  0  0  0
    2.7765   -1.0725    0.5104 C   0  0  0  0  0  0  0  0  0  0  0  0
    3.7591   -1.7591   -0.2006 C   0  0  0  0  0  0  0  0  0  0  0  0
    3.4372   -2.9281   -0.8966 C   0  0  0  0  0  0  0  0  0  0  0  0
    2.1299   -3.4214   -0.8906 C   0  0  0  0  0  0  0  0  0  0  0  0
    1.1294   -2.7454   -0.1942 C   0  0  0  0  0  0  0  0  0  0  0  0
   -0.3034    0.7109    0.5212 N   0  0  0  0  0  0  0  0  0  0  0  0
   -1.1619    0.5371   -1.0826 S   0  0  0  0  0  0  0  0  0  0  0  0
   -2.8300    0.3828   -0.4913 C   0  0  0  0  0  0  0  0  0  0  0  0
   -3.5047   -0.8244   -0.6901 C   0  0  0  0  0  0  0  0  0  0  0  0
   -4.8296   -0.9187   -0.2657 C   0  0  0  0  0  0  0  0  0  0  0  0
   -5.4506    0.1732    0.3458 C   0  0  0  0  0  0  0  0  0  0  0  0
   -4.7568    1.3726    0.5359 C   0  0  0  0  0  0  0  0  0  0  0  0
   -3.4345    1.4900    0.1141 C   0  0  0  0  0  0  0  0  0  0  0  0
    0.9061    1.3875    0.2096 F   0  0  0  0  0  0  0  0  0  0  0  0
   -0.9376    1.8482   -1.6885 O   0  0  0  0  0  0  0  0  0  0  0  0
   -0.7503   -0.6824   -1.7805 O   0  0  0  0  0  0  0  0  0  0  0  0
    0.2109   -0.7452    1.4352 S   0  0  0  0  0  0  0  0  0  0  0  0
   -1.0184   -1.5364    1.4858 O   0  0  0  0  0  0  0  0  0  0  0  0
    0.8057   -0.1739    2.6409 O   0  0  0  0  0  0  0  0  0  0  0  0
    3.0245   -0.1724    1.0616 H   0  0  0  0  0  0  0  0  0  0  0  0
    4.7778   -1.3837   -0.2028 H   0  0  0  0  0  0  0  0  0  0  0  0
    4.2113   -3.4595   -1.4428 H   0  0  0  0  0  0  0  0  0  0  0  0
    1.8862   -4.3337   -1.4265 H   0  0  0  0  0  0  0  0  0  0  0  0
    0.1121   -3.1180   -0.1799 H   0  0  0  0  0  0  0  0  0  0  0  0
   -3.0087   -1.6643   -1.1627 H   0  0  0  0  0  0  0  0  0  0  0  0
   -5.3740   -1.8463   -0.4133 H   0  0  0  0  0  0  0  0  0  0  0  0
   -6.4823    0.0908    0.6756 H   0  0  0  0  0  0  0  0  0  0  0  0
   -5.2449    2.2183    1.0105 H   0  0  0  0  0  0  0  0  0  0  0  0
   -2.8897    2.4177    0.2533 H   0  0  0  0  0  0  0  0  0  0  0  0
    4.1731    2.6470    0.0433 C   0  0  0  0  0  0  0  0  0  0  0  0
    5.1715    2.3951    0.3971 H   0  0  0  0  0  0  0  0  0  0  0  0
    3.8131    2.3036   -1.3642 C   0  0  0  0  0  0  0  0  0  0  0  0
    4.0530    3.1269   -2.0637 H   0  0  0  0  0  0  0  0  0  0  0  0
    4.3507    1.4177   -1.7223 H   0  0  0  0  0  0  0  0  0  0  0  0
    2.7358    2.1169   -1.4749 H   0  0  0  0  0  0  0  0  0  0  0  0
    3.3800    3.6498    0.8138 C   0  0  0  0  0  0  0  0  0  0  0  0
    2.3012    3.4495    0.7505 H   0  0  0  0  0  0  0  0  0  0  0  0
    3.6606    3.6695    1.8735 H   0  0  0  0  0  0  0  0  0  0  0  0
    3.5222    4.6761    0.4255 H   0  0  0  0  0  0  0  0  0  0  0  0
  1  2  1  0  0  0  0
  1 18  1  0  0  0  0
  2 21  1  0  0  0  0
  3  2  2  0  0  0  0
  4  5  2  0  0  0  0
  4  3  1  0  0  0  0
  5  6  1  0  0  0  0
  6 25  1  0  0  0  0
  6  1  2  0  0  0  0
  7 18  1  0  0  0  0
  8  9  1  0  0  0  0
  8  7  1  0  0  0  0
  9 14  1  0  0  0  0
 10  9  2  0  0  0  0
 10 11  1  0  0  0  0
 11 12  2  0  0  0  0
 12 13  1  0  0  0  0
 12 28  1  0  0  0  0
 13 29  1  0  0  0  0
 14 30  1  0  0  0  0
 14 13  2  0  0  0  0
 15  7  1  0  0  0  0
 16  8  2  0  0  0  0
 17  8  2  0  0  0  0
 18 19  2  0  0  0  0
 18 20  2  0  0  0  0
 22  3  1  0  0  0  0
 23  4  1  0  0  0  0
 24  5  1  0  0  0  0
 26 10  1  0  0  0  0
 27 11  1  0  0  0  0
 31 32  1  0  0  0  0
 31 37  1  0  0  0  0
 33 31  1  0  0  0  0
 34 33  1  0  0  0  0
 35 33  1  0  0  0  0
 36 33  1  0  0  0  0
 37 39  1  0  0  0  0
 38 37  1  0  0  0  0
 40 37  1  0  0  0  0
M  RAD  1  31   2
M  END
>  <program>
Gaussian 09, Revision D.01

>  <basis>
6-31G(d) (6D, 7F)

>  <method>
UB3LYP

$$$$
nfsi_ipr_ts_34_ircf_o.log
 OpenBabel04281817243D

 40 40  0  0  0  0  0  0  0  0999 V2000
    1.4087   -1.8081   -0.4421 C   0  0  0  0  0  0  0  0  0  0  0  0
    2.7861   -1.7382   -0.6655 C   0  0  0  0  0  0  0  0  0  0  0  0
    3.6067   -2.6780   -0.0415 C   0  0  0  0  0  0  0  0  0  0  0  0
    3.0500   -3.6559    0.7864 C   0  0  0  0  0  0  0  0  0  0  0  0
    1.6684   -3.7070    0.9988 C   0  0  0  0  0  0  0  0  0  0  0  0
    0.8313   -2.7798    0.3827 C   0  0  0  0  0  0  0  0  0  0  0  0
   -0.1370    0.3524    0.1626 N   0  0  0  0  0  0  0  0  0  0  0  0
   -1.4709    1.5841   -0.1026 S   0  0  0  0  0  0  0  0  0  0  0  0
   -2.8739    0.5666    0.2905 C   0  0  0  0  0  0  0  0  0  0  0  0
   -3.0546    0.1499    1.6139 C   0  0  0  0  0  0  0  0  0  0  0  0
   -4.1812   -0.6109    1.9185 C   0  0  0  0  0  0  0  0  0  0  0  0
   -5.1021   -0.9342    0.9167 C   0  0  0  0  0  0  0  0  0  0  0  0
   -4.9053   -0.5022   -0.3972 C   0  0  0  0  0  0  0  0  0  0  0  0
   -3.7809    0.2546   -0.7250 C   0  0  0  0  0  0  0  0  0  0  0  0
    1.0144    1.1365    0.4460 F   0  0  0  0  0  0  0  0  0  0  0  0
   -1.2100    2.5474    0.9651 O   0  0  0  0  0  0  0  0  0  0  0  0
   -1.5253    2.0177   -1.4995 O   0  0  0  0  0  0  0  0  0  0  0  0
    0.3435   -0.6409   -1.2589 S   0  0  0  0  0  0  0  0  0  0  0  0
    1.1189    0.1573   -2.2062 O   0  0  0  0  0  0  0  0  0  0  0  0
   -0.9260   -1.2648   -1.6368 O   0  0  0  0  0  0  0  0  0  0  0  0
    3.2034   -0.9760   -1.3140 H   0  0  0  0  0  0  0  0  0  0  0  0
    4.6793   -2.6450   -0.2058 H   0  0  0  0  0  0  0  0  0  0  0  0
    3.6955   -4.3840    1.2691 H   0  0  0  0  0  0  0  0  0  0  0  0
    1.2415   -4.4700    1.6425 H   0  0  0  0  0  0  0  0  0  0  0  0
   -0.2419   -2.8117    0.5390 H   0  0  0  0  0  0  0  0  0  0  0  0
   -2.3383    0.4117    2.3853 H   0  0  0  0  0  0  0  0  0  0  0  0
   -4.3407   -0.9474    2.9383 H   0  0  0  0  0  0  0  0  0  0  0  0
   -5.9792   -1.5256    1.1633 H   0  0  0  0  0  0  0  0  0  0  0  0
   -5.6252   -0.7535   -1.1700 H   0  0  0  0  0  0  0  0  0  0  0  0
   -3.6114    0.5939   -1.7403 H   0  0  0  0  0  0  0  0  0  0  0  0
    4.2930    3.0885    1.0149 C   0  0  0  0  0  0  0  0  0  0  0  0
    4.9149    3.8676    1.4523 H   0  0  0  0  0  0  0  0  0  0  0  0
    4.3275    1.7259    1.6226 C   0  0  0  0  0  0  0  0  0  0  0  0
    4.5615    1.7584    2.6936 H   0  0  0  0  0  0  0  0  0  0  0  0
    5.0900    1.0778    1.1499 H   0  0  0  0  0  0  0  0  0  0  0  0
    3.3685    1.2030    1.4973 H   0  0  0  0  0  0  0  0  0  0  0  0
    3.7327    3.3079   -0.3506 C   0  0  0  0  0  0  0  0  0  0  0  0
    4.4043    2.9257   -1.1430 H   0  0  0  0  0  0  0  0  0  0  0  0
    2.7772    2.7816   -0.4852 H   0  0  0  0  0  0  0  0  0  0  0  0
    3.5692    4.3714   -0.5626 H   0  0  0  0  0  0  0  0  0  0  0  0
  1  6  1  0  0  0  0
  2  1  2  0  0  0  0
  2  3  1  0  0  0  0
  3  4  2  0  0  0  0
  4  5  1  0  0  0  0
  4 23  1  0  0  0  0
  5 24  1  0  0  0  0
  6 25  1  0  0  0  0
  6  5  2  0  0  0  0
  7 15  1  0  0  0  0
  8  7  1  0  0  0  0
  8  9  1  0  0  0  0
  8 16  2  0  0  0  0
  9 10  2  0  0  0  0
 10 11  1  0  0  0  0
 10 26  1  0  0  0  0
 11 27  1  0  0  0  0
 12 28  1  0  0  0  0
 12 11  2  0  0  0  0
 13 12  1  0  0  0  0
 14 13  2  0  0  0  0
 14  9  1  0  0  0  0
 17  8  2  0  0  0  0
 18  1  1  0  0  0  0
 18  7  1  0  0  0  0
 19 18  2  0  0  0  0
 20 18  2  0  0  0  0
 21  2  1  0  0  0  0
 22  3  1  0  0  0  0
 29 13  1  0  0  0  0
 30 14  1  0  0  0  0
 31 32  1  0  0  0  0
 31 33  1  0  0  0  0
 33 34  1  0  0  0  0
 35 33  1  0  0  0  0
 36 33  1  0  0  0  0
 37 31  1  0  0  0  0
 38 37  1  0  0  0  0
 39 37  1  0  0  0  0
 40 37  1  0  0  0  0
M  RAD  1  31   2
M  END
>  <basis>
6-31G(d) (6D, 7F)

$$$$
nfsi_ipr_ts_1_ircf_o.log
 OpenBabel04281817243D
Gaussian scr1/g09_d1/g09/g09 #P UB3LYP/6-31G(d) freq scrf=(smd,solvent=n,n-dimet
 40 40  0  0  0  0  0  0  0  0999 V2000
   -1.3500    1.5906    0.4522 C   0  0  0  0  0  0  0  0  0  0  0  0
   -2.6719    1.1353    0.5230 C   0  0  0  0  0  0  0  0  0  0  0  0
   -3.6427    1.8058   -0.2188 C   0  0  0  0  0  0  0  0  0  0  0  0
   -3.2918    2.9092   -1.0021 C   0  0  0  0  0  0  0  0  0  0  0  0
   -1.9675    3.3524   -1.0531 C   0  0  0  0  0  0  0  0  0  0  0  0
   -0.9789    2.6907   -0.3267 C   0  0  0  0  0  0  0  0  0  0  0  0
    0.3736   -0.7354    0.5724 N   0  0  0  0  0  0  0  0  0  0  0  0
    1.2328   -0.6526   -1.0376 S   0  0  0  0  0  0  0  0  0  0  0  0
    2.9046   -0.5076   -0.4538 C   0  0  0  0  0  0  0  0  0  0  0  0
    3.6075    0.6712   -0.7144 C   0  0  0  0  0  0  0  0  0  0  0  0
    4.9347    0.7559   -0.2954 C   0  0  0  0  0  0  0  0  0  0  0  0
    5.5302   -0.3174    0.3719 C   0  0  0  0  0  0  0  0  0  0  0  0
    4.8081   -1.4883    0.6239 C   0  0  0  0  0  0  0  0  0  0  0  0
    3.4830   -1.5960    0.2084 C   0  0  0  0  0  0  0  0  0  0  0  0
   -0.8512   -1.3968    0.2935 F   0  0  0  0  0  0  0  0  0  0  0  0
    0.9803   -1.9847   -1.5838 O   0  0  0  0  0  0  0  0  0  0  0  0
    0.8467    0.5425   -1.7904 O   0  0  0  0  0  0  0  0  0  0  0  0
   -0.1033    0.7722    1.4219 S   0  0  0  0  0  0  0  0  0  0  0  0
    1.1433    1.5376    1.4315 O   0  0  0  0  0  0  0  0  0  0  0  0
   -0.7039    0.2694    2.6550 O   0  0  0  0  0  0  0  0  0  0  0  0
   -2.9403    0.2858    1.1406 H   0  0  0  0  0  0  0  0  0  0  0  0
   -4.6740    1.4690   -0.1779 H   0  0  0  0  0  0  0  0  0  0  0  0
   -4.0563    3.4291   -1.5724 H   0  0  0  0  0  0  0  0  0  0  0  0
   -1.7015    4.2147   -1.6569 H   0  0  0  0  0  0  0  0  0  0  0  0
    0.0516    3.0238   -0.3574 H   0  0  0  0  0  0  0  0  0  0  0  0
    3.1305    1.4972   -1.2292 H   0  0  0  0  0  0  0  0  0  0  0  0
    5.5008    1.6616   -0.4906 H   0  0  0  0  0  0  0  0  0  0  0  0
    6.5639   -0.2428    0.6971 H   0  0  0  0  0  0  0  0  0  0  0  0
    5.2765   -2.3197    1.1416 H   0  0  0  0  0  0  0  0  0  0  0  0
    2.9163   -2.5019    0.3957 H   0  0  0  0  0  0  0  0  0  0  0  0
   -3.9609   -2.5407    0.1385 C   0  0  0  0  0  0  0  0  0  0  0  0
   -3.1090   -2.8319    0.7498 H   0  0  0  0  0  0  0  0  0  0  0  0
   -5.3338   -2.8152    0.6554 C   0  0  0  0  0  0  0  0  0  0  0  0
   -5.3714   -2.8020    1.7513 H   0  0  0  0  0  0  0  0  0  0  0  0
   -5.7065   -3.8072    0.3364 H   0  0  0  0  0  0  0  0  0  0  0  0
   -6.0643   -2.0840    0.2793 H   0  0  0  0  0  0  0  0  0  0  0  0
   -3.7295   -2.2444   -1.3062 C   0  0  0  0  0  0  0  0  0  0  0  0
   -3.9074   -3.1311   -1.9437 H   0  0  0  0  0  0  0  0  0  0  0  0
   -4.4127   -1.4666   -1.6785 H   0  0  0  0  0  0  0  0  0  0  0  0
   -2.7020   -1.9162   -1.4974 H   0  0  0  0  0  0  0  0  0  0  0  0
  1  2  1  0  0  0  0
  1 18  1  0  0  0  0
  2 21  1  0  0  0  0
  3 22  1  0  0  0  0
  3  2  2  0  0  0  0
  4  3  1  0  0  0  0
  5  4  2  0  0  0  0
  5  6  1  0  0  0  0
  6  1  2  0  0  0  0
  7 18  1  0  0  0  0
  8  9  1  0  0  0  0
  8  7  1  0  0  0  0
  9 14  1  0  0  0  0
 10  9  2  0  0  0  0
 10 11  1  0  0  0  0
 11 12  2  0  0  0  0
 12 13  1  0  0  0  0
 12 28  1  0  0  0  0
 13 29  1  0  0  0  0
 14 30  1  0  0  0  0
 14 13  2  0  0  0  0
 15  7  1  0  0  0  0
 16  8  2  0  0  0  0
 17  8  2  0  0  0  0
 18 19  2  0  0  0  0
 18 20  2  0  0  0  0
 23  4  1  0  0  0  0
 24  5  1  0  0  0  0
 25  6  1  0  0  0  0
 26 10  1  0  0  0  0
 27 11  1  0  0  0  0
 31 33  1  0  0  0  0
 31 32  1  0  0  0  0
 33 34  1  0  0  0  0
 35 33  1  0  0  0  0
 36 33  1  0  0  0  0
 37 31  1  0  0  0  0
 38 37  1  0  0  0  0
 39 37  1  0  0  0  0
 40 37  1  0  0  0  0
M  RAD  1  31   2
M  END
>  <program>
Gaussian 09, Revision D.01

>  <basis>
6-31G(d) (6D, 7F)

>  <method>
UB3LYP

$$$$
nfsi_ipr_ts_32_ircf_o.log
 OpenBabel04281817243D

 40 40  0  0  0  0  0  0  0  0999 V2000
   -1.5974   -1.7761    0.3848 C   0  0  0  0  0  0  0  0  0  0  0  0
   -1.2114   -2.6588   -0.6295 C   0  0  0  0  0  0  0  0  0  0  0  0
   -2.2069   -3.3269   -1.3395 C   0  0  0  0  0  0  0  0  0  0  0  0
   -3.5541   -3.1078   -1.0351 C   0  0  0  0  0  0  0  0  0  0  0  0
   -3.9187   -2.2211   -0.0186 C   0  0  0  0  0  0  0  0  0  0  0  0
   -2.9377   -1.5422    0.7039 C   0  0  0  0  0  0  0  0  0  0  0  0
    0.0829    0.3463    0.1002 N   0  0  0  0  0  0  0  0  0  0  0  0
    1.5324    1.4022    0.4785 S   0  0  0  0  0  0  0  0  0  0  0  0
    2.8028    0.4154   -0.2770 C   0  0  0  0  0  0  0  0  0  0  0  0
    3.7890   -0.1466    0.5372 C   0  0  0  0  0  0  0  0  0  0  0  0
    4.8102   -0.8769   -0.0699 C   0  0  0  0  0  0  0  0  0  0  0  0
    4.8287   -1.0384   -1.4575 C   0  0  0  0  0  0  0  0  0  0  0  0
    3.8309   -0.4677   -2.2544 C   0  0  0  0  0  0  0  0  0  0  0  0
    2.8058    0.2719   -1.6688 C   0  0  0  0  0  0  0  0  0  0  0  0
   -1.0233    1.2376    0.1475 F   0  0  0  0  0  0  0  0  0  0  0  0
    1.2545    2.5952   -0.3199 O   0  0  0  0  0  0  0  0  0  0  0  0
    1.7526    1.5083    1.9216 O   0  0  0  0  0  0  0  0  0  0  0  0
   -0.3350   -0.9256    1.3057 S   0  0  0  0  0  0  0  0  0  0  0  0
   -0.9193   -0.3268    2.5039 O   0  0  0  0  0  0  0  0  0  0  0  0
    0.8982   -1.7124    1.3621 O   0  0  0  0  0  0  0  0  0  0  0  0
   -0.1634   -2.8231   -0.8563 H   0  0  0  0  0  0  0  0  0  0  0  0
   -1.9297   -4.0187   -2.1289 H   0  0  0  0  0  0  0  0  0  0  0  0
   -4.3241   -3.6325   -1.5933 H   0  0  0  0  0  0  0  0  0  0  0  0
   -4.9660   -2.0578    0.2163 H   0  0  0  0  0  0  0  0  0  0  0  0
   -3.2055   -0.8552    1.4988 H   0  0  0  0  0  0  0  0  0  0  0  0
    3.7586   -0.0168    1.6129 H   0  0  0  0  0  0  0  0  0  0  0  0
    5.5889   -1.3198    0.5435 H   0  0  0  0  0  0  0  0  0  0  0  0
    5.6258   -1.6114   -1.9224 H   0  0  0  0  0  0  0  0  0  0  0  0
    3.8512   -0.5956   -3.3323 H   0  0  0  0  0  0  0  0  0  0  0  0
    2.0306    0.7239   -2.2783 H   0  0  0  0  0  0  0  0  0  0  0  0
   -3.8036    3.0884   -0.5650 C   0  0  0  0  0  0  0  0  0  0  0  0
   -4.7318    3.2559   -0.0212 H   0  0  0  0  0  0  0  0  0  0  0  0
   -2.7378    4.1304   -0.4892 C   0  0  0  0  0  0  0  0  0  0  0  0
   -2.7775    4.6898    0.4533 H   0  0  0  0  0  0  0  0  0  0  0  0
   -2.8227    4.8749   -1.3036 H   0  0  0  0  0  0  0  0  0  0  0  0
   -1.7343    3.6924   -0.5832 H   0  0  0  0  0  0  0  0  0  0  0  0
   -3.7821    2.0417   -1.6284 C   0  0  0  0  0  0  0  0  0  0  0  0
   -4.0654    2.4472   -2.6183 H   0  0  0  0  0  0  0  0  0  0  0  0
   -2.7784    1.6119   -1.7501 H   0  0  0  0  0  0  0  0  0  0  0  0
   -4.4781    1.2216   -1.4139 H   0  0  0  0  0  0  0  0  0  0  0  0
  1  6  1  0  0  0  0
  1 18  1  0  0  0  0
  2  1  2  0  0  0  0
  3  4  2  0  0  0  0
  3  2  1  0  0  0  0
  4  5  1  0  0  0  0
  5 24  1  0  0  0  0
  5  6  2  0  0  0  0
  6 25  1  0  0  0  0
  7 15  1  0  0  0  0
  7  8  1  0  0  0  0
  7 18  1  0  0  0  0
  8 17  2  0  0  0  0
  9  8  1  0  0  0  0
  9 10  2  0  0  0  0
 10 26  1  0  0  0  0
 11 10  1  0  0  0  0
 11 27  1  0  0  0  0
 12 11  2  0  0  0  0
 13 14  2  0  0  0  0
 13 12  1  0  0  0  0
 14  9  1  0  0  0  0
 16  8  2  0  0  0  0
 18 20  2  0  0  0  0
 18 19  2  0  0  0  0
 21  2  1  0  0  0  0
 22  3  1  0  0  0  0
 23  4  1  0  0  0  0
 28 12  1  0  0  0  0
 29 13  1  0  0  0  0
 30 14  1  0  0  0  0
 31 33  1  0  0  0  0
 31 32  1  0  0  0  0
 33 34  1  0  0  0  0
 35 33  1  0  0  0  0
 36 33  1  0  0  0  0
 37 40  1  0  0  0  0
 37 31  1  0  0  0  0
 38 37  1  0  0  0  0
 39 37  1  0  0  0  0
M  RAD  1  31   2
M  END
>  <basis>
6-31G(d) (6D, 7F)

$$$$
nfsi_ipr_ts_23_ircf_o.log
 OpenBabel04281817243D

 40 40  0  0  0  0  0  0  0  0999 V2000
   -1.5649   -1.7834    0.4086 C   0  0  0  0  0  0  0  0  0  0  0  0
   -1.0555   -2.7385   -0.4777 C   0  0  0  0  0  0  0  0  0  0  0  0
   -1.9534   -3.5741   -1.1381 C   0  0  0  0  0  0  0  0  0  0  0  0
   -3.3276   -3.4493   -0.9090 C   0  0  0  0  0  0  0  0  0  0  0  0
   -3.8161   -2.4896   -0.0191 C   0  0  0  0  0  0  0  0  0  0  0  0
   -2.9337   -1.6417    0.6509 C   0  0  0  0  0  0  0  0  0  0  0  0
    0.0801    0.3295   -0.0857 N   0  0  0  0  0  0  0  0  0  0  0  0
    1.4695    1.4829    0.2349 S   0  0  0  0  0  0  0  0  0  0  0  0
    2.8195    0.4389   -0.2620 C   0  0  0  0  0  0  0  0  0  0  0  0
    2.9625    0.1254   -1.6181 C   0  0  0  0  0  0  0  0  0  0  0  0
    4.0467   -0.6596   -2.0039 C   0  0  0  0  0  0  0  0  0  0  0  0
    4.9640   -1.1086   -1.0484 C   0  0  0  0  0  0  0  0  0  0  0  0
    4.8056   -0.7787    0.2999 C   0  0  0  0  0  0  0  0  0  0  0  0
    3.7237    0.0007    0.7083 C   0  0  0  0  0  0  0  0  0  0  0  0
   -1.0388    1.1765   -0.3032 F   0  0  0  0  0  0  0  0  0  0  0  0
    1.2311    2.5295   -0.7568 O   0  0  0  0  0  0  0  0  0  0  0  0
    1.5699    1.8131    1.6574 O   0  0  0  0  0  0  0  0  0  0  0  0
   -0.4232   -0.7312    1.2776 S   0  0  0  0  0  0  0  0  0  0  0  0
   -1.1379    0.0373    2.2949 O   0  0  0  0  0  0  0  0  0  0  0  0
    0.8184   -1.4442    1.5844 O   0  0  0  0  0  0  0  0  0  0  0  0
    0.0124   -2.8277   -0.6468 H   0  0  0  0  0  0  0  0  0  0  0  0
   -1.5796   -4.3230   -1.8296 H   0  0  0  0  0  0  0  0  0  0  0  0
   -4.0210   -4.1057   -1.4269 H   0  0  0  0  0  0  0  0  0  0  0  0
   -4.8834   -2.3996    0.1582 H   0  0  0  0  0  0  0  0  0  0  0  0
   -3.2978   -0.8958    1.3485 H   0  0  0  0  0  0  0  0  0  0  0  0
    2.2496    0.4843   -2.3528 H   0  0  0  0  0  0  0  0  0  0  0  0
    4.1761   -0.9173   -3.0507 H   0  0  0  0  0  0  0  0  0  0  0  0
    5.8079   -1.7185   -1.3579 H   0  0  0  0  0  0  0  0  0  0  0  0
    5.5223   -1.1274    1.0371 H   0  0  0  0  0  0  0  0  0  0  0  0
    3.5851    0.2619    1.7509 H   0  0  0  0  0  0  0  0  0  0  0  0
   -3.2520    3.3346   -1.1568 C   0  0  0  0  0  0  0  0  0  0  0  0
   -3.0239    4.1336   -1.8600 H   0  0  0  0  0  0  0  0  0  0  0  0
   -3.9306    2.1084   -1.6692 C   0  0  0  0  0  0  0  0  0  0  0  0
   -5.0329    2.1850   -1.6068 H   0  0  0  0  0  0  0  0  0  0  0  0
   -3.6884    1.9135   -2.7209 H   0  0  0  0  0  0  0  0  0  0  0  0
   -3.6559    1.2178   -1.0861 H   0  0  0  0  0  0  0  0  0  0  0  0
   -3.2120    3.6399    0.3035 C   0  0  0  0  0  0  0  0  0  0  0  0
   -2.9159    2.7613    0.8939 H   0  0  0  0  0  0  0  0  0  0  0  0
   -2.5143    4.4541    0.5336 H   0  0  0  0  0  0  0  0  0  0  0  0
   -4.2011    3.9493    0.6915 H   0  0  0  0  0  0  0  0  0  0  0  0
  1  6  1  0  0  0  0
  1 18  1  0  0  0  0
  2  1  2  0  0  0  0
  3  4  2  0  0  0  0
  3  2  1  0  0  0  0
  4  5  1  0  0  0  0
  5 24  1  0  0  0  0
  5  6  2  0  0  0  0
  6 25  1  0  0  0  0
  7  8  1  0  0  0  0
  7 18  1  0  0  0  0
  8 17  2  0  0  0  0
  9  8  1  0  0  0  0
  9 14  2  0  0  0  0
 10  9  1  0  0  0  0
 11 10  2  0  0  0  0
 11 12  1  0  0  0  0
 12 13  2  0  0  0  0
 13 14  1  0  0  0  0
 13 29  1  0  0  0  0
 14 30  1  0  0  0  0
 15  7  1  0  0  0  0
 16  8  2  0  0  0  0
 18 20  2  0  0  0  0
 18 19  2  0  0  0  0
 21  2  1  0  0  0  0
 22  3  1  0  0  0  0
 23  4  1  0  0  0  0
 26 10  1  0  0  0  0
 27 11  1  0  0  0  0
 28 12  1  0  0  0  0
 31 37  1  0  0  0  0
 32 31  1  0  0  0  0
 33 34  1  0  0  0  0
 33 31  1  0  0  0  0
 33 36  1  0  0  0  0
 35 33  1  0  0  0  0
 37 39  1  0  0  0  0
 37 40  1  0  0  0  0
 37 38  1  0  0  0  0
M  RAD  1  31   2
M  END
>  <basis>
6-31G(d) (6D, 7F)

$$$$
nfsi_ipr_ts_16_ircr_o.log
 OpenBabel04281817243D
Gaussian scr1/g09_d1/g09/g09 #P UB3LYP/6-31G(d) freq scrf=(smd,solvent=n,n-dimet
 40 40  0  0  0  0  0  0  0  0999 V2000
   -2.6086   -0.3122    0.2152 C   0  0  0  0  0  0  0  0  0  0  0  0
   -3.4392   -1.4341    0.1578 C   0  0  0  0  0  0  0  0  0  0  0  0
   -4.3901   -1.5041   -0.8609 C   0  0  0  0  0  0  0  0  0  0  0  0
   -4.4934   -0.4715   -1.7956 C   0  0  0  0  0  0  0  0  0  0  0  0
   -3.6464    0.6394   -1.7247 C   0  0  0  0  0  0  0  0  0  0  0  0
   -2.6926    0.7310   -0.7138 C   0  0  0  0  0  0  0  0  0  0  0  0
    0.1725   -0.4653    1.0352 N   0  0  0  0  0  0  0  0  0  0  0  0
    0.5609   -1.3686   -0.3783 S   0  0  0  0  0  0  0  0  0  0  0  0
    2.3322   -1.1960   -0.3690 C   0  0  0  0  0  0  0  0  0  0  0  0
    3.1141   -2.2726    0.0537 C   0  0  0  0  0  0  0  0  0  0  0  0
    4.5022   -2.1338    0.0295 C   0  0  0  0  0  0  0  0  0  0  0  0
    5.0801   -0.9384   -0.4047 C   0  0  0  0  0  0  0  0  0  0  0  0
    4.2779    0.1290   -0.8208 C   0  0  0  0  0  0  0  0  0  0  0  0
    2.8893    0.0091   -0.8102 C   0  0  0  0  0  0  0  0  0  0  0  0
    0.3541    2.2249   -0.4753 F   0  0  0  0  0  0  0  0  0  0  0  0
    0.1841   -2.7563   -0.0678 O   0  0  0  0  0  0  0  0  0  0  0  0
    0.0133   -0.7132   -1.5693 O   0  0  0  0  0  0  0  0  0  0  0  0
   -1.4430   -0.1775    1.5557 S   0  0  0  0  0  0  0  0  0  0  0  0
   -1.4051    1.2143    2.0137 O   0  0  0  0  0  0  0  0  0  0  0  0
   -1.6706   -1.2600    2.5230 O   0  0  0  0  0  0  0  0  0  0  0  0
   -3.3524   -2.2256    0.8938 H   0  0  0  0  0  0  0  0  0  0  0  0
   -5.0500   -2.3644   -0.9193 H   0  0  0  0  0  0  0  0  0  0  0  0
   -5.2365   -0.5320   -2.5857 H   0  0  0  0  0  0  0  0  0  0  0  0
   -3.7268    1.4358   -2.4585 H   0  0  0  0  0  0  0  0  0  0  0  0
   -2.0111    1.5729   -0.6652 H   0  0  0  0  0  0  0  0  0  0  0  0
    2.6508   -3.1947    0.3866 H   0  0  0  0  0  0  0  0  0  0  0  0
    5.1290   -2.9610    0.3488 H   0  0  0  0  0  0  0  0  0  0  0  0
    6.1614   -0.8370   -0.4197 H   0  0  0  0  0  0  0  0  0  0  0  0
    4.7329    1.0557   -1.1570 H   0  0  0  0  0  0  0  0  0  0  0  0
    2.2552    0.8327   -1.1198 H   0  0  0  0  0  0  0  0  0  0  0  0
    0.5593    3.4399    0.2534 C   0  0  0  0  0  0  0  0  0  0  0  0
   -0.2973    3.5173    0.9292 H   0  0  0  0  0  0  0  0  0  0  0  0
    1.8449    3.3012    1.0444 C   0  0  0  0  0  0  0  0  0  0  0  0
    1.9919    4.1872    1.6724 H   0  0  0  0  0  0  0  0  0  0  0  0
    1.8048    2.4230    1.6972 H   0  0  0  0  0  0  0  0  0  0  0  0
    2.7096    3.2065    0.3776 H   0  0  0  0  0  0  0  0  0  0  0  0
    0.5565    4.5756   -0.7508 C   0  0  0  0  0  0  0  0  0  0  0  0
    0.6598    5.5355   -0.2325 H   0  0  0  0  0  0  0  0  0  0  0  0
   -0.3822    4.5922   -1.3154 H   0  0  0  0  0  0  0  0  0  0  0  0
    1.3890    4.4735   -1.4567 H   0  0  0  0  0  0  0  0  0  0  0  0
  1 18  1  0  0  0  0
  2  1  1  0  0  0  0
  2 21  1  0  0  0  0
  3  2  2  0  0  0  0
  4  5  2  0  0  0  0
  4  3  1  0  0  0  0
  5  6  1  0  0  0  0
  6 25  1  0  0  0  0
  6  1  2  0  0  0  0
  7 18  1  0  0  0  0
  8  9  1  0  0  0  0
  8 16  2  0  0  0  0
  8  7  1  0  0  0  0
  9 10  2  0  0  0  0
 10 26  1  0  0  0  0
 11 10  1  0  0  0  0
 11 27  1  0  0  0  0
 12 11  2  0  0  0  0
 13 14  2  0  0  0  0
 13 12  1  0  0  0  0
 14  9  1  0  0  0  0
 15 31  1  0  0  0  0
 17  8  2  0  0  0  0
 18 19  2  0  0  0  0
 18 20  2  0  0  0  0
 22  3  1  0  0  0  0
 23  4  1  0  0  0  0
 24  5  1  0  0  0  0
 28 12  1  0  0  0  0
 29 13  1  0  0  0  0
 30 14  1  0  0  0  0
 31 32  1  0  0  0  0
 31 33  1  0  0  0  0
 33 34  1  0  0  0  0
 33 35  1  0  0  0  0
 36 33  1  0  0  0  0
 37 38  1  0  0  0  0
 37 31  1  0  0  0  0
 39 37  1  0  0  0  0
 40 37  1  0  0  0  0
M  RAD  1   7   2
M  END
>  <program>
Gaussian 09, Revision D.01

>  <basis>
6-31G(d) (6D, 7F)

>  <method>
UB3LYP

$$$$
nfsi_ipr_ts_25_ircr_o.log
 OpenBabel04281817243D
Gaussian scr1/g09_d1/g09/g09 #P UB3LYP/6-31G(d) freq scrf=(smd,solvent=n,n-dimet
 40 40  0  0  0  0  0  0  0  0999 V2000
   -2.6086   -0.3122    0.2152 C   0  0  0  0  0  0  0  0  0  0  0  0
   -2.6926    0.7310   -0.7138 C   0  0  0  0  0  0  0  0  0  0  0  0
   -3.6464    0.6394   -1.7247 C   0  0  0  0  0  0  0  0  0  0  0  0
   -4.4934   -0.4715   -1.7956 C   0  0  0  0  0  0  0  0  0  0  0  0
   -4.3901   -1.5041   -0.8609 C   0  0  0  0  0  0  0  0  0  0  0  0
   -3.4392   -1.4341    0.1578 C   0  0  0  0  0  0  0  0  0  0  0  0
    0.1725   -0.4653    1.0352 N   0  0  0  0  0  0  0  0  0  0  0  0
    0.5609   -1.3686   -0.3783 S   0  0  0  0  0  0  0  0  0  0  0  0
    2.3322   -1.1960   -0.3690 C   0  0  0  0  0  0  0  0  0  0  0  0
    2.8893    0.0091   -0.8102 C   0  0  0  0  0  0  0  0  0  0  0  0
    4.2779    0.1290   -0.8208 C   0  0  0  0  0  0  0  0  0  0  0  0
    5.0801   -0.9384   -0.4047 C   0  0  0  0  0  0  0  0  0  0  0  0
    4.5022   -2.1338    0.0295 C   0  0  0  0  0  0  0  0  0  0  0  0
    3.1141   -2.2726    0.0537 C   0  0  0  0  0  0  0  0  0  0  0  0
    0.3541    2.2249   -0.4753 F   0  0  0  0  0  0  0  0  0  0  0  0
    0.1841   -2.7563   -0.0677 O   0  0  0  0  0  0  0  0  0  0  0  0
    0.0133   -0.7133   -1.5693 O   0  0  0  0  0  0  0  0  0  0  0  0
   -1.4430   -0.1775    1.5557 S   0  0  0  0  0  0  0  0  0  0  0  0
   -1.4050    1.2143    2.0137 O   0  0  0  0  0  0  0  0  0  0  0  0
   -1.6706   -1.2600    2.5230 O   0  0  0  0  0  0  0  0  0  0  0  0
   -2.0111    1.5729   -0.6652 H   0  0  0  0  0  0  0  0  0  0  0  0
   -3.7268    1.4358   -2.4585 H   0  0  0  0  0  0  0  0  0  0  0  0
   -5.2365   -0.5320   -2.5857 H   0  0  0  0  0  0  0  0  0  0  0  0
   -5.0500   -2.3644   -0.9193 H   0  0  0  0  0  0  0  0  0  0  0  0
   -3.3524   -2.2256    0.8938 H   0  0  0  0  0  0  0  0  0  0  0  0
    2.2552    0.8327   -1.1198 H   0  0  0  0  0  0  0  0  0  0  0  0
    4.7329    1.0557   -1.1571 H   0  0  0  0  0  0  0  0  0  0  0  0
    6.1614   -0.8369   -0.4197 H   0  0  0  0  0  0  0  0  0  0  0  0
    5.1290   -2.9609    0.3488 H   0  0  0  0  0  0  0  0  0  0  0  0
    2.6508   -3.1947    0.3866 H   0  0  0  0  0  0  0  0  0  0  0  0
    0.5593    3.4399    0.2534 C   0  0  0  0  0  0  0  0  0  0  0  0
   -0.2973    3.5173    0.9292 H   0  0  0  0  0  0  0  0  0  0  0  0
    1.8449    3.3012    1.0444 C   0  0  0  0  0  0  0  0  0  0  0  0
    1.9919    4.1872    1.6724 H   0  0  0  0  0  0  0  0  0  0  0  0
    1.8048    2.4229    1.6972 H   0  0  0  0  0  0  0  0  0  0  0  0
    2.7096    3.2065    0.3777 H   0  0  0  0  0  0  0  0  0  0  0  0
    0.5565    4.5756   -0.7508 C   0  0  0  0  0  0  0  0  0  0  0  0
    0.6598    5.5355   -0.2325 H   0  0  0  0  0  0  0  0  0  0  0  0
   -0.3822    4.5922   -1.3154 H   0  0  0  0  0  0  0  0  0  0  0  0
    1.3890    4.4736   -1.4567 H   0  0  0  0  0  0  0  0  0  0  0  0
  1 18  1  0  0  0  0
  2 21  1  0  0  0  0
  2  1  2  0  0  0  0
  3  2  1  0  0  0  0
  4  3  2  0  0  0  0
  4  5  1  0  0  0  0
  5  6  2  0  0  0  0
  6  1  1  0  0  0  0
  6 25  1  0  0  0  0
  7 18  1  0  0  0  0
  8  9  1  0  0  0  0
  8 16  2  0  0  0  0
  8  7  1  0  0  0  0
  9 14  2  0  0  0  0
 10  9  1  0  0  0  0
 11 10  2  0  0  0  0
 11 12  1  0  0  0  0
 12 13  2  0  0  0  0
 13 14  1  0  0  0  0
 13 29  1  0  0  0  0
 14 30  1  0  0  0  0
 15 31  1  0  0  0  0
 17  8  2  0  0  0  0
 18 19  2  0  0  0  0
 18 20  2  0  0  0  0
 22  3  1  0  0  0  0
 23  4  1  0  0  0  0
 24  5  1  0  0  0  0
 26 10  1  0  0  0  0
 27 11  1  0  0  0  0
 28 12  1  0  0  0  0
 31 32  1  0  0  0  0
 31 33  1  0  0  0  0
 33 34  1  0  0  0  0
 33 35  1  0  0  0  0
 36 33  1  0  0  0  0
 37 38  1  0  0  0  0
 37 31  1  0  0  0  0
 39 37  1  0  0  0  0
 40 37  1  0  0  0  0
M  RAD  1   7   2
M  END
>  <program>
Gaussian 09, Revision D.01

>  <basis>
6-31G(d) (6D, 7F)

>  <method>
UB3LYP

$$$$
nfsi_ipr_ts_30_ircr_o.log
 OpenBabel04281817243D
Gaussian scr1/g09_d1/g09/g09 #P UB3LYP/6-31G(d) freq scrf=(smd,solvent=n,n-dimet
 40 40  0  0  0  0  0  0  0  0999 V2000
   -2.6086   -0.3122    0.2152 C   0  0  0  0  0  0  0  0  0  0  0  0
   -2.6926    0.7310   -0.7138 C   0  0  0  0  0  0  0  0  0  0  0  0
   -3.6464    0.6394   -1.7247 C   0  0  0  0  0  0  0  0  0  0  0  0
   -4.4934   -0.4715   -1.7956 C   0  0  0  0  0  0  0  0  0  0  0  0
   -4.3901   -1.5041   -0.8609 C   0  0  0  0  0  0  0  0  0  0  0  0
   -3.4392   -1.4341    0.1578 C   0  0  0  0  0  0  0  0  0  0  0  0
    0.1725   -0.4653    1.0352 N   0  0  0  0  0  0  0  0  0  0  0  0
    0.5609   -1.3686   -0.3783 S   0  0  0  0  0  0  0  0  0  0  0  0
    2.3322   -1.1960   -0.3690 C   0  0  0  0  0  0  0  0  0  0  0  0
    2.8893    0.0091   -0.8102 C   0  0  0  0  0  0  0  0  0  0  0  0
    4.2779    0.1290   -0.8208 C   0  0  0  0  0  0  0  0  0  0  0  0
    5.0801   -0.9384   -0.4047 C   0  0  0  0  0  0  0  0  0  0  0  0
    4.5022   -2.1338    0.0295 C   0  0  0  0  0  0  0  0  0  0  0  0
    3.1141   -2.2726    0.0537 C   0  0  0  0  0  0  0  0  0  0  0  0
    0.3540    2.2249   -0.4753 F   0  0  0  0  0  0  0  0  0  0  0  0
    0.1841   -2.7563   -0.0677 O   0  0  0  0  0  0  0  0  0  0  0  0
    0.0133   -0.7133   -1.5693 O   0  0  0  0  0  0  0  0  0  0  0  0
   -1.4430   -0.1775    1.5557 S   0  0  0  0  0  0  0  0  0  0  0  0
   -1.4051    1.2143    2.0137 O   0  0  0  0  0  0  0  0  0  0  0  0
   -1.6706   -1.2600    2.5230 O   0  0  0  0  0  0  0  0  0  0  0  0
   -2.0111    1.5729   -0.6652 H   0  0  0  0  0  0  0  0  0  0  0  0
   -3.7268    1.4358   -2.4585 H   0  0  0  0  0  0  0  0  0  0  0  0
   -5.2365   -0.5320   -2.5857 H   0  0  0  0  0  0  0  0  0  0  0  0
   -5.0500   -2.3644   -0.9193 H   0  0  0  0  0  0  0  0  0  0  0  0
   -3.3524   -2.2256    0.8938 H   0  0  0  0  0  0  0  0  0  0  0  0
    2.2552    0.8327   -1.1198 H   0  0  0  0  0  0  0  0  0  0  0  0
    4.7329    1.0558   -1.1571 H   0  0  0  0  0  0  0  0  0  0  0  0
    6.1614   -0.8369   -0.4197 H   0  0  0  0  0  0  0  0  0  0  0  0
    5.1290   -2.9610    0.3488 H   0  0  0  0  0  0  0  0  0  0  0  0
    2.6508   -3.1947    0.3866 H   0  0  0  0  0  0  0  0  0  0  0  0
    0.5593    3.4399    0.2534 C   0  0  0  0  0  0  0  0  0  0  0  0
   -0.2973    3.5173    0.9292 H   0  0  0  0  0  0  0  0  0  0  0  0
    1.8449    3.3012    1.0444 C   0  0  0  0  0  0  0  0  0  0  0  0
    1.9919    4.1872    1.6724 H   0  0  0  0  0  0  0  0  0  0  0  0
    2.7096    3.2065    0.3776 H   0  0  0  0  0  0  0  0  0  0  0  0
    1.8048    2.4229    1.6972 H   0  0  0  0  0  0  0  0  0  0  0  0
    0.5565    4.5756   -0.7508 C   0  0  0  0  0  0  0  0  0  0  0  0
    0.6598    5.5355   -0.2325 H   0  0  0  0  0  0  0  0  0  0  0  0
    1.3890    4.4736   -1.4567 H   0  0  0  0  0  0  0  0  0  0  0  0
   -0.3822    4.5922   -1.3154 H   0  0  0  0  0  0  0  0  0  0  0  0
  1 18  1  0  0  0  0
  2 21  1  0  0  0  0
  2  1  2  0  0  0  0
  3  2  1  0  0  0  0
  4  3  2  0  0  0  0
  4  5  1  0  0  0  0
  5  6  2  0  0  0  0
  6  1  1  0  0  0  0
  6 25  1  0  0  0  0
  7 18  1  0  0  0  0
  8  9  1  0  0  0  0
  8 16  2  0  0  0  0
  8  7  1  0  0  0  0
  9 14  2  0  0  0  0
 10  9  1  0  0  0  0
 11 10  2  0  0  0  0
 11 12  1  0  0  0  0
 12 13  2  0  0  0  0
 13 14  1  0  0  0  0
 13 29  1  0  0  0  0
 14 30  1  0  0  0  0
 15 31  1  0  0  0  0
 17  8  2  0  0  0  0
 18 19  2  0  0  0  0
 18 20  2  0  0  0  0
 22  3  1  0  0  0  0
 23  4  1  0  0  0  0
 24  5  1  0  0  0  0
 26 10  1  0  0  0  0
 27 11  1  0  0  0  0
 28 12  1  0  0  0  0
 31 32  1  0  0  0  0
 31 33  1  0  0  0  0
 33 34  1  0  0  0  0
 33 36  1  0  0  0  0
 35 33  1  0  0  0  0
 37 38  1  0  0  0  0
 37 31  1  0  0  0  0
 39 37  1  0  0  0  0
 40 37  1  0  0  0  0
M  RAD  1   7   2
M  END
>  <program>
Gaussian 09, Revision D.01

>  <basis>
6-31G(d) (6D, 7F)

>  <method>
UB3LYP

$$$$
nfsi_ipr_ts_23_ircr_o.log
 OpenBabel04281817243D
Gaussian scr1/g09_d1/g09/g09 #P UB3LYP/6-31G(d) freq scrf=(smd,solvent=n,n-dimet
 40 40  0  0  0  0  0  0  0  0999 V2000
    1.6898   -1.8583   -0.2280 C   0  0  0  0  0  0  0  0  0  0  0  0
    1.4458   -3.1915    0.1091 C   0  0  0  0  0  0  0  0  0  0  0  0
    2.3699   -3.8542    0.9180 C   0  0  0  0  0  0  0  0  0  0  0  0
    3.5073   -3.1857    1.3757 C   0  0  0  0  0  0  0  0  0  0  0  0
    3.7320   -1.8496    1.0290 C   0  0  0  0  0  0  0  0  0  0  0  0
    2.8238   -1.1709    0.2181 C   0  0  0  0  0  0  0  0  0  0  0  0
   -0.2294    0.0216   -0.1702 N   0  0  0  0  0  0  0  0  0  0  0  0
   -1.5033    1.0709   -0.7177 S   0  0  0  0  0  0  0  0  0  0  0  0
   -2.8118    0.3310    0.2308 C   0  0  0  0  0  0  0  0  0  0  0  0
   -2.9196    0.6424    1.5937 C   0  0  0  0  0  0  0  0  0  0  0  0
   -3.9528    0.0660    2.3267 C   0  0  0  0  0  0  0  0  0  0  0  0
   -4.8519   -0.8072    1.7042 C   0  0  0  0  0  0  0  0  0  0  0  0
   -4.7274   -1.1100    0.3438 C   0  0  0  0  0  0  0  0  0  0  0  0
   -3.6998   -0.5450   -0.4069 C   0  0  0  0  0  0  0  0  0  0  0  0
    2.1701    1.9847   -0.1925 F   0  0  0  0  0  0  0  0  0  0  0  0
   -1.1411    2.3774   -0.1569 O   0  0  0  0  0  0  0  0  0  0  0  0
   -1.7927    0.9477   -2.1487 O   0  0  0  0  0  0  0  0  0  0  0  0
    0.5327   -1.0230   -1.2987 S   0  0  0  0  0  0  0  0  0  0  0  0
    1.2606   -0.2011   -2.2728 O   0  0  0  0  0  0  0  0  0  0  0  0
   -0.4834   -1.9822   -1.7568 O   0  0  0  0  0  0  0  0  0  0  0  0
    0.5600   -3.6998   -0.2552 H   0  0  0  0  0  0  0  0  0  0  0  0
    2.1988   -4.8922    1.1868 H   0  0  0  0  0  0  0  0  0  0  0  0
    4.2228   -3.7068    2.0055 H   0  0  0  0  0  0  0  0  0  0  0  0
    4.6174   -1.3338    1.3885 H   0  0  0  0  0  0  0  0  0  0  0  0
    2.9851   -0.1317   -0.0458 H   0  0  0  0  0  0  0  0  0  0  0  0
   -2.2180    1.3245    2.0617 H   0  0  0  0  0  0  0  0  0  0  0  0
   -4.0580    0.2984    3.3819 H   0  0  0  0  0  0  0  0  0  0  0  0
   -5.6544   -1.2550    2.2830 H   0  0  0  0  0  0  0  0  0  0  0  0
   -5.4318   -1.7851   -0.1323 H   0  0  0  0  0  0  0  0  0  0  0  0
   -3.5903   -0.7688   -1.4622 H   0  0  0  0  0  0  0  0  0  0  0  0
    2.1547    3.1164    0.6750 C   0  0  0  0  0  0  0  0  0  0  0  0
    1.1285    3.1841    1.0485 H   0  0  0  0  0  0  0  0  0  0  0  0
    3.1215    2.8465    1.8114 C   0  0  0  0  0  0  0  0  0  0  0  0
    3.1025    3.6756    2.5279 H   0  0  0  0  0  0  0  0  0  0  0  0
    2.8474    1.9294    2.3442 H   0  0  0  0  0  0  0  0  0  0  0  0
    4.1453    2.7407    1.4334 H   0  0  0  0  0  0  0  0  0  0  0  0
    2.4954    4.3328   -0.1636 C   0  0  0  0  0  0  0  0  0  0  0  0
    3.5093    4.2507   -0.5726 H   0  0  0  0  0  0  0  0  0  0  0  0
    1.7894    4.4376   -0.9945 H   0  0  0  0  0  0  0  0  0  0  0  0
    2.4420    5.2411    0.4472 H   0  0  0  0  0  0  0  0  0  0  0  0
  1  2  2  0  0  0  0
  1  6  1  0  0  0  0
  2  3  1  0  0  0  0
  3 22  1  0  0  0  0
  3  4  2  0  0  0  0
  4 23  1  0  0  0  0
  5  4  1  0  0  0  0
  5 24  1  0  0  0  0
  6  5  2  0  0  0  0
  8  7  1  0  0  0  0
  8 16  2  0  0  0  0
  8  9  1  0  0  0  0
  9 10  1  0  0  0  0
 10 26  1  0  0  0  0
 10 11  2  0  0  0  0
 11 27  1  0  0  0  0
 12 28  1  0  0  0  0
 12 11  1  0  0  0  0
 13 12  2  0  0  0  0
 14  9  2  0  0  0  0
 14 13  1  0  0  0  0
 15 31  1  0  0  0  0
 17  8  2  0  0  0  0
 18  1  1  0  0  0  0
 18  7  1  0  0  0  0
 19 18  2  0  0  0  0
 20 18  2  0  0  0  0
 21  2  1  0  0  0  0
 25  6  1  0  0  0  0
 29 13  1  0  0  0  0
 30 14  1  0  0  0  0
 31 32  1  0  0  0  0
 31 33  1  0  0  0  0
 33 35  1  0  0  0  0
 33 34  1  0  0  0  0
 36 33  1  0  0  0  0
 37 40  1  0  0  0  0
 37 31  1  0  0  0  0
 38 37  1  0  0  0  0
 39 37  1  0  0  0  0
M  RAD  1   7   2
M  END
>  <program>
Gaussian 09, Revision D.01

>  <basis>
6-31G(d) (6D, 7F)

>  <method>
UB3LYP

$$$$
nfsi_ipr_ts_34_ircr_o.log
 OpenBabel04281817243D
Gaussian scr1/g09_d1/g09/g09 #P UB3LYP/6-31G(d) freq scrf=(smd,solvent=n,n-dimet
 40 40  0  0  0  0  0  0  0  0999 V2000
    1.5970   -1.9292   -0.2537 C   0  0  0  0  0  0  0  0  0  0  0  0
    2.7766   -1.3389    0.2127 C   0  0  0  0  0  0  0  0  0  0  0  0
    3.6546   -2.1195    0.9626 C   0  0  0  0  0  0  0  0  0  0  0  0
    3.3555   -3.4592    1.2298 C   0  0  0  0  0  0  0  0  0  0  0  0
    2.1729   -4.0295    0.7535 C   0  0  0  0  0  0  0  0  0  0  0  0
    1.2779   -3.2639    0.0051 C   0  0  0  0  0  0  0  0  0  0  0  0
   -0.2272    0.0263   -0.0341 N   0  0  0  0  0  0  0  0  0  0  0  0
   -1.4039    1.2257   -0.4846 S   0  0  0  0  0  0  0  0  0  0  0  0
   -2.8178    0.4289    0.2430 C   0  0  0  0  0  0  0  0  0  0  0  0
   -3.0015    0.5093    1.6309 C   0  0  0  0  0  0  0  0  0  0  0  0
   -4.1163   -0.1090    2.1901 C   0  0  0  0  0  0  0  0  0  0  0  0
   -5.0211   -0.7955    1.3729 C   0  0  0  0  0  0  0  0  0  0  0  0
   -4.8209   -0.8682   -0.0101 C   0  0  0  0  0  0  0  0  0  0  0  0
   -3.7111   -0.2583   -0.5888 C   0  0  0  0  0  0  0  0  0  0  0  0
    2.1630    1.8249   -0.0013 F   0  0  0  0  0  0  0  0  0  0  0  0
   -1.0218    2.4007    0.3056 O   0  0  0  0  0  0  0  0  0  0  0  0
   -1.5903    1.3485   -1.9328 O   0  0  0  0  0  0  0  0  0  0  0  0
    0.4792   -0.9591   -1.2500 S   0  0  0  0  0  0  0  0  0  0  0  0
    1.2466   -0.1248   -2.1800 O   0  0  0  0  0  0  0  0  0  0  0  0
   -0.6008   -1.8222   -1.7549 O   0  0  0  0  0  0  0  0  0  0  0  0
    2.9945   -0.2963    0.0099 H   0  0  0  0  0  0  0  0  0  0  0  0
    4.5745   -1.6803    1.3370 H   0  0  0  0  0  0  0  0  0  0  0  0
    4.0480   -4.0604    1.8121 H   0  0  0  0  0  0  0  0  0  0  0  0
    1.9443   -5.0706    0.9610 H   0  0  0  0  0  0  0  0  0  0  0  0
    0.3577   -3.6946   -0.3738 H   0  0  0  0  0  0  0  0  0  0  0  0
   -2.2945    1.0482    2.2524 H   0  0  0  0  0  0  0  0  0  0  0  0
   -4.2805   -0.0546    3.2618 H   0  0  0  0  0  0  0  0  0  0  0  0
   -5.8875   -1.2772    1.8167 H   0  0  0  0  0  0  0  0  0  0  0  0
   -5.5308   -1.3981   -0.6378 H   0  0  0  0  0  0  0  0  0  0  0  0
   -3.5433   -0.3037   -1.6589 H   0  0  0  0  0  0  0  0  0  0  0  0
    2.3587    3.0930    0.6226 C   0  0  0  0  0  0  0  0  0  0  0  0
    1.3645    3.4107    0.9506 H   0  0  0  0  0  0  0  0  0  0  0  0
    3.2750    2.8879    1.8128 C   0  0  0  0  0  0  0  0  0  0  0  0
    2.8516    2.1514    2.5045 H   0  0  0  0  0  0  0  0  0  0  0  0
    3.4047    3.8308    2.3559 H   0  0  0  0  0  0  0  0  0  0  0  0
    4.2624    2.5383    1.4887 H   0  0  0  0  0  0  0  0  0  0  0  0
    2.8998    4.0387   -0.4317 C   0  0  0  0  0  0  0  0  0  0  0  0
    3.0167    5.0446   -0.0129 H   0  0  0  0  0  0  0  0  0  0  0  0
    3.8777    3.6994   -0.7931 H   0  0  0  0  0  0  0  0  0  0  0  0
    2.2134    4.1008   -1.2831 H   0  0  0  0  0  0  0  0  0  0  0  0
  1  6  2  0  0  0  0
  1  2  1  0  0  0  0
  2  3  2  0  0  0  0
  3  4  1  0  0  0  0
  3 22  1  0  0  0  0
  4 23  1  0  0  0  0
  5 24  1  0  0  0  0
  5  4  2  0  0  0  0
  6  5  1  0  0  0  0
  8  7  1  0  0  0  0
  8  9  1  0  0  0  0
  8 16  2  0  0  0  0
  9 10  2  0  0  0  0
 10 11  1  0  0  0  0
 10 26  1  0  0  0  0
 11 27  1  0  0  0  0
 12 28  1  0  0  0  0
 12 11  2  0  0  0  0
 13 12  1  0  0  0  0
 14 13  2  0  0  0  0
 14  9  1  0  0  0  0
 15 31  1  0  0  0  0
 17  8  2  0  0  0  0
 18  1  1  0  0  0  0
 18  7  1  0  0  0  0
 19 18  2  0  0  0  0
 20 18  2  0  0  0  0
 21  2  1  0  0  0  0
 25  6  1  0  0  0  0
 29 13  1  0  0  0  0
 30 14  1  0  0  0  0
 31 32  1  0  0  0  0
 31 33  1  0  0  0  0
 33 35  1  0  0  0  0
 33 34  1  0  0  0  0
 36 33  1  0  0  0  0
 37 38  1  0  0  0  0
 37 31  1  0  0  0  0
 39 37  1  0  0  0  0
 40 37  1  0  0  0  0
M  RAD  1   7   2
M  END
>  <program>
Gaussian 09, Revision D.01

>  <basis>
6-31G(d) (6D, 7F)

>  <method>
UB3LYP

$$$$
nfsi_ipr_ts_20_ircr_o.log
 OpenBabel04281817243D
Gaussian scr1/g09_d1/g09/g09 #P UB3LYP/6-31G(d) freq scrf=(smd,solvent=n,n-dimet
 40 40  0  0  0  0  0  0  0  0999 V2000
   -2.5092   -0.5752    0.1864 C   0  0  0  0  0  0  0  0  0  0  0  0
   -2.6503    0.5892   -0.5767 C   0  0  0  0  0  0  0  0  0  0  0  0
   -3.5726    0.5859   -1.6206 C   0  0  0  0  0  0  0  0  0  0  0  0
   -4.3325   -0.5581   -1.8861 C   0  0  0  0  0  0  0  0  0  0  0  0
   -4.1725   -1.7117   -1.1151 C   0  0  0  0  0  0  0  0  0  0  0  0
   -3.2523   -1.7309   -0.0665 C   0  0  0  0  0  0  0  0  0  0  0  0
    0.2547   -0.6925    1.0642 N   0  0  0  0  0  0  0  0  0  0  0  0
    0.7388   -1.3548   -0.4469 S   0  0  0  0  0  0  0  0  0  0  0  0
    2.4877   -1.0389   -0.3570 C   0  0  0  0  0  0  0  0  0  0  0  0
    3.3563   -2.0950   -0.0757 C   0  0  0  0  0  0  0  0  0  0  0  0
    4.7258   -1.8313   -0.0291 C   0  0  0  0  0  0  0  0  0  0  0  0
    5.1993   -0.5365   -0.2542 C   0  0  0  0  0  0  0  0  0  0  0  0
    4.3107    0.5078   -0.5298 C   0  0  0  0  0  0  0  0  0  0  0  0
    2.9397    0.2649   -0.5874 C   0  0  0  0  0  0  0  0  0  0  0  0
    0.2682    2.3599   -0.2176 F   0  0  0  0  0  0  0  0  0  0  0  0
    0.4737   -2.7979   -0.3459 O   0  0  0  0  0  0  0  0  0  0  0  0
    0.1580   -0.5815   -1.5483 O   0  0  0  0  0  0  0  0  0  0  0  0
   -1.3843   -0.5656    1.5674 S   0  0  0  0  0  0  0  0  0  0  0  0
   -1.4302    0.7516    2.2080 O   0  0  0  0  0  0  0  0  0  0  0  0
   -1.5740   -1.7815    2.3710 O   0  0  0  0  0  0  0  0  0  0  0  0
   -2.0375    1.4614   -0.3776 H   0  0  0  0  0  0  0  0  0  0  0  0
   -3.6981    1.4777   -2.2272 H   0  0  0  0  0  0  0  0  0  0  0  0
   -5.0521   -0.5497   -2.6998 H   0  0  0  0  0  0  0  0  0  0  0  0
   -4.7643   -2.5977   -1.3243 H   0  0  0  0  0  0  0  0  0  0  0  0
   -3.1230   -2.6169    0.5448 H   0  0  0  0  0  0  0  0  0  0  0  0
    2.9743   -3.0953    0.0967 H   0  0  0  0  0  0  0  0  0  0  0  0
    5.4196   -2.6392    0.1825 H   0  0  0  0  0  0  0  0  0  0  0  0
    6.2666   -0.3385   -0.2145 H   0  0  0  0  0  0  0  0  0  0  0  0
    4.6845    1.5127   -0.7017 H   0  0  0  0  0  0  0  0  0  0  0  0
    2.2372    1.0664   -0.7909 H   0  0  0  0  0  0  0  0  0  0  0  0
    0.6418    3.6940    0.1373 C   0  0  0  0  0  0  0  0  0  0  0  0
    1.7157    3.6479    0.3491 H   0  0  0  0  0  0  0  0  0  0  0  0
    0.3751    4.5770   -1.0657 C   0  0  0  0  0  0  0  0  0  0  0  0
    0.9251    4.2166   -1.9418 H   0  0  0  0  0  0  0  0  0  0  0  0
   -0.6949    4.5928   -1.3045 H   0  0  0  0  0  0  0  0  0  0  0  0
    0.6968    5.6035   -0.8576 H   0  0  0  0  0  0  0  0  0  0  0  0
   -0.1272    4.0795    1.3849 C   0  0  0  0  0  0  0  0  0  0  0  0
   -1.2040    4.1183    1.1835 H   0  0  0  0  0  0  0  0  0  0  0  0
    0.1943    5.0686    1.7306 H   0  0  0  0  0  0  0  0  0  0  0  0
    0.0523    3.3580    2.1878 H   0  0  0  0  0  0  0  0  0  0  0  0
  1 18  1  0  0  0  0
  2 21  1  0  0  0  0
  2  1  2  0  0  0  0
  3  2  1  0  0  0  0
  4  3  2  0  0  0  0
  4  5  1  0  0  0  0
  5  6  2  0  0  0  0
  6  1  1  0  0  0  0
  6 25  1  0  0  0  0
  7 18  1  0  0  0  0
  8  9  1  0  0  0  0
  8 16  2  0  0  0  0
  8  7  1  0  0  0  0
  9 10  2  0  0  0  0
 10 11  1  0  0  0  0
 10 26  1  0  0  0  0
 11 27  1  0  0  0  0
 12 28  1  0  0  0  0
 12 11  2  0  0  0  0
 13 12  1  0  0  0  0
 14 13  2  0  0  0  0
 14  9  1  0  0  0  0
 15 31  1  0  0  0  0
 17  8  2  0  0  0  0
 18 19  2  0  0  0  0
 18 20  2  0  0  0  0
 22  3  1  0  0  0  0
 23  4  1  0  0  0  0
 24  5  1  0  0  0  0
 29 13  1  0  0  0  0
 30 14  1  0  0  0  0
 31 32  1  0  0  0  0
 31 37  1  0  0  0  0
 33 36  1  0  0  0  0
 33 31  1  0  0  0  0
 34 33  1  0  0  0  0
 35 33  1  0  0  0  0
 37 39  1  0  0  0  0
 37 40  1  0  0  0  0
 38 37  1  0  0  0  0
M  RAD  1   7   2
M  END
>  <program>
Gaussian 09, Revision D.01

>  <basis>
6-31G(d) (6D, 7F)

>  <method>
UB3LYP

$$$$
nfsi_ipr_ts_32_ircr_o.log
 OpenBabel04281817243D
Gaussian scr1/g09_d1/g09/g09 #P UB3LYP/6-31G(d) freq scrf=(smd,solvent=n,n-dimet
 40 40  0  0  0  0  0  0  0  0999 V2000
    1.8570   -1.6789   -0.0266 C   0  0  0  0  0  0  0  0  0  0  0  0
    1.5778   -2.5746    1.0116 C   0  0  0  0  0  0  0  0  0  0  0  0
    2.5923   -2.8796    1.9161 C   0  0  0  0  0  0  0  0  0  0  0  0
    3.8584   -2.3023    1.7723 C   0  0  0  0  0  0  0  0  0  0  0  0
    4.1193   -1.4154    0.7254 C   0  0  0  0  0  0  0  0  0  0  0  0
    3.1134   -1.0905   -0.1851 C   0  0  0  0  0  0  0  0  0  0  0  0
   -0.4876   -0.3751   -0.2481 N   0  0  0  0  0  0  0  0  0  0  0  0
   -1.7417    0.5215   -1.0327 S   0  0  0  0  0  0  0  0  0  0  0  0
   -3.0303    0.3098    0.1758 C   0  0  0  0  0  0  0  0  0  0  0  0
   -4.0847   -0.5629   -0.1107 C   0  0  0  0  0  0  0  0  0  0  0  0
   -5.0997   -0.7113    0.8335 C   0  0  0  0  0  0  0  0  0  0  0  0
   -5.0485   -0.0010    2.0358 C   0  0  0  0  0  0  0  0  0  0  0  0
   -3.9847    0.8669    2.3055 C   0  0  0  0  0  0  0  0  0  0  0  0
   -2.9623    1.0303    1.3743 C   0  0  0  0  0  0  0  0  0  0  0  0
    2.1227    1.7253    0.5159 F   0  0  0  0  0  0  0  0  0  0  0  0
   -1.2335    1.9006   -1.0027 O   0  0  0  0  0  0  0  0  0  0  0  0
   -2.1589   -0.0761   -2.3039 O   0  0  0  0  0  0  0  0  0  0  0  0
    0.5813   -1.3105   -1.2122 S   0  0  0  0  0  0  0  0  0  0  0  0
    1.1390   -0.5099   -2.3070 O   0  0  0  0  0  0  0  0  0  0  0  0
   -0.1862   -2.5327   -1.5048 O   0  0  0  0  0  0  0  0  0  0  0  0
    0.5954   -3.0244    1.1111 H   0  0  0  0  0  0  0  0  0  0  0  0
    2.3954   -3.5709    2.7299 H   0  0  0  0  0  0  0  0  0  0  0  0
    4.6455   -2.5484    2.4793 H   0  0  0  0  0  0  0  0  0  0  0  0
    5.1052   -0.9740    0.6147 H   0  0  0  0  0  0  0  0  0  0  0  0
    3.2998   -0.4054   -1.0033 H   0  0  0  0  0  0  0  0  0  0  0  0
   -4.1119   -1.1049   -1.0493 H   0  0  0  0  0  0  0  0  0  0  0  0
   -5.9299   -1.3801    0.6277 H   0  0  0  0  0  0  0  0  0  0  0  0
   -5.8422   -0.1225    2.7674 H   0  0  0  0  0  0  0  0  0  0  0  0
   -3.9529    1.4186    3.2400 H   0  0  0  0  0  0  0  0  0  0  0  0
   -2.1354    1.7042    1.5719 H   0  0  0  0  0  0  0  0  0  0  0  0
    2.9683    2.8229    0.1939 C   0  0  0  0  0  0  0  0  0  0  0  0
    3.9142    2.3852   -0.1463 H   0  0  0  0  0  0  0  0  0  0  0  0
    2.3129    3.5986   -0.9322 C   0  0  0  0  0  0  0  0  0  0  0  0
    2.1249    2.9445   -1.7905 H   0  0  0  0  0  0  0  0  0  0  0  0
    2.9646    4.4164   -1.2595 H   0  0  0  0  0  0  0  0  0  0  0  0
    1.3588    4.0262   -0.6038 H   0  0  0  0  0  0  0  0  0  0  0  0
    3.1842    3.6238    1.4636 C   0  0  0  0  0  0  0  0  0  0  0  0
    3.8685    4.4585    1.2744 H   0  0  0  0  0  0  0  0  0  0  0  0
    2.2344    4.0324    1.8277 H   0  0  0  0  0  0  0  0  0  0  0  0
    3.6190    2.9949    2.2481 H   0  0  0  0  0  0  0  0  0  0  0  0
  1  2  1  0  0  0  0
  2 21  1  0  0  0  0
  2  3  2  0  0  0  0
  3 22  1  0  0  0  0
  4  3  1  0  0  0  0
  4 23  1  0  0  0  0
  5  4  2  0  0  0  0
  6  1  2  0  0  0  0
  6  5  1  0  0  0  0
  8 16  2  0  0  0  0
  8  7  1  0  0  0  0
  8  9  1  0  0  0  0
  9 14  1  0  0  0  0
 10  9  2  0  0  0  0
 10 11  1  0  0  0  0
 11 12  2  0  0  0  0
 12 13  1  0  0  0  0
 12 28  1  0  0  0  0
 13 29  1  0  0  0  0
 14 30  1  0  0  0  0
 14 13  2  0  0  0  0
 17  8  2  0  0  0  0
 18  7  1  0  0  0  0
 18  1  1  0  0  0  0
 19 18  2  0  0  0  0
 20 18  2  0  0  0  0
 24  5  1  0  0  0  0
 25  6  1  0  0  0  0
 26 10  1  0  0  0  0
 27 11  1  0  0  0  0
 31 15  1  0  0  0  0
 31 37  1  0  0  0  0
 32 31  1  0  0  0  0
 33 36  1  0  0  0  0
 33 31  1  0  0  0  0
 34 33  1  0  0  0  0
 35 33  1  0  0  0  0
 37 39  1  0  0  0  0
 37 40  1  0  0  0  0
 38 37  1  0  0  0  0
M  RAD  1   7   2
M  END
>  <program>
Gaussian 09, Revision D.01

>  <basis>
6-31G(d) (6D, 7F)

>  <method>
UB3LYP

$$$$
nfsi_ipr_ts_1_ircr_o.log
 OpenBabel04281817243D
Gaussian scr1/g09_d1/g09/g09 #P UB3LYP/6-31G(d) freq scrf=(smd,solvent=n,n-dimet
 40 40  0  0  0  0  0  0  0  0999 V2000
    1.4339   -1.7527    0.3777 C   0  0  0  0  0  0  0  0  0  0  0  0
    2.7193   -1.3211    0.0349 C   0  0  0  0  0  0  0  0  0  0  0  0
    3.4888   -2.1289   -0.8007 C   0  0  0  0  0  0  0  0  0  0  0  0
    2.9808   -3.3437   -1.2699 C   0  0  0  0  0  0  0  0  0  0  0  0
    1.6965   -3.7607   -0.9102 C   0  0  0  0  0  0  0  0  0  0  0  0
    0.9077   -2.9629   -0.0829 C   0  0  0  0  0  0  0  0  0  0  0  0
   -0.3130    0.5656    0.7732 N   0  0  0  0  0  0  0  0  0  0  0  0
   -0.9452    0.5967   -0.8435 S   0  0  0  0  0  0  0  0  0  0  0  0
   -2.6583    0.3483   -0.4334 C   0  0  0  0  0  0  0  0  0  0  0  0
   -3.2300   -0.9157   -0.6222 C   0  0  0  0  0  0  0  0  0  0  0  0
   -4.5770   -1.0875   -0.3133 C   0  0  0  0  0  0  0  0  0  0  0  0
   -5.3263   -0.0153    0.1835 C   0  0  0  0  0  0  0  0  0  0  0  0
   -4.7378    1.2400    0.3712 C   0  0  0  0  0  0  0  0  0  0  0  0
   -3.3933    1.4328    0.0659 C   0  0  0  0  0  0  0  0  0  0  0  0
    2.1641    1.6531   -0.1654 F   0  0  0  0  0  0  0  0  0  0  0  0
   -0.7347    1.9818   -1.2722 O   0  0  0  0  0  0  0  0  0  0  0  0
   -0.4657   -0.5104   -1.6762 O   0  0  0  0  0  0  0  0  0  0  0  0
    0.4601   -0.7780    1.5117 S   0  0  0  0  0  0  0  0  0  0  0  0
   -0.6915   -1.5803    1.9619 O   0  0  0  0  0  0  0  0  0  0  0  0
    1.3569   -0.1669    2.4950 O   0  0  0  0  0  0  0  0  0  0  0  0
    3.1020   -0.3749    0.3959 H   0  0  0  0  0  0  0  0  0  0  0  0
    4.4884   -1.8099   -1.0807 H   0  0  0  0  0  0  0  0  0  0  0  0
    3.5898   -3.9691   -1.9165 H   0  0  0  0  0  0  0  0  0  0  0  0
    1.3067   -4.7074   -1.2720 H   0  0  0  0  0  0  0  0  0  0  0  0
   -0.0890   -3.2760    0.2060 H   0  0  0  0  0  0  0  0  0  0  0  0
   -2.6379   -1.7361   -1.0117 H   0  0  0  0  0  0  0  0  0  0  0  0
   -5.0429   -2.0568   -0.4620 H   0  0  0  0  0  0  0  0  0  0  0  0
   -6.3752   -0.1592    0.4257 H   0  0  0  0  0  0  0  0  0  0  0  0
   -5.3262    2.0681    0.7539 H   0  0  0  0  0  0  0  0  0  0  0  0
   -2.9251    2.4018    0.2014 H   0  0  0  0  0  0  0  0  0  0  0  0
    2.2632    3.0699    0.0053 C   0  0  0  0  0  0  0  0  0  0  0  0
    1.2801    3.3912    0.3618 H   0  0  0  0  0  0  0  0  0  0  0  0
    3.3247    3.3309    1.0552 C   0  0  0  0  0  0  0  0  0  0  0  0
    3.0727    2.8265    1.9940 H   0  0  0  0  0  0  0  0  0  0  0  0
    3.3992    4.4059    1.2544 H   0  0  0  0  0  0  0  0  0  0  0  0
    4.3043    2.9740    0.7159 H   0  0  0  0  0  0  0  0  0  0  0  0
    2.5594    3.6693   -1.3545 C   0  0  0  0  0  0  0  0  0  0  0  0
    2.5918    4.7625   -1.2850 H   0  0  0  0  0  0  0  0  0  0  0  0
    3.5272    3.3187   -1.7318 H   0  0  0  0  0  0  0  0  0  0  0  0
    1.7796    3.3935   -2.0716 H   0  0  0  0  0  0  0  0  0  0  0  0
  1 18  1  0  0  0  0
  2  1  1  0  0  0  0
  2 21  1  0  0  0  0
  3  2  2  0  0  0  0
  4  5  2  0  0  0  0
  4  3  1  0  0  0  0
  5  6  1  0  0  0  0
  6 25  1  0  0  0  0
  6  1  2  0  0  0  0
  7 18  1  0  0  0  0
  8  9  1  0  0  0  0
  8  7  1  0  0  0  0
  9 14  1  0  0  0  0
 10  9  2  0  0  0  0
 10 11  1  0  0  0  0
 11 12  2  0  0  0  0
 12 13  1  0  0  0  0
 12 28  1  0  0  0  0
 13 29  1  0  0  0  0
 14 30  1  0  0  0  0
 14 13  2  0  0  0  0
 15 31  1  0  0  0  0
 16  8  2  0  0  0  0
 17  8  2  0  0  0  0
 18 19  2  0  0  0  0
 18 20  2  0  0  0  0
 22  3  1  0  0  0  0
 23  4  1  0  0  0  0
 24  5  1  0  0  0  0
 26 10  1  0  0  0  0
 27 11  1  0  0  0  0
 31 32  1  0  0  0  0
 31 33  1  0  0  0  0
 33 35  1  0  0  0  0
 33 34  1  0  0  0  0
 36 33  1  0  0  0  0
 37 38  1  0  0  0  0
 37 31  1  0  0  0  0
 39 37  1  0  0  0  0
 40 37  1  0  0  0  0
M  RAD  1   7   2
M  END
>  <program>
Gaussian 09, Revision D.01

>  <basis>
6-31G(d) (6D, 7F)

>  <method>
UB3LYP

$$$$
nfsi_ipr_ts_15_ircr_o.log
 OpenBabel04281817243D
Gaussian scr1/g09_d1/g09/g09 #P UB3LYP/6-31G(d) freq scrf=(smd,solvent=n,n-dimet
 40 40  0  0  0  0  0  0  0  0999 V2000
   -1.0043    1.9560    0.4316 C   0  0  0  0  0  0  0  0  0  0  0  0
   -2.2976    1.8118   -0.0797 C   0  0  0  0  0  0  0  0  0  0  0  0
   -2.7796    2.7907   -0.9467 C   0  0  0  0  0  0  0  0  0  0  0  0
   -1.9822    3.8887   -1.2836 C   0  0  0  0  0  0  0  0  0  0  0  0
   -0.6938    4.0163   -0.7587 C   0  0  0  0  0  0  0  0  0  0  0  0
   -0.1908    3.0445    0.1060 C   0  0  0  0  0  0  0  0  0  0  0  0
    0.1516   -0.7000    0.8851 N   0  0  0  0  0  0  0  0  0  0  0  0
    0.6761   -0.9133   -0.7599 S   0  0  0  0  0  0  0  0  0  0  0  0
    2.4156   -0.6772   -0.4776 C   0  0  0  0  0  0  0  0  0  0  0  0
    3.0115    0.5302   -0.8633 C   0  0  0  0  0  0  0  0  0  0  0  0
    4.3768    0.6956   -0.6453 C   0  0  0  0  0  0  0  0  0  0  0  0
    5.1212   -0.3251   -0.0436 C   0  0  0  0  0  0  0  0  0  0  0  0
    4.5098   -1.5238    0.3391 C   0  0  0  0  0  0  0  0  0  0  0  0
    3.1471   -1.7107    0.1260 C   0  0  0  0  0  0  0  0  0  0  0  0
   -2.5641   -1.2929   -0.1802 F   0  0  0  0  0  0  0  0  0  0  0  0
    0.4012   -2.3271   -1.0256 O   0  0  0  0  0  0  0  0  0  0  0  0
    0.1757    0.1181   -1.6715 O   0  0  0  0  0  0  0  0  0  0  0  0
   -0.3908    0.7589    1.6044 S   0  0  0  0  0  0  0  0  0  0  0  0
    0.8452    1.2812    2.2116 O   0  0  0  0  0  0  0  0  0  0  0  0
   -1.4990    0.3280    2.4613 O   0  0  0  0  0  0  0  0  0  0  0  0
   -2.9025    0.9501    0.1753 H   0  0  0  0  0  0  0  0  0  0  0  0
   -3.7808    2.6966   -1.3564 H   0  0  0  0  0  0  0  0  0  0  0  0
   -2.3682    4.6490   -1.9567 H   0  0  0  0  0  0  0  0  0  0  0  0
   -0.0790    4.8733   -1.0173 H   0  0  0  0  0  0  0  0  0  0  0  0
    0.8040    3.1353    0.5271 H   0  0  0  0  0  0  0  0  0  0  0  0
    2.4227    1.3105   -1.3325 H   0  0  0  0  0  0  0  0  0  0  0  0
    4.8609    1.6195   -0.9468 H   0  0  0  0  0  0  0  0  0  0  0  0
    6.1847   -0.1853    0.1275 H   0  0  0  0  0  0  0  0  0  0  0  0
    5.0947   -2.3128    0.8017 H   0  0  0  0  0  0  0  0  0  0  0  0
    2.6614   -2.6373    0.4123 H   0  0  0  0  0  0  0  0  0  0  0  0
   -3.2783   -2.5280   -0.0824 C   0  0  0  0  0  0  0  0  0  0  0  0
   -4.2938   -2.2508    0.2223 H   0  0  0  0  0  0  0  0  0  0  0  0
   -3.2905   -3.1564   -1.4615 C   0  0  0  0  0  0  0  0  0  0  0  0
   -3.8847   -4.0771   -1.4516 H   0  0  0  0  0  0  0  0  0  0  0  0
   -3.7333   -2.4721   -2.1935 H   0  0  0  0  0  0  0  0  0  0  0  0
   -2.2723   -3.4030   -1.7812 H   0  0  0  0  0  0  0  0  0  0  0  0
   -2.6142   -3.3690    0.9894 C   0  0  0  0  0  0  0  0  0  0  0  0
   -1.5874   -3.6201    0.7029 H   0  0  0  0  0  0  0  0  0  0  0  0
   -2.5918   -2.8320    1.9433 H   0  0  0  0  0  0  0  0  0  0  0  0
   -3.1737   -4.3002    1.1334 H   0  0  0  0  0  0  0  0  0  0  0  0
  1 18  1  0  0  0  0
  2 21  1  0  0  0  0
  2  1  2  0  0  0  0
  3  2  1  0  0  0  0
  4  3  2  0  0  0  0
  4  5  1  0  0  0  0
  5  6  2  0  0  0  0
  6  1  1  0  0  0  0
  6 25  1  0  0  0  0
  7 18  1  0  0  0  0
  8  9  1  0  0  0  0
  8  7  1  0  0  0  0
  9 14  2  0  0  0  0
 10 11  2  0  0  0  0
 10  9  1  0  0  0  0
 11 12  1  0  0  0  0
 12 28  1  0  0  0  0
 12 13  2  0  0  0  0
 13 29  1  0  0  0  0
 14 13  1  0  0  0  0
 14 30  1  0  0  0  0
 15 31  1  0  0  0  0
 16  8  2  0  0  0  0
 17  8  2  0  0  0  0
 18 19  2  0  0  0  0
 18 20  2  0  0  0  0
 22  3  1  0  0  0  0
 23  4  1  0  0  0  0
 24  5  1  0  0  0  0
 26 10  1  0  0  0  0
 27 11  1  0  0  0  0
 31 32  1  0  0  0  0
 31 37  1  0  0  0  0
 33 34  1  0  0  0  0
 33 31  1  0  0  0  0
 35 33  1  0  0  0  0
 36 33  1  0  0  0  0
 37 40  1  0  0  0  0
 37 39  1  0  0  0  0
 38 37  1  0  0  0  0
M  RAD  1   7   2
M  END
>  <program>
Gaussian 09, Revision D.01

>  <basis>
6-31G(d) (6D, 7F)

>  <method>
UB3LYP

$$$$
r_nfsi_1.log
 OpenBabel04281817243D
Gaussian scr1/g09_d1/g09/g09 #P UB3LYP/6-31G(d) opt=tight scrf=(smd,solvent=n,n-
 29 30  0  0  0  0  0  0  0  0999 V2000
    2.5610   -0.3992   -0.0124 C   0  0  0  0  0  0  0  0  0  0  0  0
    3.2266   -0.3635    1.2164 C   0  0  0  0  0  0  0  0  0  0  0  0
    4.6148   -0.2331    1.2151 C   0  0  0  0  0  0  0  0  0  0  0  0
    5.3105   -0.1405    0.0067 C   0  0  0  0  0  0  0  0  0  0  0  0
    4.6265   -0.1809   -1.2117 C   0  0  0  0  0  0  0  0  0  0  0  0
    3.2387   -0.3110   -1.2321 C   0  0  0  0  0  0  0  0  0  0  0  0
    0.3325    1.0983   -0.0563 N   0  0  0  0  0  0  0  0  0  0  0  0
   -1.3071    1.6153    0.0254 S   0  0  0  0  0  0  0  0  0  0  0  0
   -2.4643    0.2601    0.0080 C   0  0  0  0  0  0  0  0  0  0  0  0
   -2.8944   -0.2756    1.2260 C   0  0  0  0  0  0  0  0  0  0  0  0
   -3.8281   -1.3103    1.2029 C   0  0  0  0  0  0  0  0  0  0  0  0
   -4.3122   -1.7922   -0.0165 C   0  0  0  0  0  0  0  0  0  0  0  0
   -3.8711   -1.2425   -1.2236 C   0  0  0  0  0  0  0  0  0  0  0  0
   -2.9391   -0.2062   -1.2222 C   0  0  0  0  0  0  0  0  0  0  0  0
   -1.3589    2.2790    1.3344 O   0  0  0  0  0  0  0  0  0  0  0  0
   -1.4601    2.3913   -1.2104 O   0  0  0  0  0  0  0  0  0  0  0  0
    0.7887   -0.5554   -0.0227 S   0  0  0  0  0  0  0  0  0  0  0  0
    0.3433   -1.1396   -1.2954 O   0  0  0  0  0  0  0  0  0  0  0  0
    0.3321   -1.1214    1.2532 O   0  0  0  0  0  0  0  0  0  0  0  0
    2.6773   -0.4415    2.1483 H   0  0  0  0  0  0  0  0  0  0  0  0
    5.1509   -0.2064    2.1589 H   0  0  0  0  0  0  0  0  0  0  0  0
    6.3919   -0.0385    0.0140 H   0  0  0  0  0  0  0  0  0  0  0  0
    5.1718   -0.1138   -2.1482 H   0  0  0  0  0  0  0  0  0  0  0  0
    2.6997   -0.3489   -2.1726 H   0  0  0  0  0  0  0  0  0  0  0  0
   -2.5182    0.1121    2.1658 H   0  0  0  0  0  0  0  0  0  0  0  0
   -4.1792   -1.7356    2.1381 H   0  0  0  0  0  0  0  0  0  0  0  0
   -5.0406   -2.5980   -0.0260 H   0  0  0  0  0  0  0  0  0  0  0  0
   -4.2548   -1.6163   -2.1680 H   0  0  0  0  0  0  0  0  0  0  0  0
   -2.5981    0.2338   -2.1527 H   0  0  0  0  0  0  0  0  0  0  0  0
  1  2  2  0  0  0  0
  2 20  1  0  0  0  0
  3  2  1  0  0  0  0
  3 21  1  0  0  0  0
  4 22  1  0  0  0  0
  4  3  2  0  0  0  0
  5  4  1  0  0  0  0
  6  5  2  0  0  0  0
  6  1  1  0  0  0  0
  7 17  1  0  0  0  0
  7  8  1  0  0  0  0
  8 15  2  0  0  0  0
  9  8  1  0  0  0  0
  9 10  2  0  0  0  0
 10 25  1  0  0  0  0
 11 10  1  0  0  0  0
 11 26  1  0  0  0  0
 12 11  2  0  0  0  0
 13 14  2  0  0  0  0
 13 12  1  0  0  0  0
 14  9  1  0  0  0  0
 16  8  2  0  0  0  0
 17  1  1  0  0  0  0
 17 19  2  0  0  0  0
 18 17  2  0  0  0  0
 23  5  1  0  0  0  0
 24  6  1  0  0  0  0
 27 12  1  0  0  0  0
 28 13  1  0  0  0  0
 29 14  1  0  0  0  0
M  RAD  1   7   2
M  END
>  <program>
Gaussian 09, Revision D.01

>  <basis>
6-31G(d) (6D, 7F)

>  <method>
UB3LYP

$$$$
r_nfsi_10.log
 OpenBabel04281817243D
Gaussian scr1/g09_d1/g09/g09 #P UB3LYP/6-31G(d) opt=tight scrf=(smd,solvent=n,n-
 29 30  0  0  0  0  0  0  0  0999 V2000
    2.6468   -0.1380    0.2116 C   0  0  0  0  0  0  0  0  0  0  0  0
    2.7910   -1.2310    1.0734 C   0  0  0  0  0  0  0  0  0  0  0  0
    3.7918   -2.1616    0.8028 C   0  0  0  0  0  0  0  0  0  0  0  0
    4.6254   -1.9942   -0.3081 C   0  0  0  0  0  0  0  0  0  0  0  0
    4.4667   -0.8955   -1.1565 C   0  0  0  0  0  0  0  0  0  0  0  0
    3.4698    0.0462   -0.9034 C   0  0  0  0  0  0  0  0  0  0  0  0
    0.0000    0.1884    0.0000 N   0  0  0  0  0  0  0  0  0  0  0  0
   -1.3777    1.0639   -0.5469 S   0  0  0  0  0  0  0  0  0  0  0  0
   -2.6468   -0.1380   -0.2116 C   0  0  0  0  0  0  0  0  0  0  0  0
   -3.4698    0.0462    0.9034 C   0  0  0  0  0  0  0  0  0  0  0  0
   -4.4667   -0.8955    1.1565 C   0  0  0  0  0  0  0  0  0  0  0  0
   -4.6254   -1.9942    0.3081 C   0  0  0  0  0  0  0  0  0  0  0  0
   -3.7918   -2.1616   -0.8028 C   0  0  0  0  0  0  0  0  0  0  0  0
   -2.7910   -1.2310   -1.0734 C   0  0  0  0  0  0  0  0  0  0  0  0
   -1.6213    2.2692    0.2508 O   0  0  0  0  0  0  0  0  0  0  0  0
   -1.1475    1.1701   -1.9967 O   0  0  0  0  0  0  0  0  0  0  0  0
    1.3777    1.0639    0.5469 S   0  0  0  0  0  0  0  0  0  0  0  0
    1.1475    1.1701    1.9967 O   0  0  0  0  0  0  0  0  0  0  0  0
    1.6213    2.2692   -0.2508 O   0  0  0  0  0  0  0  0  0  0  0  0
    2.1434   -1.3497    1.9357 H   0  0  0  0  0  0  0  0  0  0  0  0
    3.9229   -3.0152    1.4607 H   0  0  0  0  0  0  0  0  0  0  0  0
    5.4038   -2.7239   -0.5116 H   0  0  0  0  0  0  0  0  0  0  0  0
    5.1184   -0.7679   -2.0155 H   0  0  0  0  0  0  0  0  0  0  0  0
    3.3372    0.9051   -1.5518 H   0  0  0  0  0  0  0  0  0  0  0  0
   -3.3372    0.9051    1.5518 H   0  0  0  0  0  0  0  0  0  0  0  0
   -5.1184   -0.7679    2.0155 H   0  0  0  0  0  0  0  0  0  0  0  0
   -5.4038   -2.7239    0.5116 H   0  0  0  0  0  0  0  0  0  0  0  0
   -3.9229   -3.0152   -1.4607 H   0  0  0  0  0  0  0  0  0  0  0  0
   -2.1434   -1.3497   -1.9357 H   0  0  0  0  0  0  0  0  0  0  0  0
  1 17  1  0  0  0  0
  1  2  2  0  0  0  0
  2 20  1  0  0  0  0
  3  2  1  0  0  0  0
  3 21  1  0  0  0  0
  4  3  2  0  0  0  0
  5  6  2  0  0  0  0
  5  4  1  0  0  0  0
  6  1  1  0  0  0  0
  7 17  1  0  0  0  0
  8  9  1  0  0  0  0
  8  7  1  0  0  0  0
  8 15  2  0  0  0  0
  9 10  2  0  0  0  0
 10 11  1  0  0  0  0
 10 25  1  0  0  0  0
 11 26  1  0  0  0  0
 12 27  1  0  0  0  0
 12 11  2  0  0  0  0
 13 12  1  0  0  0  0
 14 13  2  0  0  0  0
 14  9  1  0  0  0  0
 16  8  2  0  0  0  0
 17 18  2  0  0  0  0
 19 17  2  0  0  0  0
 22  4  1  0  0  0  0
 23  5  1  0  0  0  0
 24  6  1  0  0  0  0
 28 13  1  0  0  0  0
 29 14  1  0  0  0  0
M  RAD  1   7   2
M  END
>  <program>
Gaussian 09, Revision D.01

>  <basis>
6-31G(d) (6D, 7F)

>  <method>
UB3LYP

$$$$
a4_1.log
 OpenBabel04281817243D
Gaussian scr1/g09_d1/g09/g09 #P UB3LYP/6-31G(d) opt=tight scrf=(smd,solvent=n,n-
 30 31  0  0  0  0  0  0  0  0999 V2000
    0.6592    0.0170   -0.5109 C   0  0  0  0  0  0  0  0  0  0  0  0
    1.3273    1.2431   -0.4501 C   0  0  0  0  0  0  0  0  0  0  0  0
    2.7063    1.2597   -0.2554 C   0  0  0  0  0  0  0  0  0  0  0  0
    3.4074    0.0560   -0.1489 C   0  0  0  0  0  0  0  0  0  0  0  0
    2.7333   -1.1679   -0.2302 C   0  0  0  0  0  0  0  0  0  0  0  0
    1.3532   -1.1939   -0.4008 C   0  0  0  0  0  0  0  0  0  0  0  0
   -0.7665    0.0804   -0.6867 N   0  0  0  0  0  0  0  0  0  0  0  0
   -1.6701   -0.0107    0.8690 S   0  0  0  0  0  0  0  0  0  0  0  0
   -3.3410    0.0827    0.2623 C   0  0  0  0  0  0  0  0  0  0  0  0
   -4.1203   -1.0762    0.2375 C   0  0  0  0  0  0  0  0  0  0  0  0
   -5.4299   -0.9856   -0.2338 C   0  0  0  0  0  0  0  0  0  0  0  0
   -5.9348    0.2414   -0.6717 C   0  0  0  0  0  0  0  0  0  0  0  0
   -5.1382    1.3902   -0.6399 C   0  0  0  0  0  0  0  0  0  0  0  0
   -3.8282    1.3202   -0.1695 C   0  0  0  0  0  0  0  0  0  0  0  0
    4.9038    0.0642   -0.0028 C   0  0  0  0  0  0  0  0  0  0  0  0
    5.3631    1.2271    0.5103 F   0  0  0  0  0  0  0  0  0  0  0  0
    5.3383   -0.9295    0.8066 F   0  0  0  0  0  0  0  0  0  0  0  0
    5.5301   -0.1098   -1.1940 F   0  0  0  0  0  0  0  0  0  0  0  0
   -1.1760   -1.1238   -1.3509 F   0  0  0  0  0  0  0  0  0  0  0  0
   -1.4453   -1.3065    1.5178 O   0  0  0  0  0  0  0  0  0  0  0  0
   -1.2857    1.2354    1.5378 O   0  0  0  0  0  0  0  0  0  0  0  0
    0.7725    2.1685   -0.5584 H   0  0  0  0  0  0  0  0  0  0  0  0
    3.2297    2.2079   -0.2009 H   0  0  0  0  0  0  0  0  0  0  0  0
    3.2813   -2.1010   -0.1493 H   0  0  0  0  0  0  0  0  0  0  0  0
    0.8259   -2.1376   -0.4645 H   0  0  0  0  0  0  0  0  0  0  0  0
   -3.7149   -2.0210    0.5819 H   0  0  0  0  0  0  0  0  0  0  0  0
   -6.0533   -1.8742   -0.2580 H   0  0  0  0  0  0  0  0  0  0  0  0
   -6.9553    0.3038   -1.0385 H   0  0  0  0  0  0  0  0  0  0  0  0
   -5.5360    2.3419   -0.9790 H   0  0  0  0  0  0  0  0  0  0  0  0
   -3.2030    2.2061   -0.1368 H   0  0  0  0  0  0  0  0  0  0  0  0
  1  2  2  0  0  0  0
  1  6  1  0  0  0  0
  2  3  1  0  0  0  0
  3 23  1  0  0  0  0
  3  4  2  0  0  0  0
  4 15  1  0  0  0  0
  5 24  1  0  0  0  0
  5  4  1  0  0  0  0
  6  5  2  0  0  0  0
  7  1  1  0  0  0  0
  7  8  1  0  0  0  0
  8 20  2  0  0  0  0
  8 21  2  0  0  0  0
  9  8  1  0  0  0  0
 10  9  1  0  0  0  0
 10 26  1  0  0  0  0
 11 10  2  0  0  0  0
 12 13  2  0  0  0  0
 12 11  1  0  0  0  0
 13 14  1  0  0  0  0
 14 30  1  0  0  0  0
 14  9  2  0  0  0  0
 15 16  1  0  0  0  0
 15 17  1  0  0  0  0
 18 15  1  0  0  0  0
 19  7  1  0  0  0  0
 22  2  1  0  0  0  0
 25  6  1  0  0  0  0
 27 11  1  0  0  0  0
 28 12  1  0  0  0  0
 29 13  1  0  0  0  0
M  END
>  <program>
Gaussian 09, Revision D.01

>  <basis>
6-31G(d) (6D, 7F)

>  <method>
UB3LYP

$$$$
a4_10.log
 OpenBabel04281817243D
Gaussian scr1/g09_d1/g09/g09 #P UB3LYP/6-31G(d) opt=tight scrf=(smd,solvent=n,n-
 30 31  0  0  0  0  0  0  0  0999 V2000
    0.2535   -1.1462    0.5244 C   0  0  0  0  0  0  0  0  0  0  0  0
    1.1427   -1.7966   -0.3384 C   0  0  0  0  0  0  0  0  0  0  0  0
    2.4160   -1.2690   -0.5306 C   0  0  0  0  0  0  0  0  0  0  0  0
    2.8051   -0.1176    0.1600 C   0  0  0  0  0  0  0  0  0  0  0  0
    1.9172    0.5154    1.0357 C   0  0  0  0  0  0  0  0  0  0  0  0
    0.6326    0.0106    1.2148 C   0  0  0  0  0  0  0  0  0  0  0  0
   -1.0402   -1.7478    0.6724 N   0  0  0  0  0  0  0  0  0  0  0  0
   -2.2951   -1.2814   -0.5209 S   0  0  0  0  0  0  0  0  0  0  0  0
   -2.5398    0.4742   -0.3504 C   0  0  0  0  0  0  0  0  0  0  0  0
   -3.3979    0.9431    0.6510 C   0  0  0  0  0  0  0  0  0  0  0  0
   -3.5666    2.3195    0.7908 C   0  0  0  0  0  0  0  0  0  0  0  0
   -2.8872    3.2005   -0.0560 C   0  0  0  0  0  0  0  0  0  0  0  0
   -2.0338    2.7141   -1.0498 C   0  0  0  0  0  0  0  0  0  0  0  0
   -1.8473    1.3405   -1.2027 C   0  0  0  0  0  0  0  0  0  0  0  0
    4.1689    0.4719   -0.0663 C   0  0  0  0  0  0  0  0  0  0  0  0
    4.6632    1.0527    1.0513 F   0  0  0  0  0  0  0  0  0  0  0  0
    5.0684   -0.4544   -0.4671 F   0  0  0  0  0  0  0  0  0  0  0  0
    4.1521    1.4337   -1.0235 F   0  0  0  0  0  0  0  0  0  0  0  0
   -1.5937   -1.3196    1.9174 F   0  0  0  0  0  0  0  0  0  0  0  0
   -1.6602   -1.5863   -1.8042 O   0  0  0  0  0  0  0  0  0  0  0  0
   -3.4912   -1.9935   -0.0749 O   0  0  0  0  0  0  0  0  0  0  0  0
    0.8401   -2.7073   -0.8425 H   0  0  0  0  0  0  0  0  0  0  0  0
    3.1082   -1.7698   -1.1987 H   0  0  0  0  0  0  0  0  0  0  0  0
    2.2224    1.4045    1.5774 H   0  0  0  0  0  0  0  0  0  0  0  0
   -0.0551    0.4944    1.8971 H   0  0  0  0  0  0  0  0  0  0  0  0
   -3.9291    0.2514    1.2949 H   0  0  0  0  0  0  0  0  0  0  0  0
   -4.2321    2.7025    1.5585 H   0  0  0  0  0  0  0  0  0  0  0  0
   -3.0261    4.2718    0.0582 H   0  0  0  0  0  0  0  0  0  0  0  0
   -1.5124    3.4020   -1.7084 H   0  0  0  0  0  0  0  0  0  0  0  0
   -1.1917    0.9509   -1.9735 H   0  0  0  0  0  0  0  0  0  0  0  0
  1  7  1  0  0  0  0
  1  6  2  0  0  0  0
  2  1  1  0  0  0  0
  3  2  2  0  0  0  0
  3  4  1  0  0  0  0
  4  5  2  0  0  0  0
  5  6  1  0  0  0  0
  5 24  1  0  0  0  0
  6 25  1  0  0  0  0
  7 19  1  0  0  0  0
  8  9  1  0  0  0  0
  8 21  2  0  0  0  0
  8  7  1  0  0  0  0
  9 10  2  0  0  0  0
 10 11  1  0  0  0  0
 10 26  1  0  0  0  0
 11 27  1  0  0  0  0
 12 28  1  0  0  0  0
 12 11  2  0  0  0  0
 13 12  1  0  0  0  0
 14 13  2  0  0  0  0
 14  9  1  0  0  0  0
 15  4  1  0  0  0  0
 15 16  1  0  0  0  0
 17 15  1  0  0  0  0
 18 15  1  0  0  0  0
 20  8  2  0  0  0  0
 22  2  1  0  0  0  0
 23  3  1  0  0  0  0
 29 13  1  0  0  0  0
 30 14  1  0  0  0  0
M  END
>  <program>
Gaussian 09, Revision D.01

>  <basis>
6-31G(d) (6D, 7F)

>  <method>
UB3LYP

$$$$
a4_4.log
 OpenBabel04281817243D
Gaussian scr1/g09_d1/g09/g09 #P UB3LYP/6-31G(d) opt=tight scrf=(smd,solvent=n,n-
 30 31  0  0  0  0  0  0  0  0999 V2000
   -0.6576    0.0066   -0.5286 C   0  0  0  0  0  0  0  0  0  0  0  0
   -1.3483   -1.2048   -0.4173 C   0  0  0  0  0  0  0  0  0  0  0  0
   -2.7318   -1.1832   -0.2659 C   0  0  0  0  0  0  0  0  0  0  0  0
   -3.4115    0.0372   -0.2086 C   0  0  0  0  0  0  0  0  0  0  0  0
   -2.7120    1.2438   -0.3121 C   0  0  0  0  0  0  0  0  0  0  0  0
   -1.3313    1.2316   -0.4861 C   0  0  0  0  0  0  0  0  0  0  0  0
    0.7692    0.0734   -0.6956 N   0  0  0  0  0  0  0  0  0  0  0  0
    1.6633   -0.0039    0.8658 S   0  0  0  0  0  0  0  0  0  0  0  0
    3.3377    0.0866    0.2682 C   0  0  0  0  0  0  0  0  0  0  0  0
    3.8284    1.3227   -0.1638 C   0  0  0  0  0  0  0  0  0  0  0  0
    5.1407    1.3902   -0.6282 C   0  0  0  0  0  0  0  0  0  0  0  0
    5.9359    0.2403   -0.6542 C   0  0  0  0  0  0  0  0  0  0  0  0
    5.4274   -0.9852   -0.2163 C   0  0  0  0  0  0  0  0  0  0  0  0
    4.1156   -1.0733    0.2492 C   0  0  0  0  0  0  0  0  0  0  0  0
   -4.8994    0.0629    0.0051 C   0  0  0  0  0  0  0  0  0  0  0  0
   -5.2202    0.2455    1.3107 F   0  0  0  0  0  0  0  0  0  0  0  0
   -5.4924    1.0693   -0.6783 F   0  0  0  0  0  0  0  0  0  0  0  0
   -5.4938   -1.0874   -0.3825 F   0  0  0  0  0  0  0  0  0  0  0  0
    1.1865   -1.1343   -1.3488 F   0  0  0  0  0  0  0  0  0  0  0  0
    1.2729    1.2469    1.5220 O   0  0  0  0  0  0  0  0  0  0  0  0
    1.4362   -1.2948    1.5235 O   0  0  0  0  0  0  0  0  0  0  0  0
   -0.8178   -2.1473   -0.4711 H   0  0  0  0  0  0  0  0  0  0  0  0
   -3.2766   -2.1180   -0.1909 H   0  0  0  0  0  0  0  0  0  0  0  0
   -3.2411    2.1904   -0.2812 H   0  0  0  0  0  0  0  0  0  0  0  0
   -0.7790    2.1579   -0.5994 H   0  0  0  0  0  0  0  0  0  0  0  0
    3.2040    2.2094   -0.1358 H   0  0  0  0  0  0  0  0  0  0  0  0
    5.5412    2.3406   -0.9673 H   0  0  0  0  0  0  0  0  0  0  0  0
    6.9581    0.3007   -1.0166 H   0  0  0  0  0  0  0  0  0  0  0  0
    6.0498   -1.8747   -0.2361 H   0  0  0  0  0  0  0  0  0  0  0  0
    3.7076   -2.0169    0.5936 H   0  0  0  0  0  0  0  0  0  0  0  0
  1  6  2  0  0  0  0
  1  2  1  0  0  0  0
  2  3  2  0  0  0  0
  3  4  1  0  0  0  0
  3 23  1  0  0  0  0
  4 15  1  0  0  0  0
  5 24  1  0  0  0  0
  5  4  2  0  0  0  0
  6  5  1  0  0  0  0
  7  1  1  0  0  0  0
  7  8  1  0  0  0  0
  8 20  2  0  0  0  0
  8 21  2  0  0  0  0
  9  8  1  0  0  0  0
 10 26  1  0  0  0  0
 10  9  2  0  0  0  0
 11 10  1  0  0  0  0
 12 11  2  0  0  0  0
 12 13  1  0  0  0  0
 13 14  2  0  0  0  0
 14  9  1  0  0  0  0
 14 30  1  0  0  0  0
 15 16  1  0  0  0  0
 17 15  1  0  0  0  0
 18 15  1  0  0  0  0
 19  7  1  0  0  0  0
 22  2  1  0  0  0  0
 25  6  1  0  0  0  0
 27 11  1  0  0  0  0
 28 12  1  0  0  0  0
 29 13  1  0  0  0  0
M  END
>  <program>
Gaussian 09, Revision D.01

>  <basis>
6-31G(d) (6D, 7F)

>  <method>
UB3LYP

$$$$
a4_5.log
 OpenBabel04281817243D
Gaussian scr1/g09_d1/g09/g09 #P UB3LYP/6-31G(d) opt=tight scrf=(smd,solvent=n,n-
 30 31  0  0  0  0  0  0  0  0999 V2000
   -0.2543   -1.1325    0.5097 C   0  0  0  0  0  0  0  0  0  0  0  0
   -0.6327    0.0235    1.2014 C   0  0  0  0  0  0  0  0  0  0  0  0
   -1.9092    0.5427    1.0055 C   0  0  0  0  0  0  0  0  0  0  0  0
   -2.7878   -0.0735    0.1095 C   0  0  0  0  0  0  0  0  0  0  0  0
   -2.4003   -1.2260   -0.5810 C   0  0  0  0  0  0  0  0  0  0  0  0
   -1.1362   -1.7683   -0.3718 C   0  0  0  0  0  0  0  0  0  0  0  0
    1.0325   -1.7451    0.6721 N   0  0  0  0  0  0  0  0  0  0  0  0
    2.3052   -1.2865   -0.5058 S   0  0  0  0  0  0  0  0  0  0  0  0
    2.5471    0.4704   -0.3445 C   0  0  0  0  0  0  0  0  0  0  0  0
    1.8714    1.3295   -1.2173 C   0  0  0  0  0  0  0  0  0  0  0  0
    2.0559    2.7043   -1.0732 C   0  0  0  0  0  0  0  0  0  0  0  0
    2.8906    3.1991   -0.0678 C   0  0  0  0  0  0  0  0  0  0  0  0
    3.5531    2.3252    0.7996 C   0  0  0  0  0  0  0  0  0  0  0  0
    3.3863    0.9477    0.6688 C   0  0  0  0  0  0  0  0  0  0  0  0
   -4.1790    0.4681   -0.0640 C   0  0  0  0  0  0  0  0  0  0  0  0
   -4.2351    1.8041    0.1386 F   0  0  0  0  0  0  0  0  0  0  0  0
   -4.6674    0.2310   -1.3028 F   0  0  0  0  0  0  0  0  0  0  0  0
   -5.0546   -0.0914    0.8089 F   0  0  0  0  0  0  0  0  0  0  0  0
    1.5741   -1.3224    1.9241 F   0  0  0  0  0  0  0  0  0  0  0  0
    3.4945   -1.9957   -0.0374 O   0  0  0  0  0  0  0  0  0  0  0  0
    1.6891   -1.6002   -1.7961 O   0  0  0  0  0  0  0  0  0  0  0  0
    0.0510    0.4991    1.8934 H   0  0  0  0  0  0  0  0  0  0  0  0
   -2.2120    1.4347    1.5435 H   0  0  0  0  0  0  0  0  0  0  0  0
   -3.0847   -1.7107   -1.2692 H   0  0  0  0  0  0  0  0  0  0  0  0
   -0.8327   -2.6758   -0.8811 H   0  0  0  0  0  0  0  0  0  0  0  0
    1.2301    0.9335   -1.9967 H   0  0  0  0  0  0  0  0  0  0  0  0
    1.5475    3.3865   -1.7478 H   0  0  0  0  0  0  0  0  0  0  0  0
    3.0282    4.2713    0.0394 H   0  0  0  0  0  0  0  0  0  0  0  0
    4.2042    2.7147    1.5764 H   0  0  0  0  0  0  0  0  0  0  0  0
    3.9048    0.2615    1.3289 H   0  0  0  0  0  0  0  0  0  0  0  0
  1  7  1  0  0  0  0
  1  2  2  0  0  0  0
  2 22  1  0  0  0  0
  3  2  1  0  0  0  0
  3 23  1  0  0  0  0
  4  3  2  0  0  0  0
  5  6  2  0  0  0  0
  5  4  1  0  0  0  0
  6  1  1  0  0  0  0
  7 19  1  0  0  0  0
  8  9  1  0  0  0  0
  8 20  2  0  0  0  0
  8  7  1  0  0  0  0
  9 14  2  0  0  0  0
 10 11  2  0  0  0  0
 10  9  1  0  0  0  0
 11 12  1  0  0  0  0
 12 28  1  0  0  0  0
 12 13  2  0  0  0  0
 13 29  1  0  0  0  0
 14 13  1  0  0  0  0
 14 30  1  0  0  0  0
 15  4  1  0  0  0  0
 15 16  1  0  0  0  0
 15 18  1  0  0  0  0
 17 15  1  0  0  0  0
 21  8  2  0  0  0  0
 24  5  1  0  0  0  0
 25  6  1  0  0  0  0
 26 10  1  0  0  0  0
 27 11  1  0  0  0  0
M  END
>  <program>
Gaussian 09, Revision D.01

>  <basis>
6-31G(d) (6D, 7F)

>  <method>
UB3LYP

$$$$
a4_ipr_ts_13.log
 OpenBabel04281817243D
Gaussian 09 #P UB3LYP/6-31G(d) opt=(ts,noeigentest,calcfc,tight) scrf=(smd,solve
 40 40  0  0  0  0  0  0  0  0999 V2000
    0.8976   -0.2498   -0.3102 C   0  0  0  0  0  0  0  0  0  0  0  0
    1.5156    0.3450    0.8015 C   0  0  0  0  0  0  0  0  0  0  0  0
    2.9033    0.3569    0.8851 C   0  0  0  0  0  0  0  0  0  0  0  0
    3.6706   -0.2310   -0.1272 C   0  0  0  0  0  0  0  0  0  0  0  0
    3.0545   -0.8195   -1.2356 C   0  0  0  0  0  0  0  0  0  0  0  0
    1.6662   -0.8188   -1.3341 C   0  0  0  0  0  0  0  0  0  0  0  0
   -0.5156   -0.3037   -0.4820 N   0  0  0  0  0  0  0  0  0  0  0  0
   -1.3702   -1.2571    0.7134 S   0  0  0  0  0  0  0  0  0  0  0  0
   -3.0501   -1.0342    0.1566 C   0  0  0  0  0  0  0  0  0  0  0  0
   -3.4222   -1.5432   -1.0917 C   0  0  0  0  0  0  0  0  0  0  0  0
   -4.7462   -1.4003   -1.5030 C   0  0  0  0  0  0  0  0  0  0  0  0
   -5.6757   -0.7679   -0.6712 C   0  0  0  0  0  0  0  0  0  0  0  0
   -5.2881   -0.2732    0.5763 C   0  0  0  0  0  0  0  0  0  0  0  0
   -3.9645   -0.4024    1.0013 C   0  0  0  0  0  0  0  0  0  0  0  0
    5.1713   -0.1725   -0.0584 C   0  0  0  0  0  0  0  0  0  0  0  0
    5.6638    0.9091   -0.7132 F   0  0  0  0  0  0  0  0  0  0  0  0
    5.6231   -0.0932    1.2132 F   0  0  0  0  0  0  0  0  0  0  0  0
    5.7490   -1.2581   -0.6217 F   0  0  0  0  0  0  0  0  0  0  0  0
   -1.0421    1.1515   -0.1445 F   0  0  0  0  0  0  0  0  0  0  0  0
   -0.9141   -2.6247    0.4258 O   0  0  0  0  0  0  0  0  0  0  0  0
   -1.2346   -0.7247    2.0756 O   0  0  0  0  0  0  0  0  0  0  0  0
    0.9154    0.8020    1.5783 H   0  0  0  0  0  0  0  0  0  0  0  0
    3.3869    0.8168    1.7403 H   0  0  0  0  0  0  0  0  0  0  0  0
    3.6519   -1.2703   -2.0211 H   0  0  0  0  0  0  0  0  0  0  0  0
    1.1701   -1.2625   -2.1908 H   0  0  0  0  0  0  0  0  0  0  0  0
   -2.6966   -2.0372   -1.7295 H   0  0  0  0  0  0  0  0  0  0  0  0
   -5.0520   -1.7855   -2.4711 H   0  0  0  0  0  0  0  0  0  0  0  0
   -6.7067   -0.6629   -0.9968 H   0  0  0  0  0  0  0  0  0  0  0  0
   -6.0135    0.2125    1.2222 H   0  0  0  0  0  0  0  0  0  0  0  0
   -3.6485   -0.0247    1.9672 H   0  0  0  0  0  0  0  0  0  0  0  0
   -2.9449    3.3493   -0.5592 C   0  0  0  0  0  0  0  0  0  0  0  0
   -3.6748    2.6146   -0.2014 H   0  0  0  0  0  0  0  0  0  0  0  0
   -3.4382    4.3375   -0.5132 H   0  0  0  0  0  0  0  0  0  0  0  0
   -2.7375    3.1526   -1.6188 H   0  0  0  0  0  0  0  0  0  0  0  0
   -0.4558    3.9956   -0.2295 C   0  0  0  0  0  0  0  0  0  0  0  0
   -1.6998    3.3390    0.2549 C   0  0  0  0  0  0  0  0  0  0  0  0
    0.4274    3.6627    0.3274 H   0  0  0  0  0  0  0  0  0  0  0  0
   -0.2889    3.8073   -1.2976 H   0  0  0  0  0  0  0  0  0  0  0  0
   -0.5142    5.0925   -0.1077 H   0  0  0  0  0  0  0  0  0  0  0  0
   -1.7942    3.1582    1.3235 H   0  0  0  0  0  0  0  0  0  0  0  0
  1  2  2  0  0  0  0
  2  3  1  0  0  0  0
  2 22  1  0  0  0  0
  3 23  1  0  0  0  0
  4 15  1  0  0  0  0
  4  3  2  0  0  0  0
  5  4  1  0  0  0  0
  6  5  2  0  0  0  0
  6  1  1  0  0  0  0
  7  1  1  0  0  0  0
  7 19  1  0  0  0  0
  7  8  1  0  0  0  0
  8 21  2  0  0  0  0
  9  8  1  0  0  0  0
  9 14  2  0  0  0  0
 10  9  1  0  0  0  0
 11 10  2  0  0  0  0
 11 12  1  0  0  0  0
 12 13  2  0  0  0  0
 13 14  1  0  0  0  0
 13 29  1  0  0  0  0
 14 30  1  0  0  0  0
 15 17  1  0  0  0  0
 16 15  1  0  0  0  0
 18 15  1  0  0  0  0
 20  8  2  0  0  0  0
 24  5  1  0  0  0  0
 25  6  1  0  0  0  0
 26 10  1  0  0  0  0
 27 11  1  0  0  0  0
 28 12  1  0  0  0  0
 31 33  1  0  0  0  0
 31 32  1  0  0  0  0
 31 36  1  0  0  0  0
 34 31  1  0  0  0  0
 35 39  1  0  0  0  0
 35 36  1  0  0  0  0
 35 37  1  0  0  0  0
 36 40  1  0  0  0  0
 38 35  1  0  0  0  0
M  RAD  1  36   2
M  END
>  <program>
Gaussian 09, Revision D.01

>  <basis>
6-31G(d) (6D, 7F)

>  <method>
UB3LYP

$$$$
a4_ipr_ts_16.log
 OpenBabel04281817243D
Gaussian 09 #P UB3LYP/6-31G(d) opt=(ts,noeigentest,calcfc,tight) scrf=(smd,solve
 40 40  0  0  0  0  0  0  0  0999 V2000
    0.8603   -0.2676    0.3492 C   0  0  0  0  0  0  0  0  0  0  0  0
    1.4775    0.3859   -0.7305 C   0  0  0  0  0  0  0  0  0  0  0  0
    2.8647    0.4168   -0.8054 C   0  0  0  0  0  0  0  0  0  0  0  0
    3.6346   -0.2076    0.1843 C   0  0  0  0  0  0  0  0  0  0  0  0
    3.0201   -0.8521    1.2610 C   0  0  0  0  0  0  0  0  0  0  0  0
    1.6308   -0.8706    1.3517 C   0  0  0  0  0  0  0  0  0  0  0  0
   -0.5518   -0.3486    0.5122 N   0  0  0  0  0  0  0  0  0  0  0  0
   -1.3990   -1.2278   -0.7441 S   0  0  0  0  0  0  0  0  0  0  0  0
   -3.0845   -1.0181   -0.1988 C   0  0  0  0  0  0  0  0  0  0  0  0
   -3.9482   -0.2209   -0.9524 C   0  0  0  0  0  0  0  0  0  0  0  0
   -5.2723   -0.0882   -0.5322 C   0  0  0  0  0  0  0  0  0  0  0  0
   -5.7114   -0.7425    0.6214 C   0  0  0  0  0  0  0  0  0  0  0  0
   -4.8327   -1.5387    1.3625 C   0  0  0  0  0  0  0  0  0  0  0  0
   -3.5078   -1.6855    0.9545 C   0  0  0  0  0  0  0  0  0  0  0  0
    5.1327   -0.2203    0.0535 C   0  0  0  0  0  0  0  0  0  0  0  0
    5.5583   -1.2217   -0.7568 F   0  0  0  0  0  0  0  0  0  0  0  0
    5.6058    0.9302   -0.4790 F   0  0  0  0  0  0  0  0  0  0  0  0
    5.7513   -0.3942    1.2425 F   0  0  0  0  0  0  0  0  0  0  0  0
   -1.1008    1.1189    0.2740 F   0  0  0  0  0  0  0  0  0  0  0  0
   -1.2392   -0.6234   -2.0734 O   0  0  0  0  0  0  0  0  0  0  0  0
   -0.9614   -2.6138   -0.5245 O   0  0  0  0  0  0  0  0  0  0  0  0
    0.8767    0.8733   -1.4882 H   0  0  0  0  0  0  0  0  0  0  0  0
    3.3477    0.9260   -1.6330 H   0  0  0  0  0  0  0  0  0  0  0  0
    3.6178   -1.3269    2.0315 H   0  0  0  0  0  0  0  0  0  0  0  0
    1.1358   -1.3534    2.1876 H   0  0  0  0  0  0  0  0  0  0  0  0
   -3.5936    0.2795   -1.8465 H   0  0  0  0  0  0  0  0  0  0  0  0
   -5.9585    0.5259   -1.1077 H   0  0  0  0  0  0  0  0  0  0  0  0
   -6.7431   -0.6344    0.9436 H   0  0  0  0  0  0  0  0  0  0  0  0
   -5.1784   -2.0488    2.2566 H   0  0  0  0  0  0  0  0  0  0  0  0
   -2.8217   -2.3073    1.5199 H   0  0  0  0  0  0  0  0  0  0  0  0
   -0.8939    3.8026   -0.9161 C   0  0  0  0  0  0  0  0  0  0  0  0
   -0.9886    3.2786   -1.8736 H   0  0  0  0  0  0  0  0  0  0  0  0
   -1.0583    4.8763   -1.1215 H   0  0  0  0  0  0  0  0  0  0  0  0
    0.1413    3.7108   -0.5623 H   0  0  0  0  0  0  0  0  0  0  0  0
   -1.7277    3.6468    1.5331 C   0  0  0  0  0  0  0  0  0  0  0  0
   -1.8656    3.3009    0.0925 C   0  0  0  0  0  0  0  0  0  0  0  0
   -2.3525    3.0093    2.1682 H   0  0  0  0  0  0  0  0  0  0  0  0
   -0.6863    3.5667    1.8701 H   0  0  0  0  0  0  0  0  0  0  0  0
   -2.0384    4.6908    1.7208 H   0  0  0  0  0  0  0  0  0  0  0  0
   -2.8408    2.9724   -0.2594 H   0  0  0  0  0  0  0  0  0  0  0  0
  1  7  1  0  0  0  0
  1  6  2  0  0  0  0
  2  1  1  0  0  0  0
  3  2  2  0  0  0  0
  3  4  1  0  0  0  0
  4  5  2  0  0  0  0
  5  6  1  0  0  0  0
  5 24  1  0  0  0  0
  6 25  1  0  0  0  0
  8 21  2  0  0  0  0
  8  9  1  0  0  0  0
  8  7  1  0  0  0  0
  9 14  2  0  0  0  0
 10 11  2  0  0  0  0
 10  9  1  0  0  0  0
 11 12  1  0  0  0  0
 12 28  1  0  0  0  0
 12 13  2  0  0  0  0
 13 29  1  0  0  0  0
 14 13  1  0  0  0  0
 14 30  1  0  0  0  0
 15  4  1  0  0  0  0
 15 18  1  0  0  0  0
 16 15  1  0  0  0  0
 17 15  1  0  0  0  0
 19  7  1  0  0  0  0
 20  8  2  0  0  0  0
 22  2  1  0  0  0  0
 23  3  1  0  0  0  0
 26 10  1  0  0  0  0
 27 11  1  0  0  0  0
 31 34  1  0  0  0  0
 31 36  1  0  0  0  0
 32 31  1  0  0  0  0
 33 31  1  0  0  0  0
 35 39  1  0  0  0  0
 35 38  1  0  0  0  0
 35 37  1  0  0  0  0
 36 35  1  0  0  0  0
 40 36  1  0  0  0  0
M  RAD  1  36   2
M  END
>  <program>
Gaussian 09, Revision D.01

>  <basis>
6-31G(d) (6D, 7F)

>  <method>
UB3LYP

$$$$
a4_ipr_ts_15.log
 OpenBabel04281817243D
Gaussian scr1/g09_d1/g09/g09 #P UB3LYP/6-31G(d) opt=(ts,noeigentest,calcfc,tight
 40 40  0  0  0  0  0  0  0  0999 V2000
    0.8898   -0.2680   -0.3010 C   0  0  0  0  0  0  0  0  0  0  0  0
    1.6542   -0.8038   -1.3461 C   0  0  0  0  0  0  0  0  0  0  0  0
    3.0431   -0.7986   -1.2584 C   0  0  0  0  0  0  0  0  0  0  0  0
    3.6640   -0.2374   -0.1384 C   0  0  0  0  0  0  0  0  0  0  0  0
    2.9012    0.3166    0.8961 C   0  0  0  0  0  0  0  0  0  0  0  0
    1.5130    0.2993    0.8223 C   0  0  0  0  0  0  0  0  0  0  0  0
   -0.5234   -0.3225   -0.4679 N   0  0  0  0  0  0  0  0  0  0  0  0
   -1.3826   -1.2670    0.7317 S   0  0  0  0  0  0  0  0  0  0  0  0
   -3.0621   -1.0322    0.1789 C   0  0  0  0  0  0  0  0  0  0  0  0
   -3.9299   -0.2566    0.9503 C   0  0  0  0  0  0  0  0  0  0  0  0
   -5.2492   -0.1037    0.5213 C   0  0  0  0  0  0  0  0  0  0  0  0
   -5.6794   -0.7180   -0.6576 C   0  0  0  0  0  0  0  0  0  0  0  0
   -4.7968   -1.4935   -1.4158 C   0  0  0  0  0  0  0  0  0  0  0  0
   -3.4766   -1.6591   -1.0000 C   0  0  0  0  0  0  0  0  0  0  0  0
    5.1649   -0.1728   -0.0807 C   0  0  0  0  0  0  0  0  0  0  0  0
    5.7424   -1.2518   -0.6569 F   0  0  0  0  0  0  0  0  0  0  0  0
    5.6473    0.9155   -0.7320 F   0  0  0  0  0  0  0  0  0  0  0  0
    5.6268   -0.1010    1.1875 F   0  0  0  0  0  0  0  0  0  0  0  0
   -1.0492    1.1349   -0.1370 F   0  0  0  0  0  0  0  0  0  0  0  0
   -0.9405   -2.6391    0.4452 O   0  0  0  0  0  0  0  0  0  0  0  0
   -1.2397   -0.7316    2.0920 O   0  0  0  0  0  0  0  0  0  0  0  0
    1.1537   -1.2264   -2.2109 H   0  0  0  0  0  0  0  0  0  0  0  0
    3.6373   -1.2238   -2.0605 H   0  0  0  0  0  0  0  0  0  0  0  0
    3.3889    0.7548    1.7602 H   0  0  0  0  0  0  0  0  0  0  0  0
    0.9163    0.7291    1.6172 H   0  0  0  0  0  0  0  0  0  0  0  0
   -3.5820    0.2115    1.8643 H   0  0  0  0  0  0  0  0  0  0  0  0
   -5.9390    0.4933    1.1105 H   0  0  0  0  0  0  0  0  0  0  0  0
   -6.7075   -0.5949   -0.9861 H   0  0  0  0  0  0  0  0  0  0  0  0
   -5.1359   -1.9726   -2.3293 H   0  0  0  0  0  0  0  0  0  0  0  0
   -2.7868   -2.2648   -1.5784 H   0  0  0  0  0  0  0  0  0  0  0  0
   -2.7697    3.3651   -0.8773 C   0  0  0  0  0  0  0  0  0  0  0  0
   -3.5751    2.6398   -0.7182 H   0  0  0  0  0  0  0  0  0  0  0  0
   -3.2432    4.3622   -0.9374 H   0  0  0  0  0  0  0  0  0  0  0  0
   -2.3161    3.1781   -1.8591 H   0  0  0  0  0  0  0  0  0  0  0  0
   -0.4344    3.9879    0.0583 C   0  0  0  0  0  0  0  0  0  0  0  0
   -1.7556    3.3209    0.2103 C   0  0  0  0  0  0  0  0  0  0  0  0
    0.2924    3.6345    0.7985 H   0  0  0  0  0  0  0  0  0  0  0  0
   -0.0168    3.8354   -0.9450 H   0  0  0  0  0  0  0  0  0  0  0  0
   -0.5256    5.0804    0.1988 H   0  0  0  0  0  0  0  0  0  0  0  0
   -2.0998    3.1027    1.2188 H   0  0  0  0  0  0  0  0  0  0  0  0
  1  6  2  0  0  0  0
  2  3  2  0  0  0  0
  2  1  1  0  0  0  0
  3  4  1  0  0  0  0
  4 15  1  0  0  0  0
  4  5  2  0  0  0  0
  5 24  1  0  0  0  0
  6  5  1  0  0  0  0
  6 25  1  0  0  0  0
  7  1  1  0  0  0  0
  7 19  1  0  0  0  0
  7  8  1  0  0  0  0
  8 21  2  0  0  0  0
  9  8  1  0  0  0  0
  9 10  2  0  0  0  0
 10 26  1  0  0  0  0
 11 10  1  0  0  0  0
 11 27  1  0  0  0  0
 12 11  2  0  0  0  0
 13 14  2  0  0  0  0
 13 12  1  0  0  0  0
 14  9  1  0  0  0  0
 15 18  1  0  0  0  0
 16 15  1  0  0  0  0
 17 15  1  0  0  0  0
 20  8  2  0  0  0  0
 22  2  1  0  0  0  0
 23  3  1  0  0  0  0
 28 12  1  0  0  0  0
 29 13  1  0  0  0  0
 30 14  1  0  0  0  0
 31 32  1  0  0  0  0
 31 36  1  0  0  0  0
 33 31  1  0  0  0  0
 34 31  1  0  0  0  0
 35 39  1  0  0  0  0
 35 36  1  0  0  0  0
 35 37  1  0  0  0  0
 36 40  1  0  0  0  0
 38 35  1  0  0  0  0
M  RAD  1  36   2
M  END
>  <program>
Gaussian 09, Revision D.01

>  <basis>
6-31G(d) (6D, 7F)

>  <method>
UB3LYP

$$$$
a4_ipr_ts_10.log
 OpenBabel04281817243D
Gaussian scr1/g09_d1/g09/g09 #P UB3LYP/6-31G(d) opt=(ts,noeigentest,calcfc,tight
 40 40  0  0  0  0  0  0  0  0999 V2000
   -0.2001    0.3963   -0.3217 C   0  0  0  0  0  0  0  0  0  0  0  0
   -0.9323   -0.2725   -1.3110 C   0  0  0  0  0  0  0  0  0  0  0  0
   -2.3144   -0.3917   -1.1872 C   0  0  0  0  0  0  0  0  0  0  0  0
   -2.9618    0.1784   -0.0883 C   0  0  0  0  0  0  0  0  0  0  0  0
   -2.2323    0.8680    0.8888 C   0  0  0  0  0  0  0  0  0  0  0  0
   -0.8516    0.9766    0.7791 C   0  0  0  0  0  0  0  0  0  0  0  0
    1.2091    0.4645   -0.5226 N   0  0  0  0  0  0  0  0  0  0  0  0
    2.2258   -0.3516    0.6707 S   0  0  0  0  0  0  0  0  0  0  0  0
    1.9079   -2.0396    0.1890 C   0  0  0  0  0  0  0  0  0  0  0  0
    2.5072   -2.5332   -0.9755 C   0  0  0  0  0  0  0  0  0  0  0  0
    2.2659   -3.8563   -1.3409 C   0  0  0  0  0  0  0  0  0  0  0  0
    1.4433   -4.6643   -0.5495 C   0  0  0  0  0  0  0  0  0  0  0  0
    0.8563   -4.1564    0.6124 C   0  0  0  0  0  0  0  0  0  0  0  0
    1.0838   -2.8334    0.9914 C   0  0  0  0  0  0  0  0  0  0  0  0
   -4.4594    0.1068    0.0246 C   0  0  0  0  0  0  0  0  0  0  0  0
   -5.0590    1.2147   -0.4797 F   0  0  0  0  0  0  0  0  0  0  0  0
   -4.9741   -0.9500   -0.6422 F   0  0  0  0  0  0  0  0  0  0  0  0
   -4.8653    0.0042    1.3114 F   0  0  0  0  0  0  0  0  0  0  0  0
    1.5966    1.9588   -0.2161 F   0  0  0  0  0  0  0  0  0  0  0  0
    3.5968    0.0200    0.3119 O   0  0  0  0  0  0  0  0  0  0  0  0
    1.7512   -0.1374    2.0455 O   0  0  0  0  0  0  0  0  0  0  0  0
   -0.4133   -0.7001   -2.1622 H   0  0  0  0  0  0  0  0  0  0  0  0
   -2.8809   -0.9187   -1.9474 H   0  0  0  0  0  0  0  0  0  0  0  0
   -2.7420    1.3140    1.7366 H   0  0  0  0  0  0  0  0  0  0  0  0
   -0.2814    1.5108    1.5284 H   0  0  0  0  0  0  0  0  0  0  0  0
    3.1513   -1.9005   -1.5770 H   0  0  0  0  0  0  0  0  0  0  0  0
    2.7235   -4.2569   -2.2404 H   0  0  0  0  0  0  0  0  0  0  0  0
    1.2614   -5.6954   -0.8391 H   0  0  0  0  0  0  0  0  0  0  0  0
    0.2222   -4.7889    1.2265 H   0  0  0  0  0  0  0  0  0  0  0  0
    0.6379   -2.4262    1.8922 H   0  0  0  0  0  0  0  0  0  0  0  0
    0.9293    4.7677   -0.5727 C   0  0  0  0  0  0  0  0  0  0  0  0
    0.9449    5.8729   -0.5536 H   0  0  0  0  0  0  0  0  0  0  0  0
    0.8845    4.4748   -1.6293 H   0  0  0  0  0  0  0  0  0  0  0  0
    0.0001    4.4562   -0.0820 H   0  0  0  0  0  0  0  0  0  0  0  0
    3.4582    4.1862   -0.5697 C   0  0  0  0  0  0  0  0  0  0  0  0
    2.1301    4.2041    0.1010 C   0  0  0  0  0  0  0  0  0  0  0  0
    4.1452    3.4760   -0.0962 H   0  0  0  0  0  0  0  0  0  0  0  0
    3.3708    3.9342   -1.6341 H   0  0  0  0  0  0  0  0  0  0  0  0
    3.9420    5.1788   -0.5187 H   0  0  0  0  0  0  0  0  0  0  0  0
    2.1087    4.1119    1.1848 H   0  0  0  0  0  0  0  0  0  0  0  0
  1  6  2  0  0  0  0
  2  3  2  0  0  0  0
  2  1  1  0  0  0  0
  3  4  1  0  0  0  0
  4 15  1  0  0  0  0
  4  5  2  0  0  0  0
  5 24  1  0  0  0  0
  6  5  1  0  0  0  0
  6 25  1  0  0  0  0
  7  1  1  0  0  0  0
  7 19  1  0  0  0  0
  7  8  1  0  0  0  0
  8 21  2  0  0  0  0
  9  8  1  0  0  0  0
  9 14  2  0  0  0  0
 10  9  1  0  0  0  0
 11 10  2  0  0  0  0
 11 12  1  0  0  0  0
 12 13  2  0  0  0  0
 13 14  1  0  0  0  0
 13 29  1  0  0  0  0
 14 30  1  0  0  0  0
 15 18  1  0  0  0  0
 16 15  1  0  0  0  0
 17 15  1  0  0  0  0
 20  8  2  0  0  0  0
 22  2  1  0  0  0  0
 23  3  1  0  0  0  0
 26 10  1  0  0  0  0
 27 11  1  0  0  0  0
 28 12  1  0  0  0  0
 31 32  1  0  0  0  0
 31 34  1  0  0  0  0
 31 36  1  0  0  0  0
 33 31  1  0  0  0  0
 35 39  1  0  0  0  0
 35 37  1  0  0  0  0
 35 36  1  0  0  0  0
 36 40  1  0  0  0  0
 38 35  1  0  0  0  0
M  RAD  1  36   2
M  END
>  <program>
Gaussian 09, Revision D.01

>  <basis>
6-31G(d) (6D, 7F)

>  <method>
UB3LYP

$$$$
a4_ipr_ts_2.log
 OpenBabel04281817243D
Gaussian 09 #P UB3LYP/6-31G(d) opt=(ts,noeigentest,calcfc,tight) scrf=(smd,solve
 40 40  0  0  0  0  0  0  0  0999 V2000
    0.4839    0.5156    0.8917 C   0  0  0  0  0  0  0  0  0  0  0  0
    1.5393    0.6191    1.8096 C   0  0  0  0  0  0  0  0  0  0  0  0
    2.8500    0.4365    1.3797 C   0  0  0  0  0  0  0  0  0  0  0  0
    3.1089    0.1833    0.0291 C   0  0  0  0  0  0  0  0  0  0  0  0
    2.0577    0.1013   -0.8904 C   0  0  0  0  0  0  0  0  0  0  0  0
    0.7433    0.2607   -0.4635 C   0  0  0  0  0  0  0  0  0  0  0  0
   -0.8221    0.7196    1.4158 N   0  0  0  0  0  0  0  0  0  0  0  0
   -1.8485   -0.6648    1.6741 S   0  0  0  0  0  0  0  0  0  0  0  0
   -2.0790   -1.5196    0.1229 C   0  0  0  0  0  0  0  0  0  0  0  0
   -1.2667   -2.6183   -0.1734 C   0  0  0  0  0  0  0  0  0  0  0  0
   -1.4489   -3.2776   -1.3896 C   0  0  0  0  0  0  0  0  0  0  0  0
   -2.4219   -2.8349   -2.2888 C   0  0  0  0  0  0  0  0  0  0  0  0
   -3.2268   -1.7347   -1.9767 C   0  0  0  0  0  0  0  0  0  0  0  0
   -3.0614   -1.0664   -0.7644 C   0  0  0  0  0  0  0  0  0  0  0  0
    4.5230   -0.0424   -0.4278 C   0  0  0  0  0  0  0  0  0  0  0  0
    4.6983    0.2834   -1.7285 F   0  0  0  0  0  0  0  0  0  0  0  0
    5.4117    0.6829    0.2892 F   0  0  0  0  0  0  0  0  0  0  0  0
    4.8951   -1.3413   -0.3007 F   0  0  0  0  0  0  0  0  0  0  0  0
   -1.6253    1.5473    0.3214 F   0  0  0  0  0  0  0  0  0  0  0  0
   -1.0518   -1.5053    2.5771 O   0  0  0  0  0  0  0  0  0  0  0  0
   -3.1327   -0.1158    2.1108 O   0  0  0  0  0  0  0  0  0  0  0  0
    1.3234    0.8404    2.8492 H   0  0  0  0  0  0  0  0  0  0  0  0
    3.6653    0.5105    2.0918 H   0  0  0  0  0  0  0  0  0  0  0  0
    2.2624   -0.0841   -1.9395 H   0  0  0  0  0  0  0  0  0  0  0  0
   -0.0699    0.2136   -1.1770 H   0  0  0  0  0  0  0  0  0  0  0  0
   -0.5194   -2.9575    0.5351 H   0  0  0  0  0  0  0  0  0  0  0  0
   -0.8307   -4.1371   -1.6310 H   0  0  0  0  0  0  0  0  0  0  0  0
   -2.5578   -3.3518   -3.2346 H   0  0  0  0  0  0  0  0  0  0  0  0
   -3.9880   -1.3990   -2.6747 H   0  0  0  0  0  0  0  0  0  0  0  0
   -3.6890   -0.2207   -0.5085 H   0  0  0  0  0  0  0  0  0  0  0  0
   -1.8375    2.8117   -2.3129 C   0  0  0  0  0  0  0  0  0  0  0  0
   -1.9261    1.7988   -2.7205 H   0  0  0  0  0  0  0  0  0  0  0  0
   -2.1499    3.5081   -3.1122 H   0  0  0  0  0  0  0  0  0  0  0  0
   -0.7792    3.0234   -2.1136 H   0  0  0  0  0  0  0  0  0  0  0  0
   -2.5104    4.2004   -0.2338 C   0  0  0  0  0  0  0  0  0  0  0  0
   -2.6735    2.9998   -1.0972 C   0  0  0  0  0  0  0  0  0  0  0  0
   -3.0083    4.0785    0.7342 H   0  0  0  0  0  0  0  0  0  0  0  0
   -1.4521    4.4318   -0.0593 H   0  0  0  0  0  0  0  0  0  0  0  0
   -2.9534    5.0912   -0.7146 H   0  0  0  0  0  0  0  0  0  0  0  0
   -3.6188    2.4647   -1.0439 H   0  0  0  0  0  0  0  0  0  0  0  0
  1  7  1  0  0  0  0
  1  2  2  0  0  0  0
  2 22  1  0  0  0  0
  3  2  1  0  0  0  0
  3 23  1  0  0  0  0
  4  3  2  0  0  0  0
  5  6  2  0  0  0  0
  5  4  1  0  0  0  0
  6  1  1  0  0  0  0
  7  8  1  0  0  0  0
  8 21  2  0  0  0  0
  8 20  2  0  0  0  0
  9  8  1  0  0  0  0
 10  9  1  0  0  0  0
 10 26  1  0  0  0  0
 11 10  2  0  0  0  0
 12 13  2  0  0  0  0
 12 11  1  0  0  0  0
 13 14  1  0  0  0  0
 14 30  1  0  0  0  0
 14  9  2  0  0  0  0
 15 18  1  0  0  0  0
 15  4  1  0  0  0  0
 15 17  1  0  0  0  0
 16 15  1  0  0  0  0
 19  7  1  0  0  0  0
 24  5  1  0  0  0  0
 25  6  1  0  0  0  0
 27 11  1  0  0  0  0
 28 12  1  0  0  0  0
 29 13  1  0  0  0  0
 31 34  1  0  0  0  0
 31 36  1  0  0  0  0
 32 31  1  0  0  0  0
 33 31  1  0  0  0  0
 35 38  1  0  0  0  0
 35 37  1  0  0  0  0
 36 40  1  0  0  0  0
 36 35  1  0  0  0  0
 39 35  1  0  0  0  0
M  RAD  1  36   2
M  END
>  <program>
Gaussian 09, Revision D.01

>  <basis>
6-31G(d) (6D, 7F)

>  <method>
UB3LYP

$$$$
a4_ipr_ts_12.log
 OpenBabel04281817243D
Gaussian 09 #P UB3LYP/6-31G(d) opt=(ts,noeigentest,calcfc,tight) scrf=(smd,solve
 40 40  0  0  0  0  0  0  0  0999 V2000
    0.2160    0.3426   -0.4540 C   0  0  0  0  0  0  0  0  0  0  0  0
    0.9118   -0.4693   -1.3597 C   0  0  0  0  0  0  0  0  0  0  0  0
    2.2726   -0.7008   -1.1773 C   0  0  0  0  0  0  0  0  0  0  0  0
    2.9394   -0.0977   -0.1073 C   0  0  0  0  0  0  0  0  0  0  0  0
    2.2486    0.7299    0.7865 C   0  0  0  0  0  0  0  0  0  0  0  0
    0.8864    0.9500    0.6202 C   0  0  0  0  0  0  0  0  0  0  0  0
   -1.1718    0.5264   -0.7164 N   0  0  0  0  0  0  0  0  0  0  0  0
   -2.3046   -0.0539    0.5073 S   0  0  0  0  0  0  0  0  0  0  0  0
   -2.1741   -1.8040    0.1841 C   0  0  0  0  0  0  0  0  0  0  0  0
   -1.4624   -2.6126    1.0745 C   0  0  0  0  0  0  0  0  0  0  0  0
   -1.3824   -3.9812    0.8161 C   0  0  0  0  0  0  0  0  0  0  0  0
   -2.0026   -4.5196   -0.3142 C   0  0  0  0  0  0  0  0  0  0  0  0
   -2.7114   -3.6962   -1.1948 C   0  0  0  0  0  0  0  0  0  0  0  0
   -2.8048   -2.3274   -0.9504 C   0  0  0  0  0  0  0  0  0  0  0  0
    4.4005   -0.3749    0.1141 C   0  0  0  0  0  0  0  0  0  0  0  0
    4.5942   -1.4505    0.9185 F   0  0  0  0  0  0  0  0  0  0  0  0
    5.0517   -0.6361   -1.0417 F   0  0  0  0  0  0  0  0  0  0  0  0
    5.0334    0.6649    0.7034 F   0  0  0  0  0  0  0  0  0  0  0  0
   -1.4162    2.0776   -0.5902 F   0  0  0  0  0  0  0  0  0  0  0  0
   -1.8424    0.2279    1.8742 O   0  0  0  0  0  0  0  0  0  0  0  0
   -3.6134    0.4378    0.0699 O   0  0  0  0  0  0  0  0  0  0  0  0
    0.3799   -0.9136   -2.1943 H   0  0  0  0  0  0  0  0  0  0  0  0
    2.8111   -1.3340   -1.8744 H   0  0  0  0  0  0  0  0  0  0  0  0
    2.7737    1.2029    1.6096 H   0  0  0  0  0  0  0  0  0  0  0  0
    0.3479    1.5941    1.3035 H   0  0  0  0  0  0  0  0  0  0  0  0
   -0.9885   -2.1821    1.9498 H   0  0  0  0  0  0  0  0  0  0  0  0
   -0.8373   -4.6250    1.4999 H   0  0  0  0  0  0  0  0  0  0  0  0
   -1.9359   -5.5861   -0.5099 H   0  0  0  0  0  0  0  0  0  0  0  0
   -3.1953   -4.1198   -2.0697 H   0  0  0  0  0  0  0  0  0  0  0  0
   -3.3600   -1.6813   -1.6219 H   0  0  0  0  0  0  0  0  0  0  0  0
   -0.3822    4.7678   -1.0221 C   0  0  0  0  0  0  0  0  0  0  0  0
   -0.1894    4.3939   -2.0334 H   0  0  0  0  0  0  0  0  0  0  0  0
   -0.2672    5.8666   -1.0562 H   0  0  0  0  0  0  0  0  0  0  0  0
    0.4054    4.3953   -0.3540 H   0  0  0  0  0  0  0  0  0  0  0  0
   -2.1176    4.5431    0.8920 C   0  0  0  0  0  0  0  0  0  0  0  0
   -1.7363    4.3864   -0.5374 C   0  0  0  0  0  0  0  0  0  0  0  0
   -3.0051    3.9529    1.1465 H   0  0  0  0  0  0  0  0  0  0  0  0
   -1.2994    4.2584    1.5658 H   0  0  0  0  0  0  0  0  0  0  0  0
   -2.3592    5.5972    1.1219 H   0  0  0  0  0  0  0  0  0  0  0  0
   -2.5376    4.3137   -1.2692 H   0  0  0  0  0  0  0  0  0  0  0  0
  1  6  2  0  0  0  0
  2  3  2  0  0  0  0
  2  1  1  0  0  0  0
  3  4  1  0  0  0  0
  4 15  1  0  0  0  0
  4  5  2  0  0  0  0
  5 24  1  0  0  0  0
  6  5  1  0  0  0  0
  6 25  1  0  0  0  0
  7 19  1  0  0  0  0
  7  1  1  0  0  0  0
  7  8  1  0  0  0  0
  8 20  2  0  0  0  0
  9  8  1  0  0  0  0
  9 10  2  0  0  0  0
 10 26  1  0  0  0  0
 11 10  1  0  0  0  0
 11 27  1  0  0  0  0
 12 11  2  0  0  0  0
 13 14  2  0  0  0  0
 13 12  1  0  0  0  0
 14  9  1  0  0  0  0
 15 18  1  0  0  0  0
 15 16  1  0  0  0  0
 17 15  1  0  0  0  0
 21  8  2  0  0  0  0
 22  2  1  0  0  0  0
 23  3  1  0  0  0  0
 28 12  1  0  0  0  0
 29 13  1  0  0  0  0
 30 14  1  0  0  0  0
 31 36  1  0  0  0  0
 31 34  1  0  0  0  0
 32 31  1  0  0  0  0
 33 31  1  0  0  0  0
 35 39  1  0  0  0  0
 35 37  1  0  0  0  0
 35 38  1  0  0  0  0
 36 35  1  0  0  0  0
 40 36  1  0  0  0  0
M  RAD  1  36   2
M  END
>  <program>
Gaussian 09, Revision D.01

>  <basis>
6-31G(d) (6D, 7F)

>  <method>
UB3LYP

$$$$
a4_ipr_ts_1.log
 OpenBabel04281817243D
Gaussian 09 #P UB3LYP/6-31G(d) opt=(ts,noeigentest,calcfc,tight) scrf=(smd,solve
 40 40  0  0  0  0  0  0  0  0999 V2000
   -0.5764    0.4605    0.9690 C   0  0  0  0  0  0  0  0  0  0  0  0
   -0.8135    0.3639   -0.4113 C   0  0  0  0  0  0  0  0  0  0  0  0
   -2.1186    0.2339   -0.8738 C   0  0  0  0  0  0  0  0  0  0  0  0
   -3.1830    0.1826    0.0331 C   0  0  0  0  0  0  0  0  0  0  0  0
   -2.9467    0.2785    1.4076 C   0  0  0  0  0  0  0  0  0  0  0  0
   -1.6452    0.4324    1.8761 C   0  0  0  0  0  0  0  0  0  0  0  0
    0.7195    0.6214    1.5324 N   0  0  0  0  0  0  0  0  0  0  0  0
    1.7594   -0.7695    1.6595 S   0  0  0  0  0  0  0  0  0  0  0  0
    2.0171   -1.4717    0.0383 C   0  0  0  0  0  0  0  0  0  0  0  0
    1.1762   -2.4996   -0.3994 C   0  0  0  0  0  0  0  0  0  0  0  0
    1.3868   -3.0433   -1.6669 C   0  0  0  0  0  0  0  0  0  0  0  0
    2.4173   -2.5585   -2.4762 C   0  0  0  0  0  0  0  0  0  0  0  0
    3.2502   -1.5309   -2.0229 C   0  0  0  0  0  0  0  0  0  0  0  0
    3.0553   -0.9773   -0.7580 C   0  0  0  0  0  0  0  0  0  0  0  0
   -4.5928    0.0953   -0.4805 C   0  0  0  0  0  0  0  0  0  0  0  0
   -5.1144    1.3220   -0.7369 F   0  0  0  0  0  0  0  0  0  0  0  0
   -4.6724   -0.6041   -1.6359 F   0  0  0  0  0  0  0  0  0  0  0  0
   -5.4244   -0.4990    0.4046 F   0  0  0  0  0  0  0  0  0  0  0  0
    1.5196    1.5852    0.5501 F   0  0  0  0  0  0  0  0  0  0  0  0
    3.0334   -0.2522    2.1604 O   0  0  0  0  0  0  0  0  0  0  0  0
    0.9641   -1.7041    2.4665 O   0  0  0  0  0  0  0  0  0  0  0  0
    0.0097    0.4110   -1.1130 H   0  0  0  0  0  0  0  0  0  0  0  0
   -2.3057    0.1665   -1.9405 H   0  0  0  0  0  0  0  0  0  0  0  0
   -3.7719    0.2460    2.1111 H   0  0  0  0  0  0  0  0  0  0  0  0
   -1.4461    0.5257    2.9383 H   0  0  0  0  0  0  0  0  0  0  0  0
    0.3858   -2.8753    0.2406 H   0  0  0  0  0  0  0  0  0  0  0  0
    0.7470   -3.8473   -2.0182 H   0  0  0  0  0  0  0  0  0  0  0  0
    2.5763   -2.9866   -3.4619 H   0  0  0  0  0  0  0  0  0  0  0  0
    4.0568   -1.1637   -2.6505 H   0  0  0  0  0  0  0  0  0  0  0  0
    3.7063   -0.1927   -0.3896 H   0  0  0  0  0  0  0  0  0  0  0  0
    1.8539    3.0093   -1.9910 C   0  0  0  0  0  0  0  0  0  0  0  0
    0.7596    3.0067   -1.9352 H   0  0  0  0  0  0  0  0  0  0  0  0
    2.1333    3.7990   -2.7123 H   0  0  0  0  0  0  0  0  0  0  0  0
    2.1911    2.0587   -2.4227 H   0  0  0  0  0  0  0  0  0  0  0  0
    3.9214    2.9973   -0.4236 C   0  0  0  0  0  0  0  0  0  0  0  0
    2.4783    3.2648   -0.6656 C   0  0  0  0  0  0  0  0  0  0  0  0
    4.5393    3.8370   -0.7904 H   0  0  0  0  0  0  0  0  0  0  0  0
    4.1424    2.8879    0.6444 H   0  0  0  0  0  0  0  0  0  0  0  0
    4.2649    2.0997   -0.9516 H   0  0  0  0  0  0  0  0  0  0  0  0
    1.9872    3.9794   -0.0090 H   0  0  0  0  0  0  0  0  0  0  0  0
  1  7  1  0  0  0  0
  1  6  2  0  0  0  0
  2  1  1  0  0  0  0
  3  2  2  0  0  0  0
  3  4  1  0  0  0  0
  4  5  2  0  0  0  0
  5  6  1  0  0  0  0
  5 24  1  0  0  0  0
  6 25  1  0  0  0  0
  7  8  1  0  0  0  0
  8 20  2  0  0  0  0
  8 21  2  0  0  0  0
  9  8  1  0  0  0  0
 10  9  1  0  0  0  0
 10 26  1  0  0  0  0
 11 10  2  0  0  0  0
 12 13  2  0  0  0  0
 12 11  1  0  0  0  0
 13 14  1  0  0  0  0
 14 30  1  0  0  0  0
 14  9  2  0  0  0  0
 15  4  1  0  0  0  0
 15 18  1  0  0  0  0
 16 15  1  0  0  0  0
 17 15  1  0  0  0  0
 19  7  1  0  0  0  0
 22  2  1  0  0  0  0
 23  3  1  0  0  0  0
 27 11  1  0  0  0  0
 28 12  1  0  0  0  0
 29 13  1  0  0  0  0
 31 32  1  0  0  0  0
 31 36  1  0  0  0  0
 33 31  1  0  0  0  0
 34 31  1  0  0  0  0
 35 38  1  0  0  0  0
 36 35  1  0  0  0  0
 36 40  1  0  0  0  0
 37 35  1  0  0  0  0
 39 35  1  0  0  0  0
M  RAD  1  36   2
M  END
>  <program>
Gaussian 09, Revision D.01

>  <basis>
6-31G(d) (6D, 7F)

>  <method>
UB3LYP

$$$$
a4_ipr_ts_9.log
 OpenBabel04281817243D
Gaussian scr1/g09_d1/g09/g09 #P UB3LYP/6-31G(d) opt=(ts,noeigentest,calcfc,tight
 40 40  0  0  0  0  0  0  0  0999 V2000
    0.1579    0.4373   -0.3412 C   0  0  0  0  0  0  0  0  0  0  0  0
    0.7850    1.0771    0.7405 C   0  0  0  0  0  0  0  0  0  0  0  0
    2.1713    1.0605    0.8314 C   0  0  0  0  0  0  0  0  0  0  0  0
    2.9311    0.4016   -0.1440 C   0  0  0  0  0  0  0  0  0  0  0  0
    2.3072   -0.2263   -1.2247 C   0  0  0  0  0  0  0  0  0  0  0  0
    0.9189   -0.1955   -1.3324 C   0  0  0  0  0  0  0  0  0  0  0  0
   -1.2553    0.4055   -0.5190 N   0  0  0  0  0  0  0  0  0  0  0  0
   -2.1885   -0.4805    0.6922 S   0  0  0  0  0  0  0  0  0  0  0  0
   -1.7511   -2.1400    0.2063 C   0  0  0  0  0  0  0  0  0  0  0  0
   -2.3305   -2.6800   -0.9475 C   0  0  0  0  0  0  0  0  0  0  0  0
   -1.9895   -3.9790   -1.3199 C   0  0  0  0  0  0  0  0  0  0  0  0
   -1.0883   -4.7174   -0.5462 C   0  0  0  0  0  0  0  0  0  0  0  0
   -0.5221   -4.1639    0.6051 C   0  0  0  0  0  0  0  0  0  0  0  0
   -0.8493   -2.8640    0.9910 C   0  0  0  0  0  0  0  0  0  0  0  0
    4.4246    0.3295    0.0128 C   0  0  0  0  0  0  0  0  0  0  0  0
    5.0562    0.0966   -1.1590 F   0  0  0  0  0  0  0  0  0  0  0  0
    4.9389    1.4718    0.5244 F   0  0  0  0  0  0  0  0  0  0  0  0
    4.7914   -0.6677    0.8572 F   0  0  0  0  0  0  0  0  0  0  0  0
   -1.7473    1.8679   -0.2040 F   0  0  0  0  0  0  0  0  0  0  0  0
   -1.7074   -0.2275    2.0581 O   0  0  0  0  0  0  0  0  0  0  0  0
   -3.5889   -0.2119    0.3561 O   0  0  0  0  0  0  0  0  0  0  0  0
    0.1912    1.5879    1.4879 H   0  0  0  0  0  0  0  0  0  0  0  0
    2.6624    1.5582    1.6615 H   0  0  0  0  0  0  0  0  0  0  0  0
    2.8964   -0.7258   -1.9860 H   0  0  0  0  0  0  0  0  0  0  0  0
    0.4182   -0.6643   -2.1728 H   0  0  0  0  0  0  0  0  0  0  0  0
   -3.0343   -2.1007   -1.5358 H   0  0  0  0  0  0  0  0  0  0  0  0
   -2.4301   -4.4154   -2.2113 H   0  0  0  0  0  0  0  0  0  0  0  0
   -0.8283   -5.7300   -0.8414 H   0  0  0  0  0  0  0  0  0  0  0  0
    0.1737   -4.7426    1.2051 H   0  0  0  0  0  0  0  0  0  0  0  0
   -0.4196   -2.4217    1.8830 H   0  0  0  0  0  0  0  0  0  0  0  0
   -3.6879    3.9603   -0.7565 C   0  0  0  0  0  0  0  0  0  0  0  0
   -4.3950    3.2129   -0.3799 H   0  0  0  0  0  0  0  0  0  0  0  0
   -4.2279    4.9243   -0.7887 H   0  0  0  0  0  0  0  0  0  0  0  0
   -3.4332    3.7110   -1.7944 H   0  0  0  0  0  0  0  0  0  0  0  0
   -1.2397    4.7321   -0.3851 C   0  0  0  0  0  0  0  0  0  0  0  0
   -2.4738    4.0564    0.0980 C   0  0  0  0  0  0  0  0  0  0  0  0
   -1.3502    5.8314   -0.3501 H   0  0  0  0  0  0  0  0  0  0  0  0
   -0.3674    4.4826    0.2296 H   0  0  0  0  0  0  0  0  0  0  0  0
   -1.0196    4.4743   -1.4288 H   0  0  0  0  0  0  0  0  0  0  0  0
   -2.5982    3.9319    1.1716 H   0  0  0  0  0  0  0  0  0  0  0  0
  1  2  2  0  0  0  0
  2  3  1  0  0  0  0
  2 22  1  0  0  0  0
  3 23  1  0  0  0  0
  4 15  1  0  0  0  0
  4  3  2  0  0  0  0
  5  4  1  0  0  0  0
  6  5  2  0  0  0  0
  6  1  1  0  0  0  0
  7  1  1  0  0  0  0
  7 19  1  0  0  0  0
  7  8  1  0  0  0  0
  8 20  2  0  0  0  0
  9  8  1  0  0  0  0
  9 14  2  0  0  0  0
 10  9  1  0  0  0  0
 11 10  2  0  0  0  0
 11 12  1  0  0  0  0
 12 13  2  0  0  0  0
 13 14  1  0  0  0  0
 13 29  1  0  0  0  0
 14 30  1  0  0  0  0
 15 17  1  0  0  0  0
 15 18  1  0  0  0  0
 16 15  1  0  0  0  0
 21  8  2  0  0  0  0
 24  5  1  0  0  0  0
 25  6  1  0  0  0  0
 26 10  1  0  0  0  0
 27 11  1  0  0  0  0
 28 12  1  0  0  0  0
 31 32  1  0  0  0  0
 31 36  1  0  0  0  0
 33 31  1  0  0  0  0
 34 31  1  0  0  0  0
 35 37  1  0  0  0  0
 35 36  1  0  0  0  0
 35 38  1  0  0  0  0
 36 40  1  0  0  0  0
 39 35  1  0  0  0  0
M  RAD  1  36   2
M  END
>  <program>
Gaussian 09, Revision D.01

>  <basis>
6-31G(d) (6D, 7F)

>  <method>
UB3LYP

$$$$
a4_ipr_ts_7.log
 OpenBabel04281817243D
Gaussian 09 #P UB3LYP/6-31G(d) opt=(ts,noeigentest,calcfc,tight) scrf=(smd,solve
 40 40  0  0  0  0  0  0  0  0999 V2000
    0.5606    0.5576    0.9316 C   0  0  0  0  0  0  0  0  0  0  0  0
    0.7992    0.3863   -0.4405 C   0  0  0  0  0  0  0  0  0  0  0  0
    2.1076    0.2673   -0.8986 C   0  0  0  0  0  0  0  0  0  0  0  0
    3.1737    0.3069    0.0057 C   0  0  0  0  0  0  0  0  0  0  0  0
    2.9359    0.4802    1.3732 C   0  0  0  0  0  0  0  0  0  0  0  0
    1.6315    0.6215    1.8355 C   0  0  0  0  0  0  0  0  0  0  0  0
   -0.7389    0.7092    1.4893 N   0  0  0  0  0  0  0  0  0  0  0  0
   -1.7344   -0.7055    1.6869 S   0  0  0  0  0  0  0  0  0  0  0  0
   -1.9508   -1.5051    0.1047 C   0  0  0  0  0  0  0  0  0  0  0  0
   -1.0949   -2.5523   -0.2504 C   0  0  0  0  0  0  0  0  0  0  0  0
   -1.2701   -3.1702   -1.4889 C   0  0  0  0  0  0  0  0  0  0  0  0
   -2.2801   -2.7385   -2.3522 C   0  0  0  0  0  0  0  0  0  0  0  0
   -3.1284   -1.6906   -1.9815 C   0  0  0  0  0  0  0  0  0  0  0  0
   -2.9696   -1.0636   -0.7462 C   0  0  0  0  0  0  0  0  0  0  0  0
    4.5829    0.1182   -0.4821 C   0  0  0  0  0  0  0  0  0  0  0  0
    4.9910   -1.1704   -0.3597 F   0  0  0  0  0  0  0  0  0  0  0  0
    4.7241    0.4465   -1.7858 F   0  0  0  0  0  0  0  0  0  0  0  0
    5.4671    0.8670    0.2169 F   0  0  0  0  0  0  0  0  0  0  0  0
   -1.5709    1.5985    0.4633 F   0  0  0  0  0  0  0  0  0  0  0  0
   -0.9164   -1.5650    2.5524 O   0  0  0  0  0  0  0  0  0  0  0  0
   -3.0296   -0.2044    2.1481 O   0  0  0  0  0  0  0  0  0  0  0  0
   -0.0253    0.3697   -1.1422 H   0  0  0  0  0  0  0  0  0  0  0  0
    2.2956    0.1447   -1.9598 H   0  0  0  0  0  0  0  0  0  0  0  0
    3.7635    0.5219    2.0740 H   0  0  0  0  0  0  0  0  0  0  0  0
    1.4316    0.7789    2.8899 H   0  0  0  0  0  0  0  0  0  0  0  0
   -0.3198   -2.8856    0.4307 H   0  0  0  0  0  0  0  0  0  0  0  0
   -0.6182   -3.9900   -1.7756 H   0  0  0  0  0  0  0  0  0  0  0  0
   -2.4111   -3.2242   -3.3151 H   0  0  0  0  0  0  0  0  0  0  0  0
   -3.9190   -1.3644   -2.6508 H   0  0  0  0  0  0  0  0  0  0  0  0
   -3.6329   -0.2617   -0.4429 H   0  0  0  0  0  0  0  0  0  0  0  0
   -4.0440    2.8907   -0.5032 C   0  0  0  0  0  0  0  0  0  0  0  0
   -4.6993    3.6809   -0.9130 H   0  0  0  0  0  0  0  0  0  0  0  0
   -4.3696    1.9468   -0.9566 H   0  0  0  0  0  0  0  0  0  0  0  0
   -4.2351    2.8512    0.5753 H   0  0  0  0  0  0  0  0  0  0  0  0
   -2.0234    2.8804   -2.1307 C   0  0  0  0  0  0  0  0  0  0  0  0
   -2.6173    3.1871   -0.8022 C   0  0  0  0  0  0  0  0  0  0  0  0
   -0.9286    2.9179   -2.1085 H   0  0  0  0  0  0  0  0  0  0  0  0
   -2.3383    1.8960   -2.4995 H   0  0  0  0  0  0  0  0  0  0  0  0
   -2.3525    3.6184   -2.8850 H   0  0  0  0  0  0  0  0  0  0  0  0
   -2.1297    3.9487   -0.1982 H   0  0  0  0  0  0  0  0  0  0  0  0
  1  7  1  0  0  0  0
  1  6  2  0  0  0  0
  2  1  1  0  0  0  0
  3  2  2  0  0  0  0
  3  4  1  0  0  0  0
  4  5  2  0  0  0  0
  5  6  1  0  0  0  0
  5 24  1  0  0  0  0
  6 25  1  0  0  0  0
  7  8  1  0  0  0  0
  8 21  2  0  0  0  0
  8 20  2  0  0  0  0
  9  8  1  0  0  0  0
 10  9  1  0  0  0  0
 10 26  1  0  0  0  0
 11 10  2  0  0  0  0
 12 13  2  0  0  0  0
 12 11  1  0  0  0  0
 13 14  1  0  0  0  0
 14 30  1  0  0  0  0
 14  9  2  0  0  0  0
 15 16  1  0  0  0  0
 15  4  1  0  0  0  0
 15 18  1  0  0  0  0
 17 15  1  0  0  0  0
 19  7  1  0  0  0  0
 22  2  1  0  0  0  0
 23  3  1  0  0  0  0
 27 11  1  0  0  0  0
 28 12  1  0  0  0  0
 29 13  1  0  0  0  0
 31 34  1  0  0  0  0
 32 31  1  0  0  0  0
 33 31  1  0  0  0  0
 35 37  1  0  0  0  0
 35 36  1  0  0  0  0
 36 31  1  0  0  0  0
 36 40  1  0  0  0  0
 38 35  1  0  0  0  0
 39 35  1  0  0  0  0
M  RAD  1  36   2
M  END
>  <program>
Gaussian 09, Revision D.01

>  <basis>
6-31G(d) (6D, 7F)

>  <method>
UB3LYP

$$$$
a4_ipr_ts_2_ircr_o.log
 OpenBabel04281817243D
Gaussian scr1/g09_d1/g09/g09 #P UB3LYP/6-31G(d) freq scrf=(smd,solvent=n,n-dimet
 40 40  0  0  0  0  0  0  0  0999 V2000
   -0.6795   -0.9603    0.5247 C   0  0  0  0  0  0  0  0  0  0  0  0
   -1.7081   -1.1392    1.4582 C   0  0  0  0  0  0  0  0  0  0  0  0
   -3.0251   -0.9159    1.0718 C   0  0  0  0  0  0  0  0  0  0  0  0
   -3.3131   -0.5461   -0.2465 C   0  0  0  0  0  0  0  0  0  0  0  0
   -2.2831   -0.3900   -1.1773 C   0  0  0  0  0  0  0  0  0  0  0  0
   -0.9586   -0.5866   -0.7941 C   0  0  0  0  0  0  0  0  0  0  0  0
    0.6535   -1.2011    0.9972 N   0  0  0  0  0  0  0  0  0  0  0  0
    1.4919    0.1754    1.7882 S   0  0  0  0  0  0  0  0  0  0  0  0
    1.5841    1.4842    0.5855 C   0  0  0  0  0  0  0  0  0  0  0  0
    0.5940    2.4726    0.5840 C   0  0  0  0  0  0  0  0  0  0  0  0
    0.6648    3.4834   -0.3740 C   0  0  0  0  0  0  0  0  0  0  0  0
    1.7006    3.4902   -1.3119 C   0  0  0  0  0  0  0  0  0  0  0  0
    2.6782    2.4907   -1.2982 C   0  0  0  0  0  0  0  0  0  0  0  0
    2.6284    1.4734   -0.3464 C   0  0  0  0  0  0  0  0  0  0  0  0
   -4.7391   -0.2818   -0.6406 C   0  0  0  0  0  0  0  0  0  0  0  0
   -4.9244   -0.3425   -1.9777 F   0  0  0  0  0  0  0  0  0  0  0  0
   -5.5930   -1.1689   -0.0780 F   0  0  0  0  0  0  0  0  0  0  0  0
   -5.1521    0.9492   -0.2455 F   0  0  0  0  0  0  0  0  0  0  0  0
    1.4821   -1.4902   -0.1329 F   0  0  0  0  0  0  0  0  0  0  0  0
    0.5734    0.5385    2.8688 O   0  0  0  0  0  0  0  0  0  0  0  0
    2.8317   -0.3375    2.0669 O   0  0  0  0  0  0  0  0  0  0  0  0
   -1.4743   -1.4552    2.4684 H   0  0  0  0  0  0  0  0  0  0  0  0
   -3.8257   -1.0514    1.7917 H   0  0  0  0  0  0  0  0  0  0  0  0
   -2.5071   -0.1107   -2.2010 H   0  0  0  0  0  0  0  0  0  0  0  0
   -0.1595   -0.4704   -1.5153 H   0  0  0  0  0  0  0  0  0  0  0  0
   -0.2022    2.4591    1.3199 H   0  0  0  0  0  0  0  0  0  0  0  0
   -0.0896    4.2644   -0.3849 H   0  0  0  0  0  0  0  0  0  0  0  0
    1.7479    4.2799   -2.0564 H   0  0  0  0  0  0  0  0  0  0  0  0
    3.4832    2.5034   -2.0270 H   0  0  0  0  0  0  0  0  0  0  0  0
    3.3876    0.6982   -0.3237 H   0  0  0  0  0  0  0  0  0  0  0  0
    4.0229   -1.4791   -2.6565 C   0  0  0  0  0  0  0  0  0  0  0  0
    4.1258   -0.5075   -3.1541 H   0  0  0  0  0  0  0  0  0  0  0  0
    4.2858   -2.2498   -3.4058 H   0  0  0  0  0  0  0  0  0  0  0  0
    2.9597   -1.6344   -2.4238 H   0  0  0  0  0  0  0  0  0  0  0  0
    4.7066   -2.7109   -0.4759 C   0  0  0  0  0  0  0  0  0  0  0  0
    4.8743   -1.5786   -1.4344 C   0  0  0  0  0  0  0  0  0  0  0  0
    5.2491   -2.5398    0.4615 H   0  0  0  0  0  0  0  0  0  0  0  0
    3.6491   -2.8803   -0.2325 H   0  0  0  0  0  0  0  0  0  0  0  0
    5.0834   -3.6641   -0.8929 H   0  0  0  0  0  0  0  0  0  0  0  0
    5.8034   -1.0115   -1.4050 H   0  0  0  0  0  0  0  0  0  0  0  0
  1  7  1  0  0  0  0
  1  2  2  0  0  0  0
  2 22  1  0  0  0  0
  3  2  1  0  0  0  0
  3 23  1  0  0  0  0
  4  3  2  0  0  0  0
  5  6  2  0  0  0  0
  5  4  1  0  0  0  0
  6  1  1  0  0  0  0
  7  8  1  0  0  0  0
  8 21  2  0  0  0  0
  8 20  2  0  0  0  0
  9  8  1  0  0  0  0
 10  9  1  0  0  0  0
 10 26  1  0  0  0  0
 11 10  2  0  0  0  0
 12 13  2  0  0  0  0
 12 11  1  0  0  0  0
 13 14  1  0  0  0  0
 14 30  1  0  0  0  0
 14  9  2  0  0  0  0
 15  4  1  0  0  0  0
 15 18  1  0  0  0  0
 15 17  1  0  0  0  0
 16 15  1  0  0  0  0
 19  7  1  0  0  0  0
 24  5  1  0  0  0  0
 25  6  1  0  0  0  0
 27 11  1  0  0  0  0
 28 12  1  0  0  0  0
 29 13  1  0  0  0  0
 31 34  1  0  0  0  0
 31 36  1  0  0  0  0
 32 31  1  0  0  0  0
 33 31  1  0  0  0  0
 35 38  1  0  0  0  0
 35 37  1  0  0  0  0
 36 40  1  0  0  0  0
 36 35  1  0  0  0  0
 39 35  1  0  0  0  0
M  RAD  1  36   2
M  END
>  <program>
Gaussian 09, Revision D.01

>  <basis>
6-31G(d) (6D, 7F)

>  <method>
UB3LYP

$$$$
a4_ipr_ts_15_ircf_o.log
 OpenBabel04281817243D
Gaussian scr1/g09_d1/g09/g09 #P UB3LYP/6-31G(d) freq scrf=(smd,solvent=n,n-dimet
 40 40  0  0  0  0  0  0  0  0999 V2000
   -0.8971   -0.0853    0.1294 C   0  0  0  0  0  0  0  0  0  0  0  0
   -1.5971   -0.3854    1.3019 C   0  0  0  0  0  0  0  0  0  0  0  0
   -2.9884   -0.4311    1.2722 C   0  0  0  0  0  0  0  0  0  0  0  0
   -3.6678   -0.1539    0.0829 C   0  0  0  0  0  0  0  0  0  0  0  0
   -2.9600    0.1623   -1.0819 C   0  0  0  0  0  0  0  0  0  0  0  0
   -1.5692    0.1865   -1.0681 C   0  0  0  0  0  0  0  0  0  0  0  0
    0.5371   -0.0794    0.2344 N   0  0  0  0  0  0  0  0  0  0  0  0
    1.2799   -1.6491   -0.2516 S   0  0  0  0  0  0  0  0  0  0  0  0
    3.0029   -1.2637   -0.0303 C   0  0  0  0  0  0  0  0  0  0  0  0
    3.7971   -1.0371   -1.1569 C   0  0  0  0  0  0  0  0  0  0  0  0
    5.1482   -0.7463   -0.9690 C   0  0  0  0  0  0  0  0  0  0  0  0
    5.6790   -0.6813    0.3218 C   0  0  0  0  0  0  0  0  0  0  0  0
    4.8669   -0.9097    1.4370 C   0  0  0  0  0  0  0  0  0  0  0  0
    3.5152   -1.2052    1.2697 C   0  0  0  0  0  0  0  0  0  0  0  0
   -5.1710   -0.1300    0.0665 C   0  0  0  0  0  0  0  0  0  0  0  0
   -5.7059   -0.9336    1.0127 F   0  0  0  0  0  0  0  0  0  0  0  0
   -5.6585    1.1156    0.2942 F   0  0  0  0  0  0  0  0  0  0  0  0
   -5.6725   -0.5264   -1.1257 F   0  0  0  0  0  0  0  0  0  0  0  0
    1.0421    0.8240   -0.7660 F   0  0  0  0  0  0  0  0  0  0  0  0
    0.8062   -2.5581    0.7955 O   0  0  0  0  0  0  0  0  0  0  0  0
    1.0088   -1.9305   -1.6649 O   0  0  0  0  0  0  0  0  0  0  0  0
   -1.0559   -0.5757    2.2220 H   0  0  0  0  0  0  0  0  0  0  0  0
   -3.5377   -0.6675    2.1771 H   0  0  0  0  0  0  0  0  0  0  0  0
   -3.4902    0.3780   -2.0036 H   0  0  0  0  0  0  0  0  0  0  0  0
   -1.0167    0.4287   -1.9674 H   0  0  0  0  0  0  0  0  0  0  0  0
    3.3709   -1.0915   -2.1524 H   0  0  0  0  0  0  0  0  0  0  0  0
    5.7832   -0.5700   -1.8319 H   0  0  0  0  0  0  0  0  0  0  0  0
    6.7318   -0.4526    0.4606 H   0  0  0  0  0  0  0  0  0  0  0  0
    5.2850   -0.8608    2.4378 H   0  0  0  0  0  0  0  0  0  0  0  0
    2.8777   -1.3898    2.1277 H   0  0  0  0  0  0  0  0  0  0  0  0
    3.0216    3.5759    0.5148 C   0  0  0  0  0  0  0  0  0  0  0  0
    4.0646    3.7633    0.2315 H   0  0  0  0  0  0  0  0  0  0  0  0
    2.9916    3.5728    1.6214 H   0  0  0  0  0  0  0  0  0  0  0  0
    2.7564    2.5566    0.2017 H   0  0  0  0  0  0  0  0  0  0  0  0
    0.6178    4.3512   -0.0911 C   0  0  0  0  0  0  0  0  0  0  0  0
    2.0915    4.5851   -0.0708 C   0  0  0  0  0  0  0  0  0  0  0  0
    0.1027    5.0265   -0.7856 H   0  0  0  0  0  0  0  0  0  0  0  0
    0.3804    3.3171   -0.3755 H   0  0  0  0  0  0  0  0  0  0  0  0
    0.1555    4.5088    0.9022 H   0  0  0  0  0  0  0  0  0  0  0  0
    2.4578    5.5980   -0.2306 H   0  0  0  0  0  0  0  0  0  0  0  0
  1  7  1  0  0  0  0
  1  2  2  0  0  0  0
  2 22  1  0  0  0  0
  3  2  1  0  0  0  0
  3 23  1  0  0  0  0
  4  3  2  0  0  0  0
  5  6  2  0  0  0  0
  5  4  1  0  0  0  0
  6  1  1  0  0  0  0
  8  9  1  0  0  0  0
  8  7  1  0  0  0  0
  8 20  2  0  0  0  0
  9 14  2  0  0  0  0
 10 11  2  0  0  0  0
 10  9  1  0  0  0  0
 11 12  1  0  0  0  0
 12 28  1  0  0  0  0
 12 13  2  0  0  0  0
 13 29  1  0  0  0  0
 14 13  1  0  0  0  0
 14 30  1  0  0  0  0
 15  4  1  0  0  0  0
 15 17  1  0  0  0  0
 15 16  1  0  0  0  0
 18 15  1  0  0  0  0
 19  7  1  0  0  0  0
 21  8  2  0  0  0  0
 24  5  1  0  0  0  0
 25  6  1  0  0  0  0
 26 10  1  0  0  0  0
 27 11  1  0  0  0  0
 31 33  1  0  0  0  0
 32 31  1  0  0  0  0
 34 31  1  0  0  0  0
 35 36  1  0  0  0  0
 35 39  1  0  0  0  0
 36 31  1  0  0  0  0
 37 35  1  0  0  0  0
 38 35  1  0  0  0  0
 40 36  1  0  0  0  0
M  RAD  1  36   2
M  END
>  <program>
Gaussian 09, Revision D.01

>  <basis>
6-31G(d) (6D, 7F)

>  <method>
UB3LYP

$$$$
a4_ipr_ts_16_ircr_o.log
 OpenBabel04281817243D
Gaussian scr1/g09_d1/g09/g09 #P UB3LYP/6-31G(d) freq scrf=(smd,solvent=n,n-dimet
 40 40  0  0  0  0  0  0  0  0999 V2000
   -1.1526   -0.1147   -0.4274 C   0  0  0  0  0  0  0  0  0  0  0  0
   -1.6948    0.9646    0.2794 C   0  0  0  0  0  0  0  0  0  0  0  0
   -3.0778    1.0849    0.3719 C   0  0  0  0  0  0  0  0  0  0  0  0
   -3.9062    0.1250   -0.2190 C   0  0  0  0  0  0  0  0  0  0  0  0
   -3.3561   -0.9544   -0.9159 C   0  0  0  0  0  0  0  0  0  0  0  0
   -1.9737   -1.0701   -1.0335 C   0  0  0  0  0  0  0  0  0  0  0  0
    0.2640   -0.3162   -0.5735 N   0  0  0  0  0  0  0  0  0  0  0  0
    1.0065   -1.1364    0.8475 S   0  0  0  0  0  0  0  0  0  0  0  0
    2.6988   -1.2321    0.3046 C   0  0  0  0  0  0  0  0  0  0  0  0
    3.6557   -0.4199    0.9170 C   0  0  0  0  0  0  0  0  0  0  0  0
    4.9815   -0.5203    0.4931 C   0  0  0  0  0  0  0  0  0  0  0  0
    5.3273   -1.4134   -0.5239 C   0  0  0  0  0  0  0  0  0  0  0  0
    4.3537   -2.2175   -1.1254 C   0  0  0  0  0  0  0  0  0  0  0  0
    3.0254   -2.1347   -0.7132 C   0  0  0  0  0  0  0  0  0  0  0  0
   -5.3982    0.2318   -0.0659 C   0  0  0  0  0  0  0  0  0  0  0  0
   -5.8384   -0.4098    1.0456 F   0  0  0  0  0  0  0  0  0  0  0  0
   -5.8095    1.5155    0.0423 F   0  0  0  0  0  0  0  0  0  0  0  0
   -6.0589   -0.3131   -1.1125 F   0  0  0  0  0  0  0  0  0  0  0  0
    0.8897    0.9800   -0.5499 F   0  0  0  0  0  0  0  0  0  0  0  0
    0.9110   -0.2892    2.0406 O   0  0  0  0  0  0  0  0  0  0  0  0
    0.3714   -2.4567    0.8164 O   0  0  0  0  0  0  0  0  0  0  0  0
   -1.0493    1.7088    0.7292 H   0  0  0  0  0  0  0  0  0  0  0  0
   -3.5077    1.9252    0.9065 H   0  0  0  0  0  0  0  0  0  0  0  0
   -3.9992   -1.6918   -1.3841 H   0  0  0  0  0  0  0  0  0  0  0  0
   -1.5311   -1.8855   -1.5949 H   0  0  0  0  0  0  0  0  0  0  0  0
    3.3731    0.2678    1.7061 H   0  0  0  0  0  0  0  0  0  0  0  0
    5.7408    0.1003    0.9589 H   0  0  0  0  0  0  0  0  0  0  0  0
    6.3612   -1.4854   -0.8493 H   0  0  0  0  0  0  0  0  0  0  0  0
    4.6281   -2.9114   -1.9142 H   0  0  0  0  0  0  0  0  0  0  0  0
    2.2643   -2.7585   -1.1699 H   0  0  0  0  0  0  0  0  0  0  0  0
    3.0095    3.5723    0.7569 C   0  0  0  0  0  0  0  0  0  0  0  0
    3.3417    3.6004    1.8019 H   0  0  0  0  0  0  0  0  0  0  0  0
    2.6304    4.5846    0.5190 H   0  0  0  0  0  0  0  0  0  0  0  0
    2.1423    2.9007    0.6901 H   0  0  0  0  0  0  0  0  0  0  0  0
    3.8113    2.7373   -1.5718 C   0  0  0  0  0  0  0  0  0  0  0  0
    4.1031    3.1513   -0.1676 C   0  0  0  0  0  0  0  0  0  0  0  0
    4.6564    2.2077   -2.0285 H   0  0  0  0  0  0  0  0  0  0  0  0
    2.9287    2.0856   -1.6249 H   0  0  0  0  0  0  0  0  0  0  0  0
    3.5925    3.6045   -2.2238 H   0  0  0  0  0  0  0  0  0  0  0  0
    5.1276    3.4141    0.0914 H   0  0  0  0  0  0  0  0  0  0  0  0
  1  2  2  0  0  0  0
  2  3  1  0  0  0  0
  2 22  1  0  0  0  0
  3 23  1  0  0  0  0
  4 15  1  0  0  0  0
  4  3  2  0  0  0  0
  5  4  1  0  0  0  0
  6  5  2  0  0  0  0
  6  1  1  0  0  0  0
  7 19  1  0  0  0  0
  7  1  1  0  0  0  0
  7  8  1  0  0  0  0
  8 20  2  0  0  0  0
  9  8  1  0  0  0  0
  9 10  2  0  0  0  0
 10 26  1  0  0  0  0
 11 10  1  0  0  0  0
 11 27  1  0  0  0  0
 12 11  2  0  0  0  0
 13 14  2  0  0  0  0
 13 12  1  0  0  0  0
 14  9  1  0  0  0  0
 15 17  1  0  0  0  0
 15 16  1  0  0  0  0
 18 15  1  0  0  0  0
 21  8  2  0  0  0  0
 24  5  1  0  0  0  0
 25  6  1  0  0  0  0
 28 12  1  0  0  0  0
 29 13  1  0  0  0  0
 30 14  1  0  0  0  0
 31 32  1  0  0  0  0
 33 31  1  0  0  0  0
 34 31  1  0  0  0  0
 35 36  1  0  0  0  0
 36 40  1  0  0  0  0
 36 31  1  0  0  0  0
 37 35  1  0  0  0  0
 38 35  1  0  0  0  0
 39 35  1  0  0  0  0
M  RAD  1  36   2
M  END
>  <program>
Gaussian 09, Revision D.01

>  <basis>
6-31G(d) (6D, 7F)

>  <method>
UB3LYP

$$$$
a4_ipr_ts_1_ircr_o.log
 OpenBabel04281817243D
Gaussian scr1/g09_d1/g09/g09 #P UB3LYP/6-31G(d) freq scrf=(smd,solvent=n,n-dimet
 40 40  0  0  0  0  0  0  0  0999 V2000
    0.5340   -0.5573   -1.1416 C   0  0  0  0  0  0  0  0  0  0  0  0
    0.7171    0.6460   -0.4504 C   0  0  0  0  0  0  0  0  0  0  0  0
    1.9775    0.9503    0.0555 C   0  0  0  0  0  0  0  0  0  0  0  0
    3.0362    0.0516   -0.1061 C   0  0  0  0  0  0  0  0  0  0  0  0
    2.8443   -1.1485   -0.7970 C   0  0  0  0  0  0  0  0  0  0  0  0
    1.5950   -1.4508   -1.3302 C   0  0  0  0  0  0  0  0  0  0  0  0
   -0.7267   -0.9365   -1.7118 N   0  0  0  0  0  0  0  0  0  0  0  0
   -1.7619   -2.0349   -0.7407 S   0  0  0  0  0  0  0  0  0  0  0  0
   -2.0737   -1.2216    0.8121 C   0  0  0  0  0  0  0  0  0  0  0  0
   -1.2318   -1.4899    1.8966 C   0  0  0  0  0  0  0  0  0  0  0  0
   -1.4759   -0.8385    3.1052 C   0  0  0  0  0  0  0  0  0  0  0  0
   -2.5362    0.0650    3.2141 C   0  0  0  0  0  0  0  0  0  0  0  0
   -3.3658    0.3226    2.1184 C   0  0  0  0  0  0  0  0  0  0  0  0
   -3.1394   -0.3193    0.9018 C   0  0  0  0  0  0  0  0  0  0  0  0
    4.4009    0.4109    0.4094 C   0  0  0  0  0  0  0  0  0  0  0  0
    5.1065    1.1436   -0.4892 F   0  0  0  0  0  0  0  0  0  0  0  0
    4.3386    1.1502    1.5410 F   0  0  0  0  0  0  0  0  0  0  0  0
    5.1474   -0.6820    0.6864 F   0  0  0  0  0  0  0  0  0  0  0  0
   -1.5277    0.2373   -1.8493 F   0  0  0  0  0  0  0  0  0  0  0  0
   -3.0010   -2.1263   -1.5103 O   0  0  0  0  0  0  0  0  0  0  0  0
   -0.9004   -3.2011   -0.5380 O   0  0  0  0  0  0  0  0  0  0  0  0
   -0.1027    1.3437   -0.3279 H   0  0  0  0  0  0  0  0  0  0  0  0
    2.1282    1.8838    0.5877 H   0  0  0  0  0  0  0  0  0  0  0  0
    3.6676   -1.8411   -0.9345 H   0  0  0  0  0  0  0  0  0  0  0  0
    1.4407   -2.3664   -1.8895 H   0  0  0  0  0  0  0  0  0  0  0  0
   -0.4178   -2.2001    1.8024 H   0  0  0  0  0  0  0  0  0  0  0  0
   -0.8385   -1.0405    3.9608 H   0  0  0  0  0  0  0  0  0  0  0  0
   -2.7202    0.5687    4.1588 H   0  0  0  0  0  0  0  0  0  0  0  0
   -4.1941    1.0185    2.2111 H   0  0  0  0  0  0  0  0  0  0  0  0
   -3.7840   -0.1369    0.0495 H   0  0  0  0  0  0  0  0  0  0  0  0
   -2.3311    4.2800    0.4036 C   0  0  0  0  0  0  0  0  0  0  0  0
   -1.5867    4.4714    1.1854 H   0  0  0  0  0  0  0  0  0  0  0  0
   -2.9022    5.2184    0.2704 H   0  0  0  0  0  0  0  0  0  0  0  0
   -3.0494    3.5421    0.7897 H   0  0  0  0  0  0  0  0  0  0  0  0
   -2.5365    3.3028   -1.9942 C   0  0  0  0  0  0  0  0  0  0  0  0
   -1.7024    3.8244   -0.8711 C   0  0  0  0  0  0  0  0  0  0  0  0
   -3.0847    4.1139   -2.5101 H   0  0  0  0  0  0  0  0  0  0  0  0
   -1.9323    2.7965   -2.7556 H   0  0  0  0  0  0  0  0  0  0  0  0
   -3.3015    2.5974   -1.6402 H   0  0  0  0  0  0  0  0  0  0  0  0
   -0.6903    4.1577   -1.0949 H   0  0  0  0  0  0  0  0  0  0  0  0
  1  2  1  0  0  0  0
  2 22  1  0  0  0  0
  2  3  2  0  0  0  0
  3 23  1  0  0  0  0
  4  3  1  0  0  0  0
  4 15  1  0  0  0  0
  5  4  2  0  0  0  0
  6  1  2  0  0  0  0
  6  5  1  0  0  0  0
  7  1  1  0  0  0  0
  7  8  1  0  0  0  0
  8 21  2  0  0  0  0
  8  9  1  0  0  0  0
  9 14  2  0  0  0  0
  9 10  1  0  0  0  0
 10 11  2  0  0  0  0
 11 12  1  0  0  0  0
 11 27  1  0  0  0  0
 12 28  1  0  0  0  0
 13 29  1  0  0  0  0
 13 12  2  0  0  0  0
 14 13  1  0  0  0  0
 15 18  1  0  0  0  0
 15 17  1  0  0  0  0
 16 15  1  0  0  0  0
 19  7  1  0  0  0  0
 20  8  2  0  0  0  0
 24  5  1  0  0  0  0
 25  6  1  0  0  0  0
 26 10  1  0  0  0  0
 30 14  1  0  0  0  0
 31 34  1  0  0  0  0
 31 32  1  0  0  0  0
 33 31  1  0  0  0  0
 35 39  1  0  0  0  0
 35 36  1  0  0  0  0
 36 31  1  0  0  0  0
 37 35  1  0  0  0  0
 38 35  1  0  0  0  0
 40 36  1  0  0  0  0
M  RAD  1  36   2
M  END
>  <program>
Gaussian 09, Revision D.01

>  <basis>
6-31G(d) (6D, 7F)

>  <method>
UB3LYP

$$$$
a4_ipr_ts_13_ircf_o.log
 OpenBabel04281817243D
Gaussian scr1/g09_d1/g09/g09 #P UB3LYP/6-31G(d) freq scrf=(smd,solvent=n,n-dimet
 40 40  0  0  0  0  0  0  0  0999 V2000
    0.9587   -0.1492   -0.3235 C   0  0  0  0  0  0  0  0  0  0  0  0
    1.5686    0.6207    0.6743 C   0  0  0  0  0  0  0  0  0  0  0  0
    2.9566    0.6402    0.7578 C   0  0  0  0  0  0  0  0  0  0  0  0
    3.7236   -0.1205   -0.1320 C   0  0  0  0  0  0  0  0  0  0  0  0
    3.1066   -0.8907   -1.1212 C   0  0  0  0  0  0  0  0  0  0  0  0
    1.7179   -0.8979   -1.2271 C   0  0  0  0  0  0  0  0  0  0  0  0
   -0.4692   -0.2284   -0.4769 N   0  0  0  0  0  0  0  0  0  0  0  0
   -1.2238   -1.4278    0.6354 S   0  0  0  0  0  0  0  0  0  0  0  0
   -2.9387   -1.2305    0.2015 C   0  0  0  0  0  0  0  0  0  0  0  0
   -3.4083   -1.8347   -0.9687 C   0  0  0  0  0  0  0  0  0  0  0  0
   -4.7552   -1.6890   -1.2964 C   0  0  0  0  0  0  0  0  0  0  0  0
   -5.6046   -0.9536   -0.4642 C   0  0  0  0  0  0  0  0  0  0  0  0
   -5.1160   -0.3579    0.7018 C   0  0  0  0  0  0  0  0  0  0  0  0
   -3.7707   -0.4908    1.0455 C   0  0  0  0  0  0  0  0  0  0  0  0
    5.2238   -0.0543   -0.0552 C   0  0  0  0  0  0  0  0  0  0  0  0
    5.7182    1.0105   -0.7356 F   0  0  0  0  0  0  0  0  0  0  0  0
    5.6607    0.0689    1.2194 F   0  0  0  0  0  0  0  0  0  0  0  0
    5.8132   -1.1538   -0.5752 F   0  0  0  0  0  0  0  0  0  0  0  0
   -1.0234    1.0140   -0.0070 F   0  0  0  0  0  0  0  0  0  0  0  0
   -0.7008   -2.7013    0.1333 O   0  0  0  0  0  0  0  0  0  0  0  0
   -1.0160   -1.0324    2.0323 O   0  0  0  0  0  0  0  0  0  0  0  0
    0.9692    1.2042    1.3618 H   0  0  0  0  0  0  0  0  0  0  0  0
    3.4398    1.2377    1.5237 H   0  0  0  0  0  0  0  0  0  0  0  0
    3.7022   -1.4728   -1.8158 H   0  0  0  0  0  0  0  0  0  0  0  0
    1.2245   -1.4727   -2.0031 H   0  0  0  0  0  0  0  0  0  0  0  0
   -2.7422   -2.4094   -1.6033 H   0  0  0  0  0  0  0  0  0  0  0  0
   -5.1408   -2.1530   -2.1992 H   0  0  0  0  0  0  0  0  0  0  0  0
   -6.6536   -0.8466   -0.7251 H   0  0  0  0  0  0  0  0  0  0  0  0
   -5.7806    0.2084    1.3472 H   0  0  0  0  0  0  0  0  0  0  0  0
   -3.3783   -0.0379    1.9491 H   0  0  0  0  0  0  0  0  0  0  0  0
   -3.2285    3.2878   -1.0107 C   0  0  0  0  0  0  0  0  0  0  0  0
   -4.1497    2.7729   -0.7126 H   0  0  0  0  0  0  0  0  0  0  0  0
   -3.5202    4.0627   -1.7447 H   0  0  0  0  0  0  0  0  0  0  0  0
   -2.5995    2.5705   -1.5556 H   0  0  0  0  0  0  0  0  0  0  0  0
   -1.1004    4.3465    0.0395 C   0  0  0  0  0  0  0  0  0  0  0  0
   -2.5082    3.8665    0.1612 C   0  0  0  0  0  0  0  0  0  0  0  0
   -0.6480    4.5441    1.0188 H   0  0  0  0  0  0  0  0  0  0  0  0
   -0.4694    3.6162   -0.4864 H   0  0  0  0  0  0  0  0  0  0  0  0
   -1.0287    5.2869   -0.5394 H   0  0  0  0  0  0  0  0  0  0  0  0
   -3.0934    4.1904    1.0203 H   0  0  0  0  0  0  0  0  0  0  0  0
  1  2  2  0  0  0  0
  2  3  1  0  0  0  0
  2 22  1  0  0  0  0
  3 23  1  0  0  0  0
  4 15  1  0  0  0  0
  4  3  2  0  0  0  0
  5  4  1  0  0  0  0
  6  5  2  0  0  0  0
  6  1  1  0  0  0  0
  7  1  1  0  0  0  0
  7 19  1  0  0  0  0
  7  8  1  0  0  0  0
  8 21  2  0  0  0  0
  9  8  1  0  0  0  0
  9 14  2  0  0  0  0
 10  9  1  0  0  0  0
 11 10  2  0  0  0  0
 11 12  1  0  0  0  0
 12 13  2  0  0  0  0
 13 14  1  0  0  0  0
 13 29  1  0  0  0  0
 14 30  1  0  0  0  0
 15 17  1  0  0  0  0
 16 15  1  0  0  0  0
 18 15  1  0  0  0  0
 20  8  2  0  0  0  0
 24  5  1  0  0  0  0
 25  6  1  0  0  0  0
 26 10  1  0  0  0  0
 27 11  1  0  0  0  0
 28 12  1  0  0  0  0
 31 32  1  0  0  0  0
 31 36  1  0  0  0  0
 33 31  1  0  0  0  0
 34 31  1  0  0  0  0
 35 36  1  0  0  0  0
 35 37  1  0  0  0  0
 36 40  1  0  0  0  0
 38 35  1  0  0  0  0
 39 35  1  0  0  0  0
M  RAD  1  36   2
M  END
>  <program>
Gaussian 09, Revision D.01

>  <basis>
6-31G(d) (6D, 7F)

>  <method>
UB3LYP

$$$$
a4_ipr_ts_7_ircr_o.log
 OpenBabel04281817243D
Gaussian scr1/g09_d1/g09/g09 #P UB3LYP/6-31G(d) freq scrf=(smd,solvent=n,n-dimet
 40 40  0  0  0  0  0  0  0  0999 V2000
   -0.5673    0.4838   -0.9246 C   0  0  0  0  0  0  0  0  0  0  0  0
   -0.8223    0.6678    0.4391 C   0  0  0  0  0  0  0  0  0  0  0  0
   -2.1413    0.6991    0.8834 C   0  0  0  0  0  0  0  0  0  0  0  0
   -3.1914    0.5282   -0.0237 C   0  0  0  0  0  0  0  0  0  0  0  0
   -2.9279    0.3354   -1.3833 C   0  0  0  0  0  0  0  0  0  0  0  0
   -1.6139    0.3281   -1.8407 C   0  0  0  0  0  0  0  0  0  0  0  0
    0.7586    0.4665   -1.4716 N   0  0  0  0  0  0  0  0  0  0  0  0
    1.5635   -1.1260   -1.6123 S   0  0  0  0  0  0  0  0  0  0  0  0
    1.7175   -1.7825    0.0361 C   0  0  0  0  0  0  0  0  0  0  0  0
    0.7198   -2.6354    0.5195 C   0  0  0  0  0  0  0  0  0  0  0  0
    0.8418   -3.1353    1.8157 C   0  0  0  0  0  0  0  0  0  0  0  0
    1.9368   -2.7766    2.6062 C   0  0  0  0  0  0  0  0  0  0  0  0
    2.9225   -1.9195    2.1076 C   0  0  0  0  0  0  0  0  0  0  0  0
    2.8206   -1.4116    0.8134 C   0  0  0  0  0  0  0  0  0  0  0  0
   -4.6106    0.5102    0.4709 C   0  0  0  0  0  0  0  0  0  0  0  0
   -5.0188   -0.7436    0.7918 F   0  0  0  0  0  0  0  0  0  0  0  0
   -4.7739    1.2643    1.5816 F   0  0  0  0  0  0  0  0  0  0  0  0
   -5.4798    0.9714   -0.4570 F   0  0  0  0  0  0  0  0  0  0  0  0
    1.6181    1.1984   -0.5923 F   0  0  0  0  0  0  0  0  0  0  0  0
    0.6008   -1.9129   -2.3854 O   0  0  0  0  0  0  0  0  0  0  0  0
    2.8886   -0.8093   -2.1415 O   0  0  0  0  0  0  0  0  0  0  0  0
   -0.0075    0.8065    1.1386 H   0  0  0  0  0  0  0  0  0  0  0  0
   -2.3471    0.8553    1.9369 H   0  0  0  0  0  0  0  0  0  0  0  0
   -3.7426    0.2165   -2.0896 H   0  0  0  0  0  0  0  0  0  0  0  0
   -1.3965    0.2128   -2.8966 H   0  0  0  0  0  0  0  0  0  0  0  0
   -0.1213   -2.9121   -0.1062 H   0  0  0  0  0  0  0  0  0  0  0  0
    0.0817   -3.8060    2.2048 H   0  0  0  0  0  0  0  0  0  0  0  0
    2.0247   -3.1694    3.6152 H   0  0  0  0  0  0  0  0  0  0  0  0
    3.7749   -1.6493    2.7236 H   0  0  0  0  0  0  0  0  0  0  0  0
    3.5872   -0.7577    0.4131 H   0  0  0  0  0  0  0  0  0  0  0  0
    4.8393    3.2202    0.1837 C   0  0  0  0  0  0  0  0  0  0  0  0
    5.5482    3.7670    0.8341 H   0  0  0  0  0  0  0  0  0  0  0  0
    5.0102    2.1520    0.3839 H   0  0  0  0  0  0  0  0  0  0  0  0
    5.1391    3.4235   -0.8513 H   0  0  0  0  0  0  0  0  0  0  0  0
    2.7307    3.1961    1.6997 C   0  0  0  0  0  0  0  0  0  0  0  0
    3.4227    3.6099    0.4440 C   0  0  0  0  0  0  0  0  0  0  0  0
    1.6505    3.3777    1.6535 H   0  0  0  0  0  0  0  0  0  0  0  0
    2.8904    2.1305    1.9200 H   0  0  0  0  0  0  0  0  0  0  0  0
    3.1075    3.7468    2.5826 H   0  0  0  0  0  0  0  0  0  0  0  0
    2.9871    4.4123   -0.1484 H   0  0  0  0  0  0  0  0  0  0  0  0
  1  2  2  0  0  0  0
  2  3  1  0  0  0  0
  2 22  1  0  0  0  0
  3 23  1  0  0  0  0
  4 15  1  0  0  0  0
  4  3  2  0  0  0  0
  5  4  1  0  0  0  0
  6  5  2  0  0  0  0
  6  1  1  0  0  0  0
  7  1  1  0  0  0  0
  7 19  1  0  0  0  0
  8  7  1  0  0  0  0
  8  9  1  0  0  0  0
  9 10  2  0  0  0  0
  9 14  1  0  0  0  0
 10 11  1  0  0  0  0
 11 27  1  0  0  0  0
 11 12  2  0  0  0  0
 12 28  1  0  0  0  0
 13 12  1  0  0  0  0
 13 29  1  0  0  0  0
 14 13  2  0  0  0  0
 15 16  1  0  0  0  0
 15 17  1  0  0  0  0
 18 15  1  0  0  0  0
 20  8  2  0  0  0  0
 21  8  2  0  0  0  0
 24  5  1  0  0  0  0
 25  6  1  0  0  0  0
 26 10  1  0  0  0  0
 30 14  1  0  0  0  0
 31 33  1  0  0  0  0
 31 36  1  0  0  0  0
 31 32  1  0  0  0  0
 34 31  1  0  0  0  0
 35 38  1  0  0  0  0
 35 39  1  0  0  0  0
 36 35  1  0  0  0  0
 37 35  1  0  0  0  0
 40 36  1  0  0  0  0
M  RAD  1  36   2
M  END
>  <program>
Gaussian 09, Revision D.01

>  <basis>
6-31G(d) (6D, 7F)

>  <method>
UB3LYP

$$$$
a4_ipr_ts_9_ircr_o.log
 OpenBabel04281817243D
Gaussian scr1/g09_d1/g09/g09 #P UB3LYP/6-31G(d) freq scrf=(smd,solvent=n,n-dimet
 40 40  0  0  0  0  0  0  0  0999 V2000
   -0.1870   -0.5363    0.0663 C   0  0  0  0  0  0  0  0  0  0  0  0
   -0.8748   -1.1926    1.0954 C   0  0  0  0  0  0  0  0  0  0  0  0
   -2.2567   -1.3186    1.0117 C   0  0  0  0  0  0  0  0  0  0  0  0
   -2.9457   -0.7771   -0.0802 C   0  0  0  0  0  0  0  0  0  0  0  0
   -2.2547   -0.1199   -1.1003 C   0  0  0  0  0  0  0  0  0  0  0  0
   -0.8671   -0.0105   -1.0361 C   0  0  0  0  0  0  0  0  0  0  0  0
    1.2402   -0.3675    0.0689 N   0  0  0  0  0  0  0  0  0  0  0  0
    1.8516    0.9624    1.1462 S   0  0  0  0  0  0  0  0  0  0  0  0
    1.4008    2.3615    0.1445 C   0  0  0  0  0  0  0  0  0  0  0  0
    2.1432    2.6283   -1.0115 C   0  0  0  0  0  0  0  0  0  0  0  0
    1.7932    3.7337   -1.7843 C   0  0  0  0  0  0  0  0  0  0  0  0
    0.7260    4.5508   -1.3976 C   0  0  0  0  0  0  0  0  0  0  0  0
   -0.0007    4.2703   -0.2377 C   0  0  0  0  0  0  0  0  0  0  0  0
    0.3306    3.1654    0.5463 C   0  0  0  0  0  0  0  0  0  0  0  0
   -4.4456   -0.8752   -0.1243 C   0  0  0  0  0  0  0  0  0  0  0  0
   -4.9324   -0.7496   -1.3785 F   0  0  0  0  0  0  0  0  0  0  0  0
   -4.8897   -2.0576    0.3611 F   0  0  0  0  0  0  0  0  0  0  0  0
   -5.0362    0.0924    0.6212 F   0  0  0  0  0  0  0  0  0  0  0  0
    1.7965   -1.5249    0.7237 F   0  0  0  0  0  0  0  0  0  0  0  0
    1.1094    0.9897    2.4122 O   0  0  0  0  0  0  0  0  0  0  0  0
    3.3028    0.7704    1.1467 O   0  0  0  0  0  0  0  0  0  0  0  0
   -0.3367   -1.6139    1.9355 H   0  0  0  0  0  0  0  0  0  0  0  0
   -2.7974   -1.8353    1.7979 H   0  0  0  0  0  0  0  0  0  0  0  0
   -2.7877    0.2862   -1.9530 H   0  0  0  0  0  0  0  0  0  0  0  0
   -0.3123    0.4697   -1.8348 H   0  0  0  0  0  0  0  0  0  0  0  0
    2.9740    1.9924   -1.2978 H   0  0  0  0  0  0  0  0  0  0  0  0
    2.3563    3.9586   -2.6849 H   0  0  0  0  0  0  0  0  0  0  0  0
    0.4614    5.4124   -2.0038 H   0  0  0  0  0  0  0  0  0  0  0  0
   -0.8265    4.9099    0.0588 H   0  0  0  0  0  0  0  0  0  0  0  0
   -0.2245    2.9338    1.4486 H   0  0  0  0  0  0  0  0  0  0  0  0
    4.6308   -3.2432   -0.6336 C   0  0  0  0  0  0  0  0  0  0  0  0
    5.5485   -3.4048   -0.0546 H   0  0  0  0  0  0  0  0  0  0  0  0
    4.9451   -2.8414   -1.6159 H   0  0  0  0  0  0  0  0  0  0  0  0
    4.0539   -2.4443   -0.1483 H   0  0  0  0  0  0  0  0  0  0  0  0
    2.4000   -4.4494   -1.2037 C   0  0  0  0  0  0  0  0  0  0  0  0
    3.8266   -4.4935   -0.7677 C   0  0  0  0  0  0  0  0  0  0  0  0
    2.3005   -4.2483   -2.2877 H   0  0  0  0  0  0  0  0  0  0  0  0
    1.8811   -5.3969   -1.0132 H   0  0  0  0  0  0  0  0  0  0  0  0
    1.8498   -3.6459   -0.6949 H   0  0  0  0  0  0  0  0  0  0  0  0
    4.3537   -5.4453   -0.8133 H   0  0  0  0  0  0  0  0  0  0  0  0
  1  7  1  0  0  0  0
  1  2  2  0  0  0  0
  2 22  1  0  0  0  0
  3  2  1  0  0  0  0
  3 23  1  0  0  0  0
  4  3  2  0  0  0  0
  5  6  2  0  0  0  0
  5  4  1  0  0  0  0
  6  1  1  0  0  0  0
  7 19  1  0  0  0  0
  7  8  1  0  0  0  0
  8 21  2  0  0  0  0
  8 20  2  0  0  0  0
  9 14  1  0  0  0  0
  9  8  1  0  0  0  0
 10  9  2  0  0  0  0
 11 12  2  0  0  0  0
 11 10  1  0  0  0  0
 12 13  1  0  0  0  0
 13 29  1  0  0  0  0
 13 14  2  0  0  0  0
 14 30  1  0  0  0  0
 15  4  1  0  0  0  0
 15 17  1  0  0  0  0
 15 18  1  0  0  0  0
 16 15  1  0  0  0  0
 24  5  1  0  0  0  0
 25  6  1  0  0  0  0
 26 10  1  0  0  0  0
 27 11  1  0  0  0  0
 28 12  1  0  0  0  0
 31 34  1  0  0  0  0
 31 32  1  0  0  0  0
 33 31  1  0  0  0  0
 35 38  1  0  0  0  0
 35 36  1  0  0  0  0
 35 39  1  0  0  0  0
 36 31  1  0  0  0  0
 37 35  1  0  0  0  0
 40 36  1  0  0  0  0
M  RAD  1  36   2
M  END
>  <program>
Gaussian 09, Revision D.01

>  <basis>
6-31G(d) (6D, 7F)

>  <method>
UB3LYP

$$$$
a4_ipr_ts_10_ircr_o.log
 OpenBabel04281817243D
Gaussian scr1/g09_d1/g09/g09 #P UB3LYP/6-31G(d) freq scrf=(smd,solvent=n,n-dimet
 40 40  0  0  0  0  0  0  0  0999 V2000
   -0.2020    0.5015    0.0721 C   0  0  0  0  0  0  0  0  0  0  0  0
   -0.8660   -0.0651   -1.0201 C   0  0  0  0  0  0  0  0  0  0  0  0
   -2.2573   -0.0233   -1.0715 C   0  0  0  0  0  0  0  0  0  0  0  0
   -2.9704    0.6046   -0.0476 C   0  0  0  0  0  0  0  0  0  0  0  0
   -2.2984    1.1890    1.0323 C   0  0  0  0  0  0  0  0  0  0  0  0
   -0.9109    1.1309    1.1031 C   0  0  0  0  0  0  0  0  0  0  0  0
    1.2311    0.3979    0.0637 N   0  0  0  0  0  0  0  0  0  0  0  0
    1.9135   -0.8984    1.1399 S   0  0  0  0  0  0  0  0  0  0  0  0
    1.5244   -2.3218    0.1462 C   0  0  0  0  0  0  0  0  0  0  0  0
    2.2483   -2.5386   -1.0320 C   0  0  0  0  0  0  0  0  0  0  0  0
    1.9487   -3.6638   -1.7973 C   0  0  0  0  0  0  0  0  0  0  0  0
    0.9504   -4.5504   -1.3810 C   0  0  0  0  0  0  0  0  0  0  0  0
    0.2425   -4.3200   -0.1988 C   0  0  0  0  0  0  0  0  0  0  0  0
    0.5230   -3.1958    0.5778 C   0  0  0  0  0  0  0  0  0  0  0  0
   -4.4677    0.7109   -0.1345 C   0  0  0  0  0  0  0  0  0  0  0  0
   -4.8576    1.8564   -0.7480 F   0  0  0  0  0  0  0  0  0  0  0  0
   -5.0132   -0.3078   -0.8363 F   0  0  0  0  0  0  0  0  0  0  0  0
   -5.0486    0.7117    1.0869 F   0  0  0  0  0  0  0  0  0  0  0  0
    1.7405    1.5807    0.7114 F   0  0  0  0  0  0  0  0  0  0  0  0
    3.3537   -0.6366    1.1288 O   0  0  0  0  0  0  0  0  0  0  0  0
    1.1827   -0.9560    2.4114 O   0  0  0  0  0  0  0  0  0  0  0  0
   -0.2961   -0.5286   -1.8181 H   0  0  0  0  0  0  0  0  0  0  0  0
   -2.7779   -0.4665   -1.9135 H   0  0  0  0  0  0  0  0  0  0  0  0
   -2.8566    1.6779    1.8238 H   0  0  0  0  0  0  0  0  0  0  0  0
   -0.3861    1.5792    1.9377 H   0  0  0  0  0  0  0  0  0  0  0  0
    3.0258   -1.8487   -1.3420 H   0  0  0  0  0  0  0  0  0  0  0  0
    2.4980   -3.8498   -2.7153 H   0  0  0  0  0  0  0  0  0  0  0  0
    0.7251   -5.4270   -1.9816 H   0  0  0  0  0  0  0  0  0  0  0  0
   -0.5290   -5.0135    0.1214 H   0  0  0  0  0  0  0  0  0  0  0  0
   -0.0192   -3.0031    1.4970 H   0  0  0  0  0  0  0  0  0  0  0  0
    2.0970    4.7216   -0.9362 C   0  0  0  0  0  0  0  0  0  0  0  0
    1.8177    4.6892   -2.0068 H   0  0  0  0  0  0  0  0  0  0  0  0
    1.6073    3.8566   -0.4682 H   0  0  0  0  0  0  0  0  0  0  0  0
    1.6492    5.6348   -0.5249 H   0  0  0  0  0  0  0  0  0  0  0  0
    4.3403    3.4120   -0.8973 C   0  0  0  0  0  0  0  0  0  0  0  0
    3.5760    4.6842   -0.7389 C   0  0  0  0  0  0  0  0  0  0  0  0
    5.3613    3.4926   -0.5047 H   0  0  0  0  0  0  0  0  0  0  0  0
    3.8402    2.5776   -0.3865 H   0  0  0  0  0  0  0  0  0  0  0  0
    4.4315    3.1092   -1.9580 H   0  0  0  0  0  0  0  0  0  0  0  0
    4.1241    5.6249   -0.7504 H   0  0  0  0  0  0  0  0  0  0  0  0
  1  6  2  0  0  0  0
  2  1  1  0  0  0  0
  3  2  2  0  0  0  0
  3  4  1  0  0  0  0
  4  5  2  0  0  0  0
  5  6  1  0  0  0  0
  5 24  1  0  0  0  0
  6 25  1  0  0  0  0
  7  1  1  0  0  0  0
  7 19  1  0  0  0  0
  7  8  1  0  0  0  0
  8 21  2  0  0  0  0
  9 14  1  0  0  0  0
  9  8  1  0  0  0  0
 10  9  2  0  0  0  0
 11 12  2  0  0  0  0
 11 10  1  0  0  0  0
 12 13  1  0  0  0  0
 13 29  1  0  0  0  0
 13 14  2  0  0  0  0
 14 30  1  0  0  0  0
 15  4  1  0  0  0  0
 15 18  1  0  0  0  0
 16 15  1  0  0  0  0
 17 15  1  0  0  0  0
 20  8  2  0  0  0  0
 22  2  1  0  0  0  0
 23  3  1  0  0  0  0
 26 10  1  0  0  0  0
 27 11  1  0  0  0  0
 28 12  1  0  0  0  0
 31 36  1  0  0  0  0
 31 34  1  0  0  0  0
 31 33  1  0  0  0  0
 32 31  1  0  0  0  0
 35 36  1  0  0  0  0
 35 37  1  0  0  0  0
 35 38  1  0  0  0  0
 39 35  1  0  0  0  0
 40 36  1  0  0  0  0
M  RAD  1  36   2
M  END
>  <program>
Gaussian 09, Revision D.01

>  <basis>
6-31G(d) (6D, 7F)

>  <method>
UB3LYP

$$$$
a4_ipr_ts_12_ircr_o.log
 OpenBabel04281817243D

 40 40  0  0  0  0  0  0  0  0999 V2000
   -0.3006   -0.5377   -0.5258 C   0  0  0  0  0  0  0  0  0  0  0  0
   -1.2976    0.1305   -1.2426 C   0  0  0  0  0  0  0  0  0  0  0  0
   -2.6285   -0.2474   -1.0790 C   0  0  0  0  0  0  0  0  0  0  0  0
   -2.9488   -1.3045   -0.2241 C   0  0  0  0  0  0  0  0  0  0  0  0
   -1.9434   -1.9828    0.4752 C   0  0  0  0  0  0  0  0  0  0  0  0
   -0.6150   -1.5973    0.3343 C   0  0  0  0  0  0  0  0  0  0  0  0
    1.0447   -0.0741   -0.7295 N   0  0  0  0  0  0  0  0  0  0  0  0
    1.7018    0.9709    0.6038 S   0  0  0  0  0  0  0  0  0  0  0  0
    0.7943    2.4637    0.2671 C   0  0  0  0  0  0  0  0  0  0  0  0
   -0.2348    2.8412    1.1340 C   0  0  0  0  0  0  0  0  0  0  0  0
   -0.9259    4.0235    0.8699 C   0  0  0  0  0  0  0  0  0  0  0  0
   -0.5896    4.7989   -0.2426 C   0  0  0  0  0  0  0  0  0  0  0  0
    0.4437    4.4050   -1.0988 C   0  0  0  0  0  0  0  0  0  0  0  0
    1.1502    3.2303   -0.8484 C   0  0  0  0  0  0  0  0  0  0  0  0
   -4.3869   -1.6876   -0.0079 C   0  0  0  0  0  0  0  0  0  0  0  0
   -4.9167   -1.0568    1.0706 F   0  0  0  0  0  0  0  0  0  0  0  0
   -5.1686   -1.3707   -1.0638 F   0  0  0  0  0  0  0  0  0  0  0  0
   -4.5325   -3.0140    0.2141 F   0  0  0  0  0  0  0  0  0  0  0  0
    1.9041   -1.2250   -0.6241 F   0  0  0  0  0  0  0  0  0  0  0  0
    1.3247    0.4360    1.9177 O   0  0  0  0  0  0  0  0  0  0  0  0
    3.1137    1.1364    0.2540 O   0  0  0  0  0  0  0  0  0  0  0  0
   -1.0294    0.9312   -1.9232 H   0  0  0  0  0  0  0  0  0  0  0  0
   -3.4061    0.2684   -1.6316 H   0  0  0  0  0  0  0  0  0  0  0  0
   -2.1960   -2.8084    1.1321 H   0  0  0  0  0  0  0  0  0  0  0  0
    0.1668   -2.1212    0.8703 H   0  0  0  0  0  0  0  0  0  0  0  0
   -0.4835    2.2286    1.9935 H   0  0  0  0  0  0  0  0  0  0  0  0
   -1.7263    4.3361    1.5336 H   0  0  0  0  0  0  0  0  0  0  0  0
   -1.1341    5.7172   -0.4433 H   0  0  0  0  0  0  0  0  0  0  0  0
    0.7028    5.0140   -1.9596 H   0  0  0  0  0  0  0  0  0  0  0  0
    1.9590    2.9203   -1.5017 H   0  0  0  0  0  0  0  0  0  0  0  0
    6.4676   -2.6527   -0.6899 C   0  0  0  0  0  0  0  0  0  0  0  0
    6.7688   -2.1671   -1.6260 H   0  0  0  0  0  0  0  0  0  0  0  0
    7.0735   -2.1945    0.1149 H   0  0  0  0  0  0  0  0  0  0  0  0
    6.7787   -3.7068   -0.7368 H   0  0  0  0  0  0  0  0  0  0  0  0
    4.3351   -3.3208    0.6318 C   0  0  0  0  0  0  0  0  0  0  0  0
    5.0039   -2.5191   -0.4343 C   0  0  0  0  0  0  0  0  0  0  0  0
    3.2435   -3.2344    0.5849 H   0  0  0  0  0  0  0  0  0  0  0  0
    4.5976   -4.3875    0.5669 H   0  0  0  0  0  0  0  0  0  0  0  0
    4.6377   -2.9978    1.6461 H   0  0  0  0  0  0  0  0  0  0  0  0
    4.4803   -1.6538   -0.8338 H   0  0  0  0  0  0  0  0  0  0  0  0
  1  6  2  0  0  0  0
  2  3  2  0  0  0  0
  2  1  1  0  0  0  0
  3  4  1  0  0  0  0
  4 15  1  0  0  0  0
  4  5  2  0  0  0  0
  5 24  1  0  0  0  0
  6  5  1  0  0  0  0
  6 25  1  0  0  0  0
  7 19  1  0  0  0  0
  7  1  1  0  0  0  0
  7  8  1  0  0  0  0
  8 20  2  0  0  0  0
  9  8  1  0  0  0  0
  9 10  2  0  0  0  0
 10 26  1  0  0  0  0
 11 10  1  0  0  0  0
 11 27  1  0  0  0  0
 12 11  2  0  0  0  0
 13 14  2  0  0  0  0
 13 12  1  0  0  0  0
 14  9  1  0  0  0  0
 15 18  1  0  0  0  0
 15 16  1  0  0  0  0
 17 15  1  0  0  0  0
 21  8  2  0  0  0  0
 22  2  1  0  0  0  0
 23  3  1  0  0  0  0
 28 12  1  0  0  0  0
 29 13  1  0  0  0  0
 30 14  1  0  0  0  0
 31 36  1  0  0  0  0
 31 33  1  0  0  0  0
 32 31  1  0  0  0  0
 34 31  1  0  0  0  0
 35 39  1  0  0  0  0
 36 35  1  0  0  0  0
 37 35  1  0  0  0  0
 38 35  1  0  0  0  0
 40 36  1  0  0  0  0
M  RAD  1  36   2
M  END
>  <basis>
6-31G(d) (6D, 7F)

$$$$
a4_ipr_ts_7_ircf_o.log
 OpenBabel04281817243D
Gaussian scr1/g09_d1/g09/g09 #P UB3LYP/6-31G(d) freq scrf=(smd,solvent=n,n-dimet
 40 40  0  0  0  0  0  0  0  0999 V2000
    0.9454   -0.5117    0.0546 C   0  0  0  0  0  0  0  0  0  0  0  0
    1.8477   -1.6173    0.2062 C   0  0  0  0  0  0  0  0  0  0  0  0
    3.2082   -1.4166    0.0907 C   0  0  0  0  0  0  0  0  0  0  0  0
    3.7205   -0.1340   -0.1799 C   0  0  0  0  0  0  0  0  0  0  0  0
    2.8589    0.9664   -0.3296 C   0  0  0  0  0  0  0  0  0  0  0  0
    1.4962    0.7858   -0.2160 C   0  0  0  0  0  0  0  0  0  0  0  0
   -0.3980   -0.5362    0.1354 N   0  0  0  0  0  0  0  0  0  0  0  0
   -1.2609   -1.9039    0.5941 S   0  0  0  0  0  0  0  0  0  0  0  0
   -2.8717   -1.4614   -0.0534 C   0  0  0  0  0  0  0  0  0  0  0  0
   -3.6543   -2.4881   -0.5879 C   0  0  0  0  0  0  0  0  0  0  0  0
   -4.9475   -2.1962   -1.0235 C   0  0  0  0  0  0  0  0  0  0  0  0
   -5.4431   -0.8944   -0.9247 C   0  0  0  0  0  0  0  0  0  0  0  0
   -4.6465    0.1234   -0.3917 C   0  0  0  0  0  0  0  0  0  0  0  0
   -3.3535   -0.1515    0.0530 C   0  0  0  0  0  0  0  0  0  0  0  0
    5.2097    0.0711   -0.2549 C   0  0  0  0  0  0  0  0  0  0  0  0
    5.7320    0.3611    0.9614 F   0  0  0  0  0  0  0  0  0  0  0  0
    5.8512   -1.0292   -0.7036 F   0  0  0  0  0  0  0  0  0  0  0  0
    5.5386    1.0923   -1.0750 F   0  0  0  0  0  0  0  0  0  0  0  0
   -1.2665    2.6890    0.3764 F   0  0  0  0  0  0  0  0  0  0  0  0
   -0.8238   -3.1385   -0.0862 O   0  0  0  0  0  0  0  0  0  0  0  0
   -1.2991   -1.9052    2.0707 O   0  0  0  0  0  0  0  0  0  0  0  0
    1.4626   -2.6111    0.3965 H   0  0  0  0  0  0  0  0  0  0  0  0
    3.8862   -2.2560    0.2020 H   0  0  0  0  0  0  0  0  0  0  0  0
    3.2625    1.9524   -0.5331 H   0  0  0  0  0  0  0  0  0  0  0  0
    0.8034    1.6156   -0.3066 H   0  0  0  0  0  0  0  0  0  0  0  0
   -3.2566   -3.4939   -0.6686 H   0  0  0  0  0  0  0  0  0  0  0  0
   -5.5633   -2.9865   -1.4430 H   0  0  0  0  0  0  0  0  0  0  0  0
   -6.4493   -0.6702   -1.2676 H   0  0  0  0  0  0  0  0  0  0  0  0
   -5.0306    1.1372   -0.3240 H   0  0  0  0  0  0  0  0  0  0  0  0
   -2.7265    0.6445    0.4396 H   0  0  0  0  0  0  0  0  0  0  0  0
   -2.5648    4.4341    1.3331 C   0  0  0  0  0  0  0  0  0  0  0  0
   -2.8286    5.4955    1.2665 H   0  0  0  0  0  0  0  0  0  0  0  0
   -3.4900    3.8464    1.3066 H   0  0  0  0  0  0  0  0  0  0  0  0
   -2.0690    4.2652    2.2952 H   0  0  0  0  0  0  0  0  0  0  0  0
   -2.2769    4.1675   -1.1880 C   0  0  0  0  0  0  0  0  0  0  0  0
   -1.6501    4.0526    0.1868 C   0  0  0  0  0  0  0  0  0  0  0  0
   -1.5801    3.8240   -1.9602 H   0  0  0  0  0  0  0  0  0  0  0  0
   -3.1925    3.5678   -1.2491 H   0  0  0  0  0  0  0  0  0  0  0  0
   -2.5333    5.2117   -1.3989 H   0  0  0  0  0  0  0  0  0  0  0  0
   -0.7181    4.6269    0.2326 H   0  0  0  0  0  0  0  0  0  0  0  0
  1  7  1  0  0  0  0
  1  2  2  0  0  0  0
  2 22  1  0  0  0  0
  3 23  1  0  0  0  0
  3  2  1  0  0  0  0
  4  3  2  0  0  0  0
  5  6  2  0  0  0  0
  5  4  1  0  0  0  0
  6  1  1  0  0  0  0
  7  8  1  0  0  0  0
  8 21  2  0  0  0  0
  9 14  1  0  0  0  0
  9  8  1  0  0  0  0
 10  9  2  0  0  0  0
 11 12  2  0  0  0  0
 11 10  1  0  0  0  0
 12 13  1  0  0  0  0
 13 29  1  0  0  0  0
 13 14  2  0  0  0  0
 14 30  1  0  0  0  0
 15  4  1  0  0  0  0
 15 16  1  0  0  0  0
 17 15  1  0  0  0  0
 18 15  1  0  0  0  0
 20  8  2  0  0  0  0
 24  5  1  0  0  0  0
 25  6  1  0  0  0  0
 26 10  1  0  0  0  0
 27 11  1  0  0  0  0
 28 12  1  0  0  0  0
 31 34  1  0  0  0  0
 32 31  1  0  0  0  0
 33 31  1  0  0  0  0
 35 36  1  0  0  0  0
 36 40  1  0  0  0  0
 36 19  1  0  0  0  0
 36 31  1  0  0  0  0
 37 35  1  0  0  0  0
 38 35  1  0  0  0  0
 39 35  1  0  0  0  0
M  RAD  1   7   2
M  END
>  <program>
Gaussian 09, Revision D.01

>  <basis>
6-31G(d) (6D, 7F)

>  <method>
UB3LYP

$$$$
a4_ipr_ts_2_ircf_o.log
 OpenBabel04281817243D
Gaussian scr1/g09_d1/g09/g09 #P UB3LYP/6-31G(d) freq scrf=(smd,solvent=n,n-dimet
 40 40  0  0  0  0  0  0  0  0999 V2000
    1.0412   -0.5585   -0.2378 C   0  0  0  0  0  0  0  0  0  0  0  0
    1.7068   -0.0161   -1.3872 C   0  0  0  0  0  0  0  0  0  0  0  0
    3.0714    0.1867   -1.3880 C   0  0  0  0  0  0  0  0  0  0  0  0
    3.8233   -0.1411   -0.2472 C   0  0  0  0  0  0  0  0  0  0  0  0
    3.1986   -0.6776    0.8942 C   0  0  0  0  0  0  0  0  0  0  0  0
    1.8355   -0.8901    0.9108 C   0  0  0  0  0  0  0  0  0  0  0  0
   -0.2933   -0.6911   -0.3724 N   0  0  0  0  0  0  0  0  0  0  0  0
   -1.2490   -1.2558    0.9035 S   0  0  0  0  0  0  0  0  0  0  0  0
   -2.7848   -1.5245    0.0260 C   0  0  0  0  0  0  0  0  0  0  0  0
   -3.3199   -2.8127   -0.0078 C   0  0  0  0  0  0  0  0  0  0  0  0
   -4.5401   -3.0176   -0.6554 C   0  0  0  0  0  0  0  0  0  0  0  0
   -5.2029   -1.9456   -1.2556 C   0  0  0  0  0  0  0  0  0  0  0  0
   -4.6527   -0.6602   -1.2104 C   0  0  0  0  0  0  0  0  0  0  0  0
   -3.4380   -0.4371   -0.5639 C   0  0  0  0  0  0  0  0  0  0  0  0
    5.3194    0.0287   -0.2665 C   0  0  0  0  0  0  0  0  0  0  0  0
    5.9394   -1.0946   -0.7017 F   0  0  0  0  0  0  0  0  0  0  0  0
    5.7037    1.0308   -1.0858 F   0  0  0  0  0  0  0  0  0  0  0  0
    5.8149    0.2979    0.9607 F   0  0  0  0  0  0  0  0  0  0  0  0
   -2.3915    2.7706   -0.6845 F   0  0  0  0  0  0  0  0  0  0  0  0
   -0.7729   -2.5546    1.4147 O   0  0  0  0  0  0  0  0  0  0  0  0
   -1.4234   -0.1452    1.8609 O   0  0  0  0  0  0  0  0  0  0  0  0
    1.1029    0.2332   -2.2532 H   0  0  0  0  0  0  0  0  0  0  0  0
    3.5593    0.6013   -2.2634 H   0  0  0  0  0  0  0  0  0  0  0  0
    3.7906   -0.9266    1.7685 H   0  0  0  0  0  0  0  0  0  0  0  0
    1.3717   -1.3121    1.7934 H   0  0  0  0  0  0  0  0  0  0  0  0
   -2.7927   -3.6359    0.4617 H   0  0  0  0  0  0  0  0  0  0  0  0
   -4.9683   -4.0151   -0.6897 H   0  0  0  0  0  0  0  0  0  0  0  0
   -6.1505   -2.1098   -1.7611 H   0  0  0  0  0  0  0  0  0  0  0  0
   -5.1706    0.1718   -1.6788 H   0  0  0  0  0  0  0  0  0  0  0  0
   -3.0099    0.5600   -0.5291 H   0  0  0  0  0  0  0  0  0  0  0  0
   -2.9162    5.0510   -0.2938 C   0  0  0  0  0  0  0  0  0  0  0  0
   -3.6964    5.0060   -1.0615 H   0  0  0  0  0  0  0  0  0  0  0  0
   -3.2186    5.7874    0.4591 H   0  0  0  0  0  0  0  0  0  0  0  0
   -1.9851    5.3948   -0.7592 H   0  0  0  0  0  0  0  0  0  0  0  0
   -1.6129    3.6394    1.3856 C   0  0  0  0  0  0  0  0  0  0  0  0
   -2.7216    3.6937    0.3530 C   0  0  0  0  0  0  0  0  0  0  0  0
   -1.4895    2.6195    1.7648 H   0  0  0  0  0  0  0  0  0  0  0  0
   -0.6630    3.9699    0.9493 H   0  0  0  0  0  0  0  0  0  0  0  0
   -1.8510    4.2955    2.2305 H   0  0  0  0  0  0  0  0  0  0  0  0
   -3.6639    3.3350    0.7823 H   0  0  0  0  0  0  0  0  0  0  0  0
  1  6  2  0  0  0  0
  2  1  1  0  0  0  0
  3  2  2  0  0  0  0
  3  4  1  0  0  0  0
  4  5  2  0  0  0  0
  5  6  1  0  0  0  0
  5 24  1  0  0  0  0
  6 25  1  0  0  0  0
  7  1  1  0  0  0  0
  7  8  1  0  0  0  0
  8 20  2  0  0  0  0
  8 21  2  0  0  0  0
  9  8  1  0  0  0  0
 10  9  1  0  0  0  0
 10 26  1  0  0  0  0
 11 10  2  0  0  0  0
 12 13  2  0  0  0  0
 12 11  1  0  0  0  0
 13 14  1  0  0  0  0
 14 30  1  0  0  0  0
 14  9  2  0  0  0  0
 15  4  1  0  0  0  0
 15 18  1  0  0  0  0
 16 15  1  0  0  0  0
 17 15  1  0  0  0  0
 19 36  1  0  0  0  0
 22  2  1  0  0  0  0
 23  3  1  0  0  0  0
 27 11  1  0  0  0  0
 28 12  1  0  0  0  0
 29 13  1  0  0  0  0
 31 36  1  0  0  0  0
 31 33  1  0  0  0  0
 32 31  1  0  0  0  0
 34 31  1  0  0  0  0
 35 37  1  0  0  0  0
 35 39  1  0  0  0  0
 36 40  1  0  0  0  0
 36 35  1  0  0  0  0
 38 35  1  0  0  0  0
M  RAD  1   7   2
M  END
>  <program>
Gaussian 09, Revision D.01

>  <basis>
6-31G(d) (6D, 7F)

>  <method>
UB3LYP

$$$$
a4_ipr_ts_16_ircf_o.log
 OpenBabel04281817243D
Gaussian scr1/g09_d1/g09/g09 #P UB3LYP/6-31G(d) freq scrf=(smd,solvent=n,n-dimet
 40 40  0  0  0  0  0  0  0  0999 V2000
   -0.5962   -0.6856   -0.3366 C   0  0  0  0  0  0  0  0  0  0  0  0
   -1.3168   -1.2756    0.7550 C   0  0  0  0  0  0  0  0  0  0  0  0
   -2.6959   -1.2388    0.7737 C   0  0  0  0  0  0  0  0  0  0  0  0
   -3.4068   -0.6228   -0.2733 C   0  0  0  0  0  0  0  0  0  0  0  0
   -2.7272   -0.0392   -1.3556 C   0  0  0  0  0  0  0  0  0  0  0  0
   -1.3480   -0.0693   -1.3907 C   0  0  0  0  0  0  0  0  0  0  0  0
    0.7409   -0.6363   -0.4964 N   0  0  0  0  0  0  0  0  0  0  0  0
    1.7712   -1.2538    0.6941 S   0  0  0  0  0  0  0  0  0  0  0  0
    3.3524   -0.8288   -0.0287 C   0  0  0  0  0  0  0  0  0  0  0  0
    3.6327    0.5073   -0.3344 C   0  0  0  0  0  0  0  0  0  0  0  0
    4.8915    0.8259   -0.8411 C   0  0  0  0  0  0  0  0  0  0  0  0
    5.8513   -0.1748   -1.0272 C   0  0  0  0  0  0  0  0  0  0  0  0
    5.5555   -1.5022   -0.7127 C   0  0  0  0  0  0  0  0  0  0  0  0
    4.2969   -1.8394   -0.2092 C   0  0  0  0  0  0  0  0  0  0  0  0
   -4.9122   -0.6439   -0.2579 C   0  0  0  0  0  0  0  0  0  0  0  0
   -5.3967   -1.7641   -0.8464 F   0  0  0  0  0  0  0  0  0  0  0  0
   -5.4054   -0.6184    0.9991 F   0  0  0  0  0  0  0  0  0  0  0  0
   -5.4418    0.4066   -0.9204 F   0  0  0  0  0  0  0  0  0  0  0  0
    0.8808    2.5185   -0.2777 F   0  0  0  0  0  0  0  0  0  0  0  0
    1.5971   -0.4907    1.9454 O   0  0  0  0  0  0  0  0  0  0  0  0
    1.6549   -2.7232    0.7494 O   0  0  0  0  0  0  0  0  0  0  0  0
   -0.7859   -1.7526    1.5695 H   0  0  0  0  0  0  0  0  0  0  0  0
   -3.2340   -1.6859    1.6028 H   0  0  0  0  0  0  0  0  0  0  0  0
   -3.2816    0.4360   -2.1576 H   0  0  0  0  0  0  0  0  0  0  0  0
   -0.7978    0.3809   -2.2100 H   0  0  0  0  0  0  0  0  0  0  0  0
    2.8797    1.2777   -0.2001 H   0  0  0  0  0  0  0  0  0  0  0  0
    5.1232    1.8571   -1.0916 H   0  0  0  0  0  0  0  0  0  0  0  0
    6.8307    0.0829   -1.4206 H   0  0  0  0  0  0  0  0  0  0  0  0
    6.3004   -2.2790   -0.8589 H   0  0  0  0  0  0  0  0  0  0  0  0
    4.0519   -2.8672    0.0352 H   0  0  0  0  0  0  0  0  0  0  0  0
   -0.2123    3.1307    1.7422 C   0  0  0  0  0  0  0  0  0  0  0  0
    0.4317    2.4382    2.2943 H   0  0  0  0  0  0  0  0  0  0  0  0
   -0.4710    3.9633    2.4059 H   0  0  0  0  0  0  0  0  0  0  0  0
   -1.1355    2.6067    1.4686 H   0  0  0  0  0  0  0  0  0  0  0  0
   -0.3490    4.5443   -0.3768 C   0  0  0  0  0  0  0  0  0  0  0  0
    0.4967    3.6477    0.5057 C   0  0  0  0  0  0  0  0  0  0  0  0
    0.2072    4.8412   -1.2726 H   0  0  0  0  0  0  0  0  0  0  0  0
   -1.2644    4.0270   -0.6870 H   0  0  0  0  0  0  0  0  0  0  0  0
   -0.6328    5.4521    0.1671 H   0  0  0  0  0  0  0  0  0  0  0  0
    1.4301    4.1512    0.7813 H   0  0  0  0  0  0  0  0  0  0  0  0
  1  2  2  0  0  0  0
  2  3  1  0  0  0  0
  2 22  1  0  0  0  0
  3 23  1  0  0  0  0
  4 15  1  0  0  0  0
  4  3  2  0  0  0  0
  5  4  1  0  0  0  0
  6  5  2  0  0  0  0
  6  1  1  0  0  0  0
  7  1  1  0  0  0  0
  7  8  1  0  0  0  0
  8 21  2  0  0  0  0
  8 20  2  0  0  0  0
  9  8  1  0  0  0  0
 10 26  1  0  0  0  0
 10  9  2  0  0  0  0
 11 10  1  0  0  0  0
 12 11  2  0  0  0  0
 12 13  1  0  0  0  0
 13 14  2  0  0  0  0
 14  9  1  0  0  0  0
 14 30  1  0  0  0  0
 15 17  1  0  0  0  0
 16 15  1  0  0  0  0
 18 15  1  0  0  0  0
 19 36  1  0  0  0  0
 24  5  1  0  0  0  0
 25  6  1  0  0  0  0
 27 11  1  0  0  0  0
 28 12  1  0  0  0  0
 29 13  1  0  0  0  0
 31 32  1  0  0  0  0
 31 33  1  0  0  0  0
 34 31  1  0  0  0  0
 35 39  1  0  0  0  0
 35 36  1  0  0  0  0
 36 40  1  0  0  0  0
 36 31  1  0  0  0  0
 37 35  1  0  0  0  0
 38 35  1  0  0  0  0
M  RAD  1   7   2
M  END
>  <program>
Gaussian 09, Revision D.01

>  <basis>
6-31G(d) (6D, 7F)

>  <method>
UB3LYP

$$$$
a4_ipr_ts_13_ircr_o.log
 OpenBabel04281817243D
Gaussian scr1/g09_d1/g09/g09 #P UB3LYP/6-31G(d) freq scrf=(smd,solvent=n,n-dimet
 40 40  0  0  0  0  0  0  0  0999 V2000
   -0.8004   -0.7999    0.2869 C   0  0  0  0  0  0  0  0  0  0  0  0
   -1.5232   -0.8661   -0.9512 C   0  0  0  0  0  0  0  0  0  0  0  0
   -2.8899   -0.6724   -0.9664 C   0  0  0  0  0  0  0  0  0  0  0  0
   -3.5852   -0.3992    0.2257 C   0  0  0  0  0  0  0  0  0  0  0  0
   -2.9013   -0.3147    1.4504 C   0  0  0  0  0  0  0  0  0  0  0  0
   -1.5362   -0.5112    1.4843 C   0  0  0  0  0  0  0  0  0  0  0  0
    0.5204   -0.9912    0.4721 N   0  0  0  0  0  0  0  0  0  0  0  0
    1.5470   -1.4264   -0.8009 S   0  0  0  0  0  0  0  0  0  0  0  0
    3.1227   -0.9939   -0.0748 C   0  0  0  0  0  0  0  0  0  0  0  0
    3.6286   -1.7759    0.9683 C   0  0  0  0  0  0  0  0  0  0  0  0
    4.8683   -1.4473    1.5143 C   0  0  0  0  0  0  0  0  0  0  0  0
    5.5881   -0.3568    1.0154 C   0  0  0  0  0  0  0  0  0  0  0  0
    5.0721    0.4102   -0.0313 C   0  0  0  0  0  0  0  0  0  0  0  0
    3.8289    0.0967   -0.5841 C   0  0  0  0  0  0  0  0  0  0  0  0
   -5.0678   -0.1443    0.1834 C   0  0  0  0  0  0  0  0  0  0  0  0
   -5.3410    1.1742    0.0300 F   0  0  0  0  0  0  0  0  0  0  0  0
   -5.6644   -0.7893   -0.8420 F   0  0  0  0  0  0  0  0  0  0  0  0
   -5.6805   -0.5398    1.3204 F   0  0  0  0  0  0  0  0  0  0  0  0
    1.3572    1.9678    0.2527 F   0  0  0  0  0  0  0  0  0  0  0  0
    1.4633   -2.8955   -0.9193 O   0  0  0  0  0  0  0  0  0  0  0  0
    1.3547   -0.6116   -2.0143 O   0  0  0  0  0  0  0  0  0  0  0  0
   -0.9992   -1.0659   -1.8772 H   0  0  0  0  0  0  0  0  0  0  0  0
   -3.4293   -0.7347   -1.9055 H   0  0  0  0  0  0  0  0  0  0  0  0
   -3.4435   -0.1025    2.3656 H   0  0  0  0  0  0  0  0  0  0  0  0
   -0.9861   -0.4581    2.4177 H   0  0  0  0  0  0  0  0  0  0  0  0
    3.0678   -2.6250    1.3456 H   0  0  0  0  0  0  0  0  0  0  0  0
    5.2733   -2.0444    2.3261 H   0  0  0  0  0  0  0  0  0  0  0  0
    6.5550   -0.1070    1.4432 H   0  0  0  0  0  0  0  0  0  0  0  0
    5.6352    1.2534   -0.4207 H   0  0  0  0  0  0  0  0  0  0  0  0
    3.4162    0.6806   -1.3982 H   0  0  0  0  0  0  0  0  0  0  0  0
    2.1687    4.1926    0.1098 C   0  0  0  0  0  0  0  0  0  0  0  0
    3.1916    3.8115    0.0165 H   0  0  0  0  0  0  0  0  0  0  0  0
    2.1039    5.1391   -0.4384 H   0  0  0  0  0  0  0  0  0  0  0  0
    1.9646    4.3912    1.1685 H   0  0  0  0  0  0  0  0  0  0  0  0
   -0.2787    3.6008   -0.2918 C   0  0  0  0  0  0  0  0  0  0  0  0
    1.1737    3.1925   -0.4475 C   0  0  0  0  0  0  0  0  0  0  0  0
   -0.9435    2.8168   -0.6701 H   0  0  0  0  0  0  0  0  0  0  0  0
   -0.5177    3.7853    0.7621 H   0  0  0  0  0  0  0  0  0  0  0  0
   -0.4771    4.5186   -0.8566 H   0  0  0  0  0  0  0  0  0  0  0  0
    1.3974    2.9756   -1.4984 H   0  0  0  0  0  0  0  0  0  0  0  0
  1  7  1  0  0  0  0
  1  6  2  0  0  0  0
  2  1  1  0  0  0  0
  3  2  2  0  0  0  0
  3  4  1  0  0  0  0
  4  5  2  0  0  0  0
  5  6  1  0  0  0  0
  5 24  1  0  0  0  0
  6 25  1  0  0  0  0
  8  9  1  0  0  0  0
  8  7  1  0  0  0  0
  9 10  1  0  0  0  0
 10 26  1  0  0  0  0
 10 11  2  0  0  0  0
 11 27  1  0  0  0  0
 12 28  1  0  0  0  0
 12 11  1  0  0  0  0
 13 12  2  0  0  0  0
 14  9  2  0  0  0  0
 14 13  1  0  0  0  0
 15  4  1  0  0  0  0
 15 18  1  0  0  0  0
 16 15  1  0  0  0  0
 17 15  1  0  0  0  0
 20  8  2  0  0  0  0
 21  8  2  0  0  0  0
 22  2  1  0  0  0  0
 23  3  1  0  0  0  0
 29 13  1  0  0  0  0
 30 14  1  0  0  0  0
 31 34  1  0  0  0  0
 32 31  1  0  0  0  0
 33 31  1  0  0  0  0
 35 38  1  0  0  0  0
 36 35  1  0  0  0  0
 36 31  1  0  0  0  0
 36 19  1  0  0  0  0
 37 35  1  0  0  0  0
 39 35  1  0  0  0  0
 40 36  1  0  0  0  0
M  RAD  1   7   2
M  END
>  <program>
Gaussian 09, Revision D.01

>  <basis>
6-31G(d) (6D, 7F)

>  <method>
UB3LYP

$$$$
a4_ipr_ts_15_ircr_o.log
 OpenBabel04281817243D
Gaussian scr1/g09_d1/g09/g09 #P UB3LYP/6-31G(d) freq scrf=(smd,solvent=n,n-dimet
 40 40  0  0  0  0  0  0  0  0999 V2000
    0.7841   -0.8804   -0.2242 C   0  0  0  0  0  0  0  0  0  0  0  0
    1.5406   -0.8764   -1.4438 C   0  0  0  0  0  0  0  0  0  0  0  0
    2.9029   -0.6615   -1.4351 C   0  0  0  0  0  0  0  0  0  0  0  0
    3.5637   -0.4392   -0.2139 C   0  0  0  0  0  0  0  0  0  0  0  0
    2.8484   -0.4329    0.9966 C   0  0  0  0  0  0  0  0  0  0  0  0
    1.4840   -0.6459    1.0063 C   0  0  0  0  0  0  0  0  0  0  0  0
   -0.5313   -1.1213   -0.3833 N   0  0  0  0  0  0  0  0  0  0  0  0
   -1.5896   -1.2921    0.9240 S   0  0  0  0  0  0  0  0  0  0  0  0
   -3.1345   -0.9228    0.1016 C   0  0  0  0  0  0  0  0  0  0  0  0
   -3.8584    0.2037    0.4939 C   0  0  0  0  0  0  0  0  0  0  0  0
   -5.0818    0.4673   -0.1255 C   0  0  0  0  0  0  0  0  0  0  0  0
   -5.5615   -0.3853   -1.1219 C   0  0  0  0  0  0  0  0  0  0  0  0
   -4.8250   -1.5119   -1.5026 C   0  0  0  0  0  0  0  0  0  0  0  0
   -3.6053   -1.7909   -0.8888 C   0  0  0  0  0  0  0  0  0  0  0  0
    5.0412   -0.1513   -0.2145 C   0  0  0  0  0  0  0  0  0  0  0  0
    5.6929   -0.8684   -1.1563 F   0  0  0  0  0  0  0  0  0  0  0  0
    5.2912    1.1546   -0.4765 F   0  0  0  0  0  0  0  0  0  0  0  0
    5.6163   -0.4305    0.9744 F   0  0  0  0  0  0  0  0  0  0  0  0
   -1.1966    1.9073   -0.5140 F   0  0  0  0  0  0  0  0  0  0  0  0
   -1.5630   -2.7252    1.2784 O   0  0  0  0  0  0  0  0  0  0  0  0
   -1.3884   -0.3038    1.9994 O   0  0  0  0  0  0  0  0  0  0  0  0
    1.0075   -1.0549   -2.3717 H   0  0  0  0  0  0  0  0  0  0  0  0
    3.4607   -0.6681   -2.3656 H   0  0  0  0  0  0  0  0  0  0  0  0
    3.3704   -0.2616    1.9317 H   0  0  0  0  0  0  0  0  0  0  0  0
    0.9434   -0.6309    1.9437 H   0  0  0  0  0  0  0  0  0  0  0  0
   -3.4748    0.8543    1.2712 H   0  0  0  0  0  0  0  0  0  0  0  0
   -5.6574    1.3389    0.1724 H   0  0  0  0  0  0  0  0  0  0  0  0
   -6.5124   -0.1740   -1.6031 H   0  0  0  0  0  0  0  0  0  0  0  0
   -5.2018   -2.1753   -2.2756 H   0  0  0  0  0  0  0  0  0  0  0  0
   -3.0321   -2.6664   -1.1764 H   0  0  0  0  0  0  0  0  0  0  0  0
   -2.0557    4.1044   -0.2561 C   0  0  0  0  0  0  0  0  0  0  0  0
   -3.0755    3.7121   -0.3358 H   0  0  0  0  0  0  0  0  0  0  0  0
   -2.0791    4.9897    0.3893 H   0  0  0  0  0  0  0  0  0  0  0  0
   -1.7208    4.4132   -1.2534 H   0  0  0  0  0  0  0  0  0  0  0  0
    0.3294    3.4833    0.3962 C   0  0  0  0  0  0  0  0  0  0  0  0
   -1.1240    3.0562    0.3221 C   0  0  0  0  0  0  0  0  0  0  0  0
    0.9526    2.6681    0.7792 H   0  0  0  0  0  0  0  0  0  0  0  0
    0.6991    3.7723   -0.5947 H   0  0  0  0  0  0  0  0  0  0  0  0
    0.4385    4.3418    1.0685 H   0  0  0  0  0  0  0  0  0  0  0  0
   -1.4758    2.7323    1.3078 H   0  0  0  0  0  0  0  0  0  0  0  0
  1  6  2  0  0  0  0
  2  3  2  0  0  0  0
  2  1  1  0  0  0  0
  3  4  1  0  0  0  0
  4  5  2  0  0  0  0
  5  6  1  0  0  0  0
  5 24  1  0  0  0  0
  6 25  1  0  0  0  0
  7  1  1  0  0  0  0
  7  8  1  0  0  0  0
  8 20  2  0  0  0  0
  8 21  2  0  0  0  0
  9 10  1  0  0  0  0
  9  8  1  0  0  0  0
 10 26  1  0  0  0  0
 11 27  1  0  0  0  0
 11 10  2  0  0  0  0
 12 11  1  0  0  0  0
 13 12  2  0  0  0  0
 13 14  1  0  0  0  0
 14  9  2  0  0  0  0
 15  4  1  0  0  0  0
 15 18  1  0  0  0  0
 16 15  1  0  0  0  0
 17 15  1  0  0  0  0
 19 36  1  0  0  0  0
 22  2  1  0  0  0  0
 23  3  1  0  0  0  0
 28 12  1  0  0  0  0
 29 13  1  0  0  0  0
 30 14  1  0  0  0  0
 31 36  1  0  0  0  0
 31 33  1  0  0  0  0
 32 31  1  0  0  0  0
 34 31  1  0  0  0  0
 35 37  1  0  0  0  0
 35 39  1  0  0  0  0
 36 35  1  0  0  0  0
 36 40  1  0  0  0  0
 38 35  1  0  0  0  0
M  RAD  1   7   2
M  END
>  <program>
Gaussian 09, Revision D.01

>  <basis>
6-31G(d) (6D, 7F)

>  <method>
UB3LYP

$$$$
a4_ipr_ts_12_ircf_o.log
 OpenBabel04281817243D
Gaussian scr1/g09_d1/g09/g09 #P UB3LYP/6-31G(d) freq scrf=(smd,solvent=n,n-dimet
 40 40  0  0  0  0  0  0  0  0999 V2000
   -0.3265   -0.6446    0.3718 C   0  0  0  0  0  0  0  0  0  0  0  0
   -1.0359   -1.3632    1.3942 C   0  0  0  0  0  0  0  0  0  0  0  0
   -2.3706   -1.6780    1.2492 C   0  0  0  0  0  0  0  0  0  0  0  0
   -3.0518   -1.2899    0.0827 C   0  0  0  0  0  0  0  0  0  0  0  0
   -2.3839   -0.5859   -0.9362 C   0  0  0  0  0  0  0  0  0  0  0  0
   -1.0488   -0.2617   -0.8097 C   0  0  0  0  0  0  0  0  0  0  0  0
    0.9676   -0.4123    0.6578 N   0  0  0  0  0  0  0  0  0  0  0  0
    2.0329    0.4399   -0.3410 S   0  0  0  0  0  0  0  0  0  0  0  0
    3.4969   -0.5606   -0.0938 C   0  0  0  0  0  0  0  0  0  0  0  0
    3.9553   -1.3627   -1.1412 C   0  0  0  0  0  0  0  0  0  0  0  0
    5.1072   -2.1275   -0.9495 C   0  0  0  0  0  0  0  0  0  0  0  0
    5.7816   -2.0853    0.2729 C   0  0  0  0  0  0  0  0  0  0  0  0
    5.3111   -1.2758    1.3123 C   0  0  0  0  0  0  0  0  0  0  0  0
    4.1635   -0.5053    1.1350 C   0  0  0  0  0  0  0  0  0  0  0  0
   -4.4950   -1.6722   -0.1093 C   0  0  0  0  0  0  0  0  0  0  0  0
   -4.6139   -2.8209   -0.8183 F   0  0  0  0  0  0  0  0  0  0  0  0
   -5.1304   -1.8689    1.0655 F   0  0  0  0  0  0  0  0  0  0  0  0
   -5.1813   -0.7248   -0.7856 F   0  0  0  0  0  0  0  0  0  0  0  0
   -0.8531    2.7223   -0.5798 F   0  0  0  0  0  0  0  0  0  0  0  0
    1.7037    0.4087   -1.7783 O   0  0  0  0  0  0  0  0  0  0  0  0
    2.2297    1.7459    0.3142 O   0  0  0  0  0  0  0  0  0  0  0  0
   -0.4877   -1.6480    2.2860 H   0  0  0  0  0  0  0  0  0  0  0  0
   -2.8904   -2.2180    2.0328 H   0  0  0  0  0  0  0  0  0  0  0  0
   -2.9236   -0.2892   -1.8295 H   0  0  0  0  0  0  0  0  0  0  0  0
   -0.5455    0.2828   -1.5954 H   0  0  0  0  0  0  0  0  0  0  0  0
    3.4239   -1.3835   -2.0862 H   0  0  0  0  0  0  0  0  0  0  0  0
    5.4762   -2.7535   -1.7567 H   0  0  0  0  0  0  0  0  0  0  0  0
    6.6777   -2.6823    0.4171 H   0  0  0  0  0  0  0  0  0  0  0  0
    5.8400   -1.2418    2.2603 H   0  0  0  0  0  0  0  0  0  0  0  0
    3.7969    0.1300    1.9346 H   0  0  0  0  0  0  0  0  0  0  0  0
   -1.7302    3.7631    1.3643 C   0  0  0  0  0  0  0  0  0  0  0  0
   -1.7037    2.8046    1.8942 H   0  0  0  0  0  0  0  0  0  0  0  0
   -1.5866    4.5635    2.0989 H   0  0  0  0  0  0  0  0  0  0  0  0
   -2.7209    3.8849    0.9104 H   0  0  0  0  0  0  0  0  0  0  0  0
   -0.6470    5.0848   -0.5282 C   0  0  0  0  0  0  0  0  0  0  0  0
   -0.6454    3.8177    0.3055 C   0  0  0  0  0  0  0  0  0  0  0  0
    0.1265    5.0375   -1.3026 H   0  0  0  0  0  0  0  0  0  0  0  0
   -1.6201    5.2288   -1.0126 H   0  0  0  0  0  0  0  0  0  0  0  0
   -0.4439    5.9559    0.1050 H   0  0  0  0  0  0  0  0  0  0  0  0
    0.3396    3.6534    0.7531 H   0  0  0  0  0  0  0  0  0  0  0  0
  1  7  1  0  0  0  0
  1  2  2  0  0  0  0
  2 22  1  0  0  0  0
  3  2  1  0  0  0  0
  3 23  1  0  0  0  0
  4  3  2  0  0  0  0
  5  6  2  0  0  0  0
  5  4  1  0  0  0  0
  6  1  1  0  0  0  0
  8  9  1  0  0  0  0
  8 21  2  0  0  0  0
  8  7  1  0  0  0  0
  9 14  2  0  0  0  0
 10 11  2  0  0  0  0
 10  9  1  0  0  0  0
 11 12  1  0  0  0  0
 12 28  1  0  0  0  0
 12 13  2  0  0  0  0
 13 29  1  0  0  0  0
 14 13  1  0  0  0  0
 14 30  1  0  0  0  0
 15  4  1  0  0  0  0
 15 17  1  0  0  0  0
 16 15  1  0  0  0  0
 18 15  1  0  0  0  0
 19 36  1  0  0  0  0
 20  8  2  0  0  0  0
 24  5  1  0  0  0  0
 25  6  1  0  0  0  0
 26 10  1  0  0  0  0
 27 11  1  0  0  0  0
 31 32  1  0  0  0  0
 31 33  1  0  0  0  0
 34 31  1  0  0  0  0
 35 39  1  0  0  0  0
 35 36  1  0  0  0  0
 36 40  1  0  0  0  0
 36 31  1  0  0  0  0
 37 35  1  0  0  0  0
 38 35  1  0  0  0  0
M  RAD  1   7   2
M  END
>  <program>
Gaussian 09, Revision D.01

>  <basis>
6-31G(d) (6D, 7F)

>  <method>
UB3LYP

$$$$
a4_ipr_ts_10_ircf_o.log
 OpenBabel04281817243D
Gaussian scr1/g09_d1/g09/g09 #P UB3LYP/6-31G(d) freq scrf=(smd,solvent=n,n-dimet
 40 40  0  0  0  0  0  0  0  0999 V2000
   -0.2589   -0.6267   -0.4722 C   0  0  0  0  0  0  0  0  0  0  0  0
   -0.9383   -1.4535   -1.4321 C   0  0  0  0  0  0  0  0  0  0  0  0
   -2.2470   -1.8424   -1.2400 C   0  0  0  0  0  0  0  0  0  0  0  0
   -2.9311   -1.4268   -0.0842 C   0  0  0  0  0  0  0  0  0  0  0  0
   -2.2942   -0.6150    0.8721 C   0  0  0  0  0  0  0  0  0  0  0  0
   -0.9862   -0.2125    0.6960 C   0  0  0  0  0  0  0  0  0  0  0  0
    1.0149   -0.3427   -0.7957 N   0  0  0  0  0  0  0  0  0  0  0  0
    2.0690    0.6103    0.1209 S   0  0  0  0  0  0  0  0  0  0  0  0
    3.4829   -0.4888    0.1243 C   0  0  0  0  0  0  0  0  0  0  0  0
    4.1897   -0.6916   -1.0665 C   0  0  0  0  0  0  0  0  0  0  0  0
    5.2996   -1.5340   -1.0545 C   0  0  0  0  0  0  0  0  0  0  0  0
    5.6937   -2.1594    0.1331 C   0  0  0  0  0  0  0  0  0  0  0  0
    4.9803   -1.9450    1.3147 C   0  0  0  0  0  0  0  0  0  0  0  0
    3.8648   -1.1059    1.3176 C   0  0  0  0  0  0  0  0  0  0  0  0
   -4.3749   -1.8044    0.1105 C   0  0  0  0  0  0  0  0  0  0  0  0
   -5.2060   -0.8559   -0.3858 F   0  0  0  0  0  0  0  0  0  0  0  0
   -4.6866   -2.9620   -0.5112 F   0  0  0  0  0  0  0  0  0  0  0  0
   -4.6875   -1.9516    1.4165 F   0  0  0  0  0  0  0  0  0  0  0  0
   -0.8797    2.5775   -0.4217 F   0  0  0  0  0  0  0  0  0  0  0  0
    2.3718    1.7778   -0.7237 O   0  0  0  0  0  0  0  0  0  0  0  0
    1.6704    0.8390    1.5229 O   0  0  0  0  0  0  0  0  0  0  0  0
   -0.3867   -1.7640   -2.3131 H   0  0  0  0  0  0  0  0  0  0  0  0
   -2.7421   -2.4693   -1.9736 H   0  0  0  0  0  0  0  0  0  0  0  0
   -2.8347   -0.3038    1.7599 H   0  0  0  0  0  0  0  0  0  0  0  0
   -0.5025    0.4063    1.4376 H   0  0  0  0  0  0  0  0  0  0  0  0
    3.8811   -0.1978   -1.9821 H   0  0  0  0  0  0  0  0  0  0  0  0
    5.8582   -1.7003   -1.9710 H   0  0  0  0  0  0  0  0  0  0  0  0
    6.5604   -2.8145    0.1365 H   0  0  0  0  0  0  0  0  0  0  0  0
    5.2907   -2.4285    2.2363 H   0  0  0  0  0  0  0  0  0  0  0  0
    3.3041   -0.9280    2.2287 H   0  0  0  0  0  0  0  0  0  0  0  0
   -2.3912    4.0237    0.6992 C   0  0  0  0  0  0  0  0  0  0  0  0
   -2.4911    4.9639    1.2530 H   0  0  0  0  0  0  0  0  0  0  0  0
   -3.0827    4.0483   -0.1513 H   0  0  0  0  0  0  0  0  0  0  0  0
   -2.6828    3.2028    1.3634 H   0  0  0  0  0  0  0  0  0  0  0  0
   -0.4912    4.8949   -0.7615 C   0  0  0  0  0  0  0  0  0  0  0  0
   -0.9623    3.8432    0.2242 C   0  0  0  0  0  0  0  0  0  0  0  0
    0.5274    4.6768   -1.0993 H   0  0  0  0  0  0  0  0  0  0  0  0
   -1.1509    4.9291   -1.6366 H   0  0  0  0  0  0  0  0  0  0  0  0
   -0.4917    5.8838   -0.2898 H   0  0  0  0  0  0  0  0  0  0  0  0
   -0.2794    3.7889    1.0796 H   0  0  0  0  0  0  0  0  0  0  0  0
  1  6  2  0  0  0  0
  2  3  2  0  0  0  0
  2  1  1  0  0  0  0
  3  4  1  0  0  0  0
  4 15  1  0  0  0  0
  4  5  2  0  0  0  0
  5 24  1  0  0  0  0
  6  5  1  0  0  0  0
  6 25  1  0  0  0  0
  7  1  1  0  0  0  0
  7  8  1  0  0  0  0
  8  9  1  0  0  0  0
  8 21  2  0  0  0  0
  9 14  2  0  0  0  0
 10 11  2  0  0  0  0
 10  9  1  0  0  0  0
 11 12  1  0  0  0  0
 12 28  1  0  0  0  0
 12 13  2  0  0  0  0
 13 14  1  0  0  0  0
 13 29  1  0  0  0  0
 14 30  1  0  0  0  0
 15 18  1  0  0  0  0
 16 15  1  0  0  0  0
 17 15  1  0  0  0  0
 19 36  1  0  0  0  0
 20  8  2  0  0  0  0
 22  2  1  0  0  0  0
 23  3  1  0  0  0  0
 26 10  1  0  0  0  0
 27 11  1  0  0  0  0
 31 32  1  0  0  0  0
 31 34  1  0  0  0  0
 33 31  1  0  0  0  0
 35 39  1  0  0  0  0
 35 36  1  0  0  0  0
 36 31  1  0  0  0  0
 36 40  1  0  0  0  0
 37 35  1  0  0  0  0
 38 35  1  0  0  0  0
M  RAD  1   7   2
M  END
>  <program>
Gaussian 09, Revision D.01

>  <basis>
6-31G(d) (6D, 7F)

>  <method>
UB3LYP

$$$$
a4_ipr_ts_9_ircf_o.log
 OpenBabel04281817243D
Gaussian scr1/g09_d1/g09/g09 #P UB3LYP/6-31G(d) freq scrf=(smd,solvent=n,n-dimet
 40 40  0  0  0  0  0  0  0  0999 V2000
    0.2414   -0.5626   -0.4812 C   0  0  0  0  0  0  0  0  0  0  0  0
    0.9544   -0.1857    0.7072 C   0  0  0  0  0  0  0  0  0  0  0  0
    2.2595   -0.6002    0.8918 C   0  0  0  0  0  0  0  0  0  0  0  0
    2.9047   -1.3834   -0.0787 C   0  0  0  0  0  0  0  0  0  0  0  0
    2.2340   -1.7617   -1.2579 C   0  0  0  0  0  0  0  0  0  0  0  0
    0.9313   -1.3632   -1.4572 C   0  0  0  0  0  0  0  0  0  0  0  0
   -1.0265   -0.2636   -0.8128 N   0  0  0  0  0  0  0  0  0  0  0  0
   -2.0934    0.6626    0.1173 S   0  0  0  0  0  0  0  0  0  0  0  0
   -3.4848   -0.4651    0.1176 C   0  0  0  0  0  0  0  0  0  0  0  0
   -4.1891   -0.6776   -1.0731 C   0  0  0  0  0  0  0  0  0  0  0  0
   -5.2783   -1.5465   -1.0643 C   0  0  0  0  0  0  0  0  0  0  0  0
   -5.6547   -2.1888    0.1201 C   0  0  0  0  0  0  0  0  0  0  0  0
   -4.9444   -1.9644    1.3016 C   0  0  0  0  0  0  0  0  0  0  0  0
   -3.8494   -1.0988    1.3078 C   0  0  0  0  0  0  0  0  0  0  0  0
    4.3164   -1.8603    0.1287 C   0  0  0  0  0  0  0  0  0  0  0  0
    5.0995   -1.5681   -0.9358 F   0  0  0  0  0  0  0  0  0  0  0  0
    4.8963   -1.3138    1.2160 F   0  0  0  0  0  0  0  0  0  0  0  0
    4.3637   -3.2054    0.2841 F   0  0  0  0  0  0  0  0  0  0  0  0
    0.8156    2.6039   -0.4271 F   0  0  0  0  0  0  0  0  0  0  0  0
   -1.6942    0.8889    1.5196 O   0  0  0  0  0  0  0  0  0  0  0  0
   -2.4209    1.8302   -0.7174 O   0  0  0  0  0  0  0  0  0  0  0  0
    0.4633    0.4154    1.4586 H   0  0  0  0  0  0  0  0  0  0  0  0
    2.7883   -0.3159    1.7948 H   0  0  0  0  0  0  0  0  0  0  0  0
    2.7403   -2.3654   -2.0045 H   0  0  0  0  0  0  0  0  0  0  0  0
    0.3912   -1.6422   -2.3557 H   0  0  0  0  0  0  0  0  0  0  0  0
   -3.8941   -0.1711   -1.9862 H   0  0  0  0  0  0  0  0  0  0  0  0
   -5.8345   -1.7206   -1.9808 H   0  0  0  0  0  0  0  0  0  0  0  0
   -6.5049   -2.8652    0.1208 H   0  0  0  0  0  0  0  0  0  0  0  0
   -5.2409   -2.4614    2.2207 H   0  0  0  0  0  0  0  0  0  0  0  0
   -3.2910   -0.9137    2.2189 H   0  0  0  0  0  0  0  0  0  0  0  0
    0.4982    4.9566   -0.4401 C   0  0  0  0  0  0  0  0  0  0  0  0
   -0.5849    4.8085   -0.5056 H   0  0  0  0  0  0  0  0  0  0  0  0
    0.6842    5.8903    0.1025 H   0  0  0  0  0  0  0  0  0  0  0  0
    0.9004    5.0602   -1.4546 H   0  0  0  0  0  0  0  0  0  0  0  0
    2.6652    3.8704    0.3528 C   0  0  0  0  0  0  0  0  0  0  0  0
    1.1520    3.7929    0.2796 C   0  0  0  0  0  0  0  0  0  0  0  0
    2.9727    4.7470    0.9340 H   0  0  0  0  0  0  0  0  0  0  0  0
    3.0743    2.9771    0.8371 H   0  0  0  0  0  0  0  0  0  0  0  0
    3.0971    3.9532   -0.6515 H   0  0  0  0  0  0  0  0  0  0  0  0
    0.7256    3.6766    1.2825 H   0  0  0  0  0  0  0  0  0  0  0  0
  1  2  2  0  0  0  0
  2  3  1  0  0  0  0
  2 22  1  0  0  0  0
  3 23  1  0  0  0  0
  4 15  1  0  0  0  0
  4  3  2  0  0  0  0
  5  4  1  0  0  0  0
  6  5  2  0  0  0  0
  6  1  1  0  0  0  0
  7  1  1  0  0  0  0
  7  8  1  0  0  0  0
  8  9  1  0  0  0  0
  8 20  2  0  0  0  0
  9 14  2  0  0  0  0
 10 11  2  0  0  0  0
 10  9  1  0  0  0  0
 11 12  1  0  0  0  0
 12 28  1  0  0  0  0
 12 13  2  0  0  0  0
 13 14  1  0  0  0  0
 13 29  1  0  0  0  0
 14 30  1  0  0  0  0
 15 18  1  0  0  0  0
 15 17  1  0  0  0  0
 16 15  1  0  0  0  0
 19 36  1  0  0  0  0
 21  8  2  0  0  0  0
 24  5  1  0  0  0  0
 25  6  1  0  0  0  0
 26 10  1  0  0  0  0
 27 11  1  0  0  0  0
 31 33  1  0  0  0  0
 31 36  1  0  0  0  0
 32 31  1  0  0  0  0
 34 31  1  0  0  0  0
 35 38  1  0  0  0  0
 35 37  1  0  0  0  0
 36 35  1  0  0  0  0
 36 40  1  0  0  0  0
 39 35  1  0  0  0  0
M  RAD  1   7   2
M  END
>  <program>
Gaussian 09, Revision D.01

>  <basis>
6-31G(d) (6D, 7F)

>  <method>
UB3LYP

$$$$
a4_ipr_ts_1_ircf_o.log
 OpenBabel04281817243D
Gaussian scr1/g09_d1/g09/g09 #P UB3LYP/6-31G(d) freq scrf=(smd,solvent=n,n-dimet
 40 40  0  0  0  0  0  0  0  0999 V2000
    0.0642   -1.1184   -1.0435 C   0  0  0  0  0  0  0  0  0  0  0  0
    0.3231   -1.6339    0.2718 C   0  0  0  0  0  0  0  0  0  0  0  0
    1.5981   -1.5835    0.7968 C   0  0  0  0  0  0  0  0  0  0  0  0
    2.6574   -1.0431    0.0446 C   0  0  0  0  0  0  0  0  0  0  0  0
    2.4431   -0.5673   -1.2616 C   0  0  0  0  0  0  0  0  0  0  0  0
    1.1749   -0.6035   -1.7983 C   0  0  0  0  0  0  0  0  0  0  0  0
   -1.1173   -1.0309   -1.6777 N   0  0  0  0  0  0  0  0  0  0  0  0
   -2.5839   -1.5169   -0.9581 S   0  0  0  0  0  0  0  0  0  0  0  0
   -2.8385   -0.3649    0.3940 C   0  0  0  0  0  0  0  0  0  0  0  0
   -3.1658   -0.8709    1.6536 C   0  0  0  0  0  0  0  0  0  0  0  0
   -3.4223    0.0247    2.6932 C   0  0  0  0  0  0  0  0  0  0  0  0
   -3.3420    1.4009    2.4687 C   0  0  0  0  0  0  0  0  0  0  0  0
   -3.0062    1.8917    1.2032 C   0  0  0  0  0  0  0  0  0  0  0  0
   -2.7581    1.0106    0.1513 C   0  0  0  0  0  0  0  0  0  0  0  0
    4.0259   -0.8984    0.6530 C   0  0  0  0  0  0  0  0  0  0  0  0
    4.2424    0.3784    1.0605 F   0  0  0  0  0  0  0  0  0  0  0  0
    4.2014   -1.6915    1.7287 F   0  0  0  0  0  0  0  0  0  0  0  0
    5.0031   -1.1935   -0.2318 F   0  0  0  0  0  0  0  0  0  0  0  0
    0.0583    2.1574   -0.8220 F   0  0  0  0  0  0  0  0  0  0  0  0
   -3.5888   -1.2544   -1.9966 O   0  0  0  0  0  0  0  0  0  0  0  0
   -2.4786   -2.8825   -0.4092 O   0  0  0  0  0  0  0  0  0  0  0  0
   -0.4769   -2.0698    0.8556 H   0  0  0  0  0  0  0  0  0  0  0  0
    1.7828   -1.9627    1.7957 H   0  0  0  0  0  0  0  0  0  0  0  0
    3.2695   -0.1654   -1.8386 H   0  0  0  0  0  0  0  0  0  0  0  0
    0.9763   -0.2303   -2.7970 H   0  0  0  0  0  0  0  0  0  0  0  0
   -3.2171   -1.9421    1.8159 H   0  0  0  0  0  0  0  0  0  0  0  0
   -3.6825   -0.3553    3.6768 H   0  0  0  0  0  0  0  0  0  0  0  0
   -3.5385    2.0938    3.2820 H   0  0  0  0  0  0  0  0  0  0  0  0
   -2.9394    2.9621    1.0323 H   0  0  0  0  0  0  0  0  0  0  0  0
   -2.4878    1.3897   -0.8283 H   0  0  0  0  0  0  0  0  0  0  0  0
    1.7569    3.3210    0.3669 C   0  0  0  0  0  0  0  0  0  0  0  0
    2.3209    2.3929    0.5096 H   0  0  0  0  0  0  0  0  0  0  0  0
    2.4724    4.1500    0.3248 H   0  0  0  0  0  0  0  0  0  0  0  0
    1.1042    3.4731    1.2346 H   0  0  0  0  0  0  0  0  0  0  0  0
    0.0999    4.5066   -1.1655 C   0  0  0  0  0  0  0  0  0  0  0  0
    0.9416    3.2711   -0.9110 C   0  0  0  0  0  0  0  0  0  0  0  0
    0.7442    5.3825   -1.3010 H   0  0  0  0  0  0  0  0  0  0  0  0
   -0.5026    4.3815   -2.0718 H   0  0  0  0  0  0  0  0  0  0  0  0
   -0.5718    4.6993   -0.3208 H   0  0  0  0  0  0  0  0  0  0  0  0
    1.5906    3.0689   -1.7711 H   0  0  0  0  0  0  0  0  0  0  0  0
  1  2  2  0  0  0  0
  2  3  1  0  0  0  0
  2 22  1  0  0  0  0
  3 23  1  0  0  0  0
  4 15  1  0  0  0  0
  4  3  2  0  0  0  0
  5  4  1  0  0  0  0
  6  5  2  0  0  0  0
  6  1  1  0  0  0  0
  7  1  1  0  0  0  0
  7  8  1  0  0  0  0
  8 21  2  0  0  0  0
  8  9  1  0  0  0  0
  9 10  1  0  0  0  0
 10 26  1  0  0  0  0
 10 11  2  0  0  0  0
 11 27  1  0  0  0  0
 12 11  1  0  0  0  0
 12 28  1  0  0  0  0
 13 12  2  0  0  0  0
 14  9  2  0  0  0  0
 14 13  1  0  0  0  0
 15 16  1  0  0  0  0
 15 17  1  0  0  0  0
 18 15  1  0  0  0  0
 20  8  2  0  0  0  0
 24  5  1  0  0  0  0
 25  6  1  0  0  0  0
 29 13  1  0  0  0  0
 30 14  1  0  0  0  0
 31 32  1  0  0  0  0
 31 34  1  0  0  0  0
 33 31  1  0  0  0  0
 35 36  1  0  0  0  0
 35 39  1  0  0  0  0
 36 19  1  0  0  0  0
 36 31  1  0  0  0  0
 37 35  1  0  0  0  0
 38 35  1  0  0  0  0
 40 36  1  0  0  0  0
M  RAD  1   7   2
M  END
>  <program>
Gaussian 09, Revision D.01

>  <basis>
6-31G(d) (6D, 7F)

>  <method>
UB3LYP

$$$$
r_a4_1.log
 OpenBabel04281817243D
Gaussian scr1/g09_d1/g09/g09 #P UB3LYP/6-31G(d) opt=tight scrf=(smd,solvent=n,n-
 29 30  0  0  0  0  0  0  0  0999 V2000
   -0.5521   -0.2640   -0.0490 C   0  0  0  0  0  0  0  0  0  0  0  0
   -1.2731    0.9759   -0.1058 C   0  0  0  0  0  0  0  0  0  0  0  0
   -2.6519    0.9762   -0.0816 C   0  0  0  0  0  0  0  0  0  0  0  0
   -3.3646   -0.2352    0.0012 C   0  0  0  0  0  0  0  0  0  0  0  0
   -2.6858   -1.4633    0.0583 C   0  0  0  0  0  0  0  0  0  0  0  0
   -1.3059   -1.4815    0.0322 C   0  0  0  0  0  0  0  0  0  0  0  0
    0.7861   -0.4284   -0.0665 N   0  0  0  0  0  0  0  0  0  0  0  0
    1.8131    0.9138   -0.1919 S   0  0  0  0  0  0  0  0  0  0  0  0
    3.3981    0.1044   -0.0078 C   0  0  0  0  0  0  0  0  0  0  0  0
    3.9528   -0.5635   -1.1032 C   0  0  0  0  0  0  0  0  0  0  0  0
    5.1930   -1.1829   -0.9536 C   0  0  0  0  0  0  0  0  0  0  0  0
    5.8635   -1.1259    0.2722 C   0  0  0  0  0  0  0  0  0  0  0  0
    5.2982   -0.4490    1.3552 C   0  0  0  0  0  0  0  0  0  0  0  0
    4.0555    0.1729    1.2216 C   0  0  0  0  0  0  0  0  0  0  0  0
   -4.8672   -0.1978    0.0855 C   0  0  0  0  0  0  0  0  0  0  0  0
   -5.3881    0.7924   -0.6718 F   0  0  0  0  0  0  0  0  0  0  0  0
   -5.4305   -1.3552   -0.3202 F   0  0  0  0  0  0  0  0  0  0  0  0
   -5.2851    0.0206    1.3557 F   0  0  0  0  0  0  0  0  0  0  0  0
    1.7133    1.4553   -1.5602 O   0  0  0  0  0  0  0  0  0  0  0  0
    1.6191    1.8250    0.9510 O   0  0  0  0  0  0  0  0  0  0  0  0
   -0.7416    1.9174   -0.1668 H   0  0  0  0  0  0  0  0  0  0  0  0
   -3.1895    1.9174   -0.1282 H   0  0  0  0  0  0  0  0  0  0  0  0
   -3.2412   -2.3926    0.1200 H   0  0  0  0  0  0  0  0  0  0  0  0
   -0.7573   -2.4166    0.0719 H   0  0  0  0  0  0  0  0  0  0  0  0
    3.4304   -0.5959   -2.0538 H   0  0  0  0  0  0  0  0  0  0  0  0
    5.6373   -1.7058   -1.7955 H   0  0  0  0  0  0  0  0  0  0  0  0
    6.8306   -1.6087    0.3814 H   0  0  0  0  0  0  0  0  0  0  0  0
    5.8228   -0.4013    2.3049 H   0  0  0  0  0  0  0  0  0  0  0  0
    3.6072    0.7049    2.0536 H   0  0  0  0  0  0  0  0  0  0  0  0
  1  6  2  0  0  0  0
  2  3  2  0  0  0  0
  2  1  1  0  0  0  0
  3  4  1  0  0  0  0
  4  5  2  0  0  0  0
  4 15  1  0  0  0  0
  5 23  1  0  0  0  0
  6  5  1  0  0  0  0
  6 24  1  0  0  0  0
  7  1  1  0  0  0  0
  8  7  1  0  0  0  0
  8  9  1  0  0  0  0
  8 20  2  0  0  0  0
  9 14  2  0  0  0  0
 10 11  2  0  0  0  0
 10  9  1  0  0  0  0
 11 12  1  0  0  0  0
 12 27  1  0  0  0  0
 12 13  2  0  0  0  0
 13 28  1  0  0  0  0
 14 13  1  0  0  0  0
 14 29  1  0  0  0  0
 15 18  1  0  0  0  0
 16 15  1  0  0  0  0
 17 15  1  0  0  0  0
 19  8  2  0  0  0  0
 21  2  1  0  0  0  0
 22  3  1  0  0  0  0
 25 10  1  0  0  0  0
 26 11  1  0  0  0  0
M  RAD  1   7   2
M  END
>  <program>
Gaussian 09, Revision D.01

>  <basis>
6-31G(d) (6D, 7F)

>  <method>
UB3LYP

$$$$
f4_1.log
 OpenBabel04281817243D
Gaussian scr1/g09_d1/g09/g09 #P UB3LYP/6-31G(d) opt=tight scrf=(smd,solvent=n,n-
 39 40  0  0  0  0  0  0  0  0999 V2000
    0.7997   -1.3421   -0.4951 C   0  0  0  0  0  0  0  0  0  0  0  0
    1.0066   -0.1798   -1.2473 C   0  0  0  0  0  0  0  0  0  0  0  0
    2.2243    0.4864   -1.1456 C   0  0  0  0  0  0  0  0  0  0  0  0
    3.2187    0.0050   -0.2883 C   0  0  0  0  0  0  0  0  0  0  0  0
    3.0024   -1.1530    0.4652 C   0  0  0  0  0  0  0  0  0  0  0  0
    1.7969   -1.8392    0.3523 C   0  0  0  0  0  0  0  0  0  0  0  0
   -0.4131   -2.1032   -0.5625 N   0  0  0  0  0  0  0  0  0  0  0  0
   -1.7011   -1.7198    0.6450 S   0  0  0  0  0  0  0  0  0  0  0  0
   -2.2161   -0.0122    0.3932 C   0  0  0  0  0  0  0  0  0  0  0  0
   -1.5904    1.0231    1.1406 C   0  0  0  0  0  0  0  0  0  0  0  0
   -2.0147    2.3341    0.8982 C   0  0  0  0  0  0  0  0  0  0  0  0
   -3.0035    2.6495   -0.0350 C   0  0  0  0  0  0  0  0  0  0  0  0
   -3.5897    1.6034   -0.7496 C   0  0  0  0  0  0  0  0  0  0  0  0
   -3.2286    0.2647   -0.5667 C   0  0  0  0  0  0  0  0  0  0  0  0
    4.5113    0.7586   -0.1467 C   0  0  0  0  0  0  0  0  0  0  0  0
    5.5405   -0.0519    0.1895 F   0  0  0  0  0  0  0  0  0  0  0  0
    4.8598    1.3936   -1.2892 F   0  0  0  0  0  0  0  0  0  0  0  0
    4.4404    1.7114    0.8169 F   0  0  0  0  0  0  0  0  0  0  0  0
   -1.0223   -1.8345   -1.8284 F   0  0  0  0  0  0  0  0  0  0  0  0
   -2.7820   -2.6403    0.2982 O   0  0  0  0  0  0  0  0  0  0  0  0
   -0.9872   -1.8948    1.9107 O   0  0  0  0  0  0  0  0  0  0  0  0
   -3.9839   -0.7556   -1.3923 C   0  0  0  0  0  0  0  0  0  0  0  0
   -0.5248    0.8455    2.2017 C   0  0  0  0  0  0  0  0  0  0  0  0
   -3.4435    4.0747   -0.2455 C   0  0  0  0  0  0  0  0  0  0  0  0
    0.2378    0.1856   -1.9166 H   0  0  0  0  0  0  0  0  0  0  0  0
    2.3956    1.3808   -1.7354 H   0  0  0  0  0  0  0  0  0  0  0  0
    3.7786   -1.5356    1.1192 H   0  0  0  0  0  0  0  0  0  0  0  0
    1.6288   -2.7560    0.9059 H   0  0  0  0  0  0  0  0  0  0  0  0
   -1.5488    3.1368    1.4635 H   0  0  0  0  0  0  0  0  0  0  0  0
   -4.3612    1.8305   -1.4805 H   0  0  0  0  0  0  0  0  0  0  0  0
   -4.5861   -0.2344   -2.1417 H   0  0  0  0  0  0  0  0  0  0  0  0
   -3.3255   -1.4561   -1.9069 H   0  0  0  0  0  0  0  0  0  0  0  0
   -4.6588   -1.3490   -0.7678 H   0  0  0  0  0  0  0  0  0  0  0  0
   -0.1822    1.8302    2.5312 H   0  0  0  0  0  0  0  0  0  0  0  0
   -0.9123    0.3116    3.0741 H   0  0  0  0  0  0  0  0  0  0  0  0
    0.3441    0.2879    1.8462 H   0  0  0  0  0  0  0  0  0  0  0  0
   -3.7877    4.2393   -1.2717 H   0  0  0  0  0  0  0  0  0  0  0  0
   -4.2792    4.3228    0.4230 H   0  0  0  0  0  0  0  0  0  0  0  0
   -2.6333    4.7786   -0.0298 H   0  0  0  0  0  0  0  0  0  0  0  0
  1  6  2  0  0  0  0
  2  3  2  0  0  0  0
  2  1  1  0  0  0  0
  3  4  1  0  0  0  0
  4 15  1  0  0  0  0
  4  5  2  0  0  0  0
  5 27  1  0  0  0  0
  6  5  1  0  0  0  0
  6 28  1  0  0  0  0
  7  1  1  0  0  0  0
  7  8  1  0  0  0  0
  8 21  2  0  0  0  0
  9  8  1  0  0  0  0
  9 10  2  0  0  0  0
 10 23  1  0  0  0  0
 11 10  1  0  0  0  0
 11 29  1  0  0  0  0
 12 11  2  0  0  0  0
 13 14  2  0  0  0  0
 13 12  1  0  0  0  0
 14  9  1  0  0  0  0
 15 16  1  0  0  0  0
 15 18  1  0  0  0  0
 17 15  1  0  0  0  0
 19  7  1  0  0  0  0
 20  8  2  0  0  0  0
 22 33  1  0  0  0  0
 22 14  1  0  0  0  0
 23 34  1  0  0  0  0
 23 35  1  0  0  0  0
 24 12  1  0  0  0  0
 24 39  1  0  0  0  0
 24 38  1  0  0  0  0
 25  2  1  0  0  0  0
 26  3  1  0  0  0  0
 30 13  1  0  0  0  0
 31 22  1  0  0  0  0
 32 22  1  0  0  0  0
 36 23  1  0  0  0  0
 37 24  1  0  0  0  0
M  END
>  <program>
Gaussian 09, Revision D.01

>  <basis>
6-31G(d) (6D, 7F)

>  <method>
UB3LYP

$$$$
f4_10.log
 OpenBabel04281817243D
Gaussian scr1/g09_d1/g09/g09 #P UB3LYP/6-31G(d) opt=tight scrf=(smd,solvent=n,n-
 39 40  0  0  0  0  0  0  0  0999 V2000
    1.2689    0.0727   -0.5367 C   0  0  0  0  0  0  0  0  0  0  0  0
    1.9776   -1.1244   -0.6881 C   0  0  0  0  0  0  0  0  0  0  0  0
    3.3628   -1.1141   -0.5520 C   0  0  0  0  0  0  0  0  0  0  0  0
    4.0292    0.0770   -0.2478 C   0  0  0  0  0  0  0  0  0  0  0  0
    3.3129    1.2671   -0.0891 C   0  0  0  0  0  0  0  0  0  0  0  0
    1.9303    1.2714   -0.2465 C   0  0  0  0  0  0  0  0  0  0  0  0
   -0.1598    0.1515   -0.6694 N   0  0  0  0  0  0  0  0  0  0  0  0
   -1.0291   -0.1741    0.8884 S   0  0  0  0  0  0  0  0  0  0  0  0
   -2.7317   -0.0174    0.3405 C   0  0  0  0  0  0  0  0  0  0  0  0
   -3.2218    1.2871    0.0626 C   0  0  0  0  0  0  0  0  0  0  0  0
   -4.5593    1.4033   -0.3206 C   0  0  0  0  0  0  0  0  0  0  0  0
   -5.4074    0.2976   -0.4360 C   0  0  0  0  0  0  0  0  0  0  0  0
   -4.8773   -0.9670   -0.1801 C   0  0  0  0  0  0  0  0  0  0  0  0
   -3.5449   -1.1696    0.2028 C   0  0  0  0  0  0  0  0  0  0  0  0
    5.5184    0.0745   -0.0478 C   0  0  0  0  0  0  0  0  0  0  0  0
    6.1292   -0.9010   -0.7578 F   0  0  0  0  0  0  0  0  0  0  0  0
    6.0834    1.2482   -0.4136 F   0  0  0  0  0  0  0  0  0  0  0  0
    5.8552   -0.1256    1.2517 F   0  0  0  0  0  0  0  0  0  0  0  0
   -0.5820   -0.9539   -1.4813 F   0  0  0  0  0  0  0  0  0  0  0  0
   -0.7225   -1.5351    1.3358 O   0  0  0  0  0  0  0  0  0  0  0  0
   -0.6248    0.9526    1.7336 O   0  0  0  0  0  0  0  0  0  0  0  0
   -3.1056   -2.6011    0.4168 C   0  0  0  0  0  0  0  0  0  0  0  0
   -2.4074    2.5596    0.1385 C   0  0  0  0  0  0  0  0  0  0  0  0
   -6.8502    0.4761   -0.8324 C   0  0  0  0  0  0  0  0  0  0  0  0
    1.4587   -2.0431   -0.9303 H   0  0  0  0  0  0  0  0  0  0  0  0
    3.9196   -2.0362   -0.6812 H   0  0  0  0  0  0  0  0  0  0  0  0
    3.8308    2.1939    0.1341 H   0  0  0  0  0  0  0  0  0  0  0  0
    1.3679    2.1937   -0.1541 H   0  0  0  0  0  0  0  0  0  0  0  0
   -4.9477    2.3952   -0.5378 H   0  0  0  0  0  0  0  0  0  0  0  0
   -5.5174   -1.8387   -0.2869 H   0  0  0  0  0  0  0  0  0  0  0  0
   -2.2265   -2.8515   -0.1827 H   0  0  0  0  0  0  0  0  0  0  0  0
   -2.8499   -2.8017    1.4610 H   0  0  0  0  0  0  0  0  0  0  0  0
   -3.9198   -3.2726    0.1309 H   0  0  0  0  0  0  0  0  0  0  0  0
   -2.1722    2.8283    1.1723 H   0  0  0  0  0  0  0  0  0  0  0  0
   -1.4582    2.4753   -0.3984 H   0  0  0  0  0  0  0  0  0  0  0  0
   -2.9763    3.3804   -0.3066 H   0  0  0  0  0  0  0  0  0  0  0  0
   -7.3479   -0.4867   -0.9817 H   0  0  0  0  0  0  0  0  0  0  0  0
   -7.4018    1.0259   -0.0591 H   0  0  0  0  0  0  0  0  0  0  0  0
   -6.9360    1.0564   -1.7589 H   0  0  0  0  0  0  0  0  0  0  0  0
  1  6  2  0  0  0  0
  2  3  2  0  0  0  0
  2  1  1  0  0  0  0
  3  4  1  0  0  0  0
  4  5  2  0  0  0  0
  4 15  1  0  0  0  0
  5 27  1  0  0  0  0
  6 28  1  0  0  0  0
  6  5  1  0  0  0  0
  7  1  1  0  0  0  0
  7  8  1  0  0  0  0
  8 20  2  0  0  0  0
  8 21  2  0  0  0  0
  9  8  1  0  0  0  0
 10 23  1  0  0  0  0
 10  9  2  0  0  0  0
 11 10  1  0  0  0  0
 12 11  2  0  0  0  0
 12 13  1  0  0  0  0
 13 14  2  0  0  0  0
 14  9  1  0  0  0  0
 14 22  1  0  0  0  0
 15 18  1  0  0  0  0
 16 15  1  0  0  0  0
 17 15  1  0  0  0  0
 19  7  1  0  0  0  0
 22 32  1  0  0  0  0
 23 34  1  0  0  0  0
 24 12  1  0  0  0  0
 24 38  1  0  0  0  0
 25  2  1  0  0  0  0
 26  3  1  0  0  0  0
 29 11  1  0  0  0  0
 30 13  1  0  0  0  0
 31 22  1  0  0  0  0
 33 22  1  0  0  0  0
 35 23  1  0  0  0  0
 36 23  1  0  0  0  0
 37 24  1  0  0  0  0
 39 24  1  0  0  0  0
M  END
>  <program>
Gaussian 09, Revision D.01

>  <basis>
6-31G(d) (6D, 7F)

>  <method>
UB3LYP

$$$$
f4_11.log
 OpenBabel04281817243D
Gaussian scr1/g09_d1/g09/g09 #P UB3LYP/6-31G(d) opt=tight scrf=(smd,solvent=n,n-
 39 40  0  0  0  0  0  0  0  0999 V2000
    1.2710   -0.0905   -0.5129 C   0  0  0  0  0  0  0  0  0  0  0  0
    1.9698    1.1164   -0.6381 C   0  0  0  0  0  0  0  0  0  0  0  0
    3.3520    1.1173   -0.4836 C   0  0  0  0  0  0  0  0  0  0  0  0
    4.0264   -0.0718   -0.1841 C   0  0  0  0  0  0  0  0  0  0  0  0
    3.3215   -1.2710   -0.0552 C   0  0  0  0  0  0  0  0  0  0  0  0
    1.9401   -1.2859   -0.2305 C   0  0  0  0  0  0  0  0  0  0  0  0
   -0.1562   -0.1784   -0.6562 N   0  0  0  0  0  0  0  0  0  0  0  0
   -1.0335    0.1378    0.9000 S   0  0  0  0  0  0  0  0  0  0  0  0
   -2.7348    0.0103    0.3406 C   0  0  0  0  0  0  0  0  0  0  0  0
   -3.5281    1.1770    0.2041 C   0  0  0  0  0  0  0  0  0  0  0  0
   -4.8620    0.9982   -0.1838 C   0  0  0  0  0  0  0  0  0  0  0  0
   -5.4117   -0.2563   -0.4494 C   0  0  0  0  0  0  0  0  0  0  0  0
   -4.5837   -1.3766   -0.3331 C   0  0  0  0  0  0  0  0  0  0  0  0
   -3.2456   -1.2843    0.0557 C   0  0  0  0  0  0  0  0  0  0  0  0
    5.5243   -0.0584   -0.0652 C   0  0  0  0  0  0  0  0  0  0  0  0
    5.9735    1.0597    0.5512 F   0  0  0  0  0  0  0  0  0  0  0  0
    5.9952   -1.1158    0.6323 F   0  0  0  0  0  0  0  0  0  0  0  0
    6.1288   -0.0937   -1.2800 F   0  0  0  0  0  0  0  0  0  0  0  0
   -0.5781    0.9301   -1.4650 F   0  0  0  0  0  0  0  0  0  0  0  0
   -0.6469   -1.0039    1.7331 O   0  0  0  0  0  0  0  0  0  0  0  0
   -0.7137    1.4894    1.3666 O   0  0  0  0  0  0  0  0  0  0  0  0
   -2.4536   -2.5709    0.1320 C   0  0  0  0  0  0  0  0  0  0  0  0
   -3.0663    2.6003    0.4260 C   0  0  0  0  0  0  0  0  0  0  0  0
   -6.8473   -0.4038   -0.8818 C   0  0  0  0  0  0  0  0  0  0  0  0
    1.4440    2.0340   -0.8690 H   0  0  0  0  0  0  0  0  0  0  0  0
    3.9014    2.0477   -0.5853 H   0  0  0  0  0  0  0  0  0  0  0  0
    3.8444   -2.1946    0.1674 H   0  0  0  0  0  0  0  0  0  0  0  0
    1.3850   -2.2139   -0.1526 H   0  0  0  0  0  0  0  0  0  0  0  0
   -5.4879    1.8806   -0.2858 H   0  0  0  0  0  0  0  0  0  0  0  0
   -4.9897   -2.3607   -0.5530 H   0  0  0  0  0  0  0  0  0  0  0  0
   -1.4997   -2.5011   -0.3986 H   0  0  0  0  0  0  0  0  0  0  0  0
   -2.2295   -2.8474    1.1663 H   0  0  0  0  0  0  0  0  0  0  0  0
   -3.0337   -3.3803   -0.3195 H   0  0  0  0  0  0  0  0  0  0  0  0
   -2.1765    2.8365   -0.1633 H   0  0  0  0  0  0  0  0  0  0  0  0
   -3.8657    3.2861    0.1324 H   0  0  0  0  0  0  0  0  0  0  0  0
   -2.8188    2.7944    1.4734 H   0  0  0  0  0  0  0  0  0  0  0  0
   -7.3363   -1.2326   -0.3573 H   0  0  0  0  0  0  0  0  0  0  0  0
   -7.4189    0.5105   -0.6951 H   0  0  0  0  0  0  0  0  0  0  0  0
   -6.9089   -0.6228   -1.9560 H   0  0  0  0  0  0  0  0  0  0  0  0
  1  6  1  0  0  0  0
  2  1  2  0  0  0  0
  2  3  1  0  0  0  0
  3  4  2  0  0  0  0
  4 15  1  0  0  0  0
  4  5  1  0  0  0  0
  5 27  1  0  0  0  0
  6 28  1  0  0  0  0
  6  5  2  0  0  0  0
  7  1  1  0  0  0  0
  7  8  1  0  0  0  0
  8 21  2  0  0  0  0
  8 20  2  0  0  0  0
  9  8  1  0  0  0  0
 10  9  1  0  0  0  0
 10 23  1  0  0  0  0
 11 10  2  0  0  0  0
 12 13  2  0  0  0  0
 12 11  1  0  0  0  0
 13 14  1  0  0  0  0
 14 22  1  0  0  0  0
 14  9  2  0  0  0  0
 15 16  1  0  0  0  0
 15 17  1  0  0  0  0
 18 15  1  0  0  0  0
 19  7  1  0  0  0  0
 22 32  1  0  0  0  0
 23 36  1  0  0  0  0
 24 38  1  0  0  0  0
 24 12  1  0  0  0  0
 24 37  1  0  0  0  0
 25  2  1  0  0  0  0
 26  3  1  0  0  0  0
 29 11  1  0  0  0  0
 30 13  1  0  0  0  0
 31 22  1  0  0  0  0
 33 22  1  0  0  0  0
 34 23  1  0  0  0  0
 35 23  1  0  0  0  0
 39 24  1  0  0  0  0
M  END
>  <program>
Gaussian 09, Revision D.01

>  <basis>
6-31G(d) (6D, 7F)

>  <method>
UB3LYP

$$$$
f4_3.log
 OpenBabel04281817243D
Gaussian scr1/g09_d1/g09/g09 #P UB3LYP/6-31G(d) opt=tight scrf=(smd,solvent=n,n-
 39 40  0  0  0  0  0  0  0  0999 V2000
    0.7990   -1.3341   -0.4855 C   0  0  0  0  0  0  0  0  0  0  0  0
    1.0059   -0.1733   -1.2395 C   0  0  0  0  0  0  0  0  0  0  0  0
    2.2143    0.5071   -1.1202 C   0  0  0  0  0  0  0  0  0  0  0  0
    3.1970    0.0436   -0.2404 C   0  0  0  0  0  0  0  0  0  0  0  0
    2.9829   -1.1166    0.5109 C   0  0  0  0  0  0  0  0  0  0  0  0
    1.7880   -1.8176    0.3798 C   0  0  0  0  0  0  0  0  0  0  0  0
   -0.4083   -2.1027   -0.5620 N   0  0  0  0  0  0  0  0  0  0  0  0
   -1.7077   -1.7236    0.6359 S   0  0  0  0  0  0  0  0  0  0  0  0
   -2.2192   -0.0141    0.3886 C   0  0  0  0  0  0  0  0  0  0  0  0
   -1.5979    1.0168    1.1459 C   0  0  0  0  0  0  0  0  0  0  0  0
   -2.0201    2.3293    0.9080 C   0  0  0  0  0  0  0  0  0  0  0  0
   -3.0027    2.6504   -0.0298 C   0  0  0  0  0  0  0  0  0  0  0  0
   -3.5843    1.6086   -0.7544 C   0  0  0  0  0  0  0  0  0  0  0  0
   -3.2247    0.2687   -0.5767 C   0  0  0  0  0  0  0  0  0  0  0  0
    4.5172    0.7561   -0.1482 C   0  0  0  0  0  0  0  0  0  0  0  0
    4.4115    2.0707   -0.4478 F   0  0  0  0  0  0  0  0  0  0  0  0
    5.0564    0.6704    1.0895 F   0  0  0  0  0  0  0  0  0  0  0  0
    5.4344    0.2373   -1.0036 F   0  0  0  0  0  0  0  0  0  0  0  0
   -1.0094   -1.8381   -1.8325 F   0  0  0  0  0  0  0  0  0  0  0  0
   -2.7859   -2.6417    0.2746 O   0  0  0  0  0  0  0  0  0  0  0  0
   -1.0057   -1.9047    1.9073 O   0  0  0  0  0  0  0  0  0  0  0  0
   -3.9738   -0.7466   -1.4139 C   0  0  0  0  0  0  0  0  0  0  0  0
   -0.5386    0.8333    2.2122 C   0  0  0  0  0  0  0  0  0  0  0  0
   -3.4406    4.0770   -0.2350 C   0  0  0  0  0  0  0  0  0  0  0  0
    0.2420    0.1841   -1.9187 H   0  0  0  0  0  0  0  0  0  0  0  0
    2.3828    1.4049   -1.7054 H   0  0  0  0  0  0  0  0  0  0  0  0
    3.7493   -1.4838    1.1854 H   0  0  0  0  0  0  0  0  0  0  0  0
    1.6187   -2.7312    0.9383 H   0  0  0  0  0  0  0  0  0  0  0  0
   -1.5576    3.1287    1.4807 H   0  0  0  0  0  0  0  0  0  0  0  0
   -4.3506    1.8401   -1.4894 H   0  0  0  0  0  0  0  0  0  0  0  0
   -4.6532   -1.3441   -0.7983 H   0  0  0  0  0  0  0  0  0  0  0  0
   -3.3112   -1.4438   -1.9278 H   0  0  0  0  0  0  0  0  0  0  0  0
   -4.5705   -0.2211   -2.1646 H   0  0  0  0  0  0  0  0  0  0  0  0
   -0.9308    0.2945    3.0794 H   0  0  0  0  0  0  0  0  0  0  0  0
    0.3325    0.2780    1.8584 H   0  0  0  0  0  0  0  0  0  0  0  0
   -0.1980    1.8163    2.5490 H   0  0  0  0  0  0  0  0  0  0  0  0
   -3.7842    4.2461   -1.2607 H   0  0  0  0  0  0  0  0  0  0  0  0
   -4.2758    4.3239    0.4344 H   0  0  0  0  0  0  0  0  0  0  0  0
   -2.6292    4.7788   -0.0164 H   0  0  0  0  0  0  0  0  0  0  0  0
  1  6  2  0  0  0  0
  2  3  2  0  0  0  0
  2  1  1  0  0  0  0
  3  4  1  0  0  0  0
  4 15  1  0  0  0  0
  4  5  2  0  0  0  0
  5 27  1  0  0  0  0
  6  5  1  0  0  0  0
  6 28  1  0  0  0  0
  7  1  1  0  0  0  0
  7  8  1  0  0  0  0
  8 21  2  0  0  0  0
  9  8  1  0  0  0  0
  9 10  2  0  0  0  0
 10 23  1  0  0  0  0
 11 10  1  0  0  0  0
 11 29  1  0  0  0  0
 12 11  2  0  0  0  0
 13 14  2  0  0  0  0
 13 12  1  0  0  0  0
 14  9  1  0  0  0  0
 15 17  1  0  0  0  0
 16 15  1  0  0  0  0
 18 15  1  0  0  0  0
 19  7  1  0  0  0  0
 20  8  2  0  0  0  0
 22 31  1  0  0  0  0
 22 14  1  0  0  0  0
 23 36  1  0  0  0  0
 23 34  1  0  0  0  0
 24 12  1  0  0  0  0
 24 39  1  0  0  0  0
 24 38  1  0  0  0  0
 25  2  1  0  0  0  0
 26  3  1  0  0  0  0
 30 13  1  0  0  0  0
 32 22  1  0  0  0  0
 33 22  1  0  0  0  0
 35 23  1  0  0  0  0
 37 24  1  0  0  0  0
M  END
>  <program>
Gaussian 09, Revision D.01

>  <basis>
6-31G(d) (6D, 7F)

>  <method>
UB3LYP

$$$$
f4_ipr_ts_6.log
 OpenBabel04281817243D
Gaussian 09 #P UB3LYP/6-31G(d) opt=(ts,noeigentest,calcfc,tight) scrf=(smd,solve
 49 49  0  0  0  0  0  0  0  0999 V2000
    1.3663   -0.2579   -0.2609 C   0  0  0  0  0  0  0  0  0  0  0  0
    2.1009   -0.9398   -1.2406 C   0  0  0  0  0  0  0  0  0  0  0  0
    3.4905   -0.9745   -1.1649 C   0  0  0  0  0  0  0  0  0  0  0  0
    4.1443   -0.3074   -0.1251 C   0  0  0  0  0  0  0  0  0  0  0  0
    3.4125    0.3950    0.8403 C   0  0  0  0  0  0  0  0  0  0  0  0
    2.0244    0.4203    0.7791 C   0  0  0  0  0  0  0  0  0  0  0  0
   -0.0492   -0.2825   -0.4055 N   0  0  0  0  0  0  0  0  0  0  0  0
   -0.9222   -1.0555    0.9109 S   0  0  0  0  0  0  0  0  0  0  0  0
   -2.6223   -0.7868    0.3837 C   0  0  0  0  0  0  0  0  0  0  0  0
   -3.4550    0.1194    1.0858 C   0  0  0  0  0  0  0  0  0  0  0  0
   -4.7828    0.2360    0.6542 C   0  0  0  0  0  0  0  0  0  0  0  0
   -5.2950   -0.4881   -0.4231 C   0  0  0  0  0  0  0  0  0  0  0  0
   -4.4318   -1.3495   -1.1051 C   0  0  0  0  0  0  0  0  0  0  0  0
   -3.0965   -1.5247   -0.7323 C   0  0  0  0  0  0  0  0  0  0  0  0
    5.6470   -0.2863   -0.0779 C   0  0  0  0  0  0  0  0  0  0  0  0
    6.1159   -0.2069    1.1883 F   0  0  0  0  0  0  0  0  0  0  0  0
    6.1918   -1.3901   -0.6374 F   0  0  0  0  0  0  0  0  0  0  0  0
    6.1586    0.7785   -0.7460 F   0  0  0  0  0  0  0  0  0  0  0  0
   -0.5156    1.2338   -0.2312 F   0  0  0  0  0  0  0  0  0  0  0  0
   -0.5505   -2.4709    0.7730 O   0  0  0  0  0  0  0  0  0  0  0  0
   -0.6527   -0.4048    2.1985 O   0  0  0  0  0  0  0  0  0  0  0  0
   -2.2682   -2.4833   -1.5593 C   0  0  0  0  0  0  0  0  0  0  0  0
   -3.0391    0.9870    2.2531 C   0  0  0  0  0  0  0  0  0  0  0  0
   -6.7390   -0.3566   -0.8337 C   0  0  0  0  0  0  0  0  0  0  0  0
    1.5783   -1.4438   -2.0465 H   0  0  0  0  0  0  0  0  0  0  0  0
    4.0589   -1.5121   -1.9164 H   0  0  0  0  0  0  0  0  0  0  0  0
    3.9258    0.9163    1.6415 H   0  0  0  0  0  0  0  0  0  0  0  0
    1.4517    0.9633    1.5201 H   0  0  0  0  0  0  0  0  0  0  0  0
   -5.4344    0.9270    1.1826 H   0  0  0  0  0  0  0  0  0  0  0  0
   -4.8041   -1.9067   -1.9612 H   0  0  0  0  0  0  0  0  0  0  0  0
   -1.3127   -2.0470   -1.8628 H   0  0  0  0  0  0  0  0  0  0  0  0
   -2.0431   -3.4008   -1.0079 H   0  0  0  0  0  0  0  0  0  0  0  0
   -2.8221   -2.7551   -2.4622 H   0  0  0  0  0  0  0  0  0  0  0  0
   -2.1475    1.5754    2.0249 H   0  0  0  0  0  0  0  0  0  0  0  0
   -3.8548    1.6728    2.4992 H   0  0  0  0  0  0  0  0  0  0  0  0
   -2.8119    0.3946    3.1442 H   0  0  0  0  0  0  0  0  0  0  0  0
   -6.8485   -0.3856   -1.9233 H   0  0  0  0  0  0  0  0  0  0  0  0
   -7.3342   -1.1855   -0.4274 H   0  0  0  0  0  0  0  0  0  0  0  0
   -7.1777    0.5757   -0.4644 H   0  0  0  0  0  0  0  0  0  0  0  0
   -1.0083    3.4926   -0.3534 C   0  0  0  0  0  0  0  0  0  0  0  0
   -1.5345    3.5293    0.5980 H   0  0  0  0  0  0  0  0  0  0  0  0
    0.3963    3.9802   -0.3926 C   0  0  0  0  0  0  0  0  0  0  0  0
    0.4293    5.0701   -0.5724 H   0  0  0  0  0  0  0  0  0  0  0  0
    0.9230    3.7975    0.5504 H   0  0  0  0  0  0  0  0  0  0  0  0
    0.9626    3.5132   -1.2087 H   0  0  0  0  0  0  0  0  0  0  0  0
   -1.8264    3.4006   -1.5930 C   0  0  0  0  0  0  0  0  0  0  0  0
   -1.2476    2.9918   -2.4306 H   0  0  0  0  0  0  0  0  0  0  0  0
   -2.7189    2.7825   -1.4468 H   0  0  0  0  0  0  0  0  0  0  0  0
   -2.1760    4.4002   -1.9094 H   0  0  0  0  0  0  0  0  0  0  0  0
  1  6  2  0  0  0  0
  2  3  2  0  0  0  0
  2  1  1  0  0  0  0
  3  4  1  0  0  0  0
  4 15  1  0  0  0  0
  4  5  2  0  0  0  0
  5 27  1  0  0  0  0
  6  5  1  0  0  0  0
  6 28  1  0  0  0  0
  7  1  1  0  0  0  0
  7 19  1  0  0  0  0
  7  8  1  0  0  0  0
  8 21  2  0  0  0  0
  9  8  1  0  0  0  0
  9 10  2  0  0  0  0
 10 23  1  0  0  0  0
 11 10  1  0  0  0  0
 11 29  1  0  0  0  0
 12 11  2  0  0  0  0
 13 14  2  0  0  0  0
 13 12  1  0  0  0  0
 14  9  1  0  0  0  0
 15 16  1  0  0  0  0
 17 15  1  0  0  0  0
 18 15  1  0  0  0  0
 20  8  2  0  0  0  0
 22 32  1  0  0  0  0
 22 14  1  0  0  0  0
 23 35  1  0  0  0  0
 23 36  1  0  0  0  0
 24 39  1  0  0  0  0
 24 38  1  0  0  0  0
 24 12  1  0  0  0  0
 25  2  1  0  0  0  0
 26  3  1  0  0  0  0
 30 13  1  0  0  0  0
 31 22  1  0  0  0  0
 33 22  1  0  0  0  0
 34 23  1  0  0  0  0
 37 24  1  0  0  0  0
 40 41  1  0  0  0  0
 42 40  1  0  0  0  0
 42 44  1  0  0  0  0
 43 42  1  0  0  0  0
 45 42  1  0  0  0  0
 46 48  1  0  0  0  0
 46 40  1  0  0  0  0
 47 46  1  0  0  0  0
 49 46  1  0  0  0  0
M  RAD  1  40   2
M  END
>  <program>
Gaussian 09, Revision D.01

>  <basis>
6-31G(d) (6D, 7F)

>  <method>
UB3LYP

$$$$
f4_ipr_ts_9.log
 OpenBabel04281817243D
Gaussian 09 #P UB3LYP/6-31G(d) opt=(ts,noeigentest,calcfc,tight) scrf=(smd,solve
 49 49  0  0  0  0  0  0  0  0999 V2000
    1.3979   -0.3096   -0.2835 C   0  0  0  0  0  0  0  0  0  0  0  0
    2.1429   -1.1344   -1.1371 C   0  0  0  0  0  0  0  0  0  0  0  0
    3.5332   -1.1416   -1.0565 C   0  0  0  0  0  0  0  0  0  0  0  0
    4.1768   -0.3078   -0.1388 C   0  0  0  0  0  0  0  0  0  0  0  0
    3.4350    0.5350    0.6987 C   0  0  0  0  0  0  0  0  0  0  0  0
    2.0473    0.5366    0.6328 C   0  0  0  0  0  0  0  0  0  0  0  0
   -0.0162   -0.3722   -0.4269 N   0  0  0  0  0  0  0  0  0  0  0  0
   -0.8906   -0.8755    1.0099 S   0  0  0  0  0  0  0  0  0  0  0  0
   -2.5904   -0.7620    0.4304 C   0  0  0  0  0  0  0  0  0  0  0  0
   -3.0143   -1.6781   -0.5694 C   0  0  0  0  0  0  0  0  0  0  0  0
   -4.3429   -1.6053   -0.9940 C   0  0  0  0  0  0  0  0  0  0  0  0
   -5.2507   -0.6825   -0.4662 C   0  0  0  0  0  0  0  0  0  0  0  0
   -4.7947    0.1980    0.5143 C   0  0  0  0  0  0  0  0  0  0  0  0
   -3.4754    0.1928    0.9882 C   0  0  0  0  0  0  0  0  0  0  0  0
    5.6783   -0.2623   -0.0814 C   0  0  0  0  0  0  0  0  0  0  0  0
    6.1809    0.7645   -0.8125 F   0  0  0  0  0  0  0  0  0  0  0  0
    6.1309   -0.0895    1.1823 F   0  0  0  0  0  0  0  0  0  0  0  0
    6.2464   -1.3922   -0.5579 F   0  0  0  0  0  0  0  0  0  0  0  0
   -0.4847    1.1503   -0.5806 F   0  0  0  0  0  0  0  0  0  0  0  0
   -0.4892   -2.2814    1.1686 O   0  0  0  0  0  0  0  0  0  0  0  0
   -0.6499    0.0324    2.1374 O   0  0  0  0  0  0  0  0  0  0  0  0
   -3.1343    1.2118    2.0534 C   0  0  0  0  0  0  0  0  0  0  0  0
   -2.1400   -2.7344   -1.2080 C   0  0  0  0  0  0  0  0  0  0  0  0
   -6.6816   -0.6528   -0.9380 C   0  0  0  0  0  0  0  0  0  0  0  0
    1.6274   -1.7692   -1.8500 H   0  0  0  0  0  0  0  0  0  0  0  0
    4.1090   -1.7896   -1.7084 H   0  0  0  0  0  0  0  0  0  0  0  0
    3.9412    1.1852    1.4050 H   0  0  0  0  0  0  0  0  0  0  0  0
    1.4690    1.1883    1.2752 H   0  0  0  0  0  0  0  0  0  0  0  0
   -4.6768   -2.2977   -1.7628 H   0  0  0  0  0  0  0  0  0  0  0  0
   -5.4856    0.9254    0.9323 H   0  0  0  0  0  0  0  0  0  0  0  0
   -2.8928    0.7371    3.0092 H   0  0  0  0  0  0  0  0  0  0  0  0
   -2.2737    1.8250    1.7786 H   0  0  0  0  0  0  0  0  0  0  0  0
   -3.9944    1.8691    2.2090 H   0  0  0  0  0  0  0  0  0  0  0  0
   -2.6653   -3.1763   -2.0593 H   0  0  0  0  0  0  0  0  0  0  0  0
   -1.1913   -2.3261   -1.5657 H   0  0  0  0  0  0  0  0  0  0  0  0
   -1.9012   -3.5353   -0.5018 H   0  0  0  0  0  0  0  0  0  0  0  0
   -6.7389   -0.6565   -2.0327 H   0  0  0  0  0  0  0  0  0  0  0  0
   -7.2065    0.2329   -0.5674 H   0  0  0  0  0  0  0  0  0  0  0  0
   -7.2270   -1.5385   -0.5864 H   0  0  0  0  0  0  0  0  0  0  0  0
   -0.8588    3.3414   -1.2396 C   0  0  0  0  0  0  0  0  0  0  0  0
   -0.5080    3.0551   -2.2283 H   0  0  0  0  0  0  0  0  0  0  0  0
   -2.3268    3.4915   -1.0542 C   0  0  0  0  0  0  0  0  0  0  0  0
   -2.6739    4.4559   -1.4693 H   0  0  0  0  0  0  0  0  0  0  0  0
   -2.8874    2.7071   -1.5751 H   0  0  0  0  0  0  0  0  0  0  0  0
   -2.6096    3.4868    0.0052 H   0  0  0  0  0  0  0  0  0  0  0  0
    0.1128    4.0131   -0.3361 C   0  0  0  0  0  0  0  0  0  0  0  0
   -0.1965    3.9511    0.7149 H   0  0  0  0  0  0  0  0  0  0  0  0
    1.1202    3.5931   -0.4344 H   0  0  0  0  0  0  0  0  0  0  0  0
    0.1918    5.0892   -0.5764 H   0  0  0  0  0  0  0  0  0  0  0  0
  1  6  2  0  0  0  0
  2  3  2  0  0  0  0
  2  1  1  0  0  0  0
  3  4  1  0  0  0  0
  4 15  1  0  0  0  0
  4  5  2  0  0  0  0
  5 27  1  0  0  0  0
  6  5  1  0  0  0  0
  6 28  1  0  0  0  0
  7  1  1  0  0  0  0
  7  8  1  0  0  0  0
  8 20  2  0  0  0  0
  8 21  2  0  0  0  0
  9 14  2  0  0  0  0
  9  8  1  0  0  0  0
 10  9  1  0  0  0  0
 11 10  2  0  0  0  0
 11 12  1  0  0  0  0
 12 13  2  0  0  0  0
 13 30  1  0  0  0  0
 13 14  1  0  0  0  0
 14 22  1  0  0  0  0
 15 17  1  0  0  0  0
 16 15  1  0  0  0  0
 18 15  1  0  0  0  0
 19  7  1  0  0  0  0
 22 33  1  0  0  0  0
 22 31  1  0  0  0  0
 23 10  1  0  0  0  0
 23 36  1  0  0  0  0
 24 39  1  0  0  0  0
 24 38  1  0  0  0  0
 24 12  1  0  0  0  0
 25  2  1  0  0  0  0
 26  3  1  0  0  0  0
 29 11  1  0  0  0  0
 32 22  1  0  0  0  0
 34 23  1  0  0  0  0
 35 23  1  0  0  0  0
 37 24  1  0  0  0  0
 40 42  1  0  0  0  0
 40 46  1  0  0  0  0
 41 40  1  0  0  0  0
 42 45  1  0  0  0  0
 43 42  1  0  0  0  0
 44 42  1  0  0  0  0
 46 47  1  0  0  0  0
 48 46  1  0  0  0  0
 49 46  1  0  0  0  0
M  RAD  1  40   2
M  END
>  <program>
Gaussian 09, Revision D.01

>  <basis>
6-31G(d) (6D, 7F)

>  <method>
UB3LYP

$$$$
f4_ipr_ts_8.log
 OpenBabel04281817243D
Gaussian 09 #P UB3LYP/6-31G(d) opt=(ts,noeigentest,calcfc,tight) scrf=(smd,solve
 49 49  0  0  0  0  0  0  0  0999 V2000
   -1.3960   -0.3061   -0.2783 C   0  0  0  0  0  0  0  0  0  0  0  0
   -2.0496    0.5402    0.6347 C   0  0  0  0  0  0  0  0  0  0  0  0
   -3.4375    0.5355    0.6970 C   0  0  0  0  0  0  0  0  0  0  0  0
   -4.1752   -0.3104   -0.1411 C   0  0  0  0  0  0  0  0  0  0  0  0
   -3.5272   -1.1442   -1.0558 C   0  0  0  0  0  0  0  0  0  0  0  0
   -2.1368   -1.1340   -1.1326 C   0  0  0  0  0  0  0  0  0  0  0  0
    0.0186   -0.3664   -0.4181 N   0  0  0  0  0  0  0  0  0  0  0  0
    0.8924   -0.8587    1.0226 S   0  0  0  0  0  0  0  0  0  0  0  0
    2.5907   -0.7611    0.4357 C   0  0  0  0  0  0  0  0  0  0  0  0
    3.4850    0.1907    0.9830 C   0  0  0  0  0  0  0  0  0  0  0  0
    4.8020    0.1847    0.5016 C   0  0  0  0  0  0  0  0  0  0  0  0
    5.2462   -0.7028   -0.4776 C   0  0  0  0  0  0  0  0  0  0  0  0
    4.3299   -1.6249   -0.9925 C   0  0  0  0  0  0  0  0  0  0  0  0
    3.0039   -1.6874   -0.5595 C   0  0  0  0  0  0  0  0  0  0  0  0
   -5.6769   -0.2688   -0.0879 C   0  0  0  0  0  0  0  0  0  0  0  0
   -6.2404   -1.4026   -0.5607 F   0  0  0  0  0  0  0  0  0  0  0  0
   -6.1335   -0.0913    1.1736 F   0  0  0  0  0  0  0  0  0  0  0  0
   -6.1805    0.7530   -0.8254 F   0  0  0  0  0  0  0  0  0  0  0  0
    0.4846    1.1554   -0.5810 F   0  0  0  0  0  0  0  0  0  0  0  0
    0.6600    0.0636    2.1402 O   0  0  0  0  0  0  0  0  0  0  0  0
    0.4836   -2.2604    1.1983 O   0  0  0  0  0  0  0  0  0  0  0  0
    2.1206   -2.7456   -1.1826 C   0  0  0  0  0  0  0  0  0  0  0  0
    3.1571    1.2166    2.0458 C   0  0  0  0  0  0  0  0  0  0  0  0
    6.6686   -0.6734   -0.9747 C   0  0  0  0  0  0  0  0  0  0  0  0
   -1.4745    1.1942    1.2777 H   0  0  0  0  0  0  0  0  0  0  0  0
   -3.9471    1.1856    1.4009 H   0  0  0  0  0  0  0  0  0  0  0  0
   -4.0998   -1.7946   -1.7082 H   0  0  0  0  0  0  0  0  0  0  0  0
   -1.6179   -1.7689   -1.8429 H   0  0  0  0  0  0  0  0  0  0  0  0
    5.4998    0.9089    0.9133 H   0  0  0  0  0  0  0  0  0  0  0  0
    4.6552   -2.3257   -1.7575 H   0  0  0  0  0  0  0  0  0  0  0  0
    1.8758   -3.5344   -0.4651 H   0  0  0  0  0  0  0  0  0  0  0  0
    1.1747   -2.3343   -1.5447 H   0  0  0  0  0  0  0  0  0  0  0  0
    2.6410   -3.2037   -2.0282 H   0  0  0  0  0  0  0  0  0  0  0  0
    2.9149    0.7476    3.0042 H   0  0  0  0  0  0  0  0  0  0  0  0
    4.0237    1.8667    2.1957 H   0  0  0  0  0  0  0  0  0  0  0  0
    2.3011    1.8366    1.7719 H   0  0  0  0  0  0  0  0  0  0  0  0
    7.1605   -1.6420   -0.8211 H   0  0  0  0  0  0  0  0  0  0  0  0
    6.7039   -0.4662   -2.0516 H   0  0  0  0  0  0  0  0  0  0  0  0
    7.2571    0.0932   -0.4617 H   0  0  0  0  0  0  0  0  0  0  0  0
    0.8580    3.3465   -1.2413 C   0  0  0  0  0  0  0  0  0  0  0  0
    0.5077    3.0605   -2.2303 H   0  0  0  0  0  0  0  0  0  0  0  0
   -0.1142    4.0164   -0.3373 C   0  0  0  0  0  0  0  0  0  0  0  0
   -0.1935    5.0930   -0.5758 H   0  0  0  0  0  0  0  0  0  0  0  0
   -1.1214    3.5963   -0.4367 H   0  0  0  0  0  0  0  0  0  0  0  0
    0.1946    3.9527    0.7137 H   0  0  0  0  0  0  0  0  0  0  0  0
    2.3260    3.4973   -1.0553 C   0  0  0  0  0  0  0  0  0  0  0  0
    2.6082    3.4932    0.0043 H   0  0  0  0  0  0  0  0  0  0  0  0
    2.8871    2.7127   -1.5755 H   0  0  0  0  0  0  0  0  0  0  0  0
    2.6729    4.4615   -1.4708 H   0  0  0  0  0  0  0  0  0  0  0  0
  1  2  2  0  0  0  0
  2  3  1  0  0  0  0
  2 25  1  0  0  0  0
  3 26  1  0  0  0  0
  4 15  1  0  0  0  0
  4  3  2  0  0  0  0
  5  4  1  0  0  0  0
  6  5  2  0  0  0  0
  6  1  1  0  0  0  0
  7  1  1  0  0  0  0
  7  8  1  0  0  0  0
  8 21  2  0  0  0  0
  8 20  2  0  0  0  0
  9 10  2  0  0  0  0
  9  8  1  0  0  0  0
 10 23  1  0  0  0  0
 11 29  1  0  0  0  0
 11 10  1  0  0  0  0
 12 11  2  0  0  0  0
 13 14  2  0  0  0  0
 13 12  1  0  0  0  0
 14  9  1  0  0  0  0
 15 17  1  0  0  0  0
 16 15  1  0  0  0  0
 18 15  1  0  0  0  0
 19  7  1  0  0  0  0
 22 14  1  0  0  0  0
 22 31  1  0  0  0  0
 23 35  1  0  0  0  0
 23 34  1  0  0  0  0
 24 37  1  0  0  0  0
 24 12  1  0  0  0  0
 24 39  1  0  0  0  0
 27  5  1  0  0  0  0
 28  6  1  0  0  0  0
 30 13  1  0  0  0  0
 32 22  1  0  0  0  0
 33 22  1  0  0  0  0
 36 23  1  0  0  0  0
 38 24  1  0  0  0  0
 40 46  1  0  0  0  0
 40 42  1  0  0  0  0
 41 40  1  0  0  0  0
 42 45  1  0  0  0  0
 43 42  1  0  0  0  0
 44 42  1  0  0  0  0
 46 47  1  0  0  0  0
 48 46  1  0  0  0  0
 49 46  1  0  0  0  0
M  RAD  1  40   2
M  END
>  <program>
Gaussian 09, Revision D.01

>  <basis>
6-31G(d) (6D, 7F)

>  <method>
UB3LYP

$$$$
f4_ipr_ts_4.log
 OpenBabel04281817243D
Gaussian 09 #P UB3LYP/6-31G(d) opt=(ts,noeigentest,calcfc,tight) scrf=(smd,solve
 49 49  0  0  0  0  0  0  0  0999 V2000
   -0.7803    0.4020   -0.3169 C   0  0  0  0  0  0  0  0  0  0  0  0
   -0.9414   -0.5648   -1.3182 C   0  0  0  0  0  0  0  0  0  0  0  0
   -2.0158   -1.4494   -1.2624 C   0  0  0  0  0  0  0  0  0  0  0  0
   -2.9415   -1.3495   -0.2209 C   0  0  0  0  0  0  0  0  0  0  0  0
   -2.7951   -0.3677    0.7675 C   0  0  0  0  0  0  0  0  0  0  0  0
   -1.7154    0.5062    0.7273 C   0  0  0  0  0  0  0  0  0  0  0  0
    0.3457    1.2644   -0.4469 N   0  0  0  0  0  0  0  0  0  0  0  0
    1.5701    1.1740    0.8313 S   0  0  0  0  0  0  0  0  0  0  0  0
    2.3712   -0.3611    0.3350 C   0  0  0  0  0  0  0  0  0  0  0  0
    3.1837   -0.3371   -0.8287 C   0  0  0  0  0  0  0  0  0  0  0  0
    3.8481   -1.5168   -1.1810 C   0  0  0  0  0  0  0  0  0  0  0  0
    3.7387   -2.6910   -0.4351 C   0  0  0  0  0  0  0  0  0  0  0  0
    2.9167   -2.6774    0.6951 C   0  0  0  0  0  0  0  0  0  0  0  0
    2.2158   -1.5409    1.1109 C   0  0  0  0  0  0  0  0  0  0  0  0
   -4.1379   -2.2592   -0.1851 C   0  0  0  0  0  0  0  0  0  0  0  0
   -5.2237   -1.6911   -0.7679 F   0  0  0  0  0  0  0  0  0  0  0  0
   -3.9155   -3.4249   -0.8325 F   0  0  0  0  0  0  0  0  0  0  0  0
   -4.5015   -2.5691    1.0808 F   0  0  0  0  0  0  0  0  0  0  0  0
   -0.2214    2.7138   -0.1751 F   0  0  0  0  0  0  0  0  0  0  0  0
    2.4604    2.3138    0.5969 O   0  0  0  0  0  0  0  0  0  0  0  0
    0.9468    1.0536    2.1556 O   0  0  0  0  0  0  0  0  0  0  0  0
    1.3580   -1.6858    2.3499 C   0  0  0  0  0  0  0  0  0  0  0  0
    3.3881    0.8654   -1.7234 C   0  0  0  0  0  0  0  0  0  0  0  0
    4.4787   -3.9425   -0.8319 C   0  0  0  0  0  0  0  0  0  0  0  0
   -0.2225   -0.6206   -2.1285 H   0  0  0  0  0  0  0  0  0  0  0  0
   -2.1320   -2.2048   -2.0320 H   0  0  0  0  0  0  0  0  0  0  0  0
   -3.5203   -0.2900    1.5710 H   0  0  0  0  0  0  0  0  0  0  0  0
   -1.5985    1.2675    1.4878 H   0  0  0  0  0  0  0  0  0  0  0  0
    4.4710   -1.5109   -2.0718 H   0  0  0  0  0  0  0  0  0  0  0  0
    2.8088   -3.5873    1.2804 H   0  0  0  0  0  0  0  0  0  0  0  0
    1.7244   -1.0705    3.1762 H   0  0  0  0  0  0  0  0  0  0  0  0
    0.3192   -1.3947    2.1733 H   0  0  0  0  0  0  0  0  0  0  0  0
    1.3701   -2.7309    2.6717 H   0  0  0  0  0  0  0  0  0  0  0  0
    4.0079    1.6248   -1.2378 H   0  0  0  0  0  0  0  0  0  0  0  0
    3.8897    0.5522   -2.6434 H   0  0  0  0  0  0  0  0  0  0  0  0
    2.4439    1.3452   -1.9942 H   0  0  0  0  0  0  0  0  0  0  0  0
    5.0334   -3.8011   -1.7644 H   0  0  0  0  0  0  0  0  0  0  0  0
    5.1925   -4.2386   -0.0529 H   0  0  0  0  0  0  0  0  0  0  0  0
    3.7883   -4.7839   -0.9680 H   0  0  0  0  0  0  0  0  0  0  0  0
   -1.0911    4.8405    0.1029 C   0  0  0  0  0  0  0  0  0  0  0  0
   -0.9461    4.8170    1.1808 H   0  0  0  0  0  0  0  0  0  0  0  0
   -0.0811    5.5644   -0.7152 C   0  0  0  0  0  0  0  0  0  0  0  0
   -0.2858    6.6507   -0.7270 H   0  0  0  0  0  0  0  0  0  0  0  0
    0.9322    5.4370   -0.3184 H   0  0  0  0  0  0  0  0  0  0  0  0
   -0.0938    5.2327   -1.7611 H   0  0  0  0  0  0  0  0  0  0  0  0
   -2.4556    4.5605   -0.4197 C   0  0  0  0  0  0  0  0  0  0  0  0
   -2.4288    4.2453   -1.4705 H   0  0  0  0  0  0  0  0  0  0  0  0
   -2.9684    3.7885    0.1653 H   0  0  0  0  0  0  0  0  0  0  0  0
   -3.0894    5.4651   -0.3783 H   0  0  0  0  0  0  0  0  0  0  0  0
  1  6  2  0  0  0  0
  2  3  2  0  0  0  0
  2  1  1  0  0  0  0
  3  4  1  0  0  0  0
  4 15  1  0  0  0  0
  4  5  2  0  0  0  0
  5 27  1  0  0  0  0
  6  5  1  0  0  0  0
  6 28  1  0  0  0  0
  7  1  1  0  0  0  0
  7 19  1  0  0  0  0
  7  8  1  0  0  0  0
  8 21  2  0  0  0  0
  9  8  1  0  0  0  0
  9 14  2  0  0  0  0
 10  9  1  0  0  0  0
 11 10  2  0  0  0  0
 11 12  1  0  0  0  0
 12 13  2  0  0  0  0
 13 14  1  0  0  0  0
 13 30  1  0  0  0  0
 14 22  1  0  0  0  0
 15 18  1  0  0  0  0
 16 15  1  0  0  0  0
 17 15  1  0  0  0  0
 20  8  2  0  0  0  0
 22 33  1  0  0  0  0
 22 31  1  0  0  0  0
 23 34  1  0  0  0  0
 23 10  1  0  0  0  0
 24 12  1  0  0  0  0
 24 38  1  0  0  0  0
 25  2  1  0  0  0  0
 26  3  1  0  0  0  0
 29 11  1  0  0  0  0
 32 22  1  0  0  0  0
 35 23  1  0  0  0  0
 36 23  1  0  0  0  0
 37 24  1  0  0  0  0
 39 24  1  0  0  0  0
 40 41  1  0  0  0  0
 42 44  1  0  0  0  0
 42 40  1  0  0  0  0
 43 42  1  0  0  0  0
 45 42  1  0  0  0  0
 46 49  1  0  0  0  0
 46 40  1  0  0  0  0
 46 48  1  0  0  0  0
 47 46  1  0  0  0  0
M  RAD  1  40   2
M  END
>  <program>
Gaussian 09, Revision D.01

>  <basis>
6-31G(d) (6D, 7F)

>  <method>
UB3LYP

$$$$
f4_ipr_ts_15.log
 OpenBabel04281817243D
Gaussian 09 #P UB3LYP/6-31G(d) opt=(ts,noeigentest,calcfc,tight) scrf=(smd,solve
 49 49  0  0  0  0  0  0  0  0999 V2000
   -0.8624    0.8888    0.7964 C   0  0  0  0  0  0  0  0  0  0  0  0
   -0.9929    0.3283   -0.4855 C   0  0  0  0  0  0  0  0  0  0  0  0
   -2.2375   -0.1177   -0.9128 C   0  0  0  0  0  0  0  0  0  0  0  0
   -3.3487   -0.0209   -0.0650 C   0  0  0  0  0  0  0  0  0  0  0  0
   -3.2200    0.5368    1.2086 C   0  0  0  0  0  0  0  0  0  0  0  0
   -1.9798    1.0075    1.6342 C   0  0  0  0  0  0  0  0  0  0  0  0
    0.3626    1.3924    1.3093 N   0  0  0  0  0  0  0  0  0  0  0  0
    1.5640    0.2661    1.9075 S   0  0  0  0  0  0  0  0  0  0  0  0
    1.9946   -0.9408    0.6325 C   0  0  0  0  0  0  0  0  0  0  0  0
    1.2779   -2.1657    0.5554 C   0  0  0  0  0  0  0  0  0  0  0  0
    1.6427   -3.0633   -0.4554 C   0  0  0  0  0  0  0  0  0  0  0  0
    2.6637   -2.8006   -1.3697 C   0  0  0  0  0  0  0  0  0  0  0  0
    3.3423   -1.5855   -1.2608 C   0  0  0  0  0  0  0  0  0  0  0  0
    3.0425   -0.6362   -0.2780 C   0  0  0  0  0  0  0  0  0  0  0  0
   -4.6731   -0.5384   -0.5509 C   0  0  0  0  0  0  0  0  0  0  0  0
   -4.9931   -0.0346   -1.7679 F   0  0  0  0  0  0  0  0  0  0  0  0
   -4.6652   -1.8880   -0.6899 F   0  0  0  0  0  0  0  0  0  0  0  0
   -5.6898   -0.2357    0.2842 F   0  0  0  0  0  0  0  0  0  0  0  0
    1.0669    2.1354    0.0767 F   0  0  0  0  0  0  0  0  0  0  0  0
    2.7266    1.0933    2.2304 O   0  0  0  0  0  0  0  0  0  0  0  0
    0.8418   -0.3875    3.0060 O   0  0  0  0  0  0  0  0  0  0  0  0
    3.8944    0.6148   -0.2682 C   0  0  0  0  0  0  0  0  0  0  0  0
    0.1668   -2.6153    1.4820 C   0  0  0  0  0  0  0  0  0  0  0  0
    3.0401   -3.8059   -2.4268 C   0  0  0  0  0  0  0  0  0  0  0  0
   -0.1351    0.2639   -1.1429 H   0  0  0  0  0  0  0  0  0  0  0  0
   -2.3445   -0.5429   -1.9061 H   0  0  0  0  0  0  0  0  0  0  0  0
   -4.0816    0.6222    1.8613 H   0  0  0  0  0  0  0  0  0  0  0  0
   -1.8672    1.4635    2.6118 H   0  0  0  0  0  0  0  0  0  0  0  0
    1.1012   -4.0030   -0.5267 H   0  0  0  0  0  0  0  0  0  0  0  0
    4.1415   -1.3609   -1.9625 H   0  0  0  0  0  0  0  0  0  0  0  0
    3.3068    1.5244   -0.1558 H   0  0  0  0  0  0  0  0  0  0  0  0
    4.6147    0.5935    0.5566 H   0  0  0  0  0  0  0  0  0  0  0  0
    4.4575    0.6727   -1.2044 H   0  0  0  0  0  0  0  0  0  0  0  0
   -0.6316   -1.8779    1.5856 H   0  0  0  0  0  0  0  0  0  0  0  0
   -0.2722   -3.5384    1.0930 H   0  0  0  0  0  0  0  0  0  0  0  0
    0.5451   -2.8171    2.4885 H   0  0  0  0  0  0  0  0  0  0  0  0
    3.3674   -3.3125   -3.3483 H   0  0  0  0  0  0  0  0  0  0  0  0
    3.8717   -4.4365   -2.0843 H   0  0  0  0  0  0  0  0  0  0  0  0
    2.2029   -4.4698   -2.6652 H   0  0  0  0  0  0  0  0  0  0  0  0
    1.7082    3.5031   -1.6318 C   0  0  0  0  0  0  0  0  0  0  0  0
    2.7638    3.4492   -1.3766 H   0  0  0  0  0  0  0  0  0  0  0  0
    1.2360    2.6917   -2.7851 C   0  0  0  0  0  0  0  0  0  0  0  0
    1.3962    3.2356   -3.7339 H   0  0  0  0  0  0  0  0  0  0  0  0
    1.7774    1.7428   -2.8671 H   0  0  0  0  0  0  0  0  0  0  0  0
    0.1599    2.4857   -2.7241 H   0  0  0  0  0  0  0  0  0  0  0  0
    0.9432    4.6884   -1.1612 C   0  0  0  0  0  0  0  0  0  0  0  0
   -0.1337    4.4834   -1.1201 H   0  0  0  0  0  0  0  0  0  0  0  0
    1.2771    5.0255   -0.1740 H   0  0  0  0  0  0  0  0  0  0  0  0
    1.0772    5.5379   -1.8549 H   0  0  0  0  0  0  0  0  0  0  0  0
  1  7  1  0  0  0  0
  1  6  2  0  0  0  0
  2  1  1  0  0  0  0
  3  2  2  0  0  0  0
  3  4  1  0  0  0  0
  4  5  2  0  0  0  0
  5  6  1  0  0  0  0
  5 27  1  0  0  0  0
  6 28  1  0  0  0  0
  7  8  1  0  0  0  0
  8 20  2  0  0  0  0
  8 21  2  0  0  0  0
  9  8  1  0  0  0  0
 10  9  1  0  0  0  0
 10 23  1  0  0  0  0
 11 10  2  0  0  0  0
 12 13  2  0  0  0  0
 12 11  1  0  0  0  0
 13 14  1  0  0  0  0
 14 22  1  0  0  0  0
 14  9  2  0  0  0  0
 15  4  1  0  0  0  0
 15 18  1  0  0  0  0
 16 15  1  0  0  0  0
 17 15  1  0  0  0  0
 19  7  1  0  0  0  0
 22 31  1  0  0  0  0
 22 32  1  0  0  0  0
 23 34  1  0  0  0  0
 23 36  1  0  0  0  0
 24 38  1  0  0  0  0
 24 12  1  0  0  0  0
 25  2  1  0  0  0  0
 26  3  1  0  0  0  0
 29 11  1  0  0  0  0
 30 13  1  0  0  0  0
 33 22  1  0  0  0  0
 35 23  1  0  0  0  0
 37 24  1  0  0  0  0
 39 24  1  0  0  0  0
 40 41  1  0  0  0  0
 40 46  1  0  0  0  0
 42 45  1  0  0  0  0
 42 40  1  0  0  0  0
 43 42  1  0  0  0  0
 44 42  1  0  0  0  0
 46 47  1  0  0  0  0
 46 48  1  0  0  0  0
 49 46  1  0  0  0  0
M  RAD  1  40   2
M  END
>  <program>
Gaussian 09, Revision D.01

>  <basis>
6-31G(d) (6D, 7F)

>  <method>
UB3LYP

$$$$
f4_ipr_ts_6_ircr_o.log
 OpenBabel04281817243D
Gaussian scr1/g09_d1/g09/g09 #P UB3LYP/6-31G(d) freq scrf=(smd,solvent=n,n-dimet
 49 49  0  0  0  0  0  0  0  0999 V2000
    1.4835   -0.1135   -0.3299 C   0  0  0  0  0  0  0  0  0  0  0  0
    2.2176   -1.0446   -1.0720 C   0  0  0  0  0  0  0  0  0  0  0  0
    3.6048   -1.0670   -0.9587 C   0  0  0  0  0  0  0  0  0  0  0  0
    4.2499   -0.1476   -0.1268 C   0  0  0  0  0  0  0  0  0  0  0  0
    3.5107    0.7940    0.5966 C   0  0  0  0  0  0  0  0  0  0  0  0
    2.1223    0.8080    0.5084 C   0  0  0  0  0  0  0  0  0  0  0  0
    0.0551   -0.1734   -0.4733 N   0  0  0  0  0  0  0  0  0  0  0  0
   -0.7333   -1.1663    0.8240 S   0  0  0  0  0  0  0  0  0  0  0  0
   -2.4621   -0.9755    0.3777 C   0  0  0  0  0  0  0  0  0  0  0  0
   -3.3115   -0.1477    1.1549 C   0  0  0  0  0  0  0  0  0  0  0  0
   -4.6615   -0.0961    0.7865 C   0  0  0  0  0  0  0  0  0  0  0  0
   -5.1769   -0.8013   -0.3024 C   0  0  0  0  0  0  0  0  0  0  0  0
   -4.2949   -1.5716   -1.0649 C   0  0  0  0  0  0  0  0  0  0  0  0
   -2.9368   -1.6842   -0.7575 C   0  0  0  0  0  0  0  0  0  0  0  0
    5.7511   -0.1315   -0.0580 C   0  0  0  0  0  0  0  0  0  0  0  0
    6.2027    0.3135    1.1367 F   0  0  0  0  0  0  0  0  0  0  0  0
    6.2833   -1.3592   -0.2543 F   0  0  0  0  0  0  0  0  0  0  0  0
    6.2927    0.6796   -1.0018 F   0  0  0  0  0  0  0  0  0  0  0  0
   -0.4612    1.1420   -0.1936 F   0  0  0  0  0  0  0  0  0  0  0  0
   -0.2463   -2.5186    0.5399 O   0  0  0  0  0  0  0  0  0  0  0  0
   -0.4392   -0.5728    2.1309 O   0  0  0  0  0  0  0  0  0  0  0  0
   -2.0885   -2.5406   -1.6715 C   0  0  0  0  0  0  0  0  0  0  0  0
   -2.8917    0.7048    2.3319 C   0  0  0  0  0  0  0  0  0  0  0  0
   -6.6432   -0.7430   -0.6437 C   0  0  0  0  0  0  0  0  0  0  0  0
    1.7067   -1.7386   -1.7301 H   0  0  0  0  0  0  0  0  0  0  0  0
    4.1791   -1.7913   -1.5265 H   0  0  0  0  0  0  0  0  0  0  0  0
    4.0136    1.5080    1.2403 H   0  0  0  0  0  0  0  0  0  0  0  0
    1.5455    1.5325    1.0693 H   0  0  0  0  0  0  0  0  0  0  0  0
   -5.3285    0.5289    1.3742 H   0  0  0  0  0  0  0  0  0  0  0  0
   -4.6706   -2.1055   -1.9339 H   0  0  0  0  0  0  0  0  0  0  0  0
   -1.1850   -2.0206   -2.0029 H   0  0  0  0  0  0  0  0  0  0  0  0
   -1.7696   -3.4646   -1.1811 H   0  0  0  0  0  0  0  0  0  0  0  0
   -2.6701   -2.8081   -2.5579 H   0  0  0  0  0  0  0  0  0  0  0  0
   -2.0693    1.3773    2.0726 H   0  0  0  0  0  0  0  0  0  0  0  0
   -3.7417    1.3124    2.6541 H   0  0  0  0  0  0  0  0  0  0  0  0
   -2.5607    0.1024    3.1822 H   0  0  0  0  0  0  0  0  0  0  0  0
   -6.8010   -0.7591   -1.7275 H   0  0  0  0  0  0  0  0  0  0  0  0
   -7.1709   -1.6117   -0.2273 H   0  0  0  0  0  0  0  0  0  0  0  0
   -7.1152    0.1560   -0.2352 H   0  0  0  0  0  0  0  0  0  0  0  0
   -2.0324    4.1903   -0.3308 C   0  0  0  0  0  0  0  0  0  0  0  0
   -2.5545    4.8188    0.3888 H   0  0  0  0  0  0  0  0  0  0  0  0
   -0.6011    4.4914   -0.6282 C   0  0  0  0  0  0  0  0  0  0  0  0
   -0.4918    5.2055   -1.4666 H   0  0  0  0  0  0  0  0  0  0  0  0
   -0.0867    4.9361    0.2324 H   0  0  0  0  0  0  0  0  0  0  0  0
   -0.0523    3.5871   -0.9255 H   0  0  0  0  0  0  0  0  0  0  0  0
   -2.8425    3.3337   -1.2459 C   0  0  0  0  0  0  0  0  0  0  0  0
   -2.2961    2.4255   -1.5350 H   0  0  0  0  0  0  0  0  0  0  0  0
   -3.7920    3.0284   -0.7903 H   0  0  0  0  0  0  0  0  0  0  0  0
   -3.0960    3.8547   -2.1888 H   0  0  0  0  0  0  0  0  0  0  0  0
  1  6  2  0  0  0  0
  2  3  2  0  0  0  0
  2  1  1  0  0  0  0
  3  4  1  0  0  0  0
  4 15  1  0  0  0  0
  4  5  2  0  0  0  0
  5 27  1  0  0  0  0
  6  5  1  0  0  0  0
  6 28  1  0  0  0  0
  7  1  1  0  0  0  0
  7 19  1  0  0  0  0
  7  8  1  0  0  0  0
  8 21  2  0  0  0  0
  9  8  1  0  0  0  0
  9 10  2  0  0  0  0
 10 23  1  0  0  0  0
 11 10  1  0  0  0  0
 11 29  1  0  0  0  0
 12 11  2  0  0  0  0
 13 14  2  0  0  0  0
 13 12  1  0  0  0  0
 14  9  1  0  0  0  0
 15 16  1  0  0  0  0
 17 15  1  0  0  0  0
 18 15  1  0  0  0  0
 20  8  2  0  0  0  0
 22 32  1  0  0  0  0
 22 14  1  0  0  0  0
 23 35  1  0  0  0  0
 23 36  1  0  0  0  0
 24 12  1  0  0  0  0
 24 39  1  0  0  0  0
 24 38  1  0  0  0  0
 25  2  1  0  0  0  0
 26  3  1  0  0  0  0
 30 13  1  0  0  0  0
 31 22  1  0  0  0  0
 33 22  1  0  0  0  0
 34 23  1  0  0  0  0
 37 24  1  0  0  0  0
 40 41  1  0  0  0  0
 42 40  1  0  0  0  0
 42 44  1  0  0  0  0
 43 42  1  0  0  0  0
 45 42  1  0  0  0  0
 46 48  1  0  0  0  0
 46 40  1  0  0  0  0
 47 46  1  0  0  0  0
 49 46  1  0  0  0  0
M  RAD  1  40   2
M  END
>  <program>
Gaussian 09, Revision D.01

>  <basis>
6-31G(d) (6D, 7F)

>  <method>
UB3LYP

$$$$
f4_ipr_ts_8_ircr_o.log
 OpenBabel04281817243D
Gaussian scr1/g09_d1/g09/g09 #P UB3LYP/6-31G(d) freq scrf=(smd,solvent=n,n-dimet
 49 49  0  0  0  0  0  0  0  0999 V2000
   -1.5580   -0.1410   -0.3879 C   0  0  0  0  0  0  0  0  0  0  0  0
   -2.1568    0.9405    0.2692 C   0  0  0  0  0  0  0  0  0  0  0  0
   -3.5431    0.9833    0.3779 C   0  0  0  0  0  0  0  0  0  0  0  0
   -4.3207   -0.0567   -0.1430 C   0  0  0  0  0  0  0  0  0  0  0  0
   -3.7151   -1.1352   -0.7933 C   0  0  0  0  0  0  0  0  0  0  0  0
   -2.3301   -1.1745   -0.9283 C   0  0  0  0  0  0  0  0  0  0  0  0
   -0.1346   -0.2694   -0.5368 N   0  0  0  0  0  0  0  0  0  0  0  0
    0.6456   -1.0410    0.9061 S   0  0  0  0  0  0  0  0  0  0  0  0
    2.3695   -0.9999    0.4063 C   0  0  0  0  0  0  0  0  0  0  0  0
    3.2741   -0.1082    1.0346 C   0  0  0  0  0  0  0  0  0  0  0  0
    4.6164   -0.1787    0.6386 C   0  0  0  0  0  0  0  0  0  0  0  0
    5.0720   -1.0622   -0.3400 C   0  0  0  0  0  0  0  0  0  0  0  0
    4.1377   -1.8977   -0.9594 C   0  0  0  0  0  0  0  0  0  0  0  0
    2.7848   -1.8965   -0.6149 C   0  0  0  0  0  0  0  0  0  0  0  0
   -5.8191    0.0209   -0.0544 C   0  0  0  0  0  0  0  0  0  0  0  0
   -6.3972   -1.2010   -0.0807 F   0  0  0  0  0  0  0  0  0  0  0  0
   -6.2298    0.6335    1.0797 F   0  0  0  0  0  0  0  0  0  0  0  0
   -6.3527    0.7237   -1.0857 F   0  0  0  0  0  0  0  0  0  0  0  0
    0.4264    1.0546   -0.5021 F   0  0  0  0  0  0  0  0  0  0  0  0
    0.3985   -0.2090    2.0868 O   0  0  0  0  0  0  0  0  0  0  0  0
    0.1078   -2.4042    0.8811 O   0  0  0  0  0  0  0  0  0  0  0  0
    1.8759   -2.8399   -1.3712 C   0  0  0  0  0  0  0  0  0  0  0  0
    2.9260    0.9261    2.0822 C   0  0  0  0  0  0  0  0  0  0  0  0
    6.5279   -1.1207   -0.7230 C   0  0  0  0  0  0  0  0  0  0  0  0
   -1.5509    1.7398    0.6765 H   0  0  0  0  0  0  0  0  0  0  0  0
   -4.0150    1.8206    0.8814 H   0  0  0  0  0  0  0  0  0  0  0  0
   -4.3176   -1.9373   -1.2055 H   0  0  0  0  0  0  0  0  0  0  0  0
   -1.8496   -1.9960   -1.4478 H   0  0  0  0  0  0  0  0  0  0  0  0
    5.3258    0.4919    1.1160 H   0  0  0  0  0  0  0  0  0  0  0  0
    4.4685   -2.5761   -1.7417 H   0  0  0  0  0  0  0  0  0  0  0  0
    1.5196   -3.6563   -0.7366 H   0  0  0  0  0  0  0  0  0  0  0  0
    0.9940   -2.3300   -1.7700 H   0  0  0  0  0  0  0  0  0  0  0  0
    2.4249   -3.2747   -2.2107 H   0  0  0  0  0  0  0  0  0  0  0  0
    2.5875    0.4687    3.0161 H   0  0  0  0  0  0  0  0  0  0  0  0
    3.8128    1.5277    2.2994 H   0  0  0  0  0  0  0  0  0  0  0  0
    2.1304    1.5958    1.7451 H   0  0  0  0  0  0  0  0  0  0  0  0
    6.9816   -2.0608   -0.3832 H   0  0  0  0  0  0  0  0  0  0  0  0
    6.6536   -1.0812   -1.8113 H   0  0  0  0  0  0  0  0  0  0  0  0
    7.0927   -0.2956   -0.2788 H   0  0  0  0  0  0  0  0  0  0  0  0
    2.3984    3.4698   -0.9843 C   0  0  0  0  0  0  0  0  0  0  0  0
    2.4200    2.6832   -1.7355 H   0  0  0  0  0  0  0  0  0  0  0  0
    1.1478    4.2694   -0.8303 C   0  0  0  0  0  0  0  0  0  0  0  0
    1.1625    5.1903   -1.4438 H   0  0  0  0  0  0  0  0  0  0  0  0
    0.2602    3.7015   -1.1311 H   0  0  0  0  0  0  0  0  0  0  0  0
    1.0046    4.6044    0.2079 H   0  0  0  0  0  0  0  0  0  0  0  0
    3.6939    3.9466   -0.4175 C   0  0  0  0  0  0  0  0  0  0  0  0
    3.5761    4.3240    0.6085 H   0  0  0  0  0  0  0  0  0  0  0  0
    4.4522    3.1545   -0.4055 H   0  0  0  0  0  0  0  0  0  0  0  0
    4.1200    4.7842   -1.0021 H   0  0  0  0  0  0  0  0  0  0  0  0
  1  2  2  0  0  0  0
  2  3  1  0  0  0  0
  2 25  1  0  0  0  0
  3 26  1  0  0  0  0
  4 15  1  0  0  0  0
  4  3  2  0  0  0  0
  5  4  1  0  0  0  0
  6  5  2  0  0  0  0
  6  1  1  0  0  0  0
  7 19  1  0  0  0  0
  7  1  1  0  0  0  0
  7  8  1  0  0  0  0
  8 20  2  0  0  0  0
  9  8  1  0  0  0  0
  9 10  2  0  0  0  0
 10 23  1  0  0  0  0
 11 10  1  0  0  0  0
 11 29  1  0  0  0  0
 12 11  2  0  0  0  0
 13 14  2  0  0  0  0
 13 12  1  0  0  0  0
 14  9  1  0  0  0  0
 15 17  1  0  0  0  0
 16 15  1  0  0  0  0
 18 15  1  0  0  0  0
 21  8  2  0  0  0  0
 22 31  1  0  0  0  0
 22 14  1  0  0  0  0
 23 35  1  0  0  0  0
 23 34  1  0  0  0  0
 24 37  1  0  0  0  0
 24 12  1  0  0  0  0
 24 39  1  0  0  0  0
 27  5  1  0  0  0  0
 28  6  1  0  0  0  0
 30 13  1  0  0  0  0
 32 22  1  0  0  0  0
 33 22  1  0  0  0  0
 36 23  1  0  0  0  0
 38 24  1  0  0  0  0
 40 42  1  0  0  0  0
 40 46  1  0  0  0  0
 41 40  1  0  0  0  0
 42 45  1  0  0  0  0
 43 42  1  0  0  0  0
 44 42  1  0  0  0  0
 46 48  1  0  0  0  0
 46 47  1  0  0  0  0
 49 46  1  0  0  0  0
M  RAD  1  40   2
M  END
>  <program>
Gaussian 09, Revision D.01

>  <basis>
6-31G(d) (6D, 7F)

>  <method>
UB3LYP

$$$$
f4_ipr_ts_15_ircr_o.log
 OpenBabel04281817243D
Gaussian scr1/g09_d1/g09/g09 #P UB3LYP/6-31G(d) freq scrf=(smd,solvent=n,n-dimet
 49 49  0  0  0  0  0  0  0  0999 V2000
    0.7617   -1.0027    0.5317 C   0  0  0  0  0  0  0  0  0  0  0  0
    1.0741   -0.5527   -0.7574 C   0  0  0  0  0  0  0  0  0  0  0  0
    2.4071   -0.3478   -1.0981 C   0  0  0  0  0  0  0  0  0  0  0  0
    3.4160   -0.5698   -0.1542 C   0  0  0  0  0  0  0  0  0  0  0  0
    3.0968   -1.0189    1.1299 C   0  0  0  0  0  0  0  0  0  0  0  0
    1.7674   -1.2507    1.4726 C   0  0  0  0  0  0  0  0  0  0  0  0
   -0.5815   -1.2505    0.9642 N   0  0  0  0  0  0  0  0  0  0  0  0
   -1.4652    0.1104    1.7616 S   0  0  0  0  0  0  0  0  0  0  0  0
   -1.5999    1.4619    0.5790 C   0  0  0  0  0  0  0  0  0  0  0  0
   -0.5983    2.4732    0.5580 C   0  0  0  0  0  0  0  0  0  0  0  0
   -0.7337    3.4892   -0.3918 C   0  0  0  0  0  0  0  0  0  0  0  0
   -1.7937    3.5404   -1.3003 C   0  0  0  0  0  0  0  0  0  0  0  0
   -2.7555    2.5322   -1.2436 C   0  0  0  0  0  0  0  0  0  0  0  0
   -2.6972    1.4776   -0.3243 C   0  0  0  0  0  0  0  0  0  0  0  0
    4.8521   -0.3793   -0.5537 C   0  0  0  0  0  0  0  0  0  0  0  0
    5.3336   -1.4481   -1.2373 F   0  0  0  0  0  0  0  0  0  0  0  0
    5.0147    0.6950   -1.3612 F   0  0  0  0  0  0  0  0  0  0  0  0
    5.6639   -0.2044    0.5125 F   0  0  0  0  0  0  0  0  0  0  0  0
   -1.3645   -1.5409   -0.2018 F   0  0  0  0  0  0  0  0  0  0  0  0
   -2.7807   -0.4579    2.0484 O   0  0  0  0  0  0  0  0  0  0  0  0
   -0.5677    0.4399    2.8699 O   0  0  0  0  0  0  0  0  0  0  0  0
   -3.8371    0.4818   -0.3708 C   0  0  0  0  0  0  0  0  0  0  0  0
    0.5888    2.5769    1.4919 C   0  0  0  0  0  0  0  0  0  0  0  0
   -1.8918    4.6606   -2.3024 C   0  0  0  0  0  0  0  0  0  0  0  0
    0.2906   -0.3805   -1.4849 H   0  0  0  0  0  0  0  0  0  0  0  0
    2.6583   -0.0040   -2.0964 H   0  0  0  0  0  0  0  0  0  0  0  0
    3.8789   -1.2031    1.8581 H   0  0  0  0  0  0  0  0  0  0  0  0
    1.5066   -1.6219    2.4572 H   0  0  0  0  0  0  0  0  0  0  0  0
    0.0219    4.2702   -0.4181 H   0  0  0  0  0  0  0  0  0  0  0  0
   -3.5891    2.5603   -1.9399 H   0  0  0  0  0  0  0  0  0  0  0  0
   -3.4962   -0.5531   -0.4295 H   0  0  0  0  0  0  0  0  0  0  0  0
   -4.4699    0.5616    0.5181 H   0  0  0  0  0  0  0  0  0  0  0  0
   -4.4560    0.6887   -1.2481 H   0  0  0  0  0  0  0  0  0  0  0  0
    1.1988    1.6718    1.5111 H   0  0  0  0  0  0  0  0  0  0  0  0
    1.2240    3.4067    1.1699 H   0  0  0  0  0  0  0  0  0  0  0  0
    0.2733    2.7716    2.5212 H   0  0  0  0  0  0  0  0  0  0  0  0
   -2.7238    4.5064   -2.9957 H   0  0  0  0  0  0  0  0  0  0  0  0
   -2.0435    5.6235   -1.7980 H   0  0  0  0  0  0  0  0  0  0  0  0
   -0.9680    4.7495   -2.8866 H   0  0  0  0  0  0  0  0  0  0  0  0
   -3.6039   -3.9845   -1.5665 C   0  0  0  0  0  0  0  0  0  0  0  0
   -4.5121   -4.0311   -2.1651 H   0  0  0  0  0  0  0  0  0  0  0  0
   -2.2887   -4.1261   -2.2585 C   0  0  0  0  0  0  0  0  0  0  0  0
   -1.9537   -5.1799   -2.3040 H   0  0  0  0  0  0  0  0  0  0  0  0
   -2.3275   -3.7630   -3.2926 H   0  0  0  0  0  0  0  0  0  0  0  0
   -1.4952   -3.5776   -1.7322 H   0  0  0  0  0  0  0  0  0  0  0  0
   -3.7173   -4.1640   -0.0892 C   0  0  0  0  0  0  0  0  0  0  0  0
   -2.9374   -3.6042    0.4451 H   0  0  0  0  0  0  0  0  0  0  0  0
   -4.6925   -3.8376    0.2914 H   0  0  0  0  0  0  0  0  0  0  0  0
   -3.5961   -5.2219    0.2128 H   0  0  0  0  0  0  0  0  0  0  0  0
  1  7  1  0  0  0  0
  1  6  2  0  0  0  0
  2  1  1  0  0  0  0
  3  2  2  0  0  0  0
  3  4  1  0  0  0  0
  4  5  2  0  0  0  0
  5  6  1  0  0  0  0
  5 27  1  0  0  0  0
  6 28  1  0  0  0  0
  7  8  1  0  0  0  0
  8 20  2  0  0  0  0
  8 21  2  0  0  0  0
  9  8  1  0  0  0  0
 10  9  1  0  0  0  0
 10 23  1  0  0  0  0
 11 10  2  0  0  0  0
 12 13  2  0  0  0  0
 12 11  1  0  0  0  0
 13 14  1  0  0  0  0
 14  9  2  0  0  0  0
 15  4  1  0  0  0  0
 15 18  1  0  0  0  0
 16 15  1  0  0  0  0
 17 15  1  0  0  0  0
 19  7  1  0  0  0  0
 22 14  1  0  0  0  0
 22 32  1  0  0  0  0
 23 34  1  0  0  0  0
 23 36  1  0  0  0  0
 24 38  1  0  0  0  0
 24 12  1  0  0  0  0
 25  2  1  0  0  0  0
 26  3  1  0  0  0  0
 29 11  1  0  0  0  0
 30 13  1  0  0  0  0
 31 22  1  0  0  0  0
 33 22  1  0  0  0  0
 35 23  1  0  0  0  0
 37 24  1  0  0  0  0
 39 24  1  0  0  0  0
 40 46  1  0  0  0  0
 41 40  1  0  0  0  0
 42 45  1  0  0  0  0
 42 40  1  0  0  0  0
 43 42  1  0  0  0  0
 44 42  1  0  0  0  0
 46 49  1  0  0  0  0
 46 48  1  0  0  0  0
 46 47  1  0  0  0  0
M  RAD  1  40   2
M  END
>  <program>
Gaussian 09, Revision D.01

>  <basis>
6-31G(d) (6D, 7F)

>  <method>
UB3LYP

$$$$
f4_ipr_ts_4_ircr_o.log
 OpenBabel04281817243D

 49 49  0  0  0  0  0  0  0  0999 V2000
   -0.5664    0.8007    0.0580 C   0  0  0  0  0  0  0  0  0  0  0  0
   -0.9996   -0.0401   -0.9729 C   0  0  0  0  0  0  0  0  0  0  0  0
   -2.3500   -0.3654   -1.0691 C   0  0  0  0  0  0  0  0  0  0  0  0
   -3.2619    0.1715   -0.1560 C   0  0  0  0  0  0  0  0  0  0  0  0
   -2.8255    1.0285    0.8599 C   0  0  0  0  0  0  0  0  0  0  0  0
   -1.4744    1.3380    0.9792 C   0  0  0  0  0  0  0  0  0  0  0  0
    0.8423    1.0733    0.1042 N   0  0  0  0  0  0  0  0  0  0  0  0
    1.7725    0.0555    1.3071 S   0  0  0  0  0  0  0  0  0  0  0  0
    1.8014   -1.4994    0.4155 C   0  0  0  0  0  0  0  0  0  0  0  0
    2.6255   -1.5820   -0.7393 C   0  0  0  0  0  0  0  0  0  0  0  0
    2.6658   -2.8045   -1.4145 C   0  0  0  0  0  0  0  0  0  0  0  0
    1.9366   -3.9193   -0.9934 C   0  0  0  0  0  0  0  0  0  0  0  0
    1.1388   -3.7942    0.1460 C   0  0  0  0  0  0  0  0  0  0  0  0
    1.0375   -2.6042    0.8751 C   0  0  0  0  0  0  0  0  0  0  0  0
   -4.7275   -0.1260   -0.3104 C   0  0  0  0  0  0  0  0  0  0  0  0
   -5.3306    0.7328   -1.1707 F   0  0  0  0  0  0  0  0  0  0  0  0
   -4.9442   -1.3700   -0.7960 F   0  0  0  0  0  0  0  0  0  0  0  0
   -5.3954   -0.0317    0.8613 F   0  0  0  0  0  0  0  0  0  0  0  0
    0.9952    2.3804    0.6917 F   0  0  0  0  0  0  0  0  0  0  0  0
    3.1000    0.6710    1.3442 O   0  0  0  0  0  0  0  0  0  0  0  0
    1.0068   -0.0317    2.5545 O   0  0  0  0  0  0  0  0  0  0  0  0
    0.1224   -2.6163    2.0801 C   0  0  0  0  0  0  0  0  0  0  0  0
    3.4670   -0.4539   -1.2951 C   0  0  0  0  0  0  0  0  0  0  0  0
    1.9842   -5.2121   -1.7652 C   0  0  0  0  0  0  0  0  0  0  0  0
   -0.2857   -0.4277   -1.6912 H   0  0  0  0  0  0  0  0  0  0  0  0
   -2.6889   -1.0212   -1.8640 H   0  0  0  0  0  0  0  0  0  0  0  0
   -3.5352    1.4460    1.5661 H   0  0  0  0  0  0  0  0  0  0  0  0
   -1.1318    1.9982    1.7660 H   0  0  0  0  0  0  0  0  0  0  0  0
    3.2909   -2.8834   -2.3000 H   0  0  0  0  0  0  0  0  0  0  0  0
    0.5655   -4.6532    0.4845 H   0  0  0  0  0  0  0  0  0  0  0  0
    0.6695   -2.4531    3.0128 H   0  0  0  0  0  0  0  0  0  0  0  0
   -0.6484   -1.8430    2.0228 H   0  0  0  0  0  0  0  0  0  0  0  0
   -0.3737   -3.5886    2.1429 H   0  0  0  0  0  0  0  0  0  0  0  0
    4.3372   -0.2574   -0.6612 H   0  0  0  0  0  0  0  0  0  0  0  0
    3.8263   -0.7279   -2.2908 H   0  0  0  0  0  0  0  0  0  0  0  0
    2.9096    0.4826   -1.3799 H   0  0  0  0  0  0  0  0  0  0  0  0
    2.9441   -5.3379   -2.2762 H   0  0  0  0  0  0  0  0  0  0  0  0
    1.8187   -6.0744   -1.1114 H   0  0  0  0  0  0  0  0  0  0  0  0
    1.1997   -5.2296   -2.5340 H   0  0  0  0  0  0  0  0  0  0  0  0
    1.9960    5.7896   -0.8444 C   0  0  0  0  0  0  0  0  0  0  0  0
    2.1790    6.8622   -0.8836 H   0  0  0  0  0  0  0  0  0  0  0  0
    3.1625    4.8750   -0.6703 C   0  0  0  0  0  0  0  0  0  0  0  0
    3.6059    4.5755   -1.6393 H   0  0  0  0  0  0  0  0  0  0  0  0
    3.9676    5.3396   -0.0880 H   0  0  0  0  0  0  0  0  0  0  0  0
    2.8701    3.9415   -0.1697 H   0  0  0  0  0  0  0  0  0  0  0  0
    0.6796    5.2733   -1.3220 C   0  0  0  0  0  0  0  0  0  0  0  0
    0.4054    4.3405   -0.8106 H   0  0  0  0  0  0  0  0  0  0  0  0
   -0.1281    5.9995   -1.1690 H   0  0  0  0  0  0  0  0  0  0  0  0
    0.6920    5.0372   -2.4034 H   0  0  0  0  0  0  0  0  0  0  0  0
  1  7  1  0  0  0  0
  1  6  2  0  0  0  0
  2  1  1  0  0  0  0
  3  2  2  0  0  0  0
  3  4  1  0  0  0  0
  4  5  2  0  0  0  0
  5  6  1  0  0  0  0
  5 27  1  0  0  0  0
  6 28  1  0  0  0  0
  7 19  1  0  0  0  0
  7  8  1  0  0  0  0
  8 20  2  0  0  0  0
  8 21  2  0  0  0  0
  9 14  1  0  0  0  0
  9  8  1  0  0  0  0
 10  9  2  0  0  0  0
 11 12  2  0  0  0  0
 11 10  1  0  0  0  0
 12 13  1  0  0  0  0
 13 30  1  0  0  0  0
 13 14  2  0  0  0  0
 14 22  1  0  0  0  0
 15  4  1  0  0  0  0
 15 18  1  0  0  0  0
 16 15  1  0  0  0  0
 17 15  1  0  0  0  0
 22 33  1  0  0  0  0
 22 31  1  0  0  0  0
 23 10  1  0  0  0  0
 23 34  1  0  0  0  0
 24 38  1  0  0  0  0
 24 12  1  0  0  0  0
 25  2  1  0  0  0  0
 26  3  1  0  0  0  0
 29 11  1  0  0  0  0
 32 22  1  0  0  0  0
 35 23  1  0  0  0  0
 36 23  1  0  0  0  0
 37 24  1  0  0  0  0
 39 24  1  0  0  0  0
 40 42  1  0  0  0  0
 41 40  1  0  0  0  0
 42 45  1  0  0  0  0
 42 44  1  0  0  0  0
 43 42  1  0  0  0  0
 46 48  1  0  0  0  0
 46 40  1  0  0  0  0
 46 47  1  0  0  0  0
 49 46  1  0  0  0  0
M  RAD  1  40   2
M  END
>  <basis>
6-31G(d) (6D, 7F)

$$$$
f4_ipr_ts_4_ircf_o.log
 OpenBabel04281817243D

 49 49  0  0  0  0  0  0  0  0999 V2000
   -0.5488   -1.1374    0.1376 C   0  0  0  0  0  0  0  0  0  0  0  0
   -1.0309   -2.4765   -0.0388 C   0  0  0  0  0  0  0  0  0  0  0  0
   -2.3835   -2.7513   -0.0318 C   0  0  0  0  0  0  0  0  0  0  0  0
   -3.3041   -1.7055    0.1512 C   0  0  0  0  0  0  0  0  0  0  0  0
   -2.8603   -0.3826    0.3299 C   0  0  0  0  0  0  0  0  0  0  0  0
   -1.5115   -0.0921    0.3285 C   0  0  0  0  0  0  0  0  0  0  0  0
    0.7936   -1.0073    0.0926 N   0  0  0  0  0  0  0  0  0  0  0  0
    1.5083    0.5203    0.3054 S   0  0  0  0  0  0  0  0  0  0  0  0
    3.2464    0.0759    0.1009 C   0  0  0  0  0  0  0  0  0  0  0  0
    3.6550   -0.4012   -1.1717 C   0  0  0  0  0  0  0  0  0  0  0  0
    5.0018   -0.7263   -1.3470 C   0  0  0  0  0  0  0  0  0  0  0  0
    5.9443   -0.5873   -0.3238 C   0  0  0  0  0  0  0  0  0  0  0  0
    5.5057   -0.1025    0.9077 C   0  0  0  0  0  0  0  0  0  0  0  0
    4.1684    0.2381    1.1615 C   0  0  0  0  0  0  0  0  0  0  0  0
   -4.7809   -1.9890    0.0972 C   0  0  0  0  0  0  0  0  0  0  0  0
   -5.2650   -1.8497   -1.1612 F   0  0  0  0  0  0  0  0  0  0  0  0
   -5.0727   -3.2470    0.4917 F   0  0  0  0  0  0  0  0  0  0  0  0
   -5.4877   -1.1466    0.8817 F   0  0  0  0  0  0  0  0  0  0  0  0
   -2.7364    2.7628    0.6725 F   0  0  0  0  0  0  0  0  0  0  0  0
    1.1157    1.4294   -0.7902 O   0  0  0  0  0  0  0  0  0  0  0  0
    1.2324    0.9646    1.6823 O   0  0  0  0  0  0  0  0  0  0  0  0
    3.8502    0.7515    2.5501 C   0  0  0  0  0  0  0  0  0  0  0  0
    2.7311   -0.5801   -2.3552 C   0  0  0  0  0  0  0  0  0  0  0  0
    7.3855   -0.9712   -0.5445 C   0  0  0  0  0  0  0  0  0  0  0  0
   -0.3005   -3.2664   -0.1793 H   0  0  0  0  0  0  0  0  0  0  0  0
   -2.7322   -3.7695   -0.1661 H   0  0  0  0  0  0  0  0  0  0  0  0
   -3.5728    0.4222    0.4699 H   0  0  0  0  0  0  0  0  0  0  0  0
   -1.1967    0.9320    0.4746 H   0  0  0  0  0  0  0  0  0  0  0  0
    5.3212   -1.0960   -2.3183 H   0  0  0  0  0  0  0  0  0  0  0  0
    6.2258    0.0182    1.7130 H   0  0  0  0  0  0  0  0  0  0  0  0
    3.4416    1.7654    2.5319 H   0  0  0  0  0  0  0  0  0  0  0  0
    3.1161    0.1246    3.0635 H   0  0  0  0  0  0  0  0  0  0  0  0
    4.7666    0.7644    3.1471 H   0  0  0  0  0  0  0  0  0  0  0  0
    2.3308    0.3770   -2.7022 H   0  0  0  0  0  0  0  0  0  0  0  0
    3.2752   -1.0457   -3.1815 H   0  0  0  0  0  0  0  0  0  0  0  0
    1.8741   -1.2179   -2.1131 H   0  0  0  0  0  0  0  0  0  0  0  0
    7.7448   -0.6273   -1.5210 H   0  0  0  0  0  0  0  0  0  0  0  0
    8.0354   -0.5524    0.2302 H   0  0  0  0  0  0  0  0  0  0  0  0
    7.5055   -2.0627   -0.5250 H   0  0  0  0  0  0  0  0  0  0  0  0
   -2.7732    3.8460   -0.2581 C   0  0  0  0  0  0  0  0  0  0  0  0
   -2.0818    4.5968    0.1412 H   0  0  0  0  0  0  0  0  0  0  0  0
   -2.2806    3.3314   -1.5959 C   0  0  0  0  0  0  0  0  0  0  0  0
   -2.2601    4.1488   -2.3257 H   0  0  0  0  0  0  0  0  0  0  0  0
   -1.2673    2.9250   -1.5083 H   0  0  0  0  0  0  0  0  0  0  0  0
   -2.9441    2.5469   -1.9779 H   0  0  0  0  0  0  0  0  0  0  0  0
   -4.1902    4.3841   -0.2729 C   0  0  0  0  0  0  0  0  0  0  0  0
   -4.8890    3.6272   -0.6483 H   0  0  0  0  0  0  0  0  0  0  0  0
   -4.5016    4.6810    0.7345 H   0  0  0  0  0  0  0  0  0  0  0  0
   -4.2527    5.2640   -0.9230 H   0  0  0  0  0  0  0  0  0  0  0  0
  1  6  2  0  0  0  0
  2  3  2  0  0  0  0
  2  1  1  0  0  0  0
  3  4  1  0  0  0  0
  4  5  2  0  0  0  0
  5 27  1  0  0  0  0
  6  5  1  0  0  0  0
  6 28  1  0  0  0  0
  7  1  1  0  0  0  0
  7  8  1  0  0  0  0
  8 21  2  0  0  0  0
  9  8  1  0  0  0  0
  9 14  2  0  0  0  0
 10  9  1  0  0  0  0
 11 10  2  0  0  0  0
 11 12  1  0  0  0  0
 12 13  2  0  0  0  0
 13 14  1  0  0  0  0
 13 30  1  0  0  0  0
 14 22  1  0  0  0  0
 15  4  1  0  0  0  0
 15 17  1  0  0  0  0
 15 18  1  0  0  0  0
 16 15  1  0  0  0  0
 20  8  2  0  0  0  0
 22 32  1  0  0  0  0
 22 33  1  0  0  0  0
 23 36  1  0  0  0  0
 23 10  1  0  0  0  0
 24 39  1  0  0  0  0
 24 12  1  0  0  0  0
 24 38  1  0  0  0  0
 25  2  1  0  0  0  0
 26  3  1  0  0  0  0
 29 11  1  0  0  0  0
 31 22  1  0  0  0  0
 34 23  1  0  0  0  0
 35 23  1  0  0  0  0
 37 24  1  0  0  0  0
 40 41  1  0  0  0  0
 40 19  1  0  0  0  0
 42 44  1  0  0  0  0
 42 40  1  0  0  0  0
 43 42  1  0  0  0  0
 45 42  1  0  0  0  0
 46 40  1  0  0  0  0
 46 48  1  0  0  0  0
 47 46  1  0  0  0  0
 49 46  1  0  0  0  0
M  RAD  1   7   2
M  END
>  <basis>
6-31G(d) (6D, 7F)

$$$$
f4_ipr_ts_6_ircf_o.log
 OpenBabel04281817243D
Gaussian scr1/g09_d1/g09/g09 #P UB3LYP/6-31G(d) freq scrf=(smd,solvent=n,n-dimet
 49 49  0  0  0  0  0  0  0  0999 V2000
    1.4157   -0.4856   -0.1823 C   0  0  0  0  0  0  0  0  0  0  0  0
    2.0768    0.2247   -1.2376 C   0  0  0  0  0  0  0  0  0  0  0  0
    3.4518    0.3465   -1.2629 C   0  0  0  0  0  0  0  0  0  0  0  0
    4.2181   -0.2357   -0.2407 C   0  0  0  0  0  0  0  0  0  0  0  0
    3.5976   -0.9366    0.8106 C   0  0  0  0  0  0  0  0  0  0  0  0
    2.2246   -1.0649    0.8520 C   0  0  0  0  0  0  0  0  0  0  0  0
    0.0720   -0.5360   -0.2922 N   0  0  0  0  0  0  0  0  0  0  0  0
   -0.8518   -1.3685    0.8658 S   0  0  0  0  0  0  0  0  0  0  0  0
   -2.5127   -0.9940    0.2652 C   0  0  0  0  0  0  0  0  0  0  0  0
   -3.4141   -0.2316    1.0447 C   0  0  0  0  0  0  0  0  0  0  0  0
   -4.7018   -0.0292    0.5237 C   0  0  0  0  0  0  0  0  0  0  0  0
   -5.1098   -0.5358   -0.7089 C   0  0  0  0  0  0  0  0  0  0  0  0
   -4.1858   -1.2777   -1.4515 C   0  0  0  0  0  0  0  0  0  0  0  0
   -2.8905   -1.5292   -0.9950 C   0  0  0  0  0  0  0  0  0  0  0  0
    5.7138   -0.0698   -0.2322 C   0  0  0  0  0  0  0  0  0  0  0  0
    6.3388   -1.1650    0.2542 F   0  0  0  0  0  0  0  0  0  0  0  0
    6.2087    0.1612   -1.4665 F   0  0  0  0  0  0  0  0  0  0  0  0
    6.0918    0.9734    0.5459 F   0  0  0  0  0  0  0  0  0  0  0  0
   -0.9700    2.4156    0.7250 F   0  0  0  0  0  0  0  0  0  0  0  0
   -0.6050   -2.8172    0.7244 O   0  0  0  0  0  0  0  0  0  0  0  0
   -0.6234   -0.7759    2.1939 O   0  0  0  0  0  0  0  0  0  0  0  0
   -1.9857   -2.3533   -1.8836 C   0  0  0  0  0  0  0  0  0  0  0  0
   -3.1181    0.4019    2.3876 C   0  0  0  0  0  0  0  0  0  0  0  0
   -6.5023   -0.2961   -1.2340 C   0  0  0  0  0  0  0  0  0  0  0  0
    1.4624    0.6606   -2.0183 H   0  0  0  0  0  0  0  0  0  0  0  0
    3.9360    0.8833   -2.0713 H   0  0  0  0  0  0  0  0  0  0  0  0
    4.2021   -1.3825    1.5936 H   0  0  0  0  0  0  0  0  0  0  0  0
    1.7644   -1.6062    1.6689 H   0  0  0  0  0  0  0  0  0  0  0  0
   -5.4060    0.5531    1.1122 H   0  0  0  0  0  0  0  0  0  0  0  0
   -4.4802   -1.6790   -2.4184 H   0  0  0  0  0  0  0  0  0  0  0  0
   -1.0306   -1.8525   -2.0723 H   0  0  0  0  0  0  0  0  0  0  0  0
   -1.7549   -3.3241   -1.4354 H   0  0  0  0  0  0  0  0  0  0  0  0
   -2.4740   -2.5263   -2.8466 H   0  0  0  0  0  0  0  0  0  0  0  0
   -2.2968    1.1196    2.3178 H   0  0  0  0  0  0  0  0  0  0  0  0
   -4.0092    0.9310    2.7386 H   0  0  0  0  0  0  0  0  0  0  0  0
   -2.8388   -0.3360    3.1436 H   0  0  0  0  0  0  0  0  0  0  0  0
   -6.4757    0.2150   -2.2044 H   0  0  0  0  0  0  0  0  0  0  0  0
   -7.0348   -1.2432   -1.3874 H   0  0  0  0  0  0  0  0  0  0  0  0
   -7.0917    0.3155   -0.5440 H   0  0  0  0  0  0  0  0  0  0  0  0
   -1.5420    3.5319    0.0498 C   0  0  0  0  0  0  0  0  0  0  0  0
   -2.5311    3.6791    0.4984 H   0  0  0  0  0  0  0  0  0  0  0  0
   -0.6548    4.7322    0.3187 C   0  0  0  0  0  0  0  0  0  0  0  0
   -1.0826    5.6303   -0.1407 H   0  0  0  0  0  0  0  0  0  0  0  0
   -0.5614    4.9101    1.3956 H   0  0  0  0  0  0  0  0  0  0  0  0
    0.3465    4.5741   -0.0989 H   0  0  0  0  0  0  0  0  0  0  0  0
   -1.6768    3.1652   -1.4154 C   0  0  0  0  0  0  0  0  0  0  0  0
   -0.6914    2.9930   -1.8636 H   0  0  0  0  0  0  0  0  0  0  0  0
   -2.2782    2.2573   -1.5312 H   0  0  0  0  0  0  0  0  0  0  0  0
   -2.1690    3.9760   -1.9641 H   0  0  0  0  0  0  0  0  0  0  0  0
  1  6  2  0  0  0  0
  2  1  1  0  0  0  0
  3  2  2  0  0  0  0
  3  4  1  0  0  0  0
  4 15  1  0  0  0  0
  4  5  2  0  0  0  0
  5  6  1  0  0  0  0
  5 27  1  0  0  0  0
  6 28  1  0  0  0  0
  7  1  1  0  0  0  0
  7  8  1  0  0  0  0
  8 21  2  0  0  0  0
  9  8  1  0  0  0  0
  9 10  2  0  0  0  0
 10 23  1  0  0  0  0
 11 10  1  0  0  0  0
 11 29  1  0  0  0  0
 12 11  2  0  0  0  0
 13 14  2  0  0  0  0
 13 12  1  0  0  0  0
 14  9  1  0  0  0  0
 15 16  1  0  0  0  0
 15 18  1  0  0  0  0
 17 15  1  0  0  0  0
 20  8  2  0  0  0  0
 22 32  1  0  0  0  0
 22 14  1  0  0  0  0
 23 35  1  0  0  0  0
 23 36  1  0  0  0  0
 24 12  1  0  0  0  0
 24 39  1  0  0  0  0
 25  2  1  0  0  0  0
 26  3  1  0  0  0  0
 30 13  1  0  0  0  0
 31 22  1  0  0  0  0
 33 22  1  0  0  0  0
 34 23  1  0  0  0  0
 37 24  1  0  0  0  0
 38 24  1  0  0  0  0
 40 42  1  0  0  0  0
 40 41  1  0  0  0  0
 40 19  1  0  0  0  0
 42 44  1  0  0  0  0
 43 42  1  0  0  0  0
 45 42  1  0  0  0  0
 46 40  1  0  0  0  0
 47 46  1  0  0  0  0
 48 46  1  0  0  0  0
 49 46  1  0  0  0  0
M  RAD  1   7   2
M  END
>  <program>
Gaussian 09, Revision D.01

>  <basis>
6-31G(d) (6D, 7F)

>  <method>
UB3LYP

$$$$
f4_ipr_ts_8_ircf_o.log
 OpenBabel04281817243D
Gaussian scr1/g09_d1/g09/g09 #P UB3LYP/6-31G(d) freq scrf=(smd,solvent=n,n-dimet
 49 49  0  0  0  0  0  0  0  0999 V2000
   -1.1123   -0.7924   -0.1983 C   0  0  0  0  0  0  0  0  0  0  0  0
   -1.8829   -1.0990    0.9728 C   0  0  0  0  0  0  0  0  0  0  0  0
   -3.2607   -1.0374    0.9306 C   0  0  0  0  0  0  0  0  0  0  0  0
   -3.9233   -0.6671   -0.2548 C   0  0  0  0  0  0  0  0  0  0  0  0
   -3.1946   -0.3579   -1.4151 C   0  0  0  0  0  0  0  0  0  0  0  0
   -1.8159   -0.4218   -1.3916 C   0  0  0  0  0  0  0  0  0  0  0  0
    0.2295   -0.8234   -0.3239 N   0  0  0  0  0  0  0  0  0  0  0  0
    1.2241   -1.2290    0.9909 S   0  0  0  0  0  0  0  0  0  0  0  0
    2.8242   -0.7484    0.3066 C   0  0  0  0  0  0  0  0  0  0  0  0
    3.4897    0.4117    0.7699 C   0  0  0  0  0  0  0  0  0  0  0  0
    4.7568    0.6845    0.2332 C   0  0  0  0  0  0  0  0  0  0  0  0
    5.3609   -0.1222   -0.7303 C   0  0  0  0  0  0  0  0  0  0  0  0
    4.6527   -1.2365   -1.1898 C   0  0  0  0  0  0  0  0  0  0  0  0
    3.3907   -1.5765   -0.6976 C   0  0  0  0  0  0  0  0  0  0  0  0
   -5.4237   -0.5472   -0.2534 C   0  0  0  0  0  0  0  0  0  0  0  0
   -5.9474   -0.6840   -1.4899 F   0  0  0  0  0  0  0  0  0  0  0  0
   -6.0033   -1.4783    0.5358 F   0  0  0  0  0  0  0  0  0  0  0  0
   -5.8229    0.6619    0.2117 F   0  0  0  0  0  0  0  0  0  0  0  0
    0.0642    2.3203   -0.0519 F   0  0  0  0  0  0  0  0  0  0  0  0
    0.8998   -0.4089    2.1701 O   0  0  0  0  0  0  0  0  0  0  0  0
    1.1837   -2.6932    1.1667 O   0  0  0  0  0  0  0  0  0  0  0  0
    2.7168   -2.7926   -1.2945 C   0  0  0  0  0  0  0  0  0  0  0  0
    2.9450    1.4101    1.7696 C   0  0  0  0  0  0  0  0  0  0  0  0
    6.7335    0.1926   -1.2685 C   0  0  0  0  0  0  0  0  0  0  0  0
   -1.3883   -1.3794    1.8941 H   0  0  0  0  0  0  0  0  0  0  0  0
   -3.8363   -1.2770    1.8187 H   0  0  0  0  0  0  0  0  0  0  0  0
   -3.7111   -0.0768   -2.3264 H   0  0  0  0  0  0  0  0  0  0  0  0
   -1.2303   -0.1929   -2.2756 H   0  0  0  0  0  0  0  0  0  0  0  0
    5.2803    1.5710    0.5820 H   0  0  0  0  0  0  0  0  0  0  0  0
    5.0923   -1.8642   -1.9614 H   0  0  0  0  0  0  0  0  0  0  0  0
    2.6698   -3.6215   -0.5827 H   0  0  0  0  0  0  0  0  0  0  0  0
    1.6893   -2.5806   -1.6074 H   0  0  0  0  0  0  0  0  0  0  0  0
    3.2769   -3.1245   -2.1732 H   0  0  0  0  0  0  0  0  0  0  0  0
    2.8076    0.9721    2.7615 H   0  0  0  0  0  0  0  0  0  0  0  0
    3.6459    2.2456    1.8588 H   0  0  0  0  0  0  0  0  0  0  0  0
    1.9759    1.8080    1.4561 H   0  0  0  0  0  0  0  0  0  0  0  0
    7.4688   -0.5440   -0.9189 H   0  0  0  0  0  0  0  0  0  0  0  0
    6.7470    0.1622   -2.3644 H   0  0  0  0  0  0  0  0  0  0  0  0
    7.0739    1.1821   -0.9477 H   0  0  0  0  0  0  0  0  0  0  0  0
   -0.4202    3.5601   -0.5594 C   0  0  0  0  0  0  0  0  0  0  0  0
   -0.5323    3.4145   -1.6402 H   0  0  0  0  0  0  0  0  0  0  0  0
   -1.7693    3.8231    0.0805 C   0  0  0  0  0  0  0  0  0  0  0  0
   -2.2041    4.7466   -0.3178 H   0  0  0  0  0  0  0  0  0  0  0  0
   -2.4621    3.0006   -0.1279 H   0  0  0  0  0  0  0  0  0  0  0  0
   -1.6679    3.9298    1.1668 H   0  0  0  0  0  0  0  0  0  0  0  0
    0.6260    4.6201   -0.2770 C   0  0  0  0  0  0  0  0  0  0  0  0
    0.7600    4.7567    0.8025 H   0  0  0  0  0  0  0  0  0  0  0  0
    1.5887    4.3388   -0.7173 H   0  0  0  0  0  0  0  0  0  0  0  0
    0.3188    5.5787   -0.7100 H   0  0  0  0  0  0  0  0  0  0  0  0
  1  2  2  0  0  0  0
  2 25  1  0  0  0  0
  3  2  1  0  0  0  0
  3 26  1  0  0  0  0
  4 15  1  0  0  0  0
  4  3  2  0  0  0  0
  5  6  2  0  0  0  0
  5  4  1  0  0  0  0
  6  1  1  0  0  0  0
  7  1  1  0  0  0  0
  7  8  1  0  0  0  0
  8 21  2  0  0  0  0
  8 20  2  0  0  0  0
  9 10  1  0  0  0  0
  9  8  1  0  0  0  0
 10 23  1  0  0  0  0
 11 29  1  0  0  0  0
 11 10  2  0  0  0  0
 12 11  1  0  0  0  0
 13 12  2  0  0  0  0
 13 14  1  0  0  0  0
 14  9  2  0  0  0  0
 15 18  1  0  0  0  0
 15 17  1  0  0  0  0
 16 15  1  0  0  0  0
 22 14  1  0  0  0  0
 22 31  1  0  0  0  0
 23 35  1  0  0  0  0
 23 34  1  0  0  0  0
 24 39  1  0  0  0  0
 24 37  1  0  0  0  0
 24 12  1  0  0  0  0
 27  5  1  0  0  0  0
 28  6  1  0  0  0  0
 30 13  1  0  0  0  0
 32 22  1  0  0  0  0
 33 22  1  0  0  0  0
 36 23  1  0  0  0  0
 38 24  1  0  0  0  0
 40 46  1  0  0  0  0
 40 19  1  0  0  0  0
 40 42  1  0  0  0  0
 41 40  1  0  0  0  0
 42 45  1  0  0  0  0
 43 42  1  0  0  0  0
 44 42  1  0  0  0  0
 46 47  1  0  0  0  0
 48 46  1  0  0  0  0
 49 46  1  0  0  0  0
M  RAD  1   7   2
M  END
>  <program>
Gaussian 09, Revision D.01

>  <basis>
6-31G(d) (6D, 7F)

>  <method>
UB3LYP

$$$$
f4_ipr_ts_9_ircr_o.log
 OpenBabel04281817243D
Gaussian scr1/g09_d1/g09/g09 #P UB3LYP/6-31G(d) freq scrf=(smd,solvent=n,n-dimet
 49 49  0  0  0  0  0  0  0  0999 V2000
    1.2786   -0.7095   -0.2021 C   0  0  0  0  0  0  0  0  0  0  0  0
    1.9541   -0.2356   -1.3751 C   0  0  0  0  0  0  0  0  0  0  0  0
    3.3266   -0.0946   -1.3989 C   0  0  0  0  0  0  0  0  0  0  0  0
    4.0787   -0.4250   -0.2593 C   0  0  0  0  0  0  0  0  0  0  0  0
    3.4444   -0.8917    0.9069 C   0  0  0  0  0  0  0  0  0  0  0  0
    2.0718   -1.0323    0.9492 C   0  0  0  0  0  0  0  0  0  0  0  0
   -0.0597   -0.8120   -0.3287 N   0  0  0  0  0  0  0  0  0  0  0  0
   -1.0275   -1.3634    0.9518 S   0  0  0  0  0  0  0  0  0  0  0  0
   -2.6508   -0.9020    0.3087 C   0  0  0  0  0  0  0  0  0  0  0  0
   -3.1354   -1.6076   -0.8247 C   0  0  0  0  0  0  0  0  0  0  0  0
   -4.3995   -1.2714   -1.3135 C   0  0  0  0  0  0  0  0  0  0  0  0
   -5.1916   -0.2819   -0.7236 C   0  0  0  0  0  0  0  0  0  0  0  0
   -4.6791    0.3917    0.3840 C   0  0  0  0  0  0  0  0  0  0  0  0
   -3.4149    0.1163    0.9271 C   0  0  0  0  0  0  0  0  0  0  0  0
    5.5706   -0.2258   -0.2663 C   0  0  0  0  0  0  0  0  0  0  0  0
    5.9097    1.0060    0.1859 F   0  0  0  0  0  0  0  0  0  0  0  0
    6.2054   -1.1191    0.5235 F   0  0  0  0  0  0  0  0  0  0  0  0
    6.0913   -0.3436   -1.5068 F   0  0  0  0  0  0  0  0  0  0  0  0
   -0.5289    2.2050    0.1381 F   0  0  0  0  0  0  0  0  0  0  0  0
   -0.9202   -2.8345    1.0042 O   0  0  0  0  0  0  0  0  0  0  0  0
   -0.7307   -0.6293    2.1930 O   0  0  0  0  0  0  0  0  0  0  0  0
   -2.9876    0.9586    2.1107 C   0  0  0  0  0  0  0  0  0  0  0  0
   -2.3744   -2.6931   -1.5530 C   0  0  0  0  0  0  0  0  0  0  0  0
   -6.5590    0.0372   -1.2722 C   0  0  0  0  0  0  0  0  0  0  0  0
    1.3521    0.0058   -2.2449 H   0  0  0  0  0  0  0  0  0  0  0  0
    3.8215    0.2628   -2.2954 H   0  0  0  0  0  0  0  0  0  0  0  0
    4.0362   -1.1458    1.7802 H   0  0  0  0  0  0  0  0  0  0  0  0
    1.5989   -1.3872    1.8558 H   0  0  0  0  0  0  0  0  0  0  0  0
   -4.7744   -1.8020   -2.1855 H   0  0  0  0  0  0  0  0  0  0  0  0
   -5.2775    1.1711    0.8486 H   0  0  0  0  0  0  0  0  0  0  0  0
   -2.8066    0.3572    3.0050 H   0  0  0  0  0  0  0  0  0  0  0  0
   -2.0672    1.5086    1.8994 H   0  0  0  0  0  0  0  0  0  0  0  0
   -3.7759    1.6822    2.3387 H   0  0  0  0  0  0  0  0  0  0  0  0
   -2.9126   -2.9709   -2.4636 H   0  0  0  0  0  0  0  0  0  0  0  0
   -1.3691   -2.3666   -1.8385 H   0  0  0  0  0  0  0  0  0  0  0  0
   -2.2565   -3.5884   -0.9361 H   0  0  0  0  0  0  0  0  0  0  0  0
   -6.5227    0.2076   -2.3549 H   0  0  0  0  0  0  0  0  0  0  0  0
   -6.9836    0.9280   -0.7992 H   0  0  0  0  0  0  0  0  0  0  0  0
   -7.2531   -0.7963   -1.1036 H   0  0  0  0  0  0  0  0  0  0  0  0
   -0.3404    3.4709   -0.4870 C   0  0  0  0  0  0  0  0  0  0  0  0
    0.0971    3.2533   -1.4683 H   0  0  0  0  0  0  0  0  0  0  0  0
   -1.7021    4.1179   -0.6489 C   0  0  0  0  0  0  0  0  0  0  0  0
   -1.6078    5.0643   -1.1930 H   0  0  0  0  0  0  0  0  0  0  0  0
   -2.3748    3.4634   -1.2138 H   0  0  0  0  0  0  0  0  0  0  0  0
   -2.1529    4.3254    0.3287 H   0  0  0  0  0  0  0  0  0  0  0  0
    0.6350    4.2622    0.3622 C   0  0  0  0  0  0  0  0  0  0  0  0
    0.2183    4.4470    1.3592 H   0  0  0  0  0  0  0  0  0  0  0  0
    1.5799    3.7191    0.4720 H   0  0  0  0  0  0  0  0  0  0  0  0
    0.8480    5.2291   -0.1073 H   0  0  0  0  0  0  0  0  0  0  0  0
  1  6  2  0  0  0  0
  2  1  1  0  0  0  0
  3  2  2  0  0  0  0
  3  4  1  0  0  0  0
  4  5  2  0  0  0  0
  5  6  1  0  0  0  0
  5 27  1  0  0  0  0
  6 28  1  0  0  0  0
  7  1  1  0  0  0  0
  7  8  1  0  0  0  0
  8 20  2  0  0  0  0
  8 21  2  0  0  0  0
  9 14  2  0  0  0  0
  9  8  1  0  0  0  0
 10  9  1  0  0  0  0
 11 10  2  0  0  0  0
 11 12  1  0  0  0  0
 12 13  2  0  0  0  0
 13 30  1  0  0  0  0
 13 14  1  0  0  0  0
 14 22  1  0  0  0  0
 15  4  1  0  0  0  0
 15 16  1  0  0  0  0
 15 17  1  0  0  0  0
 18 15  1  0  0  0  0
 22 33  1  0  0  0  0
 22 31  1  0  0  0  0
 23 36  1  0  0  0  0
 23 10  1  0  0  0  0
 24 39  1  0  0  0  0
 24 38  1  0  0  0  0
 24 12  1  0  0  0  0
 25  2  1  0  0  0  0
 26  3  1  0  0  0  0
 29 11  1  0  0  0  0
 32 22  1  0  0  0  0
 34 23  1  0  0  0  0
 35 23  1  0  0  0  0
 37 24  1  0  0  0  0
 40 19  1  0  0  0  0
 40 46  1  0  0  0  0
 41 40  1  0  0  0  0
 42 40  1  0  0  0  0
 42 45  1  0  0  0  0
 43 42  1  0  0  0  0
 44 42  1  0  0  0  0
 46 48  1  0  0  0  0
 46 47  1  0  0  0  0
 49 46  1  0  0  0  0
M  RAD  1   7   2
M  END
>  <program>
Gaussian 09, Revision D.01

>  <basis>
6-31G(d) (6D, 7F)

>  <method>
UB3LYP

$$$$
f4_ipr_ts_15_ircf_o.log
 OpenBabel04281817243D
Gaussian scr1/g09_d1/g09/g09 #P UB3LYP/6-31G(d) freq scrf=(smd,solvent=n,n-dimet
 49 49  0  0  0  0  0  0  0  0999 V2000
    0.3022   -1.4428   -1.0477 C   0  0  0  0  0  0  0  0  0  0  0  0
    0.8307   -0.2695   -0.4112 C   0  0  0  0  0  0  0  0  0  0  0  0
    2.0600   -0.3114    0.2109 C   0  0  0  0  0  0  0  0  0  0  0  0
    2.8177   -1.4971    0.2210 C   0  0  0  0  0  0  0  0  0  0  0  0
    2.3298   -2.6629   -0.3935 C   0  0  0  0  0  0  0  0  0  0  0  0
    1.0979   -2.6401   -1.0149 C   0  0  0  0  0  0  0  0  0  0  0  0
   -0.8784   -1.5774   -1.6794 N   0  0  0  0  0  0  0  0  0  0  0  0
   -1.9622   -0.2656   -1.8755 S   0  0  0  0  0  0  0  0  0  0  0  0
   -2.7221   -0.0552   -0.2439 C   0  0  0  0  0  0  0  0  0  0  0  0
   -3.3236   -1.1918    0.3547 C   0  0  0  0  0  0  0  0  0  0  0  0
   -3.9281   -1.0301    1.6054 C   0  0  0  0  0  0  0  0  0  0  0  0
   -3.9681    0.1997    2.2642 C   0  0  0  0  0  0  0  0  0  0  0  0
   -3.3894    1.3007    1.6299 C   0  0  0  0  0  0  0  0  0  0  0  0
   -2.7638    1.2185    0.3795 C   0  0  0  0  0  0  0  0  0  0  0  0
    4.1432   -1.5122    0.9334 C   0  0  0  0  0  0  0  0  0  0  0  0
    4.7770   -0.3216    0.8358 F   0  0  0  0  0  0  0  0  0  0  0  0
    3.9945   -1.7680    2.2555 F   0  0  0  0  0  0  0  0  0  0  0  0
    4.9767   -2.4535    0.4428 F   0  0  0  0  0  0  0  0  0  0  0  0
    1.3234    2.7666    0.3899 F   0  0  0  0  0  0  0  0  0  0  0  0
   -1.2152    0.9392   -2.2791 O   0  0  0  0  0  0  0  0  0  0  0  0
   -2.9772   -0.7714   -2.8118 O   0  0  0  0  0  0  0  0  0  0  0  0
   -2.2060    2.5106   -0.1818 C   0  0  0  0  0  0  0  0  0  0  0  0
   -3.3534   -2.5800   -0.2499 C   0  0  0  0  0  0  0  0  0  0  0  0
   -4.6463    0.3482    3.6019 C   0  0  0  0  0  0  0  0  0  0  0  0
    0.2845    0.6620   -0.4354 H   0  0  0  0  0  0  0  0  0  0  0  0
    2.4395    0.5851    0.6864 H   0  0  0  0  0  0  0  0  0  0  0  0
    2.9183   -3.5739   -0.3844 H   0  0  0  0  0  0  0  0  0  0  0  0
    0.6988   -3.5263   -1.4970 H   0  0  0  0  0  0  0  0  0  0  0  0
   -4.3855   -1.8986    2.0729 H   0  0  0  0  0  0  0  0  0  0  0  0
   -3.4286    2.2708    2.1192 H   0  0  0  0  0  0  0  0  0  0  0  0
   -1.1112    2.5304   -0.1650 H   0  0  0  0  0  0  0  0  0  0  0  0
   -2.5152    2.6911   -1.2129 H   0  0  0  0  0  0  0  0  0  0  0  0
   -2.5588    3.3444    0.4328 H   0  0  0  0  0  0  0  0  0  0  0  0
   -2.3877   -3.0863   -0.1419 H   0  0  0  0  0  0  0  0  0  0  0  0
   -4.1040   -3.1864    0.2652 H   0  0  0  0  0  0  0  0  0  0  0  0
   -3.5946   -2.5649   -1.3147 H   0  0  0  0  0  0  0  0  0  0  0  0
   -4.0720    1.0003    4.2695 H   0  0  0  0  0  0  0  0  0  0  0  0
   -5.6404    0.8007    3.4872 H   0  0  0  0  0  0  0  0  0  0  0  0
   -4.7792   -0.6205    4.0939 H   0  0  0  0  0  0  0  0  0  0  0  0
    2.1756    3.7687   -0.1736 C   0  0  0  0  0  0  0  0  0  0  0  0
    1.6488    4.7166   -0.0175 H   0  0  0  0  0  0  0  0  0  0  0  0
    3.4765    3.7507    0.6044 C   0  0  0  0  0  0  0  0  0  0  0  0
    4.1348    4.5537    0.2540 H   0  0  0  0  0  0  0  0  0  0  0  0
    3.2892    3.9053    1.6725 H   0  0  0  0  0  0  0  0  0  0  0  0
    3.9987    2.7955    0.4732 H   0  0  0  0  0  0  0  0  0  0  0  0
    2.3211    3.4798   -1.6541 C   0  0  0  0  0  0  0  0  0  0  0  0
    2.8322    2.5242   -1.8176 H   0  0  0  0  0  0  0  0  0  0  0  0
    1.3399    3.4401   -2.1393 H   0  0  0  0  0  0  0  0  0  0  0  0
    2.9082    4.2711   -2.1336 H   0  0  0  0  0  0  0  0  0  0  0  0
  1  6  2  0  0  0  0
  1  2  1  0  0  0  0
  2  3  2  0  0  0  0
  3  4  1  0  0  0  0
  3 26  1  0  0  0  0
  4 15  1  0  0  0  0
  5 27  1  0  0  0  0
  5  4  2  0  0  0  0
  6  5  1  0  0  0  0
  7  1  1  0  0  0  0
  8  7  1  0  0  0  0
  8  9  1  0  0  0  0
  9 10  2  0  0  0  0
  9 14  1  0  0  0  0
 10 11  1  0  0  0  0
 11 29  1  0  0  0  0
 11 12  2  0  0  0  0
 12 24  1  0  0  0  0
 13 30  1  0  0  0  0
 13 12  1  0  0  0  0
 14 13  2  0  0  0  0
 15 17  1  0  0  0  0
 16 15  1  0  0  0  0
 18 15  1  0  0  0  0
 20  8  2  0  0  0  0
 21  8  2  0  0  0  0
 22 31  1  0  0  0  0
 22 14  1  0  0  0  0
 22 33  1  0  0  0  0
 23 34  1  0  0  0  0
 23 35  1  0  0  0  0
 23 10  1  0  0  0  0
 24 39  1  0  0  0  0
 24 37  1  0  0  0  0
 25  2  1  0  0  0  0
 28  6  1  0  0  0  0
 32 22  1  0  0  0  0
 36 23  1  0  0  0  0
 38 24  1  0  0  0  0
 40 41  1  0  0  0  0
 40 19  1  0  0  0  0
 40 42  1  0  0  0  0
 42 44  1  0  0  0  0
 43 42  1  0  0  0  0
 45 42  1  0  0  0  0
 46 40  1  0  0  0  0
 47 46  1  0  0  0  0
 48 46  1  0  0  0  0
 49 46  1  0  0  0  0
M  RAD  1   7   2
M  END
>  <program>
Gaussian 09, Revision D.01

>  <basis>
6-31G(d) (6D, 7F)

>  <method>
UB3LYP

$$$$
r_f4_1.log
 OpenBabel04281817243D
Gaussian scr1/g09_d1/g09/g09 #P UB3LYP/6-31G(d) opt=tight scrf=(smd,solvent=n,n-
 38 39  0  0  0  0  0  0  0  0999 V2000
    1.1907   -0.1627   -0.1542 C   0  0  0  0  0  0  0  0  0  0  0  0
    1.8977   -1.0814   -0.9976 C   0  0  0  0  0  0  0  0  0  0  0  0
    3.2781   -1.1099   -1.0218 C   0  0  0  0  0  0  0  0  0  0  0  0
    4.0038   -0.2277   -0.2063 C   0  0  0  0  0  0  0  0  0  0  0  0
    3.3375    0.6849    0.6344 C   0  0  0  0  0  0  0  0  0  0  0  0
    1.9594    0.7278    0.6687 C   0  0  0  0  0  0  0  0  0  0  0  0
   -0.1537   -0.2466   -0.2310 N   0  0  0  0  0  0  0  0  0  0  0  0
   -1.1303    0.8058    0.6787 S   0  0  0  0  0  0  0  0  0  0  0  0
   -2.7626    0.2199    0.1761 C   0  0  0  0  0  0  0  0  0  0  0  0
   -3.6427    1.0543   -0.5513 C   0  0  0  0  0  0  0  0  0  0  0  0
   -4.9054    0.5320   -0.8718 C   0  0  0  0  0  0  0  0  0  0  0  0
   -5.3093   -0.7517   -0.5088 C   0  0  0  0  0  0  0  0  0  0  0  0
   -4.4064   -1.5462    0.2050 C   0  0  0  0  0  0  0  0  0  0  0  0
   -3.1359   -1.0936    0.5650 C   0  0  0  0  0  0  0  0  0  0  0  0
    5.5081   -0.2105   -0.2535 C   0  0  0  0  0  0  0  0  0  0  0  0
    6.0442   -0.0391    0.9758 F   0  0  0  0  0  0  0  0  0  0  0  0
    6.0190   -1.3517   -0.7605 F   0  0  0  0  0  0  0  0  0  0  0  0
    5.9680    0.8052   -1.0234 F   0  0  0  0  0  0  0  0  0  0  0  0
   -0.9494    0.5477    2.1204 O   0  0  0  0  0  0  0  0  0  0  0  0
   -0.8914    2.1799    0.2048 O   0  0  0  0  0  0  0  0  0  0  0  0
   -2.2463   -2.0423    1.3364 C   0  0  0  0  0  0  0  0  0  0  0  0
   -3.3533    2.4639   -1.0227 C   0  0  0  0  0  0  0  0  0  0  0  0
   -6.6767   -1.2750   -0.8687 C   0  0  0  0  0  0  0  0  0  0  0  0
    1.3143   -1.7541   -1.6172 H   0  0  0  0  0  0  0  0  0  0  0  0
    3.7960   -1.8123   -1.6654 H   0  0  0  0  0  0  0  0  0  0  0  0
    3.9114    1.3581    1.2630 H   0  0  0  0  0  0  0  0  0  0  0  0
    1.4647    1.4324    1.3252 H   0  0  0  0  0  0  0  0  0  0  0  0
   -5.5920    1.1619   -1.4314 H   0  0  0  0  0  0  0  0  0  0  0  0
   -4.6970   -2.5534    0.4939 H   0  0  0  0  0  0  0  0  0  0  0  0
   -2.7341   -3.0171    1.4222 H   0  0  0  0  0  0  0  0  0  0  0  0
   -1.2806   -2.1896    0.8404 H   0  0  0  0  0  0  0  0  0  0  0  0
   -2.0360   -1.6722    2.3439 H   0  0  0  0  0  0  0  0  0  0  0  0
   -4.2163    2.8400   -1.5796 H   0  0  0  0  0  0  0  0  0  0  0  0
   -3.1615    3.1464   -0.1903 H   0  0  0  0  0  0  0  0  0  0  0  0
   -2.4775    2.5092   -1.6758 H   0  0  0  0  0  0  0  0  0  0  0  0
   -6.6054   -2.2187   -1.4232 H   0  0  0  0  0  0  0  0  0  0  0  0
   -7.2696   -1.4788    0.0321 H   0  0  0  0  0  0  0  0  0  0  0  0
   -7.2313   -0.5589   -1.4827 H   0  0  0  0  0  0  0  0  0  0  0  0
  1  6  2  0  0  0  0
  2  1  1  0  0  0  0
  3  2  2  0  0  0  0
  3  4  1  0  0  0  0
  4  5  2  0  0  0  0
  5  6  1  0  0  0  0
  5 26  1  0  0  0  0
  6 27  1  0  0  0  0
  7  1  1  0  0  0  0
  7  8  1  0  0  0  0
  8 19  2  0  0  0  0
  9 14  2  0  0  0  0
  9  8  1  0  0  0  0
 10  9  1  0  0  0  0
 11 10  2  0  0  0  0
 11 12  1  0  0  0  0
 12 13  2  0  0  0  0
 13 29  1  0  0  0  0
 13 14  1  0  0  0  0
 14 21  1  0  0  0  0
 15  4  1  0  0  0  0
 15 16  1  0  0  0  0
 17 15  1  0  0  0  0
 18 15  1  0  0  0  0
 20  8  2  0  0  0  0
 21 30  1  0  0  0  0
 21 32  1  0  0  0  0
 22 10  1  0  0  0  0
 22 34  1  0  0  0  0
 23 12  1  0  0  0  0
 23 37  1  0  0  0  0
 24  2  1  0  0  0  0
 25  3  1  0  0  0  0
 28 11  1  0  0  0  0
 31 21  1  0  0  0  0
 33 22  1  0  0  0  0
 35 22  1  0  0  0  0
 36 23  1  0  0  0  0
 38 23  1  0  0  0  0
M  RAD  1   7   2
M  END
>  <program>
Gaussian 09, Revision D.01

>  <basis>
6-31G(d) (6D, 7F)

>  <method>
UB3LYP

$$$$
